# Supplementary material for: Morphology-guided transcriptomic analysis of human pancreatic cancer organoids reveals microenvironmental signals that enhance invasion
Source: J Clin Invest. 2023 Apr 17;133(8):e162054. doi: 10.1172/JCI162054 (PMC10104894; doi:10.1172/JCI162054)
Supplement: Supplemental table 1 [file jci-133-162054-s032.xlsx]

## Sheet: Final diagnosis
Patient number	Culture name	Sex	Age*	Tumor site	Neoadjuvant treatment	Treatment effect	Grade	Stage	Size	Additional findings
1	PDAC 66	M	70	tail	none	N/A	G2	pT3 pN1	4.3cm
2	PDAC 67	M	80	head	none	N/A	G2	pT2 pN2	3.2cm
3	PDAC 78	M	80	body, tail	none	N/A	G2	pT3 pN2	6.0 cm
4	PDAC 81	F	80	head, body	none	N/A	G2	pT3 pN2	4.2 cm
5	PDAC 83	F	50	head	none	N/A	G3	pT2 pN1	3.5cm
6	PDAC 86	F	90	head	none	N/A	G2	pT2 pN1	2.5cm
7	PDAC 88	F	90	head	none	N/A	G3	pT2 pN1	2.5 cm
8	PDAC 89	M	80	body	none	N/A	G3	pT2 pN1	2.4cm
9	PDAC 93	M	70	head	Folfirinox, Gemcitabine/Abraxane	absent	G2	ypT4 ypN1	2.6 cm
10	PDAC 97	M	70	head	none	N/A	G3	pT3 bN2	5.8cm	Ampullary location
11	PDAC 99	F	80	head	none	N/A	G2	pT2 pN0	2.7cm	Arising from IPMN
12	PDAC 100	F	60	head	none	N/A	G3	pT2, pN1	2.2 cm
13	PDAC 102	M	60	tail	Folfirinox	partial response	G3	ypT2 ypN0	4.1cm
14	PDAC 108	F	60	head	Folfirinox	partial response	G2	ypT2 ypN1	2.6cm
15	A	M	51	body	mFolfirinox	partial response	G3	pT3 pN2	4.8 cm
16	B	M	62	head	Folfirinox	poor or no response	G2	pT2 pN2	3.3 cm
17	C	F	48	head	Gemcitabine/Abraxane	partial response	G3	pT1cN1	1.8 cm
18	D	M	61	head	none	N/A	G3	pT3 pN2	5.1 cm
19	E	M	50	head	mFolfirinox	poor or no response	G3	pT3 pN2	4.8 cm
20	F	F	80	head	none	N/A	G3	pT2 pN1	2.3 cm
21	G	M	71	head	Folfirinox, Gemcitabine/Abraxane	partial response	G3	pT2 pN0	3.4 cm
22	H	M	73	head	Folfirinox	partial response	G2	pT2 pN0	2.8 cm
23	I	F	67	head	Folfirinox, Gemcitabine	partial response	G2	pT1c pN0	2.1 cm
24	J	M	83	body	none	N/A	G3	pT2 pN1	3.8 cm
25	K, L	M	62	head	Folfirinox	partial response	G2	pT1c pN0	1.1 cm
26	M	F	65	head	mFolfirinox	poor or no response	G3	pT2 pN0	3.3 cm
