# Supplementary material for: Morphology-guided transcriptomic analysis of human pancreatic cancer organoids reveals microenvironmental signals that enhance invasion
Source: J Clin Invest. 2023 Apr 17;133(8):e162054. doi: 10.1172/JCI162054 (PMC10104894; doi:10.1172/JCI162054)
Supplement: Supplemental table 2 [file jci-133-162054-s033.xlsx]

## Sheet: Sheet1
Gene name	RefSeq ID
ABL1	NM_005157
ABL2	NM_005158
ACTB	NM_001101
ACVR1B	NM_020328
ADGRA2 (GPR124)	NM_032777
AKT1*	NM_005163
AKT2*	NM_001626
AKT3*	NM_005465
ALK	NM_004304
APC	NM_000038
APH1A	NM_001077628, NM_016022
AR*	NM_000044
ARAF	NM_001256196
ARFRP1	NM_001267548
ARHGAP26	NM_015071
ARID1A	NM_006015
ARID1B	NM_020732
ARID2	NM_152641
ASMTL	NM_004192
ASXL1	NM_015338
ATM*	NM_000051
ATR	NM_001184
ATRX	NM_000489
AURKA*	NM_198433
AURKB	NM_004217
AXIN1	NM_003502
AXL	NM_021913
B2M	NM_004048
BAP1*	NM_004656
BARD1*	NM_000465
BCL10	NM_003921
BCL11B	NM_138576
BCL2	NM_000633
BCL2L1	NM_138578
BCL2L2	NM_004050
BCL6	NM_001706
BCL7A	NM_020993
BCOR	NM_017745
BCORL1	NM_021946
BCR	NM_004327
BIRC3	NM_001165
BLM	NM_000057
BRAF*	NM_004333
BRCA1*	NM_007294
BRCA2*	NM_000059
BRD4	NM_058243, NM_014299
BRIP1	NM_032043
BRSK1	NM_032430
BTG2	NM_006763
BTK	NM_000061
BTLA	NM_181780
CAD	NM_004341
CALR	NM_004343
CARD11	NM_032415
CBFB	NM_022845, NM_001755
CBL	NM_005188
CBLB	NM_170662
CCND1*	NM_053056
CCND2*	NM_001759
CCND3*	NM_001760
CCNE1*	NM_001238
CCT6B	NM_006584
CD22	NM_001771
CD274*	NM_014143
CD36	NM_000072
CD58	NM_001779
CD70	NM_001252
CD79A	NM_001783
CD79B	NM_000626
CDC73	NM_024529
CDH1	NM_004360
CDK12*	NM_016507
CDK4*	NM_000075
CDK6*	NM_001259
CDK8	NM_001260
CDKN1B	NM_004064
CDKN2A*	NM_000077
CDKN2B*	NM_004936
CDKN2C	NM_001262
CEBPA	NM_004364
CHD2	NM_001271
CHEK1	NM_001274
CHEK2	NM_007194
CIC	NM_015125
CIITA	NM_000246
CKS1B	NM_001826
CPS1	NM_001875
CREBBP	NM_004380
CRKL	NM_005207
CRLF2	NM_022148
CSF1R*	NM_005211
CSF3R	NM_156039
CTCF	NM_006565
CTNNA1	NM_001903
CTNNB1	NM_001904
CUX1	NM_001913
CXCR4	NM_001008540
CYLD	NM_015247
DAXX	NM_001141970
DDR2	NM_006182
DDX3X	NM_001356
DEK	NM_003472
DICER1	NM_177438
DNM2	NM_001005360
DNMT3A	NM_022552
DOT1L	NM_032482
DTX1	NM_004416
DUSP2	NM_004418
DUSP9	NM_001395
EBF1	NM_024007
ECT2L	NM_001077706
EED	NM_003797
EGFR*	NM_005228
ELP2	NM_018255
EML4	NM_019063
EP300	NM_001429
EPHA3	NM_005233
EPHA5	NM_004439
EPHA7	NM_004440
EPHB1	NM_004441
ERBB2*	NM_004448
ERBB3	NM_001982
ERBB4	NM_005235
ERG	NM_001136154, NM_182918
ESR1*	NM_000125
ETS1	NM_001143820, NM_001162422
ETV6	NM_001987
EXOSC6	NM_058219
EZH2	NM_004456
FAF1	NM_007051
FAM46C	NM_017709
FANCA	NM_000135
FANCC	NM_000136
FANCD2	NM_033084
FANCE	NM_021922
FANCF	NM_022725
FANCG	NM_004629
FANCL	NM_018062
FAS	NM_000043
FBXO11	NM_001190274
FBXO31	NM_024735
FBXW7	NM_033632
FGF10	NM_004465
FGF14	NM_175929
FGF19	NM_005117
FGF23	NM_020638
FGF3	NM_005247
FGF4	NM_002007
FGF6	NM_020996
FGFR1*	NM_001174067
FGFR2*	NM_000141
FGFR3*	NM_000142
FGFR4	NM_002011
FH	NM_000143
FHIT	NM_002012
FLCN	NM_144997
FLT1*	NM_002019
FLT3*	NM_004119
FLT4*	NM_002020
FLYWCH1	NM_032296
FOXL2	NM_023067
FOXO1	NM_002015
FOXO3	NM_001455
FOXP1	NM_032682
FRS2	NM_006654
FUBP1	NM_003902
GADD45B	NM_015675
GATA1	NM_002049
GATA2	NM_032638
GATA3	NM_002051
GID4	NM_024052
GNA11	NM_002067
GNA12	NM_007353
GNA13	NM_006572
GNAQ	NM_002072
GNAS	NM_000516
GRIN2A	NM_000833
GSK3B	NM_002093
GTSE1	NM_016426
H3F3A	NM_002107
HDAC1	NM_004964
HDAC4	NM_006037
HDAC7	NM_015401
HGF	NM_000601
HIST1H1C	NM_005319
HIST1H1D	NM_005320
HIST1H1E	NM_005321
HIST1H2AC	NM_003512
HIST1H2AG	NM_021064
HIST1H2AL	NM_003511
HIST1H2AM	NM_003514
HIST1H2BC	NM_003526
HIST1H2BJ	NM_021058
HIST1H2BK	NM_080593
HIST1H2BO	NM_003527
HIST1H3B	NM_003537
HNF1A	NM_000545
HRAS*	NM_005343
HSP90AA1	NM_001017963
ICK	NM_014920
ID3	NM_002167
IDH1	NM_005896
IDH2	NM_002168
IGF1R	NM_000875
IGF2	NM_001007139
IKBKE	NM_014002
IKZF1	NM_006060
IKZF2	NM_016260
IKZF3	NM_012481
IL7R	NM_002185
INHBA	NM_002192
INPP4B	NM_003866
INPP5D	NM_001017915
IRF1	NM_002198
IRF4	NM_002460
IRF8	NM_002163
IRS2	NM_003749
JAK1	NM_002227
JAK2	NM_004972
JAK3	NM_000215
JARID2	NM_004973
JUN	NM_002228
KAT6A	NM_006766
KDM2B	NM_032590
KDM4C	NM_015061
KDM5A	NM_001042603
KDM5C	NM_004187
KDM6A	NM_021140
KDR*	NM_002253
KEAP1	NM_012289
KIT*	NM_000222
KLF4	NM_004235
KLHL6	NM_130446
KMT2A	NM_001197104
KMT2B	NM_014727
KMT2D	NM_003482
KRAS*	NM_004985
LEF1	NM_016269
LMO1	NM_002315
LRP1B	NM_018557
LRRK2	NM_198578
MAF	NM_005360
MAFB	NM_005461
MAGED1	NM_001005333
MALT1	NM_006785
MAP2K1	NM_002755
MAP2K2	NM_030662
MAP2K4	NM_003010
MAP3K1	NM_005921
MAP3K14	NM_003954
MAP3K6	NM_004672
MAP3K7	NM_145331
MAPK1	NM_002745
MCL1	NM_021960
MDM2*	NM_002392
MDM4	NM_002393
MED12	NM_005120
MEF2B	NM_001145785
MEF2C	NM_002397
MEN1	NM_130799
MET*	NM_001127500
MIB1	NM_020774
MITF	NM_000248
MKI67	NM_002417
MLH1*	NM_000249
MPL	NM_005373
MRE11A	NM_005591
MSH2*	NM_000251
MSH3	NM_002439
MSH6*	NM_000179
MTOR	NM_004958
MUTYH	NM_012222
MYC*	NM_002467
MYCL (MYCL1)*	NM_001033082
MYCN*	NM_005378
MYD88	NM_002468
MYO18A	NM_078471
NCOR2	NM_006312
NCSTN	NM_015331
NF1*	NM_000267
NF2	NM_000268
NFE2L2	NM_006164
NFKBIA	NM_020529
NKX2‐1	NM_003317
NLRP1	NM_033004
NOD1	NM_006092
NOTCH1	NM_017617
NOTCH2	NM_024408
NPM1	NM_002520
NRAS*	NM_002524
NSD1	NM_022455
NSD2 (WHSC1)	NM_133335
NT5C2	NM_012229
NTRK1*	NM_001007792, NM_002529
NTRK2*	NM_006180
NTRK3*	NM_001007156
NUP93	NM_014669
NUP98	NM_016320
P2RY8	NM_178129
PAG1	NM_018440
PAK3	NM_001128168
PALB2*	NM_024675
PASK	NM_015148
PAX5	NM_016734
PBRM1	NM_018313
PC	NM_000920
PCBP1	NM_006196
PCLO	NM_033026
PDCD11	NM_014976
PDCD1LG2*	NM_025239
PDGFRA*	NM_006206
PDGFRB*	NM_002609
PDK1	NM_002610
PHF6	NM_032458
PIGA	NM_002641
PIK3C2B	NM_002646
PIK3CA*	NM_006218
PIK3CB	NM_006219
PIK3CG	NM_002649
PIK3R1	NM_181523
PIK3R2	NM_005027
PIM1	NM_001243186,
PLCG2	NM_002661
PML	NM_033238
PMS2*	NM_000535
POT1	NM_015450
PPP2R1A	NM_014225
PRDM1	NM_001198
PRKAR1A	NM_212471
PRKDC	NM_006904
PRSS8	NM_002773
PTCH1*	NM_000264
PTEN*	NM_000314
PTPN11	NM_002834
PTPN2	NM_002828
PTPN6	NM_080549
PTPRO	NM_030667
RAD21	NM_006265
RAD50	NM_005732
RAD51	NM_002875
RAF1*	NM_002880
RARA	NM_000964
RASGEF1A	NM_145313
RB1*	NM_000321
RECQL4	NM_004260
RELN	NM_005045
RET*	NM_020975
RHOA	NM_001664
RHOH	NM_004310
RICTOR*	NM_152756
RNF43	NM_017763
ROS1	NM_002944
RPTOR	NM_020761
RUNX1	NM_001754,
RUNX1T1	NM_175634
S1PR2	NM_004230
SDHA	NM_004168
SDHB	NM_003000
SDHC	NM_003001
SDHD	NM_003002
SERP2	NM_001010897
SETBP1	NM_015559
SETD2	NM_014159
SF3B1	NM_012433
SGK1	NM_005627
SMAD2	NM_005901
SMAD4	NM_005359
SMARCA1	NM_003069
SMARCA4	NM_001128849
SMARCB1	NM_003073
SMC1A	NM_006306
SMC3	NM_005445
SMO	NM_005631
SOCS1	NM_003745
SOCS2	NM_003877
SOCS3	NM_003955
SOX10	NM_006941
SOX2	NM_003106
SOX9	NM_000346
SPEN	NM_015001
SPOP	NM_003563
SRC	NM_005417
SRSF2	NM_003016
STAG2	NM_006603
STAT3	NM_139276
STAT4	NM_003151
STAT5A	NM_003152
STAT5B	NM_012448
STAT6	NM_003153
STK11	NM_000455
SUFU	NM_016169
SUZ12	NM_015355
SYK	NM_003177
SYNE1	NM_182961
TAF1	NM_004606
TBL1XR1	NM_024665
TCF3	NM_003200
TCL1A	NM_021966
TET2	NM_001127208
TGFBR2	NM_001024847
TLL2	NM_012465
TMEM30A	NM_018247
TNFAIP3	NM_001270507
TNFRSF11A	NM_003839
TNFRSF14	NM_003820
TNFRSF17	NM_001192
TOP1	NM_003286
TP53*	NM_000546
TP63	NM_001114980
TRAF2	NM_021138
TRAF3	NM_003300
TRAF5	NM_004619
TRAF7	NM_032271
TSC1*	NM_000368
TSC2*	NM_000548
TSHR	NM_000369
TUSC3	NM_006765
TYK2	NM_003331
U2AF1	NM_006758
U2AF2	NM_007279
VHL*	NM_000551
WDR90	NM_145294
WISP3	NM_003880
WT1	NM_024426
XBP1	NM_001079539,
XPO1	NM_003400
YY1AP1	NM_139118
ZMYM3	NM_201599
ZNF217	NM_006526
ZNF24	NM_006965
ZNF703	NM_025069
ZRSR2	NM_005089
*CNV reportable gene
