# Supplementary material for: Morphology-guided transcriptomic analysis of human pancreatic cancer organoids reveals microenvironmental signals that enhance invasion
Source: J Clin Invest. 2023 Apr 17;133(8):e162054. doi: 10.1172/JCI162054 (PMC10104894; doi:10.1172/JCI162054)
Supplement: Supplemental table 3 [file jci-133-162054-s034.xlsx]

## Sheet: Sheet2
Name	KRAS	TP53	SMAD4	Other mutations	CNV
PDAC 66	p.G12V			AR, ARID1A, FANCA, HIST1H1E, IRS2, JARID2, KMT2D, MED12, NOTCH1	AKT3, PTEN, PMS2
PDAC 67	p.G12R			BRAF, ARID1A, ARID1B, BARD1, ETV6, KMT2B, KMT2D
PDAC 78	p.G12D		p.G352V	NF1, RNF43, XBP1, ETV6, FLCN, RELN, TRAF7, YY1AP1
PDAC 81	p.G12D	p.R213X	p.C127F	ARID1B, CHD2, NCOR2, SYNE1,
PDAC 83	p.G12D	p.Y234Tfs*13		KIT, TSC1, AR, ATR, FOXO1, HDAC7, MDM4, MYCN, PIK3CG, RNF43	MYC, MYCL1, MYCN, CSF1R, PDGFRB, CCND3, CCND2, CDKN2B, CDK, AKT2
PDAC 86	p.G12D				KRAS, CDK4, CDK6, CDK12, AKT3, XPO1, PIK3CA, PTEN, MDM2, BRCA2, RB1, BRCA1
PDAC 88	p.G12V	p.R273H		GATA2, MAP2K4,	MYCL1
PDAC 89	p.G12V		p.Y328*	FGF6
PDAC 93	p.G12R	p.G245S		SYNE1, TCF3	MDM2
PDAC 97	p.Q61H			FANCC, IKZF2, KMT2D, MKI67, NF1, RET, SETD2
PDAC 99				ARID1B, ARID2, JAK1, KDR, MRE11, NUP98, POLE
PDAC 100	p.G12D			APC, RAD21, SETD2
PDAC 102	p.G12R	p.A276P		CRKL, FANCA, FLT3, HIST1H2AL, RAD50, SMAD2
PDAC 108	p.G12V	p.R282W		ARID1A, CREBBP, PRKDC, PTPRO, SETBP1
