# Supplementary material for: Morphology-guided transcriptomic analysis of human pancreatic cancer organoids reveals microenvironmental signals that enhance invasion
Source: J Clin Invest. 2023 Apr 17;133(8):e162054. doi: 10.1172/JCI162054 (PMC10104894; doi:10.1172/JCI162054)
Supplement: Supplemental table 4 [file jci-133-162054-s035.xlsx]

## Sheet: DE Gene-level results
geneid	Gene.name	pvalue	padj	l2fc	z-score
ENSG00000203782	LORICRIN	1.25583e-18	2.56904e-14	26.5759	8.80961
ENSG00000233999	IGKV3OR2-268	1.00417e-10	1.02711e-06	19.5585	6.46632
ENSG00000166546	BEAN1	2.28716e-10	1.55961e-06	0.965404	6.34071
ENSG00000211639	IGLV4-60	3.28639e-10	1.57711e-06	19.0089	6.28463
ENSG00000211670	IGLV3-9	3.8547e-10	1.57711e-06	18.9081	6.2598
ENSG00000103569	AQP9	5.34954e-10	1.82392e-06	3.49327	6.20849
ENSG00000187474	FPR3	1.00163e-09	2.9272e-06	3.44871	6.10915
ENSG00000276293	PIP4K2B	1.66161e-09	4.24894e-06	0.197496	6.02784
ENSG00000160791	CCR5	5.82524e-09	1.32408e-05	2.44576	5.8217
ENSG00000171557	FGG	7.50438e-09	1.53517e-05	2.06803	5.77923
ENSG00000143437	ARNT	8.28548e-09	1.54087e-05	0.309883	5.76255
ENSG00000162849	KIF26B	9.49527e-09	1.61871e-05	1.32292	5.73951
ENSG00000033100	CHPF2	3.93974e-08	6.17681e-05	0.278119	5.49353
ENSG00000173369	C1QB	4.22718e-08	6.17681e-05	2.92285	5.48109
ENSG00000100985	MMP9	5.08558e-08	6.93572e-05	2.21601	5.44829
ENSG00000100055	CYTH4	9.45489e-08	0.000120887	1.03218	5.3369
ENSG00000074047	GLI2	1.39184e-07	0.000167487	0.700586	5.26632
ENSG00000278709	NKILA	1.61815e-07	0.000183903	0.795706	5.23858
ENSG00000135094	SDS	2.12301e-07	0.000228582	3.25259	5.18823
ENSG00000125999	BPIFB1	2.58513e-07	0.00026442	-2.85093	-5.15143
ENSG00000173391	OLR1	3.13925e-07	0.000303013	2.9012	5.11489
ENSG00000114270	COL7A1	3.25868e-07	0.000303013	2.09231	5.10784
ENSG00000157933	SKI	4.77047e-07	0.000424302	0.481364	5.03532
ENSG00000169026	SLC49A3	5.28464e-07	0.000450449	0.377943	5.01568
ENSG00000106683	LIMK1	6.12947e-07	0.000501562	0.54215	4.98709
ENSG00000162576	MXRA8	6.73826e-07	0.000530171	1.86396	4.96876
ENSG00000165029	ABCA1	7.33703e-07	0.000555902	1.39338	4.95222
ENSG00000125869	LAMP5	7.7384e-07	0.000561217	1.83686	4.94185
ENSG00000165168	CYBB	8.08138e-07	0.000561217	2.25575	4.93339
ENSG00000213190	MLLT11	8.23019e-07	0.000561217	1.11078	4.92983
ENSG00000108821	COL1A1	8.98416e-07	0.000588802	2.08322	4.91268
ENSG00000018280	SLC11A1	9.21038e-07	0.000588802	1.39631	4.9078
ENSG00000172061	LRRC15	9.65756e-07	0.000598681	2.12173	4.89849
ENSG00000136286	MYO1G	1.13468e-06	0.000675425	2.01741	4.86672
ENSG00000132854	KANK4	1.17201e-06	0.000675425	2.47785	4.86031
ENSG00000176170	SPHK1	1.21231e-06	0.000675425	0.718762	4.85362
ENSG00000115677	HDLBP	1.24089e-06	0.000675425	0.177904	4.84899
ENSG00000174705	SH3PXD2B	1.25464e-06	0.000675425	0.659281	4.84681
ENSG00000002079	MYH16	1.32625e-06	0.000695668	0.95027	4.83578
ENSG00000260135	MMP2-AS1	1.39956e-06	0.000715769	3.45868	4.82507
ENSG00000122861	PLAU	1.68086e-06	0.000838667	0.586133	4.78844
ENSG00000130203	APOE	1.74477e-06	0.000849826	1.82807	4.78094
ENSG00000157227	MMP14	1.85473e-06	0.000882375	0.912793	4.76864
ENSG00000140807	NKD1	2.01395e-06	0.000936347	1.46901	4.75202
ENSG00000164733	CTSB	2.10815e-06	0.000958366	0.555865	4.74277
ENSG00000198959	TGM2	2.27762e-06	0.0010129	1.09507	4.72709
ENSG00000117091	CD48	2.88316e-06	0.00125491	2.16667	4.67897
ENSG00000186818	LILRB4	3.45993e-06	0.00147458	2.62641	4.64144
ENSG00000161202	DVL3	3.54477e-06	0.00147991	0.270927	4.63643
ENSG00000164935	DCSTAMP	3.71325e-06	0.0015086	1.76482	4.62682
ENSG00000043462	LCP2	3.76099e-06	0.0015086	1.60412	4.62417
ENSG00000137868	STRA6	4.32492e-06	0.00170144	1.88849	4.59512
ENSG00000174282	ZBTB4	5.14005e-06	0.00197371	0.187742	4.55899
ENSG00000136830	NIBAN2	5.27116e-06	0.00197371	0.369592	4.5537
ENSG00000196526	AFAP1	5.30646e-06	0.00197371	0.396544	4.55229
ENSG00000152377	SPOCK1	5.69832e-06	0.00202624	1.63984	4.53728
ENSG00000120708	TGFBI	5.73643e-06	0.00202624	1.69327	4.53588
ENSG00000185269	NOTUM	5.74484e-06	0.00202624	1.90243	4.53557
ENSG00000131042	LILRB2	6.16281e-06	0.00213556	2.74015	4.52073
ENSG00000100284	TOM1	6.26356e-06	0.00213556	0.406338	4.51729
ENSG00000078549	ADCYAP1R1	7.14893e-06	0.00239747	1.57812	4.48921
ENSG00000162511	LAPTM5	7.69613e-06	0.00253935	1.48177	4.47347
ENSG00000140931	CMTM3	7.98774e-06	0.00259373	1.00807	4.46551
ENSG00000173372	C1QA	8.88572e-06	0.00284024	2.44504	4.44265
ENSG00000198796	ALPK2	9.25681e-06	0.00291333	1.92033	4.43384
ENSG00000170909	OSCAR	9.64105e-06	0.0029482	1.14864	4.42507
ENSG00000196923	PDLIM7	9.65584e-06	0.0029482	0.584107	4.42474
ENSG00000123384	LRP1	1.09913e-05	0.00330661	1.04278	4.39669
ENSG00000081237	PTPRC	1.13474e-05	0.00334838	1.99152	4.38976
ENSG00000197253	TPSB2	1.14575e-05	0.00334838	2.21039	4.38766
ENSG00000082074	FYB1	1.28949e-05	0.00371536	2.55595	4.36188
ENSG00000113722	CDX1	1.40483e-05	0.00399146	2.46431	4.34311
ENSG00000168140	VASN	1.44435e-05	0.00404754	0.796309	4.33701
ENSG00000123500	COL10A1	1.51219e-05	0.00409956	2.50755	4.3269
ENSG00000130635	COL5A1	1.5158e-05	0.00409956	2.17446	4.32638
ENSG00000129009	ISLR	1.52303e-05	0.00409956	2.23	4.32533
ENSG00000097007	ABL1	1.57687e-05	0.00418934	0.461745	4.31767
ENSG00000248771	SMIM31	1.6136e-05	0.00419268	-0.719098	-4.31258
ENSG00000104774	MAN2B1	1.61911e-05	0.00419268	0.319595	4.31183
ENSG00000085514	PILRA	1.66322e-05	0.00425305	1.05499	4.30588
ENSG00000184922	FMNL1	1.71501e-05	0.00430329	1.07598	4.29909
ENSG00000186111	PIP5K1C	1.72493e-05	0.00430329	0.284691	4.29781
ENSG00000071054	MAP4K4	1.79449e-05	0.00442287	0.39721	4.28904
ENSG00000142694	EVA1B	1.88223e-05	0.00451926	0.683466	4.27842
ENSG00000011105	TSPAN9	1.90272e-05	0.00451926	0.769792	4.27601
ENSG00000249406	AC015909.1	1.91931e-05	0.00451926	2.80256	4.27408
ENSG00000143196	DPT	1.92196e-05	0.00451926	2.25352	4.27377
ENSG00000116962	NID1	1.98295e-05	0.00457813	1.25528	4.2668
ENSG00000158008	EXTL1	1.99176e-05	0.00457813	2.48221	4.26581
ENSG00000198542	ITGBL1	2.05283e-05	0.00460343	1.68623	4.25907
ENSG00000277632	CCL3	2.06682e-05	0.00460343	3.39629	4.25755
ENSG00000233593	LINC02609	2.10121e-05	0.00460343	1.73604	4.25386
ENSG00000183688	RFLNB	2.10756e-05	0.00460343	1.19874	4.25318
ENSG00000111490	TBC1D30	2.11528e-05	0.00460343	-0.48642	-4.25236
ENSG00000131634	TMEM204	2.17112e-05	0.00467523	1.62419	4.24652
ENSG00000049540	ELN	2.20321e-05	0.00469491	1.99036	4.24323
ENSG00000120156	TEK	2.27218e-05	0.00479196	1.485	4.23631
ENSG00000149380	P4HA3	2.30047e-05	0.00479887	1.72816	4.23353
ENSG00000095752	IL11	2.3283e-05	0.00479887	1.77026	4.23083
ENSG00000107242	PIP5K1B	2.34583e-05	0.00479887	-0.877238	-4.22914
ENSG00000146112	PPP1R18	2.37022e-05	0.00480076	0.462326	4.22682
ENSG00000263731	AC145207.5	2.447e-05	0.00490767	-0.938198	-4.21963
ENSG00000109684	CLNK	2.50426e-05	0.00497374	-3.04663	-4.21442
ENSG00000070614	NDST1	2.69377e-05	0.0052987	0.431801	4.19792
ENSG00000151176	PLBD2	2.73836e-05	0.00533512	0.493633	4.1942
ENSG00000221866	PLXNA4	2.7661e-05	0.00533832	1.86571	4.19191
ENSG00000100368	CSF2RB	2.79916e-05	0.00535162	1.8618	4.18922
ENSG00000138795	LEF1	2.82755e-05	0.00535585	1.89068	4.18693
ENSG00000169436	COL22A1	2.89406e-05	0.00541388	1.37233	4.18165
ENSG00000183762	KREMEN1	2.91112e-05	0.00541388	0.572656	4.18031
ENSG00000049192	ADAMTS6	2.97446e-05	0.00548184	1.26338	4.17541
ENSG00000112852	PCDHB2	3.13223e-05	0.00572107	1.37561	4.16363
ENSG00000126603	GLIS2	3.26916e-05	0.00587351	0.555082	4.15386
ENSG00000140465	CYP1A1	3.29184e-05	0.00587351	-1.072	-4.15228
ENSG00000168758	SEMA4C	3.30182e-05	0.00587351	0.385314	4.15158
ENSG00000130508	PXDN	3.4705e-05	0.00612035	1.23994	4.14017
ENSG00000182667	NTM	3.50956e-05	0.00613632	1.73173	4.1376
ENSG00000147443	DOK2	3.63102e-05	0.0062949	2.17279	4.12979
ENSG00000099953	MMP11	3.75387e-05	0.00641372	1.30528	4.12213
ENSG00000155926	SLA	3.76226e-05	0.00641372	1.93594	4.12161
ENSG00000112655	PTK7	3.98393e-05	0.00673548	1.12449	4.10841
ENSG00000159189	C1QC	4.3215e-05	0.00719619	2.34075	4.08958
ENSG00000138623	SEMA7A	4.33069e-05	0.00719619	0.540209	4.08909
ENSG00000008853	RHOBTB2	4.36197e-05	0.00719619	0.235561	4.08742
ENSG00000122122	SASH3	4.44132e-05	0.00722551	1.93783	4.08323
ENSG00000228221	LINC00578	4.45038e-05	0.00722551	2.65495	4.08276
ENSG00000172236	TPSAB1	4.54648e-05	0.00732342	2.05363	4.07779
ENSG00000124225	PMEPA1	4.61608e-05	0.00737743	0.524629	4.07426
ENSG00000198502	HLA-DRB5	4.84644e-05	0.00768555	0.949264	4.06291
ENSG00000197321	SVIL	5.02435e-05	0.00782719	0.323927	4.05449
ENSG00000181617	FDCSP	5.04574e-05	0.00782719	3.92451	4.0535
ENSG00000107957	SH3PXD2A	5.05054e-05	0.00782719	0.646052	4.05328
ENSG00000075618	FSCN1	5.10413e-05	0.00785077	0.711045	4.05081
ENSG00000072694	FCGR2B	5.30213e-05	0.00806555	2.77402	4.04189
ENSG00000151388	ADAMTS12	5.32262e-05	0.00806555	1.79065	4.04099
ENSG00000222032	AC112721.2	5.36977e-05	0.00807716	2.9755	4.03892
ENSG00000160208	RRP1B	5.44738e-05	0.00813409	0.151303	4.03555
ENSG00000133561	GIMAP6	5.49659e-05	0.00814809	1.77629	4.03344
ENSG00000102385	DRP2	5.55089e-05	0.0081606	1.80952	4.03113
ENSG00000151702	FLI1	5.61361e-05	0.0081606	1.32367	4.02849
ENSG00000111701	APOBEC1	5.6247e-05	0.0081606	-1.08213	-4.02803
ENSG00000183876	ARSI	5.78277e-05	0.00828872	1.39281	4.0215
ENSG00000082781	ITGB5	5.79404e-05	0.00828872	0.467216	4.02105
ENSG00000204287	HLA-DRA	6.06886e-05	0.00859018	1.29844	4.01012
ENSG00000117122	MFAP2	6.08876e-05	0.00859018	1.77274	4.00934
ENSG00000188636	RTL6	6.26352e-05	0.00877622	0.255057	4.00266
ENSG00000241839	PLEKHO2	6.34189e-05	0.00882558	0.893349	3.99971
ENSG00000167394	ZNF668	6.46411e-05	0.00893489	0.502847	3.99519
ENSG00000118113	MMP8	6.64368e-05	0.00912146	2.40347	3.9887
ENSG00000172349	IL16	6.87087e-05	0.00937049	1.57262	3.98071
ENSG00000149633	KIAA1755	6.94108e-05	0.00937379	1.83602	3.9783
ENSG00000153721	CNKSR3	6.96493e-05	0.00937379	-0.506273	-3.97748
ENSG00000173467	AGR3	7.07948e-05	0.00943225	-1.08338	-3.9736
ENSG00000129038	LOXL1	7.10058e-05	0.00943225	1.01304	3.97289
ENSG00000242574	HLA-DMB	7.25425e-05	0.00957421	1.23016	3.96779
ENSG00000122641	INHBA	7.49382e-05	0.00982699	1.47321	3.96004
ENSG00000118257	NRP2	7.58109e-05	0.00982699	1.02634	3.95727
ENSG00000035862	TIMP2	7.58989e-05	0.00982699	0.475252	3.95699
ENSG00000157240	FZD1	7.70524e-05	0.00990978	0.583706	3.95339
ENSG00000169184	MN1	7.81092e-05	0.00990978	0.654544	3.95013
ENSG00000071282	LMCD1	7.90353e-05	0.00990978	0.9454	3.94731
ENSG00000248367	AC008610.1	7.92771e-05	0.00990978	-0.997452	-3.94657
ENSG00000146678	IGFBP1	7.93075e-05	0.00990978	-0.848709	-3.94648
ENSG00000172733	PURG	7.94448e-05	0.00990978	2.73613	3.94607
ENSG00000162591	MEGF6	8.15838e-05	0.010063	0.570837	3.9397
ENSG00000273221	AL355816.2	8.19952e-05	0.010063	-0.58851	-3.93849
ENSG00000090006	LTBP4	8.2149e-05	0.010063	0.822461	3.93804
ENSG00000031081	ARHGAP31	8.43743e-05	0.0102741	0.783821	3.93162
ENSG00000170004	CHD3	8.62091e-05	0.0104354	0.430839	3.92645
ENSG00000106809	OGN	8.77023e-05	0.0105537	2.12012	3.92231
ENSG00000033327	GAB2	8.94722e-05	0.0106775	0.30208	3.9175
ENSG00000158406	H4C8	9.01899e-05	0.0106775	-0.404337	-3.91557
ENSG00000263639	MSMB	9.07165e-05	0.0106775	-2.05189	-3.91417
ENSG00000170786	SDR16C5	9.08189e-05	0.0106775	-1.09604	-3.9139
ENSG00000165458	INPPL1	9.1969e-05	0.0107509	0.245179	3.91086
ENSG00000101236	RNF24	9.52393e-05	0.0110499	0.538807	3.90241
ENSG00000232679	LINC01705	9.57158e-05	0.0110499	1.42948	3.9012
ENSG00000163219	ARHGAP25	9.6147e-05	0.0110499	1.05332	3.90011
ENSG00000196735	HLA-DQA1	9.85214e-05	0.0112595	1.71486	3.8942
ENSG00000164074	ABHD18	9.98134e-05	0.0113346	-0.358061	-3.89105
ENSG00000101463	SYNDIG1	0.000100333	0.0113346	1.86856	3.88978
ENSG00000170801	HTRA3	0.000100841	0.0113346	1.66177	3.88856
ENSG00000102359	SRPX2	0.000102491	0.0114572	1.31166	3.88462
ENSG00000142347	MYO1F	0.000103211	0.011475	1.02203	3.88292
ENSG00000111424	VDR	0.000108186	0.011963	0.613979	3.87146
ENSG00000240875	LINC00886	0.000112665	0.0123913	-0.5153	-3.86156
ENSG00000235568	NFAM1	0.000117063	0.0128061	0.948996	3.8522
ENSG00000134013	LOXL2	0.000119417	0.0128948	1.53479	3.84732
ENSG00000155254	MARVELD1	0.0001195	0.0128948	0.663254	3.84715
ENSG00000107165	TYRP1	0.000120524	0.0128948	1.8222	3.84506
ENSG00000131115	ZNF227	0.000121278	0.0128948	-0.199304	-3.84353
ENSG00000011028	MRC2	0.000121339	0.0128948	1.62392	3.84341
ENSG00000169291	SHE	0.000122723	0.0128948	1.42567	3.84062
ENSG00000116525	TRIM62	0.000123757	0.0128948	0.425389	3.83856
ENSG00000182749	PAQR7	0.000123804	0.0128948	0.633818	3.83847
ENSG00000165886	UBTD1	0.000123892	0.0128948	0.495535	3.83829
ENSG00000105967	TFEC	0.000124176	0.0128948	1.92313	3.83773
ENSG00000167535	CACNB3	0.000126309	0.01305	0.408132	3.83355
ENSG00000160472	TMEM190	0.000131188		2.91801	3.82422
ENSG00000099994	SUSD2	0.000133158	0.0136885	1.59803	3.82054
ENSG00000163083	INHBB	0.000135284	0.0138123	-0.62539	-3.81663
ENSG00000186104	CYP2R1	0.000135712	0.0138123	-0.339249	-3.81585
ENSG00000130592	LSP1	0.000137273	0.013902	1.5229	3.81303
ENSG00000164266	SPINK1	0.000144338	0.014398	-0.79398	-3.80061
ENSG00000106571	GLI3	0.000144537	0.014398	1.32145	3.80027
ENSG00000104415	CCN4	0.000144571	0.014398	1.79456	3.80021
ENSG00000197355	UAP1L1	0.000144987	0.014398	0.637792	3.7995
ENSG00000196569	LAMA2	0.000146733	0.0144569	1.55763	3.79653
ENSG00000173950	XXYLT1	0.000146993	0.0144569	0.40929	3.7961
ENSG00000067798	NAV3	0.000148622	0.0145472	0.765234	3.79336
ENSG00000078114	NEBL	0.00015294	0.0148985	-0.688223	-3.78625
ENSG00000142512	SIGLEC10	0.000153912	0.0149221	1.99838	3.78467
ENSG00000077942	FBLN1	0.00015728	0.0151768	1.23231	3.77928
ENSG00000254988	AP002498.1	0.000159029	0.0152735	-1.94332	-3.77653
ENSG00000128262	POM121L9P	0.000167398	0.0160022	2.25752	3.76373
ENSG00000134516	DOCK2	0.000174633	0.0166161	1.75463	3.75314
ENSG00000187116	LILRA5	0.000177019	0.0167652	3.53617	3.74974
ENSG00000149201	CCDC81	0.000179374	0.0168321	1.2759	3.74642
ENSG00000019582	CD74	0.000180128	0.0168321	0.705029	3.74537
ENSG00000163823	CCR1	0.000180194	0.0168321	1.14234	3.74528
ENSG00000159674	SPON2	0.00018422	0.0171069	1.50308	3.73973
ENSG00000136235	GPNMB	0.000184809	0.0171069	1.36531	3.73893
ENSG00000164694	FNDC1	0.000189809	0.0174906	1.64771	3.73221
ENSG00000158517	NCF1	0.000190981	0.0175033	1.78652	3.73066
ENSG00000112799	LY86	0.000191662	0.0175033	2.63582	3.72976
ENSG00000260196	AC124798.1	0.000193812	0.0175033	-0.428991	-3.72695
ENSG00000146535	GNA12	0.000194339	0.0175033	0.420535	3.72626
ENSG00000134775	FHOD3	0.00019504	0.0175033	1.36552	3.72536
ENSG00000006747	SCIN	0.000195081	0.0175033	-0.943835	-3.7253
ENSG00000143702	CEP170	0.000196487	0.0175459	0.629792	3.72349
ENSG00000140749	IGSF6	0.000197271	0.0175459	2.08806	3.72249
ENSG00000203747	FCGR3A	0.000199494	0.0176022	2.05136	3.71966
ENSG00000135931	ARMC9	0.000199625	0.0176022	0.554246	3.71949
ENSG00000237541	HLA-DQA2	0.000200836	0.0176331	2.30436	3.71796
ENSG00000269918	AF131215.6	0.000209285	0.0182964	-0.678274	-3.70754
ENSG00000132000	PODNL1	0.000212863	0.0184575	1.14074	3.70324
ENSG00000167202	TBC1D2B	0.000212933	0.0184575	0.440519	3.70316
ENSG00000047849	MAP4	0.000214341	0.0185011	0.363187	3.70149
ENSG00000145287	PLAC8	0.00021954	0.0188703	-1.33209	-3.6954
ENSG00000197520	FAM177B	0.000220484	0.0188722	-1.03757	-3.69431
ENSG00000182492	BGN	0.000222936	0.0190025	1.86562	3.6915
ENSG00000275302	CCL4	0.000224863	0.0190873	3.43423	3.68931
ENSG00000204472	AIF1	0.0002286	0.0193243	2.33818	3.68511
ENSG00000147100	SLC16A2	0.000232193	0.0194871	0.541813	3.68114
ENSG00000130304	SLC27A1	0.000232432	0.0194871	0.29593	3.68088
ENSG00000149257	SERPINH1	0.000234511	0.0195125	0.735147	3.67861
ENSG00000183019	MCEMP1	0.000234642	0.0195125	3.69244	3.67846
ENSG00000165617	DACT1	0.000235721	0.0195229	1.53855	3.67729
ENSG00000204577	LILRB3	0.000237091	0.0195561	2.22531	3.67582
ENSG00000225968	ELFN1	0.000238034	0.0195561	1.26214	3.6748
ENSG00000182022	CHST15	0.000239599	0.0196059	0.317069	3.67313
ENSG00000147650	LRP12	0.000243615	0.0198551	0.607946	3.66888
ENSG00000110427	KIAA1549L	0.000248953	0.0200593	1.04335	3.66333
ENSG00000120279	MYCT1	0.000249003	0.0200593	1.83215	3.66328
ENSG00000122863	CHST3	0.000249645	0.0200593	0.554906	3.66262
ENSG00000182326	C1S	0.000250042	0.0200593	1.29561	3.66222
ENSG00000112149	CD83	0.00025492	0.0203707	0.873108	3.65727
ENSG00000140848	CPNE2	0.000257214	0.0204358	0.417703	3.65497
ENSG00000171812	COL8A2	0.000258588	0.0204358	1.23434	3.6536
ENSG00000164073	MFSD8	0.000258732	0.0204358	-0.36705	-3.65346
ENSG00000172986	GXYLT2	0.000261228	0.0205537	1.32548	3.65099
ENSG00000124171	PARD6B	0.00026307	0.0205723	-0.725536	-3.64919
ENSG00000107796	ACTA2	0.000263476	0.0205723	1.61317	3.64879
ENSG00000119699	TGFB3	0.000265868	0.0206801	1.31362	3.64647
ENSG00000121933	TMIGD3	0.000268884		2.8815	3.64357
ENSG00000174358	SLC6A19	0.000273595	0.0212005	-1.1523	-3.6391
ENSG00000103855	CD276	0.00027694	0.0213787	0.397881	3.63597
ENSG00000153976	HS3ST3A1	0.000279095	0.0214597	1.23336	3.63397
ENSG00000105329	TGFB1	0.000280664	0.0214597	0.69962	3.63252
ENSG00000119535	CSF3R	0.000281136	0.0214597	2.27675	3.63209
ENSG00000198478	SH3BGRL2	0.000285491	0.0217111	-0.545368	-3.62812
ENSG00000132386	SERPINF1	0.000288313	0.0218358	1.34645	3.62558
ENSG00000134986	NREP	0.000289265	0.0218358	1.06936	3.62473
ENSG00000179134	SAMD4B	0.00029223	0.0219237	0.267762	3.62209
ENSG00000105639	JAK3	0.000292574	0.0219237	0.98563	3.62179
ENSG00000163040	CCDC74A	0.000296309	0.0221226	0.679051	3.61851
ENSG00000180739	S1PR5	0.000300518	0.0223553	1.78888	3.61485
ENSG00000169442	CD52	0.000303036	0.0224609	2.11803	3.61269
ENSG00000077984	CST7	0.00030673	0.0226526	1.34791	3.60955
ENSG00000133466	C1QTNF6	0.000309975	0.02281	0.667044	3.60682
ENSG00000074590	NUAK1	0.000312199	0.0228913	0.825532	3.60496
ENSG00000183801	OLFML1	0.000319166	0.0232626	1.65949	3.59923
ENSG00000103196	CRISPLD2	0.000320402	0.0232626	1.37917	3.59822
ENSG00000180861	LINC01559	0.000321315	0.0232626	-1.05492	-3.59748
ENSG00000100365	NCF4	0.000323201	0.0232626	1.00564	3.59596
ENSG00000185052	SLC24A3	0.000323803	0.0232626	1.10865	3.59547
ENSG00000224511	LINC00365	0.000324087	0.0232626	-1.18649	-3.59524
ENSG00000226051	ZNF503-AS1	0.000328417	0.0234283	-1.0164	-3.59179
ENSG00000089597	GANAB	0.000328686	0.0234283	0.194799	3.59157
ENSG00000162493	PDPN	0.000334988	0.023736	1.47099	3.58662
ENSG00000260912	AL158206.1	0.000335323	0.023736	-0.84348	-3.58636
ENSG00000143641	GALNT2	0.000337156	0.0237794	0.297585	3.58494
ENSG00000168542	COL3A1	0.000338261	0.0237794	1.85976	3.58409
ENSG00000171444	MCC	0.000342371	0.023917	0.710013	3.58093
ENSG00000121005	CRISPLD1	0.00034488	0.023917	1.86	3.57902
ENSG00000162438	CTRC	0.000345559	0.023917	-1.54875	-3.57851
ENSG00000198951	NAGA	0.000345828	0.023917	0.335151	3.57831
ENSG00000130303	BST2	0.000346782	0.023917	0.953094	3.57759
ENSG00000178597	PSAPL1	0.000348075	0.023917	-1.52015	-3.57661
ENSG00000152213	ARL11	0.000348403	0.023917	1.82621	3.57637
ENSG00000198944	SOWAHA	0.000350496	0.0239802	-0.624608	-3.5748
ENSG00000116701	NCF2	0.000351876	0.0239944	0.760292	3.57377
ENSG00000113657	DPYSL3	0.000354687	0.0240448	1.40889	3.57169
ENSG00000122033	MTIF3	0.000356	0.0240448	-0.257014	-3.57072
ENSG00000177469	CAVIN1	0.000356141	0.0240448	0.755894	3.57062
ENSG00000167772	ANGPTL4	0.000360962	0.0242274	0.975808	3.56709
ENSG00000122862	SRGN	0.000362193	0.0242274	1.22189	3.5662
ENSG00000123338	NCKAP1L	0.000362398	0.0242274	1.71564	3.56605
ENSG00000145040	UCN2	0.000364823	0.0242749	1.82241	3.5643
ENSG00000128606	LRRC17	0.000365483	0.0242749	1.11264	3.56383
ENSG00000206077	ZDHHC11B	0.000371105	0.0244365	-0.707558	-3.55982
ENSG00000184730	APOBR	0.000372935	0.0244365	1.66791	3.55853
ENSG00000112874	NUDT12	0.000372968	0.0244365	-0.375644	-3.55851
ENSG00000111145	ELK3	0.000373669	0.0244365	0.480144	3.55801
ENSG00000099998	GGT5	0.00037414	0.0244365	2.00538	3.55768
ENSG00000197629	MPEG1	0.000375083	0.0244365	1.97888	3.55702
ENSG00000228594	FNDC10	0.000382387	0.0247673	0.448822	3.55195
ENSG00000166033	HTRA1	0.000382582	0.0247673	0.970299	3.55182
ENSG00000134250	NOTCH2	0.00038667	0.024953	0.388775	3.54902
ENSG00000198643	FAM3D	0.000389614	0.0250286	-1.24967	-3.54702
ENSG00000011600	TYROBP	0.000391312	0.0250286	1.97861	3.54587
ENSG00000179564	LSMEM2	0.000391512	0.0250286	-1.21829	-3.54574
ENSG00000007866	TEAD3	0.000392962	0.0250431	0.345181	3.54477
ENSG00000168461	RAB31	0.000394667	0.0250736	0.848653	3.54362
ENSG00000139926	FRMD6	0.00039774	0.0251751	0.609096	3.54158
ENSG00000264175	MIR3189	0.000398726	0.0251751	-0.914005	-3.54093
ENSG00000114013	CD86	0.000403096	0.0253727	1.76537	3.53805
ENSG00000105664	COMP	0.000406536	0.0254504	2.37827	3.5358
ENSG00000152495	CAMK4	0.000406819	0.0254504	1.31987	3.53562
ENSG00000100379	KCTD17	0.000409786	0.0255579	0.450239	3.5337
ENSG00000268423		0.00041093		-2.80075	-3.53296
ENSG00000058091	CDK14	0.000412427	0.0256445	0.555312	3.532
ENSG00000203710	CR1	0.000415782	0.0257747	3.09212	3.52986
ENSG00000180340	FZD2	0.000421646	0.0260593	1.21159	3.52615
ENSG00000110079	MS4A4A	0.000431053	0.0265604	2.24325	3.5203
ENSG00000169105	CHST14	0.000433183	0.0266115	0.480325	3.519
ENSG00000287342	AC188616.1	0.000444808	0.0272439	-0.901385	-3.51196
ENSG00000134871	COL4A2	0.000448607	0.0273945	1.10063	3.5097
ENSG00000185340	GAS2L1	0.000450853	0.0274497	0.420309	3.50837
ENSG00000010610	CD4	0.000455237	0.0276344	1.43024	3.5058
ENSG00000144034	TPRKB	0.000463108	0.0280122	-0.294315	-3.50123
ENSG00000114853	ZBTB47	0.000464691	0.0280122	0.439689	3.50032
ENSG00000133063	CHIT1	0.000465569	0.0280122	3.32451	3.49982
ENSG00000238184	CD81-AS1	0.000480872		1.68451	3.49119
ENSG00000147592	LACTB2	0.000481034	0.0288194	-0.319974	-3.4911
ENSG00000051128	HOMER3	0.000482877	0.0288194	0.386032	3.49008
ENSG00000024422	EHD2	0.000484382	0.0288194	0.468131	3.48925
ENSG00000077238	IL4R	0.00048462	0.0288194	0.259959	3.48912
ENSG00000146250	PRSS35	0.000500598	0.0295546	1.64289	3.48044
ENSG00000135074	ADAM19	0.000500777	0.0295546	1.44217	3.48034
ENSG00000095203	EPB41L4B	0.000501997	0.0295546	-0.55668	-3.47969
ENSG00000134668	SPOCD1	0.000502761	0.0295546	1.0731	3.47928
ENSG00000173409	ARV1	0.000507036	0.0296268	-0.295515	-3.47701
ENSG00000226453	LINC02542	0.000508048	0.0296268	-0.625131	-3.47648
ENSG00000105784	RUNDC3B	0.000508334	0.0296268	-0.767161	-3.47633
ENSG00000139269	INHBE	0.000517285	0.0300628	1.08652	3.47164
ENSG00000196812	ZSCAN16	0.000519645	0.0301144	-0.304593	-3.47042
ENSG00000165915	SLC39A13	0.000524787	0.0303264	0.378495	3.46777
ENSG00000088882	CPXM1	0.000530434	0.0305665	1.49056	3.4649
ENSG00000187498	COL4A1	0.000533214	0.0306158	1.25535	3.46349
ENSG00000177674	AGTRAP	0.000535472	0.0306158	0.3933	3.46235
ENSG00000128512	DOCK4	0.000536908	0.0306158	0.761094	3.46163
ENSG00000124104	SNX21	0.000538748	0.0306158	0.323363	3.46071
ENSG00000240184	PCDHGC3	0.000539141	0.0306158	0.491199	3.46052
ENSG00000225684	FAM225B	0.000541185	0.0306158	1.41897	3.4595
ENSG00000166501	PRKCB	0.000542861	0.0306158	1.89805	3.45866
ENSG00000172794	RAB37	0.000543606	0.0306158	-0.897359	-3.45829
ENSG00000165178	NCF1C	0.000545856	0.0306158	1.5903	3.45718
ENSG00000086991	NOX4	0.000546256	0.0306158	1.8855	3.45698
ENSG00000185885	IFITM1	0.000547859	0.0306217	1.03798	3.45619
ENSG00000185650	ZFP36L1	0.000549506	0.0306301	0.411297	3.45539
ENSG00000116774	OLFML3	0.000551501	0.0306577	1.40567	3.45441
ENSG00000106333	PCOLCE	0.000553657	0.0306942	1.24312	3.45336
ENSG00000162711	NLRP3	0.000566583	0.0311484	1.84532	3.44713
ENSG00000168995	SIGLEC7	0.000566837	0.0311484	2.20038	3.44701
ENSG00000163430	FSTL1	0.000568153	0.0311484	1.04644	3.44638
ENSG00000139874	SSTR1	0.000569142	0.0311484	-0.914857	-3.44591
ENSG00000255717	SNHG1	0.000570099	0.0311484	-0.206448	-3.44545
ENSG00000044012	GUCA2B	0.000570986	0.0311484	-1.12258	-3.44503
ENSG00000129450	SIGLEC9	0.000579165	0.031491	1.73795	3.44119
ENSG00000180758	GPR157	0.000580345	0.031491	0.39673	3.44064
ENSG00000150337	FCGR1A	0.000588765	0.0318634	2.41154	3.43674
ENSG00000155659	VSIG4	0.000590859	0.0318924	2.43258	3.43578
ENSG00000151247	EIF4E	0.000595697	0.0319642	-0.178811	-3.43357
ENSG00000188732	FAM221A	0.000598702	0.0319642	-0.484656	-3.4322
ENSG00000272970	AC107294.2	0.000600202	0.0319642	0.941257	3.43152
ENSG00000106624	AEBP1	0.00060038	0.0319642	1.51637	3.43144
ENSG00000187634	SAMD11	0.000600983	0.0319642	1.6768	3.43117
ENSG00000129197	RPAIN	0.000601565	0.0319642	-0.237967	-3.43091
ENSG00000084652	TXLNA	0.000607418	0.0321916	0.271559	3.42828
ENSG00000125895	TMEM74B	0.000610278	0.0322275	-1.60837	-3.42701
ENSG00000119681	LTBP2	0.000611247	0.0322275	1.46763	3.42657
ENSG00000141753	IGFBP4	0.000614668	0.0323246	0.950411	3.42506
ENSG00000007933	FMO3	0.00062124	0.0325864	1.80795	3.42217
ENSG00000099985	OSM	0.00063257	0.0330251	2.07669	3.41725
ENSG00000066336	SPI1	0.000632832	0.0330251	1.68441	3.41714
ENSG00000251022	THAP9-AS1	0.000634829	0.033045	-0.346344	-3.41628
ENSG00000164932	CTHRC1	0.000643559	0.0333326	1.46191	3.41256
ENSG00000168487	BMP1	0.000643611	0.0333326	0.423721	3.41254
ENSG00000172638	EFEMP2	0.000647915	0.0334707	0.950942	3.41072
ENSG00000143494	VASH2	0.000650512	0.0334862	1.10318	3.40963
ENSG00000262655	SPON1	0.000651488	0.0334862	1.49302	3.40922
ENSG00000076554	TPD52	0.00065817	0.0337237	-0.51616	-3.40644
ENSG00000140750	ARHGAP17	0.000659433	0.0337237	0.16172	3.40591
ENSG00000140450	ARRDC4	0.000661055	0.0337237	-0.613638	-3.40524
ENSG00000214274	ANG	0.000665842	0.0338834	-0.5223	-3.40327
ENSG00000139200	PIANP	0.00068048	0.0345424	1.63742	3.39733
ENSG00000008256	CYTH3	0.000684934	0.0346379	0.291692	3.39554
ENSG00000204843	DCTN1	0.000685748	0.0346379	0.24504	3.39521
ENSG00000120318	ARAP3	0.00068818	0.0346751	0.573762	3.39425
ENSG00000085185	BCORL1	0.000701771	0.0351083	0.267714	3.38889
ENSG00000148848	ADAM12	0.000702673	0.0351083	1.89923	3.38853
ENSG00000196663	TECPR2	0.000703699	0.0351083	0.225016	3.38813
ENSG00000123843	C4BPB	0.000704566	0.0351083	-0.789761	-3.3878
ENSG00000181220	ZNF746	0.000705359	0.0351083	0.2004	3.38749
ENSG00000060566	CREB3L3	0.000710008	0.035254	-1.05269	-3.38568
ENSG00000110077	MS4A6A	0.000718002	0.0354389	2.17754	3.38261
ENSG00000275832	ARHGAP23	0.000719173	0.0354389	0.499297	3.38216
ENSG00000197471	SPN	0.000719439	0.0354389	1.69226	3.38206
ENSG00000015532	XYLT2	0.000720662	0.0354389	0.308051	3.3816
ENSG00000008118	CAMK1G	0.000723605	0.0354983	1.6527	3.38048
ENSG00000197646	PDCD1LG2	0.000726063	0.0355337	1.30395	3.37954
ENSG00000111817	DSE	0.000730033	0.0356427	0.889597	3.37804
ENSG00000197256	KANK2	0.000735452	0.0358218	0.641739	3.37601
ENSG00000054965	FAM168A	0.000738347	0.0358473	0.477895	3.37493
ENSG00000131389	SLC6A6	0.000739481	0.0358473	0.677994	3.37451
ENSG00000133246	PRAM1	0.00074307	0.0359361	1.60835	3.37317
ENSG00000213949	ITGA1	0.000751127	0.0362401	0.994957	3.3702
ENSG00000113296	THBS4	0.00075804	0.0364876	1.73849	3.36768
ENSG00000255248	MIR100HG	0.000763772	0.0365788	1.10674	3.3656
ENSG00000161847	RAVER1	0.000764766	0.0365788	0.347915	3.36524
ENSG00000179772	FOXS1	0.0007653	0.0365788	1.93916	3.36505
ENSG00000172575	RASGRP1	0.000772768	0.0368497	0.631842	3.36237
ENSG00000185963	BICD2	0.000781002	0.0370925	0.160016	3.35944
ENSG00000115935	WIPF1	0.000781486	0.0370925	1.05683	3.35927
ENSG00000102226	USP11	0.000788891	0.0373573	0.30861	3.35666
ENSG00000171101	SIGLEC17P	0.000812396	0.0383815	1.86103	3.34854
ENSG00000117385	P3H1	0.000815801	0.0384536	0.511491	3.34738
ENSG00000111087	GLI1	0.000819064	0.0385186	1.87824	3.34627
ENSG00000110934	BIN2	0.000824493	0.038685	1.76051	3.34444
ENSG00000146966	DENND2A	0.000829746	0.03877	1.45725	3.34268
ENSG00000148516	ZEB1	0.000830095	0.03877	1.23474	3.34256
ENSG00000106541	AGR2	0.000835421	0.0388677	-1.03463	-3.34078
ENSG00000135929	CYP27A1	0.000835988	0.0388677	0.827569	3.3406
ENSG00000196689	TRPV1	0.000838415	0.0388922	-0.368806	-3.33979
ENSG00000140564	FURIN	0.00084421	0.0390724	0.397211	3.33788
ENSG00000169605	GKN1	0.000850079	0.0392552	-2.11127	-3.33595
ENSG00000177363	LRRN4CL	0.000854578	0.0393741	1.19055	3.33448
ENSG00000154783	FGD5	0.000877487	0.0402222	0.514264	3.32712
ENSG00000074657	ZNF532	0.000878475	0.0402222	0.364807	3.32681
ENSG00000072210	ALDH3A2	0.000879195	0.0402222	-0.445599	-3.32658
ENSG00000107317	PTGDS	0.000882047	0.0402222	2.1712	3.32567
ENSG00000258376	AC004846.1	0.000882816	0.0402222	0.937259	3.32543
ENSG00000100647	SUSD6	0.00088778	0.0403585	0.199106	3.32387
ENSG00000164465	DCBLD1	0.000897272	0.0406726	0.661072	3.3209
ENSG00000146070	PLA2G7	0.000900155	0.0406726	1.39757	3.32001
ENSG00000188959	C9orf152	0.000900655	0.0406726	-0.730839	-3.31985
ENSG00000100034	PPM1F	0.000904925	0.0407754	0.372093	3.31853
ENSG00000167291	TBC1D16	0.000908102	0.0408287	0.352226	3.31755
ENSG00000158714	SLAMF8	0.000922439	0.0413823	1.9734	3.31317
ENSG00000203446	SUGCT-AS1	0.000931517	0.0416509	1.08991	3.31043
ENSG00000101825	MXRA5	0.000932499	0.0416509	1.34927	3.31014
ENSG00000196620	UGT2B15	0.000939521	0.041831	-0.890731	-3.30804
ENSG00000101230	ISM1	0.000942295	0.041831	1.35029	3.30721
ENSG00000143119	CD53	0.000942665	0.041831	1.61888	3.3071
ENSG00000167100	SAMD14	0.000948163	0.0419839	1.19323	3.30547
ENSG00000137522	RNF121	0.000960749	0.0424493	0.176832	3.30178
ENSG00000272345	AL031775.1	0.00096462	0.0425285	-0.751438	-3.30065
ENSG00000246089	AC016065.1	0.000968143	0.0425622	-0.371086	-3.29962
ENSG00000095303	PTGS1	0.000970336	0.0425622	1.17698	3.29899
ENSG00000131899	LLGL1	0.000971626	0.0425622	0.266059	3.29862
ENSG00000120594	PLXDC2	0.000974423	0.0425935	1.04239	3.29781
ENSG00000122643	NT5C3A	0.000978017	0.0426595	-0.37648	-3.29678
ENSG00000002746	HECW1	0.000995172	0.0432971	1.58582	3.29189
ENSG00000158859	ADAMTS4	0.000996867	0.0432971	1.40112	3.29141
ENSG00000286750	AC015802.7	0.00100428	0.0435265	-1.22135	-3.28933
ENSG00000185808	PIGP	0.00102135	0.044173	-0.361673	-3.28458
ENSG00000263606	CHORDC1P4	0.00103331		-1.99753	-3.2813
ENSG00000168610	STAT3	0.00103389	0.0442918	0.148293	3.28114
ENSG00000183682	BMP8A	0.00103471	0.0442918	1.31352	3.28091
ENSG00000248663	LINC00992	0.0010352	0.0442918	-0.652237	-3.28078
ENSG00000180353	HCLS1	0.00103594	0.0442918	0.981117	3.28058
ENSG00000164692	COL1A2	0.00103697	0.0442918	1.70145	3.2803
ENSG00000023902	PLEKHO1	0.00103709	0.0442918	0.91239	3.28027
ENSG00000115414	FN1	0.00103933	0.0442949	1.41006	3.27966
ENSG00000107282	APBA1	0.00105107	0.0446104	0.790563	3.27649
ENSG00000116786	PLEKHM2	0.00105109	0.0446104	0.331878	3.27648
ENSG00000198892	SHISA4	0.00106589	0.0451447	0.328845	3.27253
ENSG00000171310	CHST11	0.00107701	0.0453207	0.761685	3.2696
ENSG00000204291	COL15A1	0.00107764	0.0453207	1.41529	3.26943
ENSG00000172578	KLHL6	0.00107968	0.0453207	2.0306	3.2689
ENSG00000168481	LGI3	0.00108219	0.0453207	2.67212	3.26824
ENSG00000091986	CCDC80	0.00108383	0.0453207	1.40222	3.26781
ENSG00000027869	SH2D2A	0.00108543	0.0453207	1.07965	3.26739
ENSG00000160124	CCDC58	0.00108555	0.0453207	-0.259736	-3.26736
ENSG00000104888	SLC17A7	0.0010881	0.0453344	1.37596	3.2667
ENSG00000198816	ZNF358	0.00109407	0.0454487	0.274714	3.26515
ENSG00000133816	MICAL2	0.00109528	0.0454487	0.500669	3.26483
ENSG00000074181	NOTCH3	0.0011039	0.0455531	0.978705	3.26261
ENSG00000167930	FAM234A	0.00110395	0.0455531	0.262859	3.2626
ENSG00000272791	AC073389.3	0.00110532	0.0455531	-1.29446	-3.26225
ENSG00000261327	AC134312.5	0.00110818	0.0455531	1.46992	3.26152
ENSG00000100979	PLTP	0.00110893	0.0455531	0.966521	3.26132
ENSG00000179222	MAGED1	0.00111836	0.0458482	0.300781	3.25892
ENSG00000204482	LST1	0.0011359	0.0463752	2.00886	3.2545
ENSG00000090924	PLEKHG2	0.00113752	0.0463752	0.363689	3.2541
ENSG00000089351	GRAMD1A	0.0011394	0.0463752	0.755692	3.25363
ENSG00000175264	CHST1	0.00114028	0.0463752	1.01903	3.25341
ENSG00000137273	FOXF2	0.00115094	0.046714	1.30692	3.25077
ENSG00000275340	FGD5P1	0.00115663	0.046714	1.48054	3.24936
ENSG00000272335	AC093297.2	0.00115933	0.046714	-0.413749	-3.2487
ENSG00000196700	ZNF512B	0.001161	0.046714	0.25215	3.24829
ENSG00000041982	TNC	0.00116326	0.046714	1.05661	3.24774
ENSG00000170791	CHCHD7	0.00116334	0.046714	-0.222758	-3.24772
ENSG00000141002	TCF25	0.0011646	0.046714	0.216765	3.24741
ENSG00000088827	SIGLEC1	0.00118276	0.0473498	2.22047	3.24301
ENSG00000152642	GPD1L	0.00118574	0.0473765	-0.474625	-3.24229
ENSG00000115956	PLEK	0.00118937	0.0474286	2.0657	3.24142
ENSG00000176842	IRX5	0.00119267	0.0474676	-0.723703	-3.24063
ENSG00000227124	ZNF717	0.00119652	0.0475285	-0.236718	-3.23971
ENSG00000061337	LZTS1	0.00120045	0.0475921	1.52735	3.23877
ENSG00000115170	ACVR1	0.00120521	0.0476524	0.243813	3.23764
ENSG00000087303	NID2	0.00120663	0.0476524	1.06862	3.23731
ENSG00000105889	STEAP1B	0.0012181	0.0479763	1.34169	3.23461
ENSG00000133574	GIMAP4	0.00121952	0.0479763	1.6919	3.23428
ENSG00000198400	NTRK1	0.0012295	0.048276	1.49577	3.23195
ENSG00000141696	P3H4	0.00124206	0.0486758	0.375925	3.22904
ENSG00000084774	CAD	0.00125768	0.0491437	0.236532	3.22547
ENSG00000275620	FLJ16779	0.0012588	0.0491437	2.65414	3.22521
ENSG00000106537	TSPAN13	0.001265	0.0492915	-0.483859	-3.2238
ENSG00000167779	IGFBP6	0.00126977	0.0493834	0.556262	3.22273
ENSG00000213626	LBH	0.00127374	0.0494439	0.43404	3.22183
ENSG00000138942	RNF185	0.00128234	0.0495082	0.191325	3.2199
ENSG00000272168	CASC15	0.00128509	0.0495082	0.925383	3.21929
ENSG00000262823	AC127521.1	0.00128638	0.0495082	-0.774518	-3.219
ENSG00000265735	RN7SL5P	0.00128712	0.0495082	-4.18131	-3.21884
ENSG00000107130	NCS1	0.00129066	0.0495082	0.672067	3.21805
ENSG00000204381	LAYN	0.00129082	0.0495082	1.05673	3.21801
ENSG00000188312	CENPP	0.00129234	0.0495082	0.689562	3.21768
ENSG00000117009	KMO	0.00130162	0.0497367	1.40634	3.21562
ENSG00000154096	THY1	0.00130317	0.0497367	1.73272	3.21528
ENSG00000106991	ENG	0.00130779	0.0498204	1.16024	3.21426
ENSG00000182704	TSKU	0.00131697	0.0499024	0.442608	3.21226
ENSG00000144355	DLX1	0.00131993	0.0499024	2.19591	3.21161
ENSG00000167768	KRT1	0.00132233	0.0499024	2.45638	3.21109
ENSG00000120699	EXOSC8	0.00132445	0.0499024	-0.289738	-3.21063
ENSG00000087116	ADAMTS2	0.0013292	0.0499024	1.65151	3.2096
ENSG00000138615	CILP	0.00132952	0.0499024	1.57834	3.20953
ENSG00000196839	ADA	0.00132985	0.0499024	0.433704	3.20946
ENSG00000159403	C1R	0.00133014	0.0499024	1.21274	3.2094
ENSG00000107731	UNC5B	0.0013319	0.0499024	0.804995	3.20902
ENSG00000229020	AKR7A2P1	0.00133531		-1.86312	-3.20828
ENSG00000153162	BMP6	0.00133667	0.0499639	0.803365	3.20799
ENSG00000127328	RAB3IP	0.00133982	0.0499639	-0.423942	-3.20731
ENSG00000139182	CLSTN3	0.00134087	0.0499639	0.291779	3.20709
ENSG00000107882	SUFU	0.00134466	0.0499783	0.257774	3.20627
ENSG00000166562	SEC11C	0.00134776	0.0499783	-0.366317	-3.20561
ENSG00000156471	PTDSS1	0.00135081	0.0499783	0.253159	3.20496
ENSG00000063660	GPC1	0.00135103	0.0499783	0.502962	3.20491
ENSG00000064787	BCAS1	0.00136066	0.0502439	-0.881853	-3.20287
ENSG00000186517	ARHGAP30	0.00136912	0.050465	0.725494	3.20108
ENSG00000129116	PALLD	0.00137262	0.050503	0.584414	3.20035
ENSG00000160691	SHC1	0.00137559	0.0505216	0.320319	3.19972
ENSG00000225470	JPX	0.00138416	0.050745	-0.199957	-3.19793
ENSG00000173402	DAG1	0.00138946	0.0508481	0.21014	3.19683
ENSG00000114248	LRRC31	0.00139897	0.0510786	-1.09889	-3.19486
ENSG00000105137	SYDE1	0.00140149	0.0510786	1.0164	3.19434
ENSG00000100403	ZC3H7B	0.00140324	0.0510786	0.256133	3.19398
ENSG00000100234	TIMP3	0.0014093	0.0512078	1.34694	3.19274
ENSG00000147257	GPC3	0.00141681	0.0513896	1.47526	3.1912
ENSG00000107331	ABCA2	0.00141937	0.0513912	0.39381	3.19068
ENSG00000175084	DES	0.00143527	0.051875	2.29859	3.18746
ENSG00000144810	COL8A1	0.00143794	0.05188	1.71069	3.18693
ENSG00000261371	PECAM1	0.00146446	0.0527439	1.24516	3.18163
ENSG00000185905	C16orf54	0.00146755	0.0527621	1.40926	3.18103
ENSG00000170915	PAQR8	0.00147539	0.0528599	-0.573744	-3.17948
ENSG00000136295	TTYH3	0.00147544	0.0528599	0.445637	3.17947
ENSG00000110237	ARHGEF17	0.0014788	0.0528876	0.483342	3.17881
ENSG00000185811	IKZF1	0.00148583	0.0528962	1.2391	3.17744
ENSG00000132003	ZSWIM4	0.00148599	0.0528962	0.345778	3.17741
ENSG00000019144	PHLDB1	0.00148789	0.0528962	0.778432	3.17704
ENSG00000157680	DGKI	0.00148938	0.0528962	1.26036	3.17675
ENSG00000261549	AC107954.1	0.0014976		-2.08119	-3.17515
ENSG00000123689	G0S2	0.00150586	0.0533889	0.60604	3.17355
ENSG00000285809	AC093295.1	0.00150867		-3.13092	-3.17301
ENSG00000111799	COL12A1	0.00150941	0.0534222	1.33717	3.17287
ENSG00000188013	MEIS3P2	0.0015304	0.0540714	0.666575	3.16886
ENSG00000229782	AC118754.1	0.00154234	0.0543993	-1.40206	-3.1666
ENSG00000130921	C12orf65	0.00156344	0.0550443	-0.190637	-3.16264
ENSG00000281357	ARRDC3-AS1	0.00156601	0.0550443	-0.704244	-3.16217
ENSG00000133216	EPHB2	0.00157973	0.0552796	0.766968	3.15962
ENSG00000163736	PPBP	0.00158022	0.0552796	1.66591	3.15953
ENSG00000186635	ARAP1	0.00158548	0.0552796	0.252474	3.15856
ENSG00000171714	ANO5	0.00158667	0.0552796	-0.454022	-3.15835
ENSG00000144136	SLC20A1	0.00158758	0.0552796	0.209155	3.15818
ENSG00000168056	LTBP3	0.00159107	0.0552796	0.541804	3.15754
ENSG00000113140	SPARC	0.00159242	0.0552796	1.57579	3.15729
ENSG00000148948	LRRC4C	0.00159432	0.0552796	1.95879	3.15694
ENSG00000158869	FCER1G	0.00160922	0.055702	1.61313	3.15423
ENSG00000174469	CNTNAP2	0.00161279	0.0557111	0.904285	3.15358
ENSG00000003147	ICA1	0.00161493	0.0557111	-0.443366	-3.1532
ENSG00000068097	HEATR6	0.00162101	0.0558266	0.236588	3.1521
ENSG00000144560	VGLL4	0.00163587	0.0562436	0.262718	3.14943
ENSG00000285492	AL356417.3	0.0016433		3.53746	3.14811
ENSG00000137507	LRRC32	0.00166463	0.0570293	1.45459	3.14434
ENSG00000177096	PHETA2	0.00166519	0.0570293	0.328572	3.14424
ENSG00000251307	AC026704.1	0.00166708	0.0570293	-1.25985	-3.14391
ENSG00000198783	ZNF830	0.00167256	0.0570977	-0.247701	-3.14295
ENSG00000100311	PDGFB	0.00167466	0.0570977	0.620382	3.14258
ENSG00000138316	ADAMTS14	0.00168408	0.0573231	1.29241	3.14094
ENSG00000204371	EHMT2	0.00169088	0.0574589	0.180783	3.13976
ENSG00000090104	RGS1	0.00169998	0.0576725	1.52933	3.13818
ENSG00000094755	GABRP	0.00170388	0.057709	-1.23921	-3.13751
ENSG00000127472	PLA2G5	0.00170831	0.0577289	1.75689	3.13675
ENSG00000163145	C1QTNF7	0.00171011	0.0577289	1.56869	3.13644
ENSG00000185361	TNFAIP8L1	0.00171728	0.0578754	0.548289	3.13522
ENSG00000184492	FOXD4L1	0.00173472	0.0582756	-1.00652	-3.13225
ENSG00000183691	NOG	0.00173793	0.0582756	0.837223	3.13171
ENSG00000198467	TPM2	0.00173906	0.0582756	0.877629	3.13152
ENSG00000196743	GM2A	0.00174245	0.0582756	0.460967	3.13094
ENSG00000123610	TNFAIP6	0.0017434	0.0582756	1.27503	3.13079
ENSG00000127324	TSPAN8	0.00174852	0.0583515	-0.62288	-3.12992
ENSG00000160094	ZNF362	0.00175994	0.0586369	0.480418	3.12801
ENSG00000253485	PCDHGA5	0.00176286	0.0586386	0.790447	3.12752
ENSG00000126882	FAM78A	0.001776	0.0589798	0.626455	3.12534
ENSG00000272851	AC096772.1	0.00178532	0.0591933	-0.857995	-3.1238
ENSG00000103335	PIEZO1	0.00179861	0.0594955	0.360012	3.12162
ENSG00000196843	ARID5A	0.00180025	0.0594955	0.375854	3.12135
ENSG00000169413	RNASE6	0.0018033	0.0595	2.20716	3.12085
ENSG00000060762	MPC1	0.00181331	0.0596726	-0.317788	-3.11922
ENSG00000143147	GPR161	0.00181436	0.0596726	0.927792	3.11905
ENSG00000132965	ALOX5AP	0.00181901	0.0597296	1.16174	3.11829
ENSG00000083444	PLOD1	0.00182824	0.0599364	0.407761	3.1168
ENSG00000182511	FES	0.00184134	0.0602694	0.529147	3.1147
ENSG00000258890	CEP95	0.00186014	0.0607587	-0.237622	-3.1117
ENSG00000162086	ZNF75A	0.00186223	0.0607587	-0.293566	-3.11137
ENSG00000253250	C8orf88	0.00187016	0.06092	0.750841	3.11011
ENSG00000100097	LGALS1	0.00187418	0.0609283	0.966462	3.10948
ENSG00000165495	PKNOX2	0.00187636	0.0609283	1.32205	3.10913
ENSG00000237187	NR2F1-AS1	0.00188044	0.0609637	0.594859	3.10849
ENSG00000166024	R3HCC1L	0.00188458	0.061001	-0.217485	-3.10784
ENSG00000168268	NT5DC2	0.00188755	0.061001	0.432504	3.10738
ENSG00000148400	NOTCH1	0.0018991	0.0611742	0.489893	3.10557
ENSG00000231389	HLA-DPA1	0.00190143	0.0611742	0.84396	3.10521
ENSG00000198832	SELENOM	0.00190188	0.0611742	0.619478	3.10514
ENSG00000103145	HCFC1R1	0.00190585	0.0611987	0.331387	3.10453
ENSG00000145824	CXCL14	0.00190863	0.0611987	1.15687	3.10409
ENSG00000106290	TAF6	0.00191612	0.0613351	0.202334	3.10293
ENSG00000108798	ABI3	0.00191888	0.0613351	1.49108	3.10251
ENSG00000259865	AL390728.5	0.00192672	0.0614438	-0.535512	-3.1013
ENSG00000177374	HIC1	0.00192828	0.0614438	1.33703	3.10106
ENSG00000176788	BASP1	0.00195563	0.0622182	1.23893	3.09689
ENSG00000161091	MFSD12	0.00196644	0.062465	0.274627	3.09525
ENSG00000183386	FHL3	0.00197002	0.0624817	0.486175	3.09472
ENSG00000204262	COL5A2	0.0019754	0.0625507	1.58383	3.09391
ENSG00000171777	RASGRP4	0.00197831	0.0625507	2.08162	3.09347
ENSG00000267534	S1PR2	0.00199147	0.0628695	0.661656	3.0915
ENSG00000166482	MFAP4	0.00199619	0.0629209	1.60757	3.0908
ENSG00000006638	TBXA2R	0.00200208	0.0629209	1.03391	3.08992
ENSG00000121350	PYROXD1	0.00200232	0.0629209	-0.350582	-3.08989
ENSG00000161791	FMNL3	0.00201043	0.0630787	1.24974	3.08869
ENSG00000198108	CHSY3	0.00202487	0.0633645	1.17861	3.08656
ENSG00000073605	GSDMB	0.00202573	0.0633645	-0.529454	-3.08643
ENSG00000253227	AC090192.2	0.00202916	0.0633748	-0.490125	-3.08593
ENSG00000153930	ANKFN1	0.00203282	0.0633924	-0.943767	-3.0854
ENSG00000231940	RPS7P3	0.00203622		-1.40608	-3.0849
ENSG00000207631	MIR641	0.00203671		2.00347	3.08483
ENSG00000276136	AC016957.2	0.00204265	0.0635804	-1.02181	-3.08396
ENSG00000142279	WTIP	0.00204772	0.0635804	0.400945	3.08322
ENSG00000136244	IL6	0.00205085	0.0635804	1.71272	3.08277
ENSG00000196511	TPK1	0.00205433	0.0635804	-0.385408	-3.08226
ENSG00000128656	CHN1	0.00205443	0.0635804	0.922153	3.08225
ENSG00000087085	ACHE	0.00206002	0.0635804	-0.655899	-3.08144
ENSG00000105520	PLPPR2	0.0020607	0.0635804	0.48061	3.08134
ENSG00000233834	AC005083.1	0.00206371	0.0635804	-0.574618	-3.08091
ENSG00000100242	SUN2	0.00207183	0.0637346	0.36428	3.07974
ENSG00000244482	LILRA6	0.00208612	0.0640777	1.84129	3.07769
ENSG00000064309	CDON	0.00210492	0.0645495	0.61069	3.07502
ENSG00000152102	FAM168B	0.00210821	0.0645495	0.145298	3.07455
ENSG00000163359	COL6A3	0.00211095	0.0645495	1.6952	3.07416
ENSG00000115461	IGFBP5	0.00211867	0.0646891	1.5674	3.07307
ENSG00000114698	PLSCR4	0.00213424	0.0650549	0.669305	3.07089
ENSG00000137801	THBS1	0.00214352	0.0650549	0.738144	3.06959
ENSG00000166025	AMOTL1	0.00214423	0.0650549	0.503541	3.06949
ENSG00000110841	PPFIBP1	0.00214696	0.0650549	0.384647	3.06911
ENSG00000072110	ACTN1	0.00215106	0.0650549	0.502428	3.06854
ENSG00000170275	CRTAP	0.00215333	0.0650549	0.422813	3.06823
ENSG00000154122	ANKH	0.00215499	0.0650549	0.652515	3.068
ENSG00000253161	LINC01605	0.00215752	0.0650549	1.48705	3.06765
ENSG00000167895	TMC8	0.00215927	0.0650549	0.511421	3.0674
ENSG00000169258	GPRIN1	0.00216975	0.0652743	0.421312	3.06596
ENSG00000160883	HK3	0.00218174	0.0655386	1.88316	3.06431
ENSG00000138032	PPM1B	0.0021945	0.0658253	-0.331255	-3.06256
ENSG00000207185	RNU6-1157P	0.00220576		2.34355	3.06103
ENSG00000283265	AL356234.3	0.00221037	0.0661575	1.09019	3.06041
ENSG00000185267	CDNF	0.00221204	0.0661575	-0.363152	-3.06018
ENSG00000163563	MNDA	0.00221835	0.0662494	1.99769	3.05933
ENSG00000095970	TREM2	0.00223511	0.0666526	1.73969	3.05707
ENSG00000182580	EPHB3	0.00224795	0.0669379	0.461536	3.05535
ENSG00000241058	NSUN6	0.00226916	0.0674712	-0.252054	-3.05254
ENSG00000196542	SPTSSB	0.00227603	0.0675774	-0.844688	-3.05163
ENSG00000174807	CD248	0.002288	0.0678342	1.56776	3.05005
ENSG00000249026	CTNNA1P1	0.00230189	0.0680037	-1.77582	-3.04824
ENSG00000227640	SOX21-AS1	0.0023034	0.0680037	-1.10571	-3.04804
ENSG00000134030	CTIF	0.002304	0.0680037	0.477887	3.04796
ENSG00000254245	PCDHGA3	0.00230701	0.0680037	1.05588	3.04757
ENSG00000267121	AC008105.2	0.00231253	0.0680391	1.3205	3.04685
ENSG00000118004	COLEC11	0.00231487	0.0680391	1.2406	3.04655
ENSG00000241170	AP001992.1	0.00233	0.0683856	-0.479497	-3.04459
ENSG00000135736	CCDC102A	0.00234756	0.0688025	0.54134	3.04233
ENSG00000152315	KCNK13	0.00235395	0.068891	1.46439	3.04151
ENSG00000011465	DCN	0.00235767	0.0689013	1.339	3.04103
ENSG00000105429	MEGF8	0.00236402	0.0689882	0.469736	3.04022
ENSG00000105227	PRX	0.00240179	0.0699615	0.333115	3.03545
ENSG00000140092	FBLN5	0.00240623	0.0699615	1.04981	3.03489
ENSG00000231226	TRIM31-AS1	0.00241204	0.0699615	-0.868649	-3.03416
ENSG00000187792	ZNF70	0.00241263	0.0699615	0.301745	3.03409
ENSG00000183496	MEX3B	0.00241447	0.0699615	0.612899	3.03386
ENSG00000272398	CD24	0.00241889	0.0699905	-0.500078	-3.03331
ENSG00000164106	SCRG1	0.00242935	0.0701939	1.67025	3.032
ENSG00000196456	ZNF775	0.00243619	0.070292	0.525298	3.03116
ENSG00000253304	TMEM200B	0.00245341	0.0706892	0.895619	3.02903
ENSG00000178033	CALHM5	0.00246176	0.07083	1.42259	3.028
ENSG00000171603	CLSTN1	0.00248432	0.0713788	0.296585	3.02524
ENSG00000185565	LSAMP	0.00249361	0.0715451	1.77503	3.02412
ENSG00000214050	FBXO16	0.00250794	0.0717009	-0.414204	-3.02238
ENSG00000124429	POF1B	0.00251039	0.0717009	-0.499655	-3.02209
ENSG00000179256	SMCO3	0.00251128	0.0717009	2.35967	3.02198
ENSG00000169169	CPT1C	0.00251305	0.0717009	1.10668	3.02177
ENSG00000102575	ACP5	0.00252029	0.0718073	0.750756	3.02089
ENSG00000263155	MYZAP	0.00252411	0.0718161	-0.387348	-3.02044
ENSG00000168306	ACOX2	0.00252836	0.0718371	0.866896	3.01993
ENSG00000105509	HAS1	0.00253612	0.0719576	1.87491	3.019
ENSG00000049239	H6PD	0.00254248	0.071972	0.444373	3.01824
ENSG00000236423	LINC01134	0.00254366	0.071972	-0.495504	-3.0181
ENSG00000141012	GALNS	0.00254794	0.0719933	0.259322	3.01759
ENSG00000267249	AP005482.2	0.00255461	0.0720822	-0.910032	-3.0168
ENSG00000206052	DOK6	0.00256015	0.0720845	1.57612	3.01614
ENSG00000143851	PTPN7	0.00256174	0.0720845	1.11694	3.01595
ENSG00000136546	SCN7A	0.00257183	0.0722394	2.22704	3.01476
ENSG00000211592	IGKC	0.0025743	0.0722394	3.15586	3.01447
ENSG00000248174	LINC02268	0.00258184	0.0722988	1.83587	3.01358
ENSG00000117586	TNFSF4	0.00258565	0.0722988	0.827042	3.01313
ENSG00000275764	AC092747.4	0.00258702	0.0722988	-0.368982	-3.01297
ENSG00000131370	SH3BP5	0.00259439	0.0724057	0.429366	3.01211
ENSG00000188133	TMEM215	0.00259441		3.54804	3.01211
ENSG00000165424	ZCCHC24	0.00260248	0.0725326	0.92422	3.01116
ENSG00000130176	CNN1	0.0026141	0.0726687	1.33686	3.00981
ENSG00000128791	TWSG1	0.00261447	0.0726687	0.466759	3.00977
ENSG00000025708	TYMP	0.00262074	0.0727443	0.41586	3.00904
ENSG00000122694	GLIPR2	0.00262456	0.0727515	0.915845	3.0086
ENSG00000110446	SLC15A3	0.00262865	0.0727662	1.09332	3.00813
ENSG00000066056	TIE1	0.00264024	0.0728979	1.77344	3.00679
ENSG00000119888	EPCAM	0.00264053	0.0728979	-0.395613	-3.00675
ENSG00000187522	HSPA14	0.00265089	0.0730852	-0.288611	-3.00556
ENSG00000124939	SCGB2A1	0.0026568	0.0731497	-0.86187	-3.00489
ENSG00000142156	COL6A1	0.00266833	0.0733684	1.17099	3.00357
ENSG00000211448	DIO2	0.0026852	0.0736351	1.41558	3.00165
ENSG00000165633	VSTM4	0.00268523	0.0736351	1.3078	3.00165
ENSG00000259755	AC090907.2	0.00274308		2.02272	2.99515
ENSG00000135643	KCNMB4	0.0027436	0.0751096	0.944418	2.99509
ENSG00000007237	GAS7	0.00274635	0.0751096	1.28029	2.99479
ENSG00000148344	PTGES	0.00275311	0.075194	0.562271	2.99404
ENSG00000176971	FIBIN	0.00275864	0.0752445	1.30126	2.99343
ENSG00000234494	SP2-AS1	0.00276461	0.075307	0.467187	2.99277
ENSG00000137076	TLN1	0.00276938	0.0753366	0.330818	2.99224
ENSG00000233237	LINC00472	0.00277724	0.0754503	-0.447191	-2.99137
ENSG00000186340	THBS2	0.0027872	0.0755008	1.52682	2.99028
ENSG00000105865	DUS4L	0.00279043	0.0755008	-0.282128	-2.98993
ENSG00000158201	ABHD3	0.00279051	0.0755008	-0.44794	-2.98992
ENSG00000005844	ITGAL	0.00279552	0.0755008	1.51482	2.98937
ENSG00000018408	WWTR1	0.00279755	0.0755008	0.361962	2.98915
ENSG00000141198	TOM1L1	0.00280495	0.0755271	-0.379447	-2.98834
ENSG00000172037	LAMB2	0.0028074	0.0755271	0.381948	2.98808
ENSG00000168566	SNRNP48	0.00281119	0.0755271	-0.34814	-2.98766
ENSG00000105388	CEACAM5	0.0028133	0.0755271	-0.778685	-2.98743
ENSG00000235954	TTC28-AS1	0.00282919	0.0757158	-0.301792	-2.98571
ENSG00000113319	RASGRF2	0.0028322	0.0757158	0.842449	2.98539
ENSG00000170373	CST1	0.00283483	0.0757158	1.46912	2.9851
ENSG00000173598	NUDT4	0.00283513	0.0757158	-0.264642	-2.98507
ENSG00000178184	PARD6G	0.00284152	0.0757874	0.879368	2.98438
ENSG00000188833	ENTPD8	0.00284671	0.0758269	-0.668509	-2.98382
ENSG00000170345	FOS	0.00286082	0.0760092	-0.419068	-2.98231
ENSG00000065325	GLP2R	0.00286451	0.0760092	1.42205	2.98192
ENSG00000156515	HK1	0.0028647	0.0760092	0.332731	2.9819
ENSG00000105223	PLD3	0.00288075	0.0763362	0.355065	2.98018
ENSG00000222041	CYTOR	0.00289943	0.0767317	0.395678	2.9782
ENSG00000219545	UMAD1	0.00290582	0.0768014	-0.349033	-2.97753
ENSG00000177181	RIMKLA	0.00291997	0.0770758	-0.437781	-2.97604
ENSG00000180525	DIP2C-AS1	0.00293992	0.0775025	-0.475578	-2.97395
ENSG00000140451	PIF1	0.00294474	0.0775297	0.776886	2.97345
ENSG00000168229	PTGDR	0.0029692	0.0780152	1.49115	2.97091
ENSG00000181104	F2R	0.00297081	0.0780152	0.943143	2.97074
ENSG00000260963	AC026462.3	0.00299518	0.0785545	-0.808178	-2.96823
ENSG00000260778	AC009065.4	0.00300379	0.0786244	-0.554835	-2.96735
ENSG00000130349	MTRES1	0.00300554	0.0786244	-0.273361	-2.96717
ENSG00000149499	EML3	0.00302616	0.0790628	0.251378	2.96507
ENSG00000086730	LAT2	0.00303407	0.0791683	0.487826	2.96426
ENSG00000010671	BTK	0.00304415	0.0793302	1.4156	2.96324
ENSG00000262514	AC020978.6	0.00305176		-2.40195	-2.96248
ENSG00000197380	DACT3	0.00305592	0.0795356	1.13974	2.96206
ENSG00000274173	AL035661.1	0.00307938	0.0800443	-0.467777	-2.9597
ENSG00000223956	LINC01767	0.00308187		-1.45189	-2.95945
ENSG00000197467	COL13A1	0.00308634	0.0800451	0.909158	2.95901
ENSG00000169609	C15orf40	0.00308724	0.0800451	-0.223254	-2.95892
ENSG00000087245	MMP2	0.00309852	0.080236	1.26843	2.95779
ENSG00000125384	PTGER2	0.00310498	0.0803016	1.01334	2.95715
ENSG00000135111	TBX3	0.0031364	0.0809547	1.0228	2.95404
ENSG00000224397	PELATON	0.00313815	0.0809547	0.456212	2.95387
ENSG00000198728	LDB1	0.0031482	0.0809883	0.183933	2.95288
ENSG00000099331	MYO9B	0.00314875	0.0809883	0.425894	2.95283
ENSG00000280721	LINC01943	0.00315133	0.0809883	1.43366	2.95258
ENSG00000254139	AC104051.2	0.00315754	0.081046	2.1031	2.95197
ENSG00000134193	REG4	0.00316217	0.0810554	-1.71435	-2.95152
ENSG00000162745	OLFML2B	0.00316582	0.0810554	1.55282	2.95116
ENSG00000279861	AC073548.1	0.00318139	0.081352	-0.590079	-2.94965
ENSG00000130881	LRP3	0.00320131	0.0817592	0.428396	2.94772
ENSG00000160991	ORAI2	0.00321414	0.0819845	0.465714	2.94648
ENSG00000166813	KIF7	0.00323443	0.0823995	0.661575	2.94453
ENSG00000124067	SLC12A4	0.00324232	0.0824978	0.304105	2.94378
ENSG00000259439	LINC01833	0.00325642	0.0827535	-1.63404	-2.94244
ENSG00000241644	INMT	0.00326107	0.0827678	1.46432	2.94199
ENSG00000153885	KCTD15	0.00326507	0.0827678	0.513715	2.94161
ENSG00000108984	MAP2K6	0.00328074	0.0830192	-0.372717	-2.94013
ENSG00000189045	ANKDD1B	0.00328311	0.0830192	-0.540164	-2.93991
ENSG00000259342	AC025580.1	0.00329396		2.36077	2.93888
ENSG00000175463	TBC1D10C	0.00329445	0.0831949	1.08054	2.93884
ENSG00000168077	SCARA3	0.00329819	0.0831949	1.01827	2.93849
ENSG00000106066	CPVL	0.00330277	0.0832078	1.12652	2.93806
ENSG00000149639	SOGA1	0.00332405	0.083641	0.36181	2.93606
ENSG00000232021	LEF1-AS1	0.00334028	0.08385	1.50564	2.93455
ENSG00000116691	MIIP	0.00334055	0.08385	0.285467	2.93453
ENSG00000196678	ERI2	0.0033573	0.0840498	-0.25564	-2.93298
ENSG00000100320	RBFOX2	0.00336334	0.0840498	0.298786	2.93242
ENSG00000152422	XRCC4	0.00336719	0.0840498	-0.528508	-2.93206
ENSG00000017427	IGF1	0.00337068	0.0840498	2.06026	2.93174
ENSG00000261652	C15orf65	0.00337304	0.0840498	-0.436523	-2.93152
ENSG00000172965	MIR4435-2HG	0.00337317	0.0840498	0.30228	2.93151
ENSG00000106348	IMPDH1	0.0033788	0.0840877	0.398537	2.93099
ENSG00000106952	TNFSF8	0.00338201		2.23674	2.9307
ENSG00000198840	MT-ND3	0.00338961	0.0842535	-0.292056	-2.93
ENSG00000280832	GSEC	0.00339663	0.0842535	0.894657	2.92936
ENSG00000166268	MYRFL	0.00339843	0.0842535	-0.559593	-2.92919
ENSG00000126860	EVI2A	0.003403	0.0842535	1.05217	2.92878
ENSG00000184305	CCSER1	0.00340964	0.0842535	-0.597638	-2.92817
ENSG00000216866	RPS2P55	0.00341017	0.0842535	-0.820708	-2.92812
ENSG00000288073	AC022463.1	0.00341922	0.0843752	-1.00852	-2.9273
ENSG00000262558	AC129507.3	0.00342798	0.0844079	-1.22832	-2.9265
ENSG00000272142	LYRM4-AS1	0.0034288	0.0844079	0.605859	2.92643
ENSG00000088247	KHSRP	0.0034352	0.0844638	0.190366	2.92585
ENSG00000113578	FGF1	0.00345063	0.0847413	1.15879	2.92445
ENSG00000169604	ANTXR1	0.00345907	0.084805	1.25048	2.92369
ENSG00000121753	ADGRB2	0.00346151	0.084805	0.945471	2.92347
ENSG00000128815	WDFY4	0.00346646	0.0848088	1.79619	2.92303
ENSG00000136026	CKAP4	0.00347032	0.0848088	0.352308	2.92268
ENSG00000225663	MCRIP1	0.00347411	0.0848088	0.332559	2.92234
ENSG00000006016	CRLF1	0.00348403	0.0849496	1.68088	2.92145
ENSG00000187715	KBTBD12	0.00350869	0.0853324	-0.686267	-2.91926
ENSG00000186326	RGS9BP	0.00351488		-1.69429	-2.91871
ENSG00000274460	AC092119.2	0.00351721	0.0853324	-0.525076	-2.9185
ENSG00000196924	FLNA	0.00352431	0.0853324	0.515082	2.91787
ENSG00000138709	LARP1B	0.00353205	0.0853324	-0.240396	-2.91719
ENSG00000163751	CPA3	0.00353285	0.0853324	1.90503	2.91712
ENSG00000050165	DKK3	0.00353329	0.0853324	1.23003	2.91708
ENSG00000130208	APOC1	0.00353452	0.0853324	1.11454	2.91697
ENSG00000157654	PALM2AKAP2	0.00353504	0.0853324	0.657545	2.91692
ENSG00000145780	FEM1C	0.00354095	0.0853324	-0.267987	-2.9164
ENSG00000277938	AL035252.3	0.00354144	0.0853324	-0.526297	-2.91636
ENSG00000161682	FAM171A2	0.00355164	0.0853875	0.960985	2.91546
ENSG00000122824	NUDT10	0.00355207	0.0853875	1.71685	2.91542
ENSG00000155760	FZD7	0.00357867	0.0858522	0.662906	2.91309
ENSG00000013016	EHD3	0.0035798	0.0858522	0.711977	2.913
ENSG00000197406	DIO3	0.00358407	0.0858539	0.913456	2.91262
ENSG00000153037	SRP19	0.00358854	0.0858606	-0.31597	-2.91223
ENSG00000010818	HIVEP2	0.00359279	0.0858617	0.341239	2.91186
ENSG00000204866	IGFL2	0.00362704	0.0864713	1.85794	2.9089
ENSG00000084731	KIF3C	0.00362751	0.0864713	0.478261	2.90886
ENSG00000233521	LINC01638	0.00363097	0.0864713	1.58631	2.90856
ENSG00000128487	SPECC1	0.003645	0.0867044	0.309962	2.90735
ENSG00000282408	AL109920.1	0.00367759	0.087378	-2.22417	-2.90457
ENSG00000244486	SCARF2	0.0036857	0.0873878	1.1583	2.90388
ENSG00000170608	FOXA3	0.00368654	0.0873878	-0.623969	-2.90381
ENSG00000150630	VEGFC	0.00370877	0.0878129	0.872142	2.90193
ENSG00000272360	AC116036.2	0.00372531		-1.60546	-2.90053
ENSG00000138642	HERC6	0.00374699	0.0886153	-0.235702	-2.89871
ENSG00000078589	P2RY10	0.00375584		3.45852	2.89797
ENSG00000151729	SLC25A4	0.00376477	0.0889329	-0.194512	-2.89723
ENSG00000198515	CNGA1	0.00378093	0.0892117	-0.479978	-2.89588
ENSG00000261187	AC079322.1	0.00379312	0.0893962	-1.05734	-2.89487
ENSG00000121297	TSHZ3	0.00380195	0.0895012	1.06974	2.89414
ENSG00000230162	CT45A11P	0.00380618		-1.99962	-2.89379
ENSG00000179954	SSC5D	0.00380643	0.0895035	1.53884	2.89377
ENSG00000245694	CRNDE	0.00381694	0.0896477	-0.617031	-2.89291
ENSG00000136897	MRPL50	0.00382419	0.0896908	-0.205816	-2.89231
ENSG00000128805	ARHGAP22	0.00382754	0.0896908	0.872986	2.89204
ENSG00000104231	ZFAND1	0.00383732	0.0898171	-0.285343	-2.89123
ENSG00000123342	MMP19	0.00386012	0.0901604	1.26669	2.88937
ENSG00000117594	HSD11B1	0.00386081	0.0901604	1.30067	2.88932
ENSG00000105472	CLEC11A	0.00386639	0.0901647	0.991804	2.88886
ENSG00000233098	CCDC144NL-AS1	0.00387175	0.0901647	1.83385	2.88843
ENSG00000167123	CERCAM	0.00387421	0.0901647	0.785702	2.88823
ENSG00000125354	SEPTIN6	0.00388489	0.0903106	0.556473	2.88736
ENSG00000160182	TFF1	0.00390779	0.0907397	-1.09785	-2.88551
ENSG00000175220	ARHGAP1	0.00391991	0.0908327	0.220469	2.88454
ENSG00000143387	CTSK	0.00392463	0.0908327	1.10887	2.88416
ENSG00000147364	FBXO25	0.003927	0.0908327	-0.310951	-2.88397
ENSG00000109618	SEPSECS	0.00392956	0.0908327	-0.316302	-2.88376
ENSG00000038382	TRIO	0.00394707	0.0911345	0.373339	2.88236
ENSG00000120963	ZNF706	0.00395268	0.0911611	-0.260984	-2.88191
ENSG00000227827	PKD1P2	0.00397274	0.0914207	0.663217	2.88032
ENSG00000166444	DENND2B	0.00397287	0.0914207	0.439196	2.88031
ENSG00000116132	PRRX1	0.00398507	0.0915985	1.24423	2.87934
ENSG00000080845	DLGAP4	0.00399998	0.0917824	0.205148	2.87816
ENSG00000154639	CXADR	0.00400205	0.0917824	-0.394558	-2.878
ENSG00000286883	AC005041.5	0.00400208		-1.10336	-2.878
ENSG00000103066	PLA2G15	0.00400971	0.0917993	0.244705	2.8774
ENSG00000131378	RFTN1	0.00401506	0.0917993	0.992209	2.87698
ENSG00000165806	CASP7	0.00401625	0.0917993	-0.293905	-2.87688
ENSG00000227258	SMIM2-AS1	0.00404797	0.092381	-0.498198	-2.8744
ENSG00000253910	PCDHGB2	0.00405696	0.092381	0.729832	2.8737
ENSG00000275385	CCL18	0.00405861	0.092381	3.31335	2.87357
ENSG00000142632	ARHGEF19	0.00405976	0.092381	0.375111	2.87348
ENSG00000237624	OXCT2P1	0.00406743	0.0924527	1.31602	2.87288
ENSG00000107968	MAP3K8	0.00407993	0.0926268	0.317836	2.87191
ENSG00000138964	PARVG	0.00408762	0.0926268	1.6759	2.87132
ENSG00000105245	NUMBL	0.00408996	0.0926268	0.598397	2.87114
ENSG00000110080	ST3GAL4	0.0040932	0.0926268	0.543346	2.87089
ENSG00000027644	INSRR	0.00409502		2.54852	2.87075
ENSG00000261087	ZNNT1	0.00410715	0.0928396	-0.558181	-2.86981
ENSG00000159840	ZYX	0.00413305	0.0931401	0.374338	2.86782
ENSG00000203799	CCDC162P	0.00413365	0.0931401	-1.047	-2.86778
ENSG00000171502	COL24A1	0.0041341	0.0931401	1.31371	2.86774
ENSG00000166741	NNMT	0.0041522	0.0933908	0.739607	2.86636
ENSG00000104894	CD37	0.00415435	0.0933908	1.70109	2.8662
ENSG00000101346	POFUT1	0.00416451	0.0934296	0.192877	2.86542
ENSG00000136490	LIMD2	0.00416521	0.0934296	0.697755	2.86537
ENSG00000078098	FAP	0.0041755	0.0935578	1.28207	2.86459
ENSG00000140022	STON2	0.0041935	0.0938583	-0.35539	-2.86323
ENSG00000140391	TSPAN3	0.00420578	0.0940302	-0.346803	-2.8623
ENSG00000198795	ZNF521	0.00422295	0.0943111	1.22455	2.86101
ENSG00000173511	VEGFB	0.00423078	0.0943829	0.462175	2.86042
ENSG00000232063	AL691447.2	0.00424316	0.0945558	1.30157	2.8595
ENSG00000119714	GPR68	0.00426192	0.0948707	1.17701	2.8581
ENSG00000113721	PDGFRB	0.00427205	0.0949928	1.50297	2.85734
ENSG00000038945	MSR1	0.00429247	0.0952904	1.46489	2.85583
ENSG00000151746	BICD1	0.00429475	0.0952904	0.337633	2.85566
ENSG00000084636	COL16A1	0.00431468	0.0955855	0.844521	2.85419
ENSG00000141756	FKBP10	0.0043174	0.0955855	0.863096	2.85399
ENSG00000081189	MEF2C	0.0043239	0.0956259	0.722352	2.85351
ENSG00000107736	CDH23	0.00434075	0.0958949	1.02852	2.85228
ENSG00000124181	PLCG1	0.00435969	0.0962095	0.337018	2.85089
ENSG00000185442	FAM174B	0.00437815	0.0964501	-0.394288	-2.84955
ENSG00000182732	RGS6	0.00438113	0.0964501	-1.75957	-2.84933
ENSG00000167613	LAIR1	0.00439432	0.0964501	1.52056	2.84837
ENSG00000085871	MGST2	0.00439916	0.0964501	-0.32461	-2.84802
ENSG00000164107	HAND2	0.00439927	0.0964501	1.14145	2.84802
ENSG00000270130	AC068790.7	0.00440678	0.0964501	1.10017	2.84747
ENSG00000008441	NFIX	0.0044104	0.0964501	0.499856	2.84721
ENSG00000165323	FAT3	0.0044135	0.0964501	1.31896	2.84699
ENSG00000142453	CARM1	0.00442017	0.0964501	0.206161	2.84651
ENSG00000169435	RASSF6	0.00442098	0.0964501	-0.474928	-2.84645
ENSG00000147065	MSN	0.00442246	0.0964501	0.481983	2.84634
ENSG00000137802	MAPKBP1	0.00443873	0.0966224	0.296709	2.84517
ENSG00000109320	NFKB1	0.00443981	0.0966224	0.159885	2.8451
ENSG00000287108	AC023302.2	0.00444641		-2.23448	-2.84462
ENSG00000124216	SNAI1	0.00445792	0.0968278	1.07591	2.8438
ENSG00000262160	AC020978.5	0.00445871	0.0968278	-0.462173	-2.84374
ENSG00000086015	MAST2	0.00447577	0.0970953	0.149327	2.84252
ENSG00000178860	MSC	0.00448742	0.0972449	1.07421	2.8417
ENSG00000216895	AC009403.1	0.00450281	0.0974752	-0.418641	-2.8406
ENSG00000111261	MANSC1	0.00451228	0.0975768	-0.428031	-2.83993
ENSG00000070404	FSTL3	0.00451941	0.0976279	0.505937	2.83943
ENSG00000168903	BTNL3	0.00454253	0.0977467	-1.5766	-2.8378
ENSG00000107159	CA9	0.0045467	0.0977467	-0.611629	-2.83751
ENSG00000172935	MRGPRF	0.00454891	0.0977467	1.26783	2.83735
ENSG00000149591	TAGLN	0.00455262	0.0977467	0.927433	2.83709
ENSG00000166900	STX3	0.0045568	0.0977467	-0.353587	-2.8368
ENSG00000145147	SLIT2	0.00455787	0.0977467	0.912602	2.83673
ENSG00000232517	CSPG4BP	0.00457353	0.0977467	1.21851	2.83563
ENSG00000169756	LIMS1	0.00457468	0.0977467	0.430776	2.83555
ENSG00000224020	MIR181A2HG	0.00457807	0.0977467	0.943253	2.83531
ENSG00000151917	BEND6	0.00457878	0.0977467	1.0676	2.83526
ENSG00000160180	TFF3	0.00458073	0.0977467	-1.44132	-2.83513
ENSG00000204767	INSYN2B	0.00458225	0.0977467	1.20895	2.83502
ENSG00000179044	EXOC3L1	0.00460051	0.0980341	1.32754	2.83375
ENSG00000134590	RTL8C	0.00460865	0.0981053	0.292917	2.83319
ENSG00000136457	CHAD	0.00463094	0.0983984	-1.39687	-2.83164
ENSG00000229056	HECW2-AS1	0.00463331	0.0983984	1.07902	2.83148
ENSG00000184515	BEX5	0.00463837	0.0983984	-0.769169	-2.83113
ENSG00000179168	GGN	0.00464537	0.0983984	0.679164	2.83065
ENSG00000180044	C3orf80	0.00464647	0.0983984	1.25114	2.83057
ENSG00000149575	SCN2B	0.00467416	0.0988825	2.08911	2.82867
ENSG00000169136	ATF5	0.0047137	0.0994836	0.285282	2.82597
ENSG00000251191	LINC00589	0.00471581	0.0994836	-0.675629	-2.82583
ENSG00000175536	LIPT2	0.00471717	0.0994836	-0.388721	-2.82574
ENSG00000172081	MOB3A	0.00472406	0.0995263	0.319827	2.82527
ENSG00000101307	SIRPB1	0.0047371	0.0996983	0.906954	2.82439
ENSG00000167178	ISLR2	0.00476523	0.100187	1.67985	2.82249
ENSG00000271584	LINC02550	0.00477673		1.92217	2.82172
ENSG00000265688	MAFG-DT	0.0047811	0.100382	0.435064	2.82142
ENSG00000140718	FTO	0.0047843	0.100382	0.241603	2.82121
ENSG00000106538	RARRES2	0.0047953	0.100487	0.83352	2.82047
ENSG00000132031	MATN3	0.00479912	0.100487	0.772365	2.82022
ENSG00000008382	MPND	0.0048146	0.100708	0.238783	2.81918
ENSG00000123096	SSPN	0.0048472	0.101286	0.920538	2.81702
ENSG00000214783	POLR2J4	0.00486074	0.101465	-0.524335	-2.81612
ENSG00000196562	SULF2	0.00489211	0.102016	0.474782	2.81405
ENSG00000132688	NES	0.00489728	0.10202	1.282	2.81371
ENSG00000172594	SMPDL3A	0.00491201	0.102223	-0.395046	-2.81275
ENSG00000275601	AC011330.2	0.00492054	0.102296	-1.16182	-2.81219
ENSG00000272444	AL118558.4	0.00493652	0.102493	-0.979729	-2.81115
ENSG00000260711	AL121839.2	0.00494001	0.102493	-0.732416	-2.81092
ENSG00000182487	NCF1B	0.00495197		2.66074	2.81014
ENSG00000100448	CTSG	0.00498748	0.103373	3.1454	2.80784
ENSG00000109705	NKX3-2	0.0049959	0.103442	1.23179	2.8073
ENSG00000046889	PREX2	0.00501281	0.103688	1.44382	2.80621
ENSG00000132879	FBXO44	0.00503241	0.103825	0.362018	2.80495
ENSG00000148337	CIZ1	0.00503277	0.103825	0.197054	2.80493
ENSG00000007264	MATK	0.0050347	0.103825	1.54452	2.80481
ENSG00000072736	NFATC3	0.00505126	0.10389	0.206241	2.80375
ENSG00000166147	FBN1	0.00505295	0.10389	1.52967	2.80364
ENSG00000104805	NUCB1	0.00505979	0.10389	0.2897	2.8032
ENSG00000181588	MEX3D	0.00506974	0.10389	0.255231	2.80257
ENSG00000111341	MGP	0.00507179	0.10389	1.43059	2.80244
ENSG00000270195	SLBP-DT	0.00507303	0.10389	-1.13824	-2.80236
ENSG00000090659	CD209	0.00507337	0.10389	1.67033	2.80234
ENSG00000162078	ZG16B	0.00509643	0.104258	-0.854249	-2.80087
ENSG00000233760	AC004947.1	0.00511005	0.104349	-1.40275	-2.80001
ENSG00000203414	BTBD7P1	0.00511476	0.104349	-0.8776	-2.79972
ENSG00000113273	ARSB	0.00511974	0.104349	0.600705	2.7994
ENSG00000178776	C5orf46	0.00512129	0.104349	0.96191	2.7993
ENSG00000247381	PLUT	0.00512822	0.104386	-1.13008	-2.79887
ENSG00000188807	TMEM201	0.00515917	0.104912	0.454804	2.79692
ENSG00000114812	VIPR1	0.00517656	0.105161	-0.56659	-2.79584
ENSG00000230534	AL392046.1	0.00518625		-2.43002	-2.79523
ENSG00000243978	RTL9	0.00519986		2.07166	2.79438
ENSG00000117069	ST6GALNAC5	0.00523489	0.10624	1.45232	2.79221
ENSG00000204618	RNF39	0.00524309	0.106301	-0.78002	-2.79171
ENSG00000105419	MEIS3	0.00526184	0.106554	1.13864	2.79055
ENSG00000072864	NDE1	0.00526596	0.106554	0.184576	2.7903
ENSG00000277258	PCGF2	0.00528935	0.106692	0.20797	2.78886
ENSG00000140682	TGFB1I1	0.00529105	0.106692	0.600325	2.78876
ENSG00000089505	CMTM1	0.00529326	0.106692	0.419312	2.78862
ENSG00000141905	NFIC	0.00529368	0.106692	0.288773	2.7886
ENSG00000165322	ARHGAP12	0.00532374	0.107096	-0.283454	-2.78676
ENSG00000078053	AMPH	0.00532418	0.107096	1.19471	2.78674
ENSG00000120280	TASL	0.00533084	0.107125	2.30231	2.78633
ENSG00000167261	DPEP2	0.00534321	0.107268	1.84089	2.78558
ENSG00000095917	TPSD1	0.00536662	0.107509	1.76666	2.78416
ENSG00000044090	CUL7	0.00537047	0.107509	0.25129	2.78393
ENSG00000197933	ZNF823	0.00537947	0.107509	-0.271454	-2.78339
ENSG00000206432	TMEM200C	0.0053828	0.107509	1.00231	2.78319
ENSG00000255394	C8orf49	0.00538395	0.107509	-1.12684	-2.78312
ENSG00000111752	PHC1	0.00538675	0.107509	0.480947	2.78295
ENSG00000126785	RHOJ	0.00539558	0.10758	0.766043	2.78242
ENSG00000122642	FKBP9	0.0054144	0.10785	0.371247	2.78129
ENSG00000179855	GIPC3	0.00543797	0.108125	1.95263	2.77988
ENSG00000197702	PARVA	0.00544011	0.108125	0.380905	2.77975
ENSG00000106483	SFRP4	0.00544403	0.108125	1.57476	2.77951
ENSG00000130382	MLLT1	0.0054646	0.108428	0.20865	2.77829
ENSG00000161544	CYGB	0.00547395	0.108508	1.05551	2.77773
ENSG00000090339	ICAM1	0.00548001	0.108523	0.45435	2.77737
ENSG00000173706	HEG1	0.00550782	0.108849	0.739763	2.77573
ENSG00000163554	SPTA1	0.00551086	0.108849	1.72272	2.77555
ENSG00000135773	CAPN9	0.00551244	0.108849	-0.837504	-2.77546
ENSG00000213445	SIPA1	0.00552029	0.108899	0.304436	2.77499
ENSG00000130309	COLGALT1	0.00553942	0.109013	0.286736	2.77387
ENSG00000265972	TXNIP	0.0055403	0.109013	-0.53042	-2.77382
ENSG00000149089	APIP	0.00554572	0.109013	-0.251879	-2.7735
ENSG00000134184	GSTM1	0.00554759	0.109013	0.44688	2.77339
ENSG00000160219	GAB3	0.00555281	0.109013	0.822034	2.77308
ENSG00000211591	MIR762	0.0055629		1.14416	2.77249
ENSG00000106366	SERPINE1	0.00556811	0.109013	0.939742	2.77219
ENSG00000140943	MBTPS1	0.00556901	0.109013	0.125387	2.77213
ENSG00000213185	FAM24B	0.00557591	0.109013	-0.467717	-2.77173
ENSG00000150527	MIA2	0.00557929	0.109013	-0.258635	-2.77153
ENSG00000124491	F13A1	0.00557935	0.109013	1.31834	2.77153
ENSG00000105722	ERF	0.00563125	0.109922	0.238981	2.76851
ENSG00000130021	PUDP	0.00563793	0.109948	-0.327519	-2.76813
ENSG00000167110	GOLGA2	0.00566694	0.110408	0.11468	2.76646
ENSG00000182158	CREB3L2	0.00568557	0.110666	0.372963	2.76538
ENSG00000166341	DCHS1	0.00570548	0.110948	0.647914	2.76424
ENSG00000135966	TGFBRAP1	0.00573109	0.111275	0.167774	2.76278
ENSG00000172020	GAP43	0.00573671	0.111275	1.79896	2.76246
ENSG00000110218	PANX1	0.00573864	0.111275	0.245392	2.76235
ENSG00000179774	ATOH7	0.00574135		-1.90768	-2.7622
ENSG00000161203	AP2M1	0.00576037	0.111426	0.294516	2.76112
ENSG00000162460	TMEM82	0.00576093	0.111426	-1.39117	-2.76109
ENSG00000166289	PLEKHF1	0.0057693	0.111426	0.516267	2.76061
ENSG00000122644	ARL4A	0.00577273	0.111426	-0.242748	-2.76042
ENSG00000156976	EIF4A2	0.00577366	0.111426	-0.203609	-2.76037
ENSG00000185274	GALNT17	0.00578095	0.111462	1.44192	2.75995
ENSG00000204650	LINC02210	0.00583885	0.112387	-0.331721	-2.7567
ENSG00000145088	EAF2	0.00583994	0.112387	-0.318032	-2.75664
ENSG00000164120	HPGD	0.00586797	0.11273	-0.712658	-2.75507
ENSG00000136040	PLXNC1	0.00586958	0.11273	0.926216	2.75498
ENSG00000213542	AC007000.1	0.0058764	0.11273	-1.03037	-2.7546
ENSG00000114251	WNT5A	0.00587977	0.11273	1.12604	2.75441
ENSG00000196188	CTSE	0.00588668	0.112756	-0.632671	-2.75403
ENSG00000224093	BCAR3-AS1	0.00589474	0.112805	-0.633166	-2.75358
ENSG00000151665	PIGF	0.00591815	0.113147	-0.250592	-2.75228
ENSG00000288025	AC093849.4	0.00593197		-2.12936	-2.75152
ENSG00000167914	GSDMA	0.00593947	0.113449	1.65206	2.7511
ENSG00000285884	AL022345.4	0.0059724	0.113971	-0.876497	-2.74929
ENSG00000253746	AC091182.2	0.00598383	0.114034	1.39351	2.74867
ENSG00000141506	PIK3R5	0.00598843	0.114034	1.05193	2.74841
ENSG00000131873	CHSY1	0.00599242	0.114034	0.435683	2.7482
ENSG00000166997	CNPY4	0.00602262	0.114448	0.646325	2.74655
ENSG00000065989	PDE4A	0.00602832	0.114448	0.301336	2.74624
ENSG00000023445	BIRC3	0.00603095	0.114448	-0.293463	-2.74609
ENSG00000142227	EMP3	0.00607772	0.115204	0.625215	2.74356
ENSG00000186442	KRT3	0.00608204	0.115204	2.07728	2.74333
ENSG00000197753	LHFPL5	0.0061019	0.115473	-1.07024	-2.74225
ENSG00000169855	ROBO1	0.00611074	0.115513	0.817283	2.74178
ENSG00000010292	NCAPD2	0.00611528	0.115513	0.191732	2.74154
ENSG00000066027	PPP2R5A	0.00612778	0.115642	-0.335996	-2.74086
ENSG00000179456	ZBTB18	0.00613766	0.115722	-0.308677	-2.74034
ENSG00000196220	SRGAP3	0.0061788	0.11639	-0.413747	-2.73814
ENSG00000113532	ST8SIA4	0.00618833	0.116462	1.1673	2.73763
ENSG00000165300	SLITRK5	0.00620555	0.116664	1.27726	2.73672
ENSG00000079150	FKBP7	0.00621046	0.116664	0.76025	2.73646
ENSG00000197405	C5AR1	0.00622695	0.116867	0.813501	2.73558
ENSG00000259120	SMIM6	0.00623545	0.116891	-0.549994	-2.73514
ENSG00000188060	RAB42	0.00624108	0.116891	0.78718	2.73484
ENSG00000267940	AC022762.2	0.00624537	0.116891	-0.541493	-2.73461
ENSG00000177311	ZBTB38	0.00625403	0.116931	0.232368	2.73416
ENSG00000135723	FHOD1	0.00625894	0.116931	0.490384	2.7339
ENSG00000225783	MIAT	0.00626884	0.116939	1.20772	2.73338
ENSG00000166126	AMN	0.00627699	0.116939	-0.890799	-2.73295
ENSG00000079215	SLC1A3	0.00627893	0.116939	1.08193	2.73285
ENSG00000171044	XKR6	0.00629074	0.116939	-0.443566	-2.73223
ENSG00000174628	IQCK	0.00629148	0.116939	-0.245384	-2.73219
ENSG00000225921	NOL7	0.00629397	0.116939	-0.166848	-2.73206
ENSG00000110315	RNF141	0.00630026	0.116939	-0.225013	-2.73173
ENSG00000114209	PDCD10	0.00630778	0.116939	-0.229021	-2.73134
ENSG00000126353	CCR7	0.00631521	0.116939	1.98978	2.73095
ENSG00000170558	CDH2	0.00631657	0.116939	0.944433	2.73088
ENSG00000243244	STON1	0.006332	0.116946	1.02034	2.73007
ENSG00000111676	ATN1	0.00633508	0.116946	0.243349	2.72991
ENSG00000134247	PTGFRN	0.00633742	0.116946	0.382747	2.72979
ENSG00000161681	SHANK1	0.00633979	0.116946	1.20284	2.72967
ENSG00000240922	LSAMP-AS1	0.00635543	0.117129	-1.12928	-2.72886
ENSG00000271980	AC012640.4	0.0063677		-1.76792	-2.72822
ENSG00000196126	HLA-DRB1	0.00637764	0.117432	0.58844	2.72771
ENSG00000244040	IL12A-AS1	0.00641009	0.117804	1.52482	2.72603
ENSG00000145623	OSMR	0.00641043	0.117804	0.199922	2.72601
ENSG00000101605	MYOM1	0.00641512	0.117804	-0.475544	-2.72577
ENSG00000102802	MEDAG	0.00642732	0.117923	1.06932	2.72515
ENSG00000111011	RSRC2	0.00644409	0.118043	-0.185078	-2.72429
ENSG00000004776	HSPB6	0.00644544	0.118043	1.22941	2.72422
ENSG00000106733	NMRK1	0.00646279	0.118255	-0.166586	-2.72333
ENSG00000087274	ADD1	0.00649094	0.118597	0.149869	2.72189
ENSG00000101916	TLR8	0.00649306	0.118597	2.30253	2.72178
ENSG00000168675	LDLRAD4	0.00653569	0.119195	0.602437	2.71962
ENSG00000064666	CNN2	0.00654063	0.119195	0.367432	2.71937
ENSG00000184828	ZBTB7C	0.00654331	0.119195	-0.46644	-2.71924
ENSG00000176700	SCAND2P	0.00655437	0.119291	-0.210916	-2.71868
ENSG00000081923	ATP8B1	0.00656251	0.119333	-0.317409	-2.71827
ENSG00000068654	POLR1A	0.00656966	0.119357	0.195916	2.71791
ENSG00000131435	PDLIM4	0.0065834	0.1195	0.684111	2.71721
ENSG00000261594	TPBGL	0.00660484	0.119783	1.22944	2.71614
ENSG00000108819	PPP1R9B	0.00663479	0.120149	0.225798	2.71464
ENSG00000004399	PLXND1	0.00663675	0.120149	0.909055	2.71454
ENSG00000071967	CYBRD1	0.00666568	0.120529	0.89645	2.7131
ENSG00000147027	TMEM47	0.00666953	0.120529	0.725821	2.71291
ENSG00000256546	AC156455.1	0.0066823	0.120653	-1.14262	-2.71228
ENSG00000269097	TPRG1LP1	0.00670248	0.120835	-1.05407	-2.71128
ENSG00000126500	FLRT1	0.00670729	0.120835	1.45851	2.71104
ENSG00000174306	ZHX3	0.00671009	0.120835	0.356766	2.7109
ENSG00000112379	ARFGEF3	0.00673729	0.121167	-0.420874	-2.70956
ENSG00000198720	ANKRD13B	0.00674294	0.121167	0.438633	2.70928
ENSG00000132530	XAF1	0.0067463	0.121167	0.792724	2.70911
ENSG00000171970	ZNF57	0.00675464	0.12121	-0.334633	-2.7087
ENSG00000100350	FOXRED2	0.00678089	0.121575	0.294806	2.70742
ENSG00000112357	PEX7	0.00680145	0.121692	-0.29049	-2.70641
ENSG00000135363	LMO2	0.006803	0.121692	-0.324522	-2.70634
ENSG00000203585	LINC02408	0.00680733		2.03887	2.70613
ENSG00000085662	AKR1B1	0.00680933	0.121692	0.659526	2.70603
ENSG00000198380	GFPT1	0.00681121	0.121692	-0.329729	-2.70594
ENSG00000255310	AF131215.5	0.00682485	0.121829	-0.429373	-2.70527
ENSG00000069764	PLA2G10	0.00684632	0.122106	-0.746538	-2.70423
ENSG00000080573	COL5A3	0.00685578	0.122168	1.42185	2.70377
ENSG00000134107	BHLHE40	0.00686595	0.122243	0.307076	2.70328
ENSG00000186918	ZNF395	0.00687636	0.122322	-0.298086	-2.70277
ENSG00000260331	AC079148.1	0.0068946		2.54247	2.70189
ENSG00000232040	ZBED9	0.00690514	0.122663	-0.532376	-2.70138
ENSG00000166012	TAF1D	0.00690758	0.122663	-0.196066	-2.70127
ENSG00000104043	ATP8B4	0.00691786	0.12274	1.48572	2.70077
ENSG00000106415	GLCCI1	0.00693216	0.122816	-0.472569	-2.70009
ENSG00000048471	SNX29	0.00693418	0.122816	0.455912	2.69999
ENSG00000139880	CDH24	0.00694379	0.12288	0.461723	2.69953
ENSG00000197951	ZNF71	0.00696743	0.123114	0.225442	2.6984
ENSG00000286042	LCAL1	0.00696908	0.123114	-0.616368	-2.69832
ENSG00000265478	AC107982.3	0.00701756	0.123864	-0.807472	-2.69601
ENSG00000260314	MRC1	0.00703628	0.123984	1.3429	2.69512
ENSG00000110906	KCTD10	0.00703983	0.123984	0.223493	2.69495
ENSG00000169224	GCSAML	0.00704419	0.123984	1.79107	2.69475
ENSG00000138336	TET1	0.0070486	0.123984	0.656907	2.69454
ENSG00000169989	TIGD4	0.0070867	0.124547	-0.591987	-2.69274
ENSG00000074219	TEAD2	0.00711939	0.125014	0.611314	2.69121
ENSG00000203943	SAMD13	0.00715094	0.12546	-0.617262	-2.68973
ENSG00000154721	JAM2	0.00716248	0.125524	1.11043	2.68919
ENSG00000133083	DCLK1	0.00716686	0.125524	1.05033	2.68899
ENSG00000185252	ZNF74	0.00717935	0.125635	0.197502	2.68841
ENSG00000131781	FMO5	0.00720197	0.12582	-0.400632	-2.68736
ENSG00000170961	HAS2	0.00720519	0.12582	1.1029	2.68721
ENSG00000104413	ESRP1	0.00720831	0.12582	-0.388619	-2.68706
ENSG00000156486	KCNS2	0.00721719	0.125867	2.01752	2.68665
ENSG00000197859	ADAMTSL2	0.00725304	0.126385	1.31905	2.685
ENSG00000196961	AP2A1	0.00727286	0.126622	0.243751	2.68409
ENSG00000169744	LDB2	0.00728822	0.126781	0.999712	2.68338
ENSG00000166292	TMEM100	0.00730183	0.12691	1.5283	2.68276
ENSG00000163154	TNFAIP8L2	0.00732387	0.127185	1.78603	2.68175
ENSG00000165215	CLDN3	0.00733416	0.127226	-0.522998	-2.68128
ENSG00000183153	GJD3	0.00733863	0.127226	0.939196	2.68107
ENSG00000237223	SULT1C2P1	0.0073455	0.127237	-1.33337	-2.68076
ENSG00000124575	H1-3	0.00735301	0.127259	-1.91512	-2.68042
ENSG00000105696	TMEM59L	0.00737256	0.127484	1.24828	2.67953
ENSG00000183783	KCTD8	0.00737998	0.127484	-1.4045	-2.67919
ENSG00000221947	XKR9	0.00738468	0.127484	-0.622397	-2.67898
ENSG00000105366	SIGLEC8	0.00738541		2.15504	2.67895
ENSG00000180644	PRF1	0.00740665		2.09876	2.67798
ENSG00000091136	LAMB1	0.00740721	0.12765	0.644751	2.67796
ENSG00000163132	MSX1	0.00741174	0.12765	1.0502	2.67775
ENSG00000158186	MRAS	0.00741302	0.12765	0.493528	2.6777
ENSG00000120332	TNN	0.00743378	0.127897	1.89822	2.67676
ENSG00000177663	IL17RA	0.00744102	0.127897	0.254958	2.67643
ENSG00000184185	KCNJ12	0.00744612	0.127897	1.31371	2.6762
ENSG00000114554	PLXNA1	0.00746105	0.128028	0.295325	2.67553
ENSG00000204323	SMIM5	0.00746627	0.128028	-0.532459	-2.6753
ENSG00000182774	RPS17	0.00748579	0.128255	-0.226377	-2.67442
ENSG00000152700	SAR1B	0.00749505	0.128306	-0.203006	-2.67401
ENSG00000224292	AF196972.1	0.00750471		-1.12349	-2.67358
ENSG00000214293	APTR	0.00751176	0.128326	-0.250409	-2.67326
ENSG00000137392	CLPS	0.00751461	0.128326	-1.7201	-2.67313
ENSG00000181016	LSMEM1	0.00751503	0.128326	-0.394813	-2.67312
ENSG00000138080	EMILIN1	0.0075251	0.128391	1.34324	2.67267
ENSG00000226648	PLCG1-AS1	0.00753507	0.128398	1.20473	2.67222
ENSG00000183087	GAS6	0.00753806	0.128398	0.478437	2.67209
ENSG00000179344	HLA-DQB1	0.0075667	0.128696	0.459956	2.67082
ENSG00000116809	ZBTB17	0.00757114	0.128696	0.245193	2.67062
ENSG00000112210	RAB23	0.00758215	0.128696	0.61438	2.67013
ENSG00000164440	TXLNB	0.00758488	0.128696	1.98373	2.67001
ENSG00000236699	ARHGEF38	0.0075874	0.128696	-0.592792	-2.6699
ENSG00000116337	AMPD2	0.00759332	0.128696	0.33466	2.66964
ENSG00000158164	TMSB15A	0.00762968	0.128923	1.03325	2.66803
ENSG00000055070	SZRD1	0.00763681	0.128923	0.30931	2.66772
ENSG00000169894	MUC3A	0.00763768	0.128923	-0.72613	-2.66768
ENSG00000119655	NPC2	0.00763872	0.128923	0.251079	2.66763
ENSG00000236279	CLEC2L	0.00764007	0.128923	2.12425	2.66758
ENSG00000180535	BHLHA15	0.00764448	0.128923	-0.604225	-2.66738
ENSG00000123595	RAB9A	0.00768395	0.129425	-0.216902	-2.66565
ENSG00000144057	ST6GAL2	0.00769088	0.129425	1.05549	2.66535
ENSG00000164088	PPM1M	0.00769326	0.129425	0.309803	2.66524
ENSG00000135919	SERPINE2	0.00772542	0.129821	0.911711	2.66384
ENSG00000262454	MIR193BHG	0.00773878	0.129821	0.871756	2.66326
ENSG00000137726	FXYD6	0.00773937	0.129821	1.0655	2.66323
ENSG00000130513	GDF15	0.00774219	0.129821	-0.498904	-2.66311
ENSG00000171503	ETFDH	0.00775866	0.129991	-0.231235	-2.6624
ENSG00000286329	AC108690.1	0.00776577	0.130004	-1.31057	-2.66209
ENSG00000186001	LRCH3	0.00778907	0.130194	0.133116	2.66108
ENSG00000170425	ADORA2B	0.00778987	0.130194	-0.391182	-2.66104
ENSG00000184613	NELL2	0.0078078	0.130387	1.14996	2.66027
ENSG00000240541	TM4SF1-AS1	0.0078195	0.130406	-0.530926	-2.65977
ENSG00000172243	CLEC7A	0.00782305	0.130406	1.66105	2.65961
ENSG00000059804	SLC2A3	0.00782803	0.130406	1.04496	2.6594
ENSG00000173702	MUC13	0.00783713	0.130451	-0.583642	-2.65901
ENSG00000238390	AP000254.1	0.0078533		-1.3553	-2.65831
ENSG00000159763	PIP	0.00786578	0.130821	-2.47612	-2.65778
ENSG00000225680	AL163953.1	0.0078879	0.130917	-0.929051	-2.65683
ENSG00000145349	CAMK2D	0.00789278	0.130917	-0.190233	-2.65662
ENSG00000132693	CRP	0.00789507	0.130917	1.15977	2.65652
ENSG00000251059	PRKG2-AS1	0.00790221	0.130917	-1.33777	-2.65622
ENSG00000177875	CCDC184	0.00790351	0.130917	1.17884	2.65616
ENSG00000085760	MTIF2	0.00791476	0.130955	-0.144089	-2.65568
ENSG00000159388	BTG2	0.00792002	0.130955	-0.374828	-2.65546
ENSG00000177076	ACER2	0.00792909	0.130955	-0.617898	-2.65507
ENSG00000105576	TNPO2	0.00793145	0.130955	0.182741	2.65497
ENSG00000103042	SLC38A7	0.00794031	0.130996	0.160809	2.6546
ENSG00000154274	C4orf19	0.00798576	0.131445	-0.450113	-2.65267
ENSG00000169093	ASMTL	0.00798585	0.131445	0.368674	2.65267
ENSG00000019102	VSIG2	0.007993	0.131445	-1.00849	-2.65237
ENSG00000114982	KANSL3	0.00799321	0.131445	0.166538	2.65236
ENSG00000099999	RNF215	0.00804546	0.132198	0.284494	2.65016
ENSG00000110324	IL10RA	0.00805336	0.132221	0.758315	2.64982
ENSG00000109066	TMEM104	0.00806086	0.132238	0.212358	2.64951
ENSG00000144821	MYH15	0.00808342	0.132502	0.709345	2.64857
ENSG00000114805	PLCH1	0.00809388	0.132563	-0.303934	-2.64813
ENSG00000142173	COL6A2	0.00810011	0.132563	1.33828	2.64787
ENSG00000197766	CFD	0.00811077	0.132632	0.68757	2.64742
ENSG00000196116	TDRD7	0.00815029	0.133166	-0.210512	-2.64578
ENSG00000247809	NR2F2-AS1	0.00815648	0.133166	0.451109	2.64552
ENSG00000164690	SHH	0.00816791	0.133244	-0.700062	-2.64505
ENSG00000113555	PCDH12	0.00817431	0.133244	0.927257	2.64478
ENSG00000151092	NGLY1	0.00819352	0.13343	-0.188784	-2.64399
ENSG00000111110	PPM1H	0.00819871	0.13343	-0.246317	-2.64378
ENSG00000198088	NUP62CL	0.00821904	0.133654	-0.521569	-2.64294
ENSG00000163017	ACTG2	0.00823619	0.133726	1.52232	2.64223
ENSG00000100351	GRAP2	0.00823651	0.133726	1.17719	2.64222
ENSG00000160868	CYP3A4	0.00827254	0.134079	-0.729568	-2.64074
ENSG00000131051	RBM39	0.00827762	0.134079	-0.151984	-2.64053
ENSG00000163659	TIPARP	0.00827791	0.134079	-0.325194	-2.64052
ENSG00000250938	AC073475.1	0.00829607		-1.51591	-2.63978
ENSG00000166821	PEX11A	0.00833111	0.134833	-0.215348	-2.63835
ENSG00000104951	IL4I1	0.00834771	0.134942	1.10186	2.63767
ENSG00000170382	LRRN2	0.00835098	0.134942	0.889947	2.63754
ENSG00000069424	KCNAB2	0.00836755	0.135016	0.670936	2.63687
ENSG00000051382	PIK3CB	0.0083712	0.135016	-0.29737	-2.63672
ENSG00000061455	PRDM6	0.00838483	0.135016	1.06737	2.63617
ENSG00000180611	MB21D2	0.00838648	0.135016	-0.390172	-2.6361
ENSG00000197249	SERPINA1	0.00838861	0.135016	0.697014	2.63601
ENSG00000196358	NTNG2	0.00839908	0.135079	1.05918	2.63559
ENSG00000112773	TENT5A	0.00842259	0.135283	-0.455058	-2.63464
ENSG00000151715	TMEM45B	0.00842503	0.135283	-0.376121	-2.63454
ENSG00000139233	LLPH	0.00843411	0.135323	-0.294694	-2.63418
ENSG00000144857	BOC	0.00845055	0.135386	1.14102	2.63352
ENSG00000196588	MRTFA	0.00845126	0.135386	0.273198	2.63349
ENSG00000154153	RETREG1	0.00845882	0.135401	-0.363127	-2.63319
ENSG00000273055	AC005046.1	0.00848339		-2.0469	-2.6322
ENSG00000142484	TM4SF5	0.00850851	0.13609	-0.675037	-2.6312
ENSG00000134955	SLC37A2	0.00852138	0.136119	0.974941	2.63068
ENSG00000273841	TAF9	0.00853163	0.136119	-0.215672	-2.63027
ENSG00000235770	LINC00607	0.00853478	0.136119	1.43677	2.63015
ENSG00000173621	LRFN4	0.008537	0.136119	0.275712	2.63006
ENSG00000167566	NCKAP5L	0.00854362	0.136119	0.397263	2.6298
ENSG00000146938	NLGN4X	0.00855391	0.136177	1.41587	2.62939
ENSG00000053254	FOXN3	0.00859689	0.136727	0.498345	2.62768
ENSG00000137478	FCHSD2	0.00860184	0.136727	0.291196	2.62749
ENSG00000095585	BLNK	0.0086336	0.137125	-0.498735	-2.62623
ENSG00000131446	MGAT1	0.00865828	0.137411	0.253124	2.62526
ENSG00000079931	MOXD1	0.00867405	0.137428	0.976876	2.62464
ENSG00000111802	TDP2	0.0086761	0.137428	-0.139589	-2.62456
ENSG00000050555	LAMC3	0.00867953	0.137428	1.46459	2.62443
ENSG00000163873	GRIK3	0.00869979	0.137642	1.93681	2.62363
ENSG00000170955	CAVIN3	0.00870646	0.137642	0.496096	2.62337
ENSG00000241127	YAE1	0.00872498	0.137828	-0.231594	-2.62265
ENSG00000132950	ZMYM5	0.00874415	0.137959	-0.226756	-2.6219
ENSG00000131459	GFPT2	0.00874676	0.137959	1.04353	2.6218
ENSG00000229373	LINC00452	0.00875856		2.33345	2.62134
ENSG00000170577	SIX2	0.00877434	0.138287	-0.759859	-2.62072
ENSG00000174600	CMKLR1	0.00879728	0.138542	1.27593	2.61983
ENSG00000135426	TESPA1	0.00880665	0.138583	1.96837	2.61947
ENSG00000280057	AL022069.2	0.0088181		-2.50872	-2.61903
ENSG00000166927	MS4A7	0.00884892	0.139141	1.8646	2.61784
ENSG00000138758	SEPTIN11	0.00886024	0.139212	0.350629	2.6174
ENSG00000120658	ENOX1	0.00887917	0.139394	1.00741	2.61667
ENSG00000162430	SELENON	0.00889545	0.139394	0.405222	2.61605
ENSG00000012061	ERCC1	0.00889852	0.139394	0.271358	2.61593
ENSG00000124422	USP22	0.00889907	0.139394	0.15914	2.61591
ENSG00000253159	PCDHGA12	0.00891472	0.139532	0.732448	2.61531
ENSG00000224985	AL590714.1	0.00893434	0.139658	-1.0854	-2.61456
ENSG00000148908	RGS10	0.00894249	0.139658	0.511904	2.61424
ENSG00000169495	HTRA4	0.00894325	0.139658	1.32136	2.61422
ENSG00000131386	GALNT15	0.00895688	0.139764	1.26847	2.6137
ENSG00000176136	MC5R	0.00897918		2.02262	2.61285
ENSG00000253414	AC124067.2	0.00899395		1.31157	2.61228
ENSG00000125207	PIWIL1	0.00900947	0.140374	-1.1632	-2.61169
ENSG00000215182	MUC5AC	0.00900971	0.140374	-1.13133	-2.61169
ENSG00000187094	CCK	0.00906381	0.14111	-0.839192	-2.60964
ENSG00000077235	GTF3C1	0.00907341	0.141125	0.193146	2.60928
ENSG00000126803	HSPA2	0.00907857	0.141125	0.456185	2.60908
ENSG00000154822	PLCL2	0.00908548	0.141125	-0.252895	-2.60882
ENSG00000182871	COL18A1	0.00910063	0.141253	0.681098	2.60825
ENSG00000235649	MXRA5Y	0.00910923	0.141279	1.42403	2.60793
ENSG00000197461	PDGFA	0.00914329	0.141527	-0.315922	-2.60665
ENSG00000197273	GUCA2A	0.00914737	0.141527	-0.876252	-2.6065
ENSG00000000938	FGR	0.00915356	0.141527	1.56703	2.60627
ENSG00000272990	AC084036.1	0.00915847	0.141527	-0.655319	-2.60608
ENSG00000164091	WDR82	0.00915981	0.141527	0.127192	2.60603
ENSG00000106819	ASPN	0.009185	0.141658	1.66043	2.60509
ENSG00000142583	SLC2A5	0.00919094	0.141658	1.50972	2.60487
ENSG00000154719	MRPL39	0.00920026	0.141658	-0.255442	-2.60452
ENSG00000162971	TYW5	0.00920724	0.141658	-0.225675	-2.60426
ENSG00000182752	PAPPA	0.00920859	0.141658	1.41609	2.60421
ENSG00000099251	HSD17B7P2	0.00920982	0.141658	-0.549307	-2.60417
ENSG00000041353	RAB27B	0.00923057	0.141855	-0.478217	-2.60339
ENSG00000135297	MTO1	0.00924301	0.141855	-0.153967	-2.60293
ENSG00000139278	GLIPR1	0.0092434	0.141855	0.845037	2.60292
ENSG00000138678	GPAT3	0.00925539	0.141932	-0.297495	-2.60247
ENSG00000173406	DAB1	0.00927054	0.142058	1.39549	2.60191
ENSG00000261730	AL034346.1	0.00927289		2.21754	2.60183
ENSG00000196628	TCF4	0.00928266	0.142137	1.07016	2.60146
ENSG00000258777	HIF1A-AS1	0.00930447	0.142304	0.842851	2.60066
ENSG00000089057	SLC23A2	0.00930748	0.142304	0.411028	2.60055
ENSG00000135862	LAMC1	0.00931585	0.142326	0.377482	2.60024
ENSG00000104884	ERCC2	0.00932418	0.142332	0.271101	2.59993
ENSG00000105122	RASAL3	0.00933016	0.142332	0.886522	2.59971
ENSG00000119862	LGALSL	0.0093478	0.142495	-0.401412	-2.59907
ENSG00000287346	AL132712.2	0.00937238	0.14274	-0.663046	-2.59816
ENSG00000099991	CABIN1	0.00937786	0.14274	0.210063	2.59796
ENSG00000273254	AF129075.2	0.00938808		-1.54607	-2.59759
ENSG00000214357	NEURL1B	0.0094034	0.143023	0.711088	2.59703
ENSG00000122176	FMOD	0.00941435	0.143083	0.941939	2.59663
ENSG00000000419	DPM1	0.00942546	0.143145	-0.181002	-2.59622
ENSG00000234585	CCT6P3	0.0094376	0.143223	-0.360012	-2.59578
ENSG00000198804	MT-CO1	0.009461	0.143472	-0.19712	-2.59493
ENSG00000112237	CCNC	0.00947556	0.14351	-0.326909	-2.5944
ENSG00000112759	SLC29A1	0.00947797	0.14351	0.352665	2.59431
ENSG00000141933	TPGS1	0.00948454	0.14351	0.224998	2.59408
ENSG00000165379	LRFN5	0.00950213	0.14367	1.12197	2.59344
ENSG00000164162	ANAPC10	0.00950972	0.143678	-0.351835	-2.59316
ENSG00000238042	LINC02257	0.00951885	0.143708	1.32443	2.59283
ENSG00000185909	KLHDC8B	0.00953628	0.143708	0.403506	2.59221
ENSG00000167208	SNX20	0.00954082	0.143708	1.37006	2.59204
ENSG00000120756	PLS1	0.00954437	0.143708	-0.441717	-2.59191
ENSG00000139737	SLAIN1	0.00954881	0.143708	-0.356085	-2.59175
ENSG00000185800	DMWD	0.00955382	0.143708	0.255269	2.59157
ENSG00000259583	AC015712.2	0.00957639	0.143909	0.370797	2.59076
ENSG00000183067	IGSF5	0.00958701	0.143909	-0.836477	-2.59038
ENSG00000059145	UNKL	0.00958829	0.143909	0.249706	2.59033
ENSG00000175602	CCDC85B	0.00959711	0.143936	0.479302	2.59002
ENSG00000167083	GNGT2	0.00960299		1.90172	2.58981
ENSG00000239305	RNF103	0.00960786	0.143991	-0.285635	-2.58963
ENSG00000159882	ZNF230	0.00965941	0.144564	-0.235004	-2.58779
ENSG00000166959	MS4A8	0.00966023	0.144564	-0.784895	-2.58776
ENSG00000277734	TRAC	0.00968274	0.144694	1.16527	2.58696
ENSG00000179820	MYADM	0.00968302	0.144694	0.371542	2.58695
ENSG00000261934	PCDHGA9	0.00971053	0.144999	0.561572	2.58597
ENSG00000171621	SPSB1	0.00972328	0.145083	0.471239	2.58552
ENSG00000035115	SH3YL1	0.00973498	0.145152	-0.237065	-2.5851
ENSG00000237877	LINC01473	0.00975274	0.145311	-0.986574	-2.58448
ENSG00000090971	NAT14	0.00979394	0.145785	0.427003	2.58302
ENSG00000124523	SIRT5	0.00980126	0.145785	-0.202712	-2.58276
ENSG00000181240	SLC25A41	0.00981281	0.145785	-1.12064	-2.58236
ENSG00000111907	TPD52L1	0.00981306	0.145785	-0.252916	-2.58235
ENSG00000267783	AC022098.3	0.00983166		-2.25567	-2.58169
ENSG00000233621	LINC01137	0.00987445	0.146591	0.238172	2.58019
ENSG00000159216	RUNX1	0.00990751	0.146975	0.328827	2.57904
ENSG00000133110	POSTN	0.00991965	0.147048	1.51152	2.57862
ENSG00000151364	KCTD14	0.00993022	0.147065	-0.588239	-2.57825
ENSG00000162636	FAM102B	0.00994717	0.147065	0.316645	2.57766
ENSG00000013297	CLDN11	0.00995034	0.147065	1.03792	2.57755
ENSG00000248329	APELA	0.00995357	0.147065	2.13625	2.57744
ENSG00000121380	BCL2L14	0.00995746	0.147065	-0.48785	-2.5773
ENSG00000228192	AL512353.1	0.0099639	0.147065	0.45194	2.57708
ENSG00000119328	ABITRAM	0.00998858	0.147322	-0.277469	-2.57622
ENSG00000266970	AC061992.2	0.00999757	0.147349	-1.36682	-2.57591
ENSG00000269986	AC040174.2	0.0100046		-2.03427	-2.57567
ENSG00000198168	SVIP	0.0100115	0.147448	-0.387507	-2.57543
ENSG00000067182	TNFRSF1A	0.0100554	0.147928	0.239893	2.57392
ENSG00000170293	CMTM8	0.0100586	0.147928	-0.259786	-2.57381
ENSG00000171860	C3AR1	0.0100661	0.147932	1.52422	2.57355
ENSG00000182218	HHIPL1	0.0101157	0.148432	0.877459	2.57185
ENSG00000005700	IBTK	0.0101184	0.148432	-0.327439	-2.57176
ENSG00000099904	ZDHHC8	0.0101226	0.148432	0.238556	2.57161
ENSG00000103460	TOX3	0.0101329	0.148432	-0.681578	-2.57126
ENSG00000081277	PKP1	0.0101434	0.148432	0.859997	2.5709
ENSG00000119844	AFTPH	0.0101436	0.148432	-0.256817	-2.5709
ENSG00000178425	NT5DC1	0.0101609	0.148579	-0.177007	-2.5703
ENSG00000196693	ZNF33B	0.01017	0.148605	-0.285621	-2.57
ENSG00000122674	CCZ1	0.0101817	0.14867	-0.204036	-2.5696
ENSG00000142615	CELA2A	0.0102162	0.14885	-1.12669	-2.56842
ENSG00000117020	AKT3	0.0102195	0.14885	0.772676	2.56831
ENSG00000091592	NLRP1	0.0102255	0.14885	0.72522	2.56811
ENSG00000070540	WIPI1	0.0102277	0.14885	0.235608	2.56803
ENSG00000143341	HMCN1	0.0102304	0.14885	1.46962	2.56794
ENSG00000135077	HAVCR2	0.0102437	0.148891	0.96967	2.56749
ENSG00000173890	GPR160	0.0102546	0.148891	-0.490783	-2.56712
ENSG00000169752	NRG4	0.010255	0.148891	-0.997526	-2.56711
ENSG00000263934	SNORD3A	0.0102636	0.148904	-0.93322	-2.56682
ENSG00000106993	CDC37L1	0.0102737	0.148904	-0.210032	-2.56648
ENSG00000198909	MAP3K3	0.0102778	0.148904	0.232782	2.56634
ENSG00000229771	AL035665.1	0.0102882		1.15933	2.56599
ENSG00000099864	PALM	0.0103049	0.149191	1.12503	2.56543
ENSG00000187796	CARD9	0.0103137	0.149214	0.688159	2.56513
ENSG00000276476	LINC00540	0.0103237	0.149252	1.57563	2.56479
ENSG00000268895	A1BG-AS1	0.01034	0.149383	1.1545	2.56425
ENSG00000286215	AL356534.1	0.0103601	0.149523	1.08737	2.56357
ENSG00000147676	MAL2	0.010368	0.149523	-0.514435	-2.56331
ENSG00000104450	SPAG1	0.0103717	0.149523	-0.333026	-2.56318
ENSG00000188042	ARL4C	0.0103884	0.149534	0.487334	2.56263
ENSG00000140545	MFGE8	0.0103906	0.149534	0.586328	2.56255
ENSG00000162694	EXTL2	0.0104007	0.149534	0.413093	2.56221
ENSG00000157224	CLDN12	0.0104017	0.149534	-0.3387	-2.56218
ENSG00000119865	CNRIP1	0.0104149	0.149547	0.949173	2.56174
ENSG00000113248	PCDHB15	0.0104172	0.149547	0.805019	2.56167
ENSG00000250510	GPR162	0.0104431	0.149814	1.31415	2.5608
ENSG00000261716	H2BC20P	0.0105099	0.150586	-0.431051	-2.55859
ENSG00000180828	BHLHE22	0.0105139	0.150586	1.88167	2.55845
ENSG00000175895	PLEKHF2	0.0105282	0.150586	-0.276871	-2.55798
ENSG00000112139	MDGA1	0.0105434	0.150586	0.980774	2.55748
ENSG00000142599	RERE	0.0105455	0.150586	0.249365	2.55741
ENSG00000159792	PSKH1	0.0105495	0.150586	0.184048	2.55728
ENSG00000165181	SHOC1	0.0105557	0.150586	-1.21236	-2.55707
ENSG00000186998	EMID1	0.0105754	0.150586	0.975112	2.55642
ENSG00000104671	DCTN6	0.010584	0.150586	-0.244342	-2.55614
ENSG00000158373	H2BC5	0.0105851	0.150586	-0.518809	-2.55611
ENSG00000122254	HS3ST2	0.0105957	0.150586	1.08011	2.55576
ENSG00000179899	PHC1P1	0.0105973	0.150586	0.618403	2.55571
ENSG00000005108	THSD7A	0.0106033	0.150586	-0.577785	-2.55551
ENSG00000185904	LINC00839	0.0106035	0.150586	1.1973	2.5555
ENSG00000047936	ROS1	0.0106073	0.150586	1.21025	2.55538
ENSG00000164347	GFM2	0.0106259	0.150733	-0.211525	-2.55477
ENSG00000010438	PRSS3	0.0106324	0.150733	-0.619674	-2.55455
ENSG00000047617	ANO2	0.0106358		2.56956	2.55444
ENSG00000135750	KCNK1	0.0106743	0.151222	-0.463142	-2.55318
ENSG00000134207	SYT6	0.0106796		3.27598	2.55301
ENSG00000068323	TFE3	0.0106871	0.151299	0.183331	2.55277
ENSG00000140443	IGF1R	0.0106954	0.151311	0.222576	2.5525
ENSG00000135914	HTR2B	0.0107137	0.151391	0.997167	2.5519
ENSG00000233901	LINC01503	0.0107159	0.151391	0.63448	2.55183
ENSG00000118292	C1orf54	0.0107324	0.151422	0.450433	2.55129
ENSG00000150594	ADRA2A	0.0107391	0.151422	-0.648719	-2.55108
ENSG00000196557	CACNA1H	0.0107443	0.151422	0.734943	2.55091
ENSG00000111364	DDX55	0.0107476	0.151422	-0.15365	-2.5508
ENSG00000101842	VSIG1	0.0107797	0.151768	-0.993891	-2.54976
ENSG00000100767	PAPLN	0.0107919	0.151836	0.664508	2.54937
ENSG00000134201	GSTM5	0.0108203	0.152131	1.09447	2.54845
ENSG00000074621	SLC24A1	0.0108474	0.152407	0.230573	2.54758
ENSG00000159164	SV2A	0.0108571	0.152439	1.16835	2.54726
ENSG00000182648	LINC01006	0.0108663	0.152464	-0.373821	-2.54697
ENSG00000183580	FBXL7	0.0108934	0.15274	1.02859	2.5461
ENSG00000151348	EXT2	0.0109019	0.152753	0.159259	2.54583
ENSG00000170525	PFKFB3	0.0109332	0.153042	0.349385	2.54483
ENSG00000090382	LYZ	0.0109374	0.153042	-0.592277	-2.54469
ENSG00000162144	CYB561A3	0.0109496	0.153108	0.22993	2.5443
ENSG00000156234	CXCL13	0.0109699		3.16054	2.54366
ENSG00000165113	GKAP1	0.0109759	0.153315	-0.409962	-2.54347
ENSG00000170827	CELP	0.0109794	0.153315	-2.10409	-2.54335
ENSG00000257509	AC073487.1	0.0110148		-1.3052	-2.54223
ENSG00000128482	RNF112	0.0110431	0.154098	1.25477	2.54133
ENSG00000176049	JAKMIP2	0.0110686	0.154192	1.45573	2.54052
ENSG00000180573	H2AC6	0.0110731	0.154192	-0.378459	-2.54038
ENSG00000142686	C1orf216	0.0110778	0.154192	0.244978	2.54024
ENSG00000159714	ZDHHC1	0.01108	0.154192	0.308993	2.54017
ENSG00000151617	EDNRA	0.0110899	0.154226	1.13385	2.53985
ENSG00000227698	AP001619.1	0.0111153		-1.38672	-2.53905
ENSG00000139211	AMIGO2	0.0111403	0.154821	0.43156	2.53827
ENSG00000164070	HSPA4L	0.0111503	0.154856	-0.401448	-2.53795
ENSG00000137404	NRM	0.0111733	0.15507	0.388222	2.53723
ENSG00000101955	SRPX	0.0111853	0.155121	0.902056	2.53686
ENSG00000156689	GLYATL2	0.0111926	0.155121	-2.07554	-2.53663
ENSG00000221887	HMSD	0.0111998	0.155121	-0.717392	-2.5364
ENSG00000136859	ANGPTL2	0.0112946	0.156329	1.09387	2.53345
ENSG00000106617	PRKAG2	0.0113052	0.15637	-0.211808	-2.53312
ENSG00000272910	AC090425.3	0.0113348		-1.36822	-2.5322
ENSG00000145087	STXBP5L	0.0113434	0.156687	-1.92818	-2.53194
ENSG00000075340	ADD2	0.0113443	0.156687	1.17579	2.53191
ENSG00000143819	EPHX1	0.0113511	0.156687	0.448157	2.5317
ENSG00000274272	AC069281.2	0.0113699		-1.1916	-2.53112
ENSG00000170891	CYTL1	0.0113701	0.156842	1.51505	2.53112
ENSG00000162998	FRZB	0.0113832	0.156918	1.13058	2.53071
ENSG00000142733	MAP3K6	0.0114277	0.157425	0.326494	2.52934
ENSG00000183160	TMEM119	0.0114355	0.157427	1.13555	2.5291
ENSG00000114204	SERPINI2	0.0114754	0.15785	-1.71437	-2.52788
ENSG00000081985	IL12RB2	0.0114817	0.15785	-1.80156	-2.52769
ENSG00000258388	PPT2-EGFL8	0.011492		1.34978	2.52737
ENSG00000183963	SMTN	0.0115007	0.157909	0.510256	2.52711
ENSG00000170145	SIK2	0.0115069	0.157909	0.310886	2.52692
ENSG00000102302	FGD1	0.0115092	0.157909	0.645899	2.52685
ENSG00000023318	ERP44	0.0115258	0.157934	-0.226567	-2.52634
ENSG00000158747	NBL1	0.0115264	0.157934	0.467592	2.52632
ENSG00000257181	AC025423.4	0.0115347	0.157942	-0.899691	-2.52607
ENSG00000263893	AC080037.2	0.0115855	0.158301	-0.470658	-2.52452
ENSG00000020181	ADGRA2	0.0115875	0.158301	1.33416	2.52446
ENSG00000188916	INSYN2A	0.0115982	0.158301	1.67808	2.52414
ENSG00000174136	RGMB	0.0115993	0.158301	0.239595	2.52411
ENSG00000038427	VCAN	0.0115996	0.158301	0.948536	2.5241
ENSG00000146950	SHROOM2	0.0116354	0.15859	0.304106	2.52301
ENSG00000124596	OARD1	0.0116405	0.15859	-0.208996	-2.52286
ENSG00000167434	CA4	0.011644	0.15859	-0.649225	-2.52275
ENSG00000173421	IHO1	0.0116525	0.158599	1.75804	2.5225
ENSG00000121897	LIAS	0.0116627	0.158633	-0.173421	-2.52219
ENSG00000238363	SNORA13	0.0116906		-1.59197	-2.52135
ENSG00000198121	LPAR1	0.0117112	0.159187	0.527612	2.52073
ENSG00000114200	BCHE	0.0117359	0.1593	1.27715	2.51999
ENSG00000167601	AXL	0.0117386	0.1593	0.542526	2.51991
ENSG00000136828	RALGPS1	0.0117429	0.1593	-0.281135	-2.51978
ENSG00000112414	ADGRG6	0.0117587	0.159378	-0.472154	-2.51931
ENSG00000155307	SAMSN1	0.0117713	0.159378	1.25441	2.51893
ENSG00000162600	OMA1	0.011772	0.159378	-0.338261	-2.51891
ENSG00000163202	LCE3D	0.0118094	0.159779	1.61665	2.51779
ENSG00000064205	CCN5	0.0118183	0.159793	1.27665	2.51752
ENSG00000164346	NSA2	0.0118317	0.159852	-0.172953	-2.51713
ENSG00000183607	GKN2	0.0118383	0.159852	-1.63946	-2.51693
ENSG00000257551	HLX-AS1	0.0118461		1.69679	2.5167
ENSG00000196209	SIRPB2	0.0118705	0.160171	1.51123	2.51597
ENSG00000019549	SNAI2	0.0118776	0.160171	0.872038	2.51576
ENSG00000174946	GPR171	0.0118942		3.3122	2.51527
ENSG00000251583	MFFP2	0.0119163		-1.89135	-2.51461
ENSG00000120696	KBTBD7	0.0119754	0.161384	-0.266348	-2.51287
ENSG00000172331	BPGM	0.0119834	0.161386	0.356482	2.51263
ENSG00000136720	HS6ST1	0.0120017	0.161526	0.191565	2.51209
ENSG00000121578	B4GALT4	0.0120242	0.161722	-0.30631	-2.51143
ENSG00000100296	THOC5	0.0120527	0.161999	0.28483	2.5106
ENSG00000134569	LRP4	0.0120793	0.162249	1.04525	2.50982
ENSG00000125744	RTN2	0.0120875	0.162253	0.333643	2.50958
ENSG00000197457	STMN3	0.0120991	0.162303	0.610336	2.50924
ENSG00000140455	USP3	0.0121216	0.162396	-0.208581	-2.50859
ENSG00000205611	LINC01597	0.012122	0.162396	-1.44513	-2.50857
ENSG00000089127	OAS1	0.0121317	0.16242	-0.425022	-2.50829
ENSG00000197465	GYPE	0.0121489	0.162541	1.22089	2.50779
ENSG00000137573	SULF1	0.012165	0.162541	1.31405	2.50732
ENSG00000164484	TMEM200A	0.0121702	0.162541	1.17608	2.50717
ENSG00000189190	ZNF600	0.0121725	0.162541	-0.315939	-2.5071
ENSG00000182612	TSPAN10	0.0121968	0.162655	0.546004	2.5064
ENSG00000198821	CD247	0.0122007	0.162655	-0.930247	-2.50629
ENSG00000188818	ZDHHC11	0.0122076	0.162655	-0.581826	-2.50609
ENSG00000171155	C1GALT1C1	0.0122128	0.162655	-0.248381	-2.50593
ENSG00000254987	AP002989.1	0.0122325	0.16273	1.46728	2.50536
ENSG00000113763	UNC5A	0.0122344	0.16273	-0.856915	-2.50531
ENSG00000171243	SOSTDC1	0.0122763	0.163153	-1.3946	-2.5041
ENSG00000106686	SPATA6L	0.0122821	0.163153	-0.366032	-2.50393
ENSG00000169071	ROR2	0.0123202	0.16325	0.785423	2.50284
ENSG00000204616	TRIM31	0.0123236	0.16325	-0.67109	-2.50274
ENSG00000166411	IDH3A	0.0123247	0.16325	-0.150593	-2.50271
ENSG00000250461	AC122718.1	0.0123272	0.16325	-0.960694	-2.50264
ENSG00000132185	FCRLA	0.0123367	0.16325	1.92735	2.50236
ENSG00000197746	PSAP	0.0123485	0.16325	0.310954	2.50203
ENSG00000068024	HDAC4	0.0123494	0.16325	0.234695	2.502
ENSG00000081059	TCF7	0.0123533	0.16325	0.569791	2.50189
ENSG00000135439	AGAP2	0.0123726	0.1634	1.0194	2.50133
ENSG00000172543	CTSW	0.0123739		1.26412	2.5013
ENSG00000255737	AGAP2-AS1	0.012383	0.163421	0.532065	2.50104
ENSG00000280623	PCAT14	0.0123902	0.163421	-1.27282	-2.50083
ENSG00000060140	STYK1	0.0124433	0.163868	-0.564918	-2.49932
ENSG00000171608	PIK3CD	0.0124527	0.163868	0.502033	2.49905
ENSG00000064692	SNCAIP	0.012455	0.163868	1.10498	2.49898
ENSG00000203697	CAPN8	0.0124561	0.163868	-0.651105	-2.49895
ENSG00000267013	LINC01929	0.0124652	0.163882	1.61609	2.49869
ENSG00000249790	AC092490.1	0.0124784	0.163909	1.30934	2.49832
ENSG00000182175	RGMA	0.0124832	0.163909	0.479117	2.49818
ENSG00000184838	PRR16	0.0125193	0.164277	1.03447	2.49716
ENSG00000151208	DLG5	0.0125449	0.164451	0.217655	2.49643
ENSG00000235523	AL135924.2	0.0125487	0.164451	-1.23974	-2.49633
ENSG00000279977	AC008764.10	0.0125848		-1.84018	-2.49531
ENSG00000142784	WDTC1	0.0125876	0.164765	0.194147	2.49523
ENSG00000198829	SUCNR1	0.0125887	0.164765	1.45416	2.4952
ENSG00000112305	SMAP1	0.0126166	0.165024	-0.168841	-2.49441
ENSG00000237484	LINC01684	0.0126196		1.80986	2.49433
ENSG00000100345	MYH9	0.0126258	0.165039	0.351595	2.49415
ENSG00000067141	NEO1	0.0126531	0.165291	0.181802	2.49339
ENSG00000275215	RNA5-8SN3	0.0126607		-1.61087	-2.49317
ENSG00000184678	H2BC21	0.0126644	0.1653	-0.382056	-2.49307
ENSG00000109854	HTATIP2	0.01267	0.1653	-0.268617	-2.49291
ENSG00000206190	ATP10A	0.0126905	0.165417	0.74997	2.49234
ENSG00000253958	CLDN23	0.0126952	0.165417	-0.584331	-2.49221
ENSG00000140937	CDH11	0.0127359	0.165762	1.32376	2.49107
ENSG00000108559	NUP88	0.0127378	0.165762	-0.177351	-2.49102
ENSG00000230838	LINC01614	0.0127709	0.166086	2.24758	2.4901
ENSG00000166295	ANAPC16	0.012787	0.166112	-0.176358	-2.48965
ENSG00000174607	UGT8	0.0128006	0.166112	-0.51886	-2.48927
ENSG00000169641	LUZP1	0.012804	0.166112	0.206361	2.48917
ENSG00000186407	CD300E	0.0128054	0.166112	1.71404	2.48914
ENSG00000279885	AP005060.1	0.0128057		-1.73687	-2.48913
ENSG00000185250	PPIL6	0.0128159	0.166143	-0.437591	-2.48885
ENSG00000169946	ZFPM2	0.0128363	0.166303	1.27821	2.48828
ENSG00000188921	HACD4	0.01286	0.166504	0.858802	2.48762
ENSG00000236751	LINC01186	0.0128728	0.166565	-0.531801	-2.48727
ENSG00000145423	SFRP2	0.0128978	0.166782	1.34195	2.48658
ENSG00000159335	PTMS	0.0129438	0.167185	0.453561	2.48531
ENSG00000103148	NPRL3	0.0129452	0.167185	0.210847	2.48527
ENSG00000185220	PGBD2	0.0129601	0.167272	-0.24142	-2.48486
ENSG00000212747	RTL8B	0.0129832	0.167463	0.360584	2.48423
ENSG00000160588	MPZL3	0.0129969	0.167517	-0.316704	-2.48386
ENSG00000183549	ACSM5	0.0130133	0.167517	1.90506	2.48341
ENSG00000197872	CYRIA	0.0130163	0.167517	0.851751	2.48332
ENSG00000230882	AC005077.4	0.0130201	0.167517	-0.606768	-2.48322
ENSG00000006118	TMEM132A	0.0130461	0.167746	0.42928	2.48251
ENSG00000173786	CNP	0.0130578	0.167791	0.235914	2.48219
ENSG00000183722	LHFPL6	0.0130841	0.167944	0.952518	2.48147
ENSG00000263961	RHEX	0.0130931	0.167944	0.893205	2.48123
ENSG00000146858	ZC3HAV1L	0.0130943	0.167944	0.487398	2.48119
ENSG00000269982	AC018809.2	0.0131096	0.168035	-0.6075	-2.48078
ENSG00000183844	FAM3B	0.0131394	0.168263	-0.446286	-2.47997
ENSG00000197587	DMBX1	0.0131439	0.168263	1.79353	2.47985
ENSG00000179428	IL6-AS1	0.0131459		1.49044	2.47979
ENSG00000164749	HNF4G	0.0131651	0.168332	-0.468736	-2.47927
ENSG00000285669	AC026979.4	0.0131657	0.168332	-0.58373	-2.47925
ENSG00000217159	LARP1P1	0.0131937		-1.78734	-2.4785
ENSG00000122786	CALD1	0.0132113	0.168803	0.752902	2.47802
ENSG00000059769	DNAJC25	0.013219	0.168803	-0.199684	-2.47781
ENSG00000205744	DENND1C	0.0132274	0.168804	0.723986	2.47759
ENSG00000275111	ZNF2	0.0132937	0.169504	0.21836	2.4758
ENSG00000174348	PODN	0.0133019	0.169504	1.36299	2.47558
ENSG00000196968	FUT11	0.0133071	0.169504	0.193766	2.47544
ENSG00000186118	TEX38	0.0133137		2.40464	2.47527
ENSG00000198771	RCSD1	0.0133173	0.169528	1.02464	2.47517
ENSG00000233822	H2BC15	0.013343	0.16975	-0.638433	-2.47448
ENSG00000136205	TNS3	0.0133705	0.169994	0.427039	2.47375
ENSG00000116668	SWT1	0.0133872	0.170004	-0.294508	-2.4733
ENSG00000124532	MRS2	0.0133879	0.170004	-0.174717	-2.47328
ENSG00000253764	AC019257.1	0.0134164	0.17026	-1.0865	-2.47252
ENSG00000197978	GOLGA6L9	0.013453	0.170616	-0.461996	-2.47155
ENSG00000117519	CNN3	0.0134611	0.170616	0.478691	2.47133
ENSG00000153561	RMND5A	0.0134808	0.170759	-0.332198	-2.47081
ENSG00000260409	AC012414.4	0.0134843		1.49825	2.47072
ENSG00000148200	NR6A1	0.0135441	0.171395	-0.394769	-2.46913
ENSG00000274307		0.0135477	0.171395	1.19551	2.46904
ENSG00000147852	VLDLR	0.01358	0.171661	-0.216965	-2.46819
ENSG00000153714	LURAP1L	0.0135855	0.171661	-0.262459	-2.46804
ENSG00000114450	GNB4	0.0136164	0.171945	0.845068	2.46723
ENSG00000135052	GOLM1	0.0136324	0.172041	-0.394789	-2.46681
ENSG00000273261	AC092953.2	0.0136349		-1.8186	-2.46674
ENSG00000167157	PRRX2	0.0136432	0.172071	0.949652	2.46652
ENSG00000230303	AL353743.2	0.013655	0.172113	-1.21479	-2.46621
ENSG00000109113	RAB34	0.0136945	0.172418	0.603899	2.46518
ENSG00000223764	LINC02593	0.0136972	0.172418	1.52215	2.46511
ENSG00000108312	UBTF	0.0137045	0.172418	0.168231	2.46492
ENSG00000160255	ITGB2	0.0137212	0.172522	0.598853	2.46448
ENSG00000147130	ZMYM3	0.013758	0.17288	0.131919	2.46352
ENSG00000049323	LTBP1	0.0137933	0.173216	0.849391	2.4626
ENSG00000268205	AC005261.1	0.0138035	0.173239	-0.445725	-2.46234
ENSG00000184984	CHRM5	0.013809		2.59241	2.46219
ENSG00000114771	AADAC	0.0138253	0.173406	-0.668077	-2.46177
ENSG00000152939	MARVELD2	0.0138523	0.173638	-0.357408	-2.46107
ENSG00000170634	ACYP2	0.0138673	0.173719	-0.22431	-2.46068
ENSG00000235522	AC010978.1	0.0139155		2.31637	2.45944
ENSG00000142552	RCN3	0.0139345	0.174444	0.997778	2.45895
ENSG00000135423	GLS2	0.0139422	0.174444	-0.455631	-2.45875
ENSG00000169282	KCNAB1	0.0139881	0.174811	0.899406	2.45757
ENSG00000136100	VPS36	0.0139936	0.174811	-0.171869	-2.45743
ENSG00000260193	LINC02846	0.0139972	0.174811	-0.454517	-2.45734
ENSG00000173210	ABLIM3	0.0140109	0.174876	0.415767	2.45698
ENSG00000226131	PPIAP66	0.0140161		2.35701	2.45685
ENSG00000125977	EIF2S2	0.0140946	0.175756	-0.160133	-2.45484
ENSG00000197043	ANXA6	0.0140986	0.175756	0.66175	2.45474
ENSG00000204252	HLA-DOA	0.0141525	0.17632	1.34971	2.45337
ENSG00000186074	CD300LF	0.0141807	0.176563	1.43987	2.45265
ENSG00000213471	TTLL13P	0.0141858		-2.84702	-2.45252
ENSG00000101680	LAMA1	0.0142018	0.17672	0.93492	2.45212
ENSG00000167851	CD300A	0.0142109	0.176725	0.833561	2.45189
ENSG00000245112	SMARCA5-AS1	0.0142327		1.04119	2.45134
ENSG00000151612	ZNF827	0.0142534	0.176963	0.265785	2.45081
ENSG00000114948	ADAM23	0.014254	0.176963	1.1622	2.4508
ENSG00000127083	OMD	0.014256	0.176963	1.90613	2.45075
ENSG00000115652	UXS1	0.0142698	0.177026	0.152999	2.4504
ENSG00000008277	ADAM22	0.0142837	0.177092	1.03833	2.45005
ENSG00000189058	APOD	0.0143105	0.177316	1.00677	2.44937
ENSG00000263154	AC110285.3	0.0143149		-1.42107	-2.44926
ENSG00000065308	TRAM2	0.0143626	0.177854	0.53809	2.44807
ENSG00000227973	PIN4P1	0.0143771		-0.866973	-2.4477
ENSG00000160766	GBAP1	0.0143853	0.178028	0.327111	2.4475
ENSG00000186577	SMIM29	0.0144145	0.178254	0.278151	2.44677
ENSG00000229852	AC019205.1	0.014421	0.178254	0.902341	2.4466
ENSG00000132541	RIDA	0.0144433	0.178422	-0.208592	-2.44604
ENSG00000110881	ASIC1	0.0144629	0.178476	0.503631	2.44556
ENSG00000046651	OFD1	0.0144652	0.178476	-0.191414	-2.4455
ENSG00000184014	DENND5A	0.0144935	0.178718	0.528283	2.44479
ENSG00000197279	ZNF165	0.0145137	0.17886	-0.433691	-2.44429
ENSG00000130544	ZNF557	0.0145631	0.179254	-0.165158	-2.44306
ENSG00000259207	ITGB3	0.0145633	0.179254	0.990445	2.44306
ENSG00000163993	S100P	0.0146107	0.17973	-0.933257	-2.44189
ENSG00000075223	SEMA3C	0.0146295	0.179759	0.386104	2.44142
ENSG00000159899	NPR2	0.0146306	0.179759	0.538595	2.4414
ENSG00000176054	RPL23P2	0.0146547	0.179946	-0.644299	-2.4408
ENSG00000116016	EPAS1	0.0146857	0.180219	0.393179	2.44004
ENSG00000123329	ARHGAP9	0.0146997	0.180229	1.05826	2.43969
ENSG00000148943	LIN7C	0.0147041	0.180229	-0.233881	-2.43959
ENSG00000233885	YEATS2-AS1	0.0147318	0.180374	-0.924224	-2.4389
ENSG00000137693	YAP1	0.0147336	0.180374	0.192569	2.43886
ENSG00000165678	GHITM	0.014756	0.180541	-0.18078	-2.43831
ENSG00000196154	S100A4	0.0147711	0.180618	0.635377	2.43794
ENSG00000231194	FARP1-AS1	0.0147894	0.180733	-0.684189	-2.4375
ENSG00000125741	OPA3	0.0148002	0.180757	0.147387	2.43723
ENSG00000071246	VASH1	0.0148221	0.180764	0.679701	2.4367
ENSG00000134853	PDGFRA	0.0148296	0.180764	1.22586	2.43651
ENSG00000255302	EID1	0.0148303	0.180764	0.276738	2.4365
ENSG00000155252	PI4K2A	0.0148361	0.180764	0.218534	2.43635
ENSG00000220323	H2BC19P	0.0148456	0.180772	-0.436325	-2.43612
ENSG00000084733	RAB10	0.0148684	0.180845	-0.154331	-2.43557
ENSG00000102316	MAGED2	0.0148693	0.180845	0.243104	2.43555
ENSG00000033030	ZCCHC8	0.0149019	0.180979	-0.210595	-2.43476
ENSG00000089876	DHX32	0.0149043	0.180979	-0.209501	-2.4347
ENSG00000105997	HOXA3	0.0149147	0.180979	0.811813	2.43444
ENSG00000137331	IER3	0.0149157	0.180979	0.299243	2.43442
ENSG00000162733	DDR2	0.0149536	0.181331	1.05513	2.4335
ENSG00000148288	GBGT1	0.0149795	0.181538	0.619511	2.43287
ENSG00000168454	TXNDC2	0.0150128		1.97937	2.43207
ENSG00000182162	P2RY8	0.0150148	0.181857	2.00427	2.43202
ENSG00000160013	PTGIR	0.015035	0.181995	1.02106	2.43153
ENSG00000139636	LMBR1L	0.0150801	0.182376	0.206088	2.43045
ENSG00000239998	LILRA2	0.0150949	0.182376	2.11778	2.43009
ENSG00000223652	AC106786.1	0.0151018	0.182376	2.06061	2.42993
ENSG00000010932	FMO1	0.0151022	0.182376	1.00896	2.42992
ENSG00000099204	ABLIM1	0.0151402	0.182727	-0.377349	-2.42901
ENSG00000115318	LOXL3	0.015151	0.18275	1.02348	2.42875
ENSG00000181751	MACIR	0.0151734	0.182864	-0.244301	-2.42821
ENSG00000172086	KRCC1	0.0151783	0.182864	-0.19725	-2.4281
ENSG00000151093	OXSM	0.015198	0.182994	-0.164667	-2.42763
ENSG00000102468	HTR2A	0.0152124	0.183059	2.22278	2.42728
ENSG00000248713	C4orf54	0.0152277	0.183102	-1.48968	-2.42692
ENSG00000275234	AC010503.4	0.0152339	0.183102	-0.425028	-2.42677
ENSG00000225177	AL590617.2	0.0152723	0.183456	0.484125	2.42586
ENSG00000266010	GATA6-AS1	0.0152915	0.183579	-0.549539	-2.4254
ENSG00000206113	CFAP99	0.0153101	0.183694	-0.832847	-2.42496
ENSG00000204103	MAFB	0.0153295	0.183752	0.937549	2.4245
ENSG00000106665	CLIP2	0.0153345	0.183752	0.293551	2.42438
ENSG00000167680	SEMA6B	0.0153418	0.183752	0.963873	2.42421
ENSG00000260086	AC007611.1	0.0153566	0.183821	0.615464	2.42386
ENSG00000135535	CD164	0.0153938	0.184158	-0.408086	-2.42298
ENSG00000169925	BRD3	0.015404	0.184173	0.133145	2.42274
ENSG00000264067	AC005291.1	0.0154156	0.184193	1.39757	2.42247
ENSG00000183018	SPNS2	0.015425	0.184193	-0.666106	-2.42224
ENSG00000124313	IQSEC2	0.0154377	0.184193	0.243563	2.42194
ENSG00000178127	NDUFV2	0.0154417	0.184193	-0.414598	-2.42185
ENSG00000240216	CPHL1P	0.0154932	0.184676	-0.86045	-2.42064
ENSG00000104998	IL27RA	0.0155003	0.184676	0.50705	2.42047
ENSG00000163364	LINC01116	0.0155329	0.184958	1.61477	2.41971
ENSG00000235106	BRD3OS	0.0155532	0.185091	0.246121	2.41924
ENSG00000152952	PLOD2	0.0156043	0.185391	0.665021	2.41804
ENSG00000143867	OSR1	0.0156159	0.185391	0.858428	2.41777
ENSG00000162437	RAVER2	0.0156176	0.185391	-0.334641	-2.41773
ENSG00000261613	AC093525.6	0.0156359	0.185391	-0.946084	-2.41731
ENSG00000144476	ACKR3	0.0156391	0.185391	0.800287	2.41723
ENSG00000066651	TRMT11	0.0156407	0.185391	-0.165602	-2.41719
ENSG00000104368	PLAT	0.0156418	0.185391	0.730143	2.41717
ENSG00000286451	AL499602.1	0.0156539	0.185426	-0.39155	-2.41689
ENSG00000115232	ITGA4	0.0157106	0.185991	1.0013	2.41557
ENSG00000182916	TCEAL7	0.0157233	0.186033	1.04676	2.41528
ENSG00000226237	GAS1RR	0.0157515	0.186242	1.6321	2.41462
ENSG00000008710	PKD1	0.0157592	0.186242	0.468919	2.41445
ENSG00000149541	B3GAT3	0.0157788	0.186367	0.220933	2.41399
ENSG00000196670	ZFP62	0.0158032	0.186547	-0.2486	-2.41343
ENSG00000231528	FAM225A	0.0158212	0.186652	1.04712	2.41301
ENSG00000164129	NPY5R	0.0158711	0.187133	1.23755	2.41187
ENSG00000142089	IFITM3	0.0158938	0.18719	0.434233	2.41135
ENSG00000134901	POGLUT2	0.0158943	0.18719	0.480352	2.41133
ENSG00000197588	KLKP1	0.0159152		-1.03478	-2.41086
ENSG00000153975	ZUP1	0.0159495	0.187675	-0.295777	-2.41007
ENSG00000141338	ABCA8	0.0159538	0.187675	1.48444	2.40997
ENSG00000106268	NUDT1	0.0159973	0.188078	0.243368	2.40898
ENSG00000166963	MAP1A	0.0160118	0.188141	1.27081	2.40865
ENSG00000141337	ARSG	0.0160288	0.188195	0.413968	2.40826
ENSG00000101335	MYL9	0.0160442	0.188195	0.623002	2.40791
ENSG00000150556	LYPD6B	0.0160466	0.188195	-0.519447	-2.40785
ENSG00000127337	YEATS4	0.0160532	0.188195	-0.469204	-2.4077
ENSG00000163743	RCHY1	0.0160671	0.18825	-0.248539	-2.40739
ENSG00000100413	POLR3H	0.0160917	0.188431	0.254462	2.40683
ENSG00000174796	THAP6	0.0161194	0.188595	-0.216278	-2.4062
ENSG00000272841	MAP3K4-AS1	0.0161242	0.188595	0.892808	2.40609
ENSG00000162734	PEA15	0.0161504	0.188793	0.277344	2.4055
ENSG00000272263	AC034198.2	0.016157		-1.01923	-2.40535
ENSG00000221869	CEBPD	0.0161705	0.188865	0.45484	2.40504
ENSG00000147642	SYBU	0.016175	0.188865	-0.33736	-2.40494
ENSG00000204983	PRSS1	0.0162378	0.18949	-0.866025	-2.40353
ENSG00000261616	AC036108.3	0.0162644		-1.30003	-2.40293
ENSG00000065534	MYLK	0.016273	0.189793	0.904868	2.40273
ENSG00000116035	VAX2	0.0162884	0.189865	0.571575	2.40239
ENSG00000232748	AC135050.1	0.0163255		-2.25586	-2.40156
ENSG00000179364	PACS2	0.0163337	0.190284	0.178565	2.40137
ENSG00000242474	AC093627.5	0.0163431	0.190285	-0.358845	-2.40116
ENSG00000143515	ATP8B2	0.0163665	0.190449	0.893115	2.40064
ENSG00000134954	ETS1	0.0163937	0.190658	0.320644	2.40003
ENSG00000198712	MT-CO2	0.0164252	0.190915	-0.201833	-2.39933
ENSG00000105371	ICAM4	0.0165098	0.191789	0.729966	2.39745
ENSG00000138448	ITGAV	0.0165608	0.192273	0.402664	2.39632
ENSG00000084112	SSH1	0.0165879	0.192478	0.369602	2.39572
ENSG00000136826	KLF4	0.016671	0.193332	-0.571288	-2.39388
ENSG00000197822	OCLN	0.0167103	0.193534	-0.411261	-2.39302
ENSG00000156103	MMP16	0.0167129	0.193534	1.0473	2.39296
ENSG00000179277	MEIS3P1	0.0167167	0.193534	0.258268	2.39288
ENSG00000044524	EPHA3	0.0167397	0.193691	1.11982	2.39237
ENSG00000174059	CD34	0.0167661	0.193886	0.962581	2.3918
ENSG00000187118	CMC1	0.016784	0.193983	-0.223906	-2.39141
ENSG00000186479	RGS7BP	0.0167959	0.194011	1.90309	2.39115
ENSG00000150760	DOCK1	0.0168138	0.194108	0.228257	2.39075
ENSG00000153879	CEBPG	0.0168241	0.194118	-0.315648	-2.39053
ENSG00000168079	SCARA5	0.0168553	0.194323	1.0342	2.38985
ENSG00000226251	LINC02608	0.016863	0.194323	-1.01317	-2.38968
ENSG00000225614	ZNF469	0.0168782	0.194323	0.683146	2.38935
ENSG00000233830	EIF4HP1	0.0168799	0.194323	0.303603	2.38931
ENSG00000156127	BATF	0.0168967	0.194407	-0.832815	-2.38895
ENSG00000183513	COA5	0.0169273	0.194555	-0.172992	-2.38828
ENSG00000214814	FER1L6	0.0169336	0.194555	-0.754761	-2.38815
ENSG00000181126	HLA-V	0.0169381	0.194555	-0.584326	-2.38805
ENSG00000259868	AL163952.1	0.0170435	0.195647	-0.922381	-2.38577
ENSG00000149970	CNKSR2	0.0170523	0.195647	1.0644	2.38558
ENSG00000133874	RNF122	0.0170694	0.195734	0.364406	2.38521
ENSG00000095951	HIVEP1	0.0170963	0.195816	0.277856	2.38463
ENSG00000162804	SNED1	0.0171077	0.195816	0.739436	2.38439
ENSG00000074527	NTN4	0.017119	0.195816	-0.480826	-2.38414
ENSG00000139971	ARMH4	0.0171233	0.195816	0.70007	2.38405
ENSG00000153292	ADGRF1	0.0171302	0.195816	-0.523535	-2.3839
ENSG00000163453	IGFBP7	0.0171392	0.195816	0.833046	2.38371
ENSG00000143845	ETNK2	0.0171561	0.195816	0.368447	2.38334
ENSG00000175356	SCUBE2	0.0171588	0.195816	0.930827	2.38329
ENSG00000185479	KRT6B	0.0171627	0.195816	0.643319	2.3832
ENSG00000213203	GIMAP1	0.0172012	0.196012	1.32056	2.38238
ENSG00000164406	LEAP2	0.0172017	0.196012	-0.496623	-2.38237
ENSG00000137509	PRCP	0.0172087	0.196012	0.351045	2.38222
ENSG00000261188	Z95115.1	0.0172243	0.19608	-0.337669	-2.38189
ENSG00000268573	AC011815.1	0.0172463	0.196222	-0.258141	-2.38141
ENSG00000090565	RAB11FIP3	0.0172978	0.196699	0.334002	2.38032
ENSG00000251363	LINC02315	0.0173203		-1.44335	-2.37984
ENSG00000268941	LINC01711	0.0173294	0.196948	1.94565	2.37964
ENSG00000114638	UPK1B	0.0173447	0.197013	-0.61731	-2.37932
ENSG00000103522	IL21R	0.0173764	0.197253	1.63438	2.37864
ENSG00000187479	C11orf96	0.0173851	0.197253	0.988093	2.37846
ENSG00000237380	HOXD-AS2	0.0174206	0.197546	1.38209	2.37771
ENSG00000167487	KLHL26	0.017461	0.197894	0.259299	2.37685
ENSG00000137094	DNAJB5	0.0175032	0.198263	0.645202	2.37596
ENSG00000188766	SPRED3	0.0175842	0.199053	0.305381	2.37426
ENSG00000204469	PRRC2A	0.0175924	0.199053	0.199366	2.37409
ENSG00000198598	MMP17	0.017617	0.199221	0.929217	2.37357
ENSG00000183570	PCBP3	0.0176288	0.199234	1.04113	2.37332
ENSG00000171560	FGA	0.0176376	0.199234	1.03529	2.37314
ENSG00000271503	CCL5	0.0176773	0.199572	1.54953	2.37231
ENSG00000061794	MRPS35	0.017716	0.199806	-0.197436	-2.3715
ENSG00000231728	TMSB15B-AS1	0.0177176	0.199806	1.00596	2.37147
ENSG00000170542	SERPINB9	0.0177572	0.200142	0.328123	2.37064
ENSG00000122707	RECK	0.0177742	0.200224	0.862309	2.37029
ENSG00000163293	NIPAL1	0.0178024	0.200431	-0.298578	-2.3697
ENSG00000260911	AC135050.3	0.017852	0.200835	-0.676703	-2.36867
ENSG00000233690	EBAG9P1	0.0178579	0.200835	-0.98117	-2.36855
ENSG00000116128	BCL9	0.0178768	0.200937	0.232124	2.36816
ENSG00000130755	GMFG	0.0178887	0.20096	0.903926	2.36791
ENSG00000116824	CD2	0.017924	0.201247	1.94327	2.36718
ENSG00000179981	TSHZ1	0.0179503	0.201432	0.24621	2.36664
ENSG00000107862	GBF1	0.0179819	0.20157	0.161614	2.36599
ENSG00000234425	AL138930.1	0.0179824	0.20157	-1.06679	-2.36598
ENSG00000167244	IGF2	0.0180056	0.201618	1.07057	2.3655
ENSG00000164414	SLC35A1	0.0180063	0.201618	-0.398208	-2.36549
ENSG00000255355	AP000640.2	0.0180153		-3.12217	-2.3653
ENSG00000267784	AC010680.1	0.0180414		1.82706	2.36477
ENSG00000089041	P2RX7	0.018049	0.20195	0.829401	2.36461
ENSG00000148450	MSRB2	0.0180739	0.20195	0.235057	2.3641
ENSG00000286488	AC103858.3	0.0180815	0.20195	1.81466	2.36395
ENSG00000178719	GRINA	0.0180826	0.20195	0.269988	2.36392
ENSG00000234371	RPSAP31	0.018099		2.40103	2.36359
ENSG00000136527	TRA2B	0.0180995	0.20195	-0.114271	-2.36358
ENSG00000263235	AC006111.2	0.0180999	0.20195	-0.614146	-2.36357
ENSG00000268001	CARD8-AS1	0.0181051	0.20195	-0.226427	-2.36346
ENSG00000152217	SETBP1	0.0181461	0.202261	0.596482	2.36262
ENSG00000189157	FAM47E	0.0181528	0.202261	-0.402878	-2.36249
ENSG00000023191	RNH1	0.0181807	0.202392	0.225537	2.36192
ENSG00000162755	KLHDC9	0.0181843	0.202392	-0.340358	-2.36184
ENSG00000276663	AC009090.3	0.0182062	0.202525	-0.970031	-2.3614
ENSG00000138660	AP1AR	0.0182361	0.202748	-0.223675	-2.36079
ENSG00000149115	TNKS1BP1	0.0182539	0.202836	0.232517	2.36043
ENSG00000230359	TPI1P2	0.0182738	0.202947	0.429261	2.36002
ENSG00000215595	C20orf202	0.0182808		-1.23769	-2.35988
ENSG00000266903	AC243964.3	0.0183226	0.203378	-0.42373	-2.35903
ENSG00000184384	MAML2	0.0183335	0.203389	0.413717	2.35881
ENSG00000254122	PCDHGB7	0.0183463	0.20342	0.560185	2.35855
ENSG00000152284	TCF7L1	0.0183601	0.203463	0.774703	2.35827
ENSG00000141622	RNF165	0.0184025	0.203765	1.29173	2.35742
ENSG00000210100	MT-TI	0.0184141	0.203765	-0.801588	-2.35719
ENSG00000109861	CTSC	0.0184236	0.203765	0.273027	2.35699
ENSG00000248927	AC114284.1	0.0184272	0.203765	1.33686	2.35692
ENSG00000232334	AL683842.1	0.0184524	0.203934	1.14843	2.35641
ENSG00000108823	SGCA	0.0184998	0.204347	1.21329	2.35546
ENSG00000145692	BHMT	0.0185107	0.204357	1.38004	2.35524
ENSG00000173083	HPSE	0.0185271	0.204428	-0.362356	-2.35491
ENSG00000141030	COPS3	0.0185749	0.204668	-0.145472	-2.35396
ENSG00000139329	LUM	0.0185831	0.204668	1.20835	2.35379
ENSG00000185201	IFITM2	0.0185976	0.204668	0.42253	2.3535
ENSG00000148680	HTR7	0.0185981	0.204668	0.961898	2.35349
ENSG00000112658	SRF	0.0185989	0.204668	0.161663	2.35347
ENSG00000250295	RDH10-AS1	0.0186093		-1.55895	-2.35327
ENSG00000181656	GPR88	0.0186174	0.204762	1.64458	2.3531
ENSG00000129910	CDH15	0.0186548	0.205008	1.5198	2.35236
ENSG00000170270	GON7	0.0186618	0.205008	-0.163009	-2.35222
ENSG00000119048	UBE2B	0.0186776	0.205008	-0.229767	-2.3519
ENSG00000095066	HOOK2	0.0186852	0.205008	-0.270604	-2.35175
ENSG00000119669	IRF2BPL	0.0186899	0.205008	0.395388	2.35166
ENSG00000235513	L3MBTL2-AS1	0.0187109	0.205103	0.842626	2.35124
ENSG00000175115	PACS1	0.0187187	0.205103	0.225005	2.35109
ENSG00000242861	AL591895.1	0.0187437	0.205268	-0.377725	-2.35059
ENSG00000104432	IL7	0.0187895	0.205659	-0.338478	-2.34968
ENSG00000140691	ARMC5	0.0188128	0.205804	0.180673	2.34922
ENSG00000237172	B3GNT9	0.0188617	0.206228	0.363903	2.34825
ENSG00000269404	SPIB	0.0189185		2.04525	2.34713
ENSG00000122584	NXPH1	0.0189396		-2.46795	-2.34672
ENSG00000287236	Z73420.1	0.0189629	0.207175	-0.811334	-2.34626
ENSG00000272223	AL136304.1	0.0189685	0.207175	-1.38475	-2.34615
ENSG00000082269	FAM135A	0.0189884	0.20727	-0.285247	-2.34576
ENSG00000153823	PID1	0.0189975	0.20727	0.845655	2.34558
ENSG00000173068	BNC2	0.0190245	0.207454	1.13669	2.34505
ENSG00000140374	ETFA	0.019048	0.207577	-0.188576	-2.34459
ENSG00000213066	CEP43	0.0190642	0.207577	-0.302666	-2.34427
ENSG00000135414	GDF11	0.0190662	0.207577	0.599149	2.34423
ENSG00000259721	AC090877.2	0.019099	0.207722	1.17446	2.34359
ENSG00000059915	PSD	0.0190998	0.207722	0.791185	2.34358
ENSG00000261236	BOP1	0.0191153	0.207766	0.276841	2.34327
ENSG00000115468	EFHD1	0.0191335	0.207766	0.961146	2.34292
ENSG00000134198	TSPAN2	0.0191343	0.207766	0.811149	2.3429
ENSG00000167323	STIM1	0.0191593	0.207824	0.149191	2.34242
ENSG00000073536	NLE1	0.01916	0.207824	0.170502	2.3424
ENSG00000166342	NETO1	0.0191868	0.208003	1.60611	2.34188
ENSG00000170989	S1PR1	0.0191968	0.208003	1.10163	2.34169
ENSG00000070366	SMG6	0.0192686	0.208671	0.144543	2.34029
ENSG00000143001	TMEM61	0.0193003	0.20887	-0.367496	-2.33968
ENSG00000067113	PLPP1	0.0193075	0.20887	0.498387	2.33954
ENSG00000240230	COX19	0.0193466	0.209183	-0.247935	-2.33878
ENSG00000174837	ADGRE1	0.0193583		2.00906	2.33856
ENSG00000162104	ADCY9	0.0193777	0.209199	0.277949	2.33818
ENSG00000221944	TIGD1	0.0193849	0.209199	-0.328169	-2.33804
ENSG00000164305	CASP3	0.0193856	0.209199	-0.207737	-2.33803
ENSG00000108375	RNF43	0.019389	0.209199	-0.478421	-2.33797
ENSG00000198925	ATG9A	0.0194213	0.209437	0.238591	2.33734
ENSG00000171105	INSR	0.0194685	0.209649	-0.284851	-2.33644
ENSG00000196814	MVB12B	0.0194686	0.209649	0.334364	2.33643
ENSG00000205730	ITPRIPL2	0.0194718	0.209649	0.239766	2.33637
ENSG00000130584	ZBTB46	0.019492	0.209757	0.332917	2.33599
ENSG00000132840	BHMT2	0.0195098	0.209805	1.04106	2.33564
ENSG00000062582	MRPS24	0.0195253	0.209805	0.610208	2.33535
ENSG00000103241	FOXF1	0.0195272	0.209805	0.999384	2.33531
ENSG00000196208	GREB1	0.0195434	0.209868	0.857704	2.335
[truncated: 31,417 more rows]

## Sheet: kegg
ID	Description	GeneRatio	BgRatio	pvalue	p.adjust	qvalue	geneID	Count
hsa04514	Cell adhesion molecules	45/946	143/7262	5.49163e-09	1.40712e-06	1.16244e-06	PTPRC/HLA-DRA/HLA-DRB5/CD4/HLA-DQA1/PDCD1LG2/VTCN1/ITGA4/HLA-DRB1/HLA-DMB/CD276/SPN/ITGAL/CLDN3/NTNG2/ICAM1/JAM3/PECAM1/JAM2/OCLN/VCAN/CADM3/HLA-DQB1/HLA-DPA1/CD86/CLDN1/CNTNAP2/HLA-DMA/NLGN2/CLDN11/CD99L2/ITGA9/NLGN4X/CD2/NEO1/CD34/ITGB2/ITGB1/CDH3/CDH15/CLDN23/CDH2/L1CAM/MPZL1/CD99	45
hsa05150	Staphylococcus aureus infection	29/946	73/7262	8.90579e-09	1.40712e-06	1.16244e-06	FGG/C1QB/FPR3/HLA-DRA/C1S/FCGR2B/HLA-DRB5/C1R/HLA-DQA1/C5AR1/C1QA/C1QC/HLA-DRB1/FCGR3A/HLA-DMB/CFH/ITGAL/FCGR1A/C3AR1/ICAM1/HLA-DQB1/HLA-DPA1/IL10/FCGR2A/C2/HLA-DMA/FPR1/ITGB2/CFD	29
hsa04510	Focal adhesion	52/946	200/7262	4.27248e-07	3.6784e-05	3.03878e-05	COL1A1/LAMA2/ITGA1/COL1A2/PARVG/COL6A1/SHC1/ITGB5/PIP5K1C/PIP5K1B/COMP/COL6A3/PDGFRB/VEGFB/LAMA1/ITGA4/FN1/LAMC3/COL6A2/THBS2/THBS4/VEGFC/TNR/COL4A1/PDGFB/ITGB3/ELK1/PDGFRA/TNC/ITGA11/LAMA4/CTNNB1/COL4A2/VEGFD/MYLK/AKT3/PRKCB/THBS1/PDGFA/ACTN1/TNN/ITGA9/ITGB1/IGF1R/ITGA10/MYL12B/DOCK1/SHC3/BIRC3/PIK3CB/PIK3CD/LAMB2	52
hsa05140	Leishmaniasis	26/946	72/7262	4.92076e-07	3.6784e-05	3.03878e-05	CYBB/HLA-DRA/HLA-DRB5/TGFB3/HLA-DQA1/TGFB1/CR1/NCF4/ITGA4/HLA-DRB1/FCGR3A/HLA-DMB/NCF1/FCGR1A/ELK1/IL1A/HLA-DQB1/HLA-DPA1/PRKCB/NFKB1/IL10/NCF2/FCGR2A/HLA-DMA/ITGB2/ITGB1	26
hsa04512	ECM-receptor interaction	29/946	86/7262	5.82025e-07	3.6784e-05	3.03878e-05	COL1A1/LAMA2/ITGA1/COL1A2/COL6A1/ITGB5/COMP/COL6A3/LAMA1/ITGA4/FN1/SV2A/LAMC3/COL6A2/THBS2/THBS4/TNR/COL4A1/ITGB3/TNC/ITGA11/LAMA4/COL4A2/THBS1/TNN/ITGA9/ITGB1/ITGA10/LAMB2	29
hsa04610	Complement and coagulation cascades	26/946	80/7262	4.85358e-06	0.000232086	0.00019173	FGG/C1QB/PLAU/C1S/C1R/C5AR1/CR1/C1QA/C1QC/CFH/F13A1/C3AR1/F2R/PLAT/SERPINB2/VSIG4/F2RL2/C2/C4BPB/ITGAX/BDKRB1/A2M/FGA/ITGB2/F7/CFD	26
hsa04640	Hematopoietic cell lineage	28/946	90/7262	5.51291e-06	0.000232086	0.00019173	HLA-DRA/HLA-DRB5/CD4/ITGA1/IL11/HLA-DQA1/CD37/CR1/ITGA4/HLA-DRB1/HLA-DMB/FCGR1A/IL6/ITGB3/IL4R/IL1A/CSF3R/HLA-DQB1/HLA-DPA1/CSF1R/CD33/HLA-DMA/CD24/CD14/IL7R/CD2/KIT/CD34	28
hsa04974	Protein digestion and absorption	30/946	100/7262	5.87559e-06	0.000232086	0.00019173	COL7A1/COL1A1/COL5A1/COL3A1/COL1A2/COL6A1/COL10A1/COL5A2/COL24A1/COL6A3/COL8A1/COL22A1/COL15A1/COL8A2/COL12A1/COL6A2/COL5A3/COL4A1/COL16A1/COL4A2/CELA2A/ELN/COL13A1/PRSS3/COL11A1/COL14A1/CPA3/PRSS1/SLC36A1/KCNJ13	30
hsa04670	Leukocyte transendothelial migration	32/946	112/7262	9.05369e-06	0.000317885	0.00026261	SIPA1/CYBB/MMP9/THY1/NCF4/MMP2/ITGA4/NCF1/ITGAL/CLDN3/ICAM1/CTNNB1/JAM3/PECAM1/JAM2/OCLN/PRKCB/NCF2/CLDN1/CLDN11/ACTN1/MSN/PLCG1/CD99L2/ITGB2/ITGB1/MYL12B/RHOH/CLDN23/PIK3CB/PIK3CD/CD99	32
hsa05321	Inflammatory bowel disease	20/946	56/7262	1.24193e-05	0.00039245	0.000324209	HLA-DRA/HLA-DRB5/TGFB3/HLA-DQA1/TGFB1/HLA-DRB1/HLA-DMB/IL6/IL12RB1/IL4R/IL1A/HLA-DQB1/HLA-DPA1/NFKB1/IL10/STAT3/HLA-DMA/IL21R/IL12RB2/MAF	20
hsa04380	Osteoclast differentiation	33/946	121/7262	1.9268e-05	0.000553518	0.00045727	LCP2/LILRB4/FCGR2B/OSCAR/TYROBP/CTSK/TGFB1/LILRB2/NCF4/FCGR3A/ACP5/NCF1/SPI1/FCGR1A/ITGB3/IL1A/LILRB3/AKT3/CSF1R/LILRA6/LILRA5/LILRA2/STAT2/NFKB1/CAMK4/NCF2/FCGR2A/SIRPB1/TREM2/BTK/TNFRSF1A/PIK3CB/PIK3CD	33
hsa05152	Tuberculosis	40/946	161/7262	2.93682e-05	0.000773363	0.000638887	SPHK1/HLA-DRA/VDR/CD74/MRC2/HSPD1/LSP1/FCGR2B/HLA-DRB5/TGFB3/HLA-DQA1/TGFB1/CR1/HLA-DRB1/FCGR3A/HLA-DMB/MRC1/CD209/FCGR1A/IL6/FCER1G/IL1A/IL10RA/HLA-DQB1/HLA-DPA1/AKT3/NFKB1/IL10/FCGR2A/HLA-DMA/CIITA/CEBPG/CLEC7A/CD14/CARD9/ITGAX/TNFRSF1A/HSPA9/ITGB2/CAMK2A	40
hsa04151	PI3K-Akt signaling pathway	68/946	328/7262	4.53258e-05	0.00110177	0.000910186	COL1A1/EIF4E/LAMA2/JAK3/ITGA1/COL1A2/COL6A1/TEK/ITGB5/FGF1/COMP/COL6A3/OSM/PDGFRB/VEGFB/LAMA1/ITGA4/FN1/CREB3L2/LAMC3/COL6A2/THBS2/THBS4/VEGFC/TNR/GNB4/COL4A1/IL6/PDGFB/ITGB3/PDGFRA/TNC/LPAR1/ITGA11/LAMA4/F2R/HSP90AA1/IL4R/COL4A2/VEGFD/CSF3R/AKT3/CSF1R/NTRK1/PIK3CG/THBS1/NFKB1/GNG2/PIK3R5/PDGFA/ANGPT1/PPP2R5A/IL2RB/TNN/ITGA9/IL7R/NGFR/KIT/NR4A1/ITGB1/IGF1R/ITGA10/PRKAA2/INSR/PIK3CB/PIK3CD/LAMB2/Y…	68
hsa00532	Glycosaminoglycan biosynthesis - chondroitin sulfate / dermatan sulfate	10/946	20/7262	7.20404e-05	0.00162606	0.00134331	CHPF2/DSE/CHSY3/CHST15/CHST3/XYLT2/CSGALNACT2/CHST11/CHST14/CHSY1	10
hsa05145	Toxoplasmosis	29/946	108/7262	8.26909e-05	0.00168944	0.00139568	CCR5/HLA-DRA/LAMA2/HLA-DRB5/TGFB3/HLA-DQA1/TGFB1/LAMA1/HLA-DRB1/HLA-DMB/LAMC3/LAMA4/IL10RA/HLA-DQB1/HLA-DPA1/AKT3/PIK3CG/NFKB1/IL10/STAT3/PIK3R5/HLA-DMA/CIITA/GNAO1/TNFRSF1A/HSPA2/ITGB1/BIRC3/LAMB2	29
hsa05310	Asthma	11/946	24/7262	8.55414e-05	0.00168944	0.00139568	HLA-DRA/HLA-DRB5/HLA-DQA1/HLA-DRB1/HLA-DMB/FCER1G/HLA-DQB1/HLA-DPA1/IL10/MS4A2/HLA-DMA	11
hsa04390	Hippo signaling pathway	37/946	156/7262	0.00016382	0.0029136	0.00240697	GLI2/NKD1/LEF1/TEAD3/FZD2/FRMD6/FZD1/FGF1/LLGL1/TGFB3/TGFB1/FZD7/BMP6/WNT5A/BMP8A/BMP2/CTNNB1/PARD6B/PARD6G/DVL3/RASSF6/SNAI2/FZD5/WWTR1/FZD10/DLG4/BTRC/YAP1/WTIP/GDF6/BMP7/WNT2/DLG5/ITGB2/BIRC3/TCF7L1/YWHAH	37
hsa04658	Th1 and Th2 cell differentiation	24/946	86/7262	0.000175185	0.0029136	0.00240697	HLA-DRA/JAK3/HLA-DRB5/CD4/HLA-DQA1/HLA-DRB1/HLA-DMB/IL12RB1/IL4R/NOTCH2/HLA-DQB1/HLA-DPA1/NFATC3/NOTCH3/NFKB1/MAML2/HLA-DMA/IL2RB/PLCG1/IL12RB2/MAF/MAML3/RUNX3/NOTCH1	24
hsa05323	Rheumatoid arthritis	24/946	86/7262	0.000175185	0.0029136	0.00240697	HLA-DRA/HLA-DRB5/TEK/IL11/TGFB3/HLA-DQA1/CTSK/TGFB1/HLA-DRB1/HLA-DMB/ACP5/ITGAL/IL6/CCL3/ICAM1/IL1A/HLA-DQB1/HLA-DPA1/CD86/HLA-DMA/ANGPT1/CCL5/ITGB2/MMP3	24
hsa05416	Viral myocarditis	18/946	57/7262	0.000209107	0.00328731	0.0027157	HLA-DRA/LAMA2/HLA-DRB5/ABL1/HLA-DQA1/LAMA1/HLA-DRB1/HLA-DMB/ITGAL/ICAM1/SGCD/CXADR/HLA-DQB1/HLA-DPA1/CD86/HLA-DMA/SGCA/ITGB2	18
hsa05217	Basal cell carcinoma	19/946	62/7262	0.000218461	0.00328731	0.0027157	GLI2/LEF1/GLI3/GLI1/FZD2/FZD1/SUFU/FZD7/WNT5A/KIF7/BMP2/CTNNB1/DVL3/FZD5/FZD10/GADD45A/WNT2/SMO/TCF7L1	19
hsa04933	AGE-RAGE signaling pathway in diabetic complications	26/946	100/7262	0.000332287	0.00477285	0.00394292	COL1A1/CYBB/COL3A1/NOX4/COL1A2/TGFB3/TGFB1/VEGFB/MMP2/FN1/VEGFC/COL4A1/IL6/ICAM1/PLCD4/COL4A2/IL1A/VEGFD/AKT3/PRKCB/NFKB1/STAT3/PLCG1/EDN1/PIK3CB/PIK3CD	26
hsa04145	Phagosome	34/946	145/7262	0.00037403	0.00513884	0.00424528	OLR1/CYBB/HLA-DRA/MRC2/FCGR2B/HLA-DRB5/C1R/ITGB5/COMP/HLA-DQA1/NCF4/HLA-DRB1/FCGR3A/HLA-DMB/NCF1/THBS2/THBS4/MRC1/CD209/FCGR1A/ITGB3/HLA-DQB1/HLA-DPA1/MSR1/THBS1/COLEC11/NCF2/FCGR2A/HLA-DMA/CLEC7A/CD14/ITGB2/ITGB1/TUBB2A	34
hsa05410	Hypertrophic cardiomyopathy	23/946	88/7262	0.000664513	0.00844728	0.00697843	LAMA2/ITGA1/ITGB5/TGFB3/TGFB1/TPM2/CACNB3/LAMA1/ITGA4/IL6/ITGB3/CACNA2D1/ITGA11/SGCD/ACTC1/SGCA/PRKAG2/ITGA9/EDN1/ITGB1/ITGA10/PRKAA2/CACNA1C	23
hsa04940	Type I diabetes mellitus	13/946	38/7262	0.000668297	0.00844728	0.00697843	HLA-DRA/HSPD1/HLA-DRB5/HLA-DQA1/HLA-DRB1/HLA-DMB/ICA1/IL1A/HLA-DQB1/HLA-DPA1/CD86/PTPRN/HLA-DMA	13
hsa04360	Axon guidance	39/946	179/7262	0.000697015	0.00847141	0.00699837	PLXNA4/SEMA7A/ABL1/LIMK1/ROBO1/EPHB3/WNT5A/UNC5B/SEMA3C/PLXNC1/SLIT2/NFATC4/NTNG2/EPHB2/NTN4/BOC/PARD6B/PARD6G/UNC5C/NRP1/SEMA4C/NFATC3/FES/EPHA3/SRGAP3/ROBO3/PLCG1/SEMA3A/BMP7/NEO1/ROBO2/SMO/ITGB1/MYL12B/CAMK2A/SEMA6B/L1CAM/PIK3CB/PIK3CD	39
hsa05332	Graft-versus-host disease	11/946	30/7262	0.000890547	0.0104227	0.00861035	HLA-DRA/HLA-DRB5/HLA-DQA1/HLA-DRB1/HLA-DMB/IL6/IL1A/HLA-DQB1/HLA-DPA1/CD86/HLA-DMA	11
hsa05144	Malaria	14/946	44/7262	0.000957014	0.0108006	0.00892254	LRP1/TGFB3/COMP/TGFB1/CR1/THBS2/ITGAL/THBS4/IL6/ICAM1/PECAM1/THBS1/IL10/ITGB2	14
hsa04659	Th17 cell differentiation	24/946	97/7262	0.00119053	0.0129727	0.0107169	HLA-DRA/JAK3/RUNX1/HLA-DRB5/CD4/HLA-DQA1/TGFB1/HLA-DRB1/HLA-DMB/IL6/IL12RB1/HSP90AA1/IL4R/HLA-DQB1/HLA-DPA1/NFATC3/NFKB1/STAT3/HLA-DMA/IL21R/IL2RB/PLCG1/HIF1A/IRF4	24
hsa00534	Glycosaminoglycan biosynthesis - heparan sulfate / heparin	9/946	24/7262	0.00217918	0.022954	0.0189627	EXTL1/HS3ST3A1/NDST1/HS6ST1/XYLT2/EXT2/HS3ST2/EXTL2/HS3ST3B1	9
hsa04666	Fc gamma R-mediated phagocytosis	23/946	97/7262	0.00271463	0.0276717	0.02286	SPHK1/PTPRC/FCGR2B/LIMK1/PIP5K1C/PIP5K1B/AMPH/FCGR3A/NCF1/FCGR1A/HCK/INPPL1/AKT3/PRKCB/FCGR2A/PLCG1/ARPC3/ASAP1/PLA2G4A/DOCK1/SCIN/PIK3CB/PIK3CD	23
hsa04611	Platelet activation	27/946	121/7262	0.0030987	0.0296899	0.0245273	FGG/LCP2/COL1A1/COL3A1/COL1A2/PTGS1/ITGB3/F2R/FCER1G/ADCY3/PTGIR/MYLK/FERMT3/AKT3/TBXA2R/PIK3CG/PIK3R5/RASGRP1/FCGR2A/BTK/FGA/ITGB1/MYL12B/PLA2G4A/PRKG1/PIK3CB/PIK3CD	27
hsa05146	Amoebiasis	23/946	98/7262	0.00312181	0.0296899	0.0245273	COL1A1/COL3A1/LAMA2/COL1A2/TGFB3/TGFB1/LAMA1/FN1/LAMC3/COL4A1/IL6/LAMA4/COL4A2/PRKCB/NFKB1/IL10/CD14/ACTN1/CTSG/ITGB2/PIK3CB/PIK3CD/LAMB2	23
hsa04015	Rap1 signaling pathway	41/946	206/7262	0.00320201	0.0296899	0.0245273	LCP2/SIPA1/FYB1/TEK/FGF1/DOCK4/PDGFRB/VEGFB/ARAP3/ITGAL/VEGFC/PDGFB/ITGB3/PDGFRA/LPAR1/F2R/CTNNB1/PARD6B/PARD6G/ADCY3/VEGFD/ADORA2B/AKT3/PRKCB/CSF1R/THBS1/MRAS/PDGFA/FPR1/GNAO1/ANGPT1/PLCG1/NGFR/KIT/ITGB2/ITGB1/IGF1R/INSR/GRIN2A/PIK3CB/PIK3CD	41
hsa05412	Arrhythmogenic right ventricular cardiomyopathy	19/946	76/7262	0.00328844	0.0296899	0.0245273	LEF1/LAMA2/ITGA1/ITGB5/CACNB3/LAMA1/ITGA4/ITGB3/CACNA2D1/ITGA11/SGCD/CTNNB1/SGCA/ITGA9/ITGB1/ITGA10/CDH2/CACNA1C/TCF7L1	19
hsa05205	Proteoglycans in cancer	40/946	201/7262	0.00357987	0.0314233	0.0259593	COL1A1/PLAU/FZD2/COL1A2/ITGB5/MMP9/HCLS1/FZD1/TIMP3/TGFB1/FZD7/WNT5A/MMP2/FN1/DCN/ITGB3/ELK1/TWIST1/CTNNB1/LUM/AKT3/PRKCB/THBS1/FZD5/MRAS/STAT3/TWIST2/FZD10/ANK2/MSN/PLCG1/WNT2/SMO/ITGB1/IGF1R/CAMK2A/HIF1A/GPC3/PIK3CB/PIK3CD	40
hsa04672	Intestinal immune network for IgA production	13/946	45/7262	0.00377113	0.0322075	0.0266071	HLA-DRA/HLA-DRB5/HLA-DQA1/TGFB1/ITGA4/HLA-DRB1/HLA-DMB/IL6/HLA-DQB1/HLA-DPA1/IL10/CD86/HLA-DMA	13

## Sheet: go-bp
ID	Description	GeneRatio	BgRatio	pvalue	p.adjust	qvalue	geneID	Count
GO:0030198	extracellular matrix organization	151/1950	363/16142	6.22835e-47	2.75792e-43	2.09917e-43	FGG/TGFBI/SH3PXD2A/COL7A1/MMP14/LRP1/TIMP2/COL1A1/FSCN1/NID1/ADAM19/CRISPLD2/BGN/COL5A1/PXDN/MMP8/COL3A1/LAMA2/LOXL2/SERPINH1/FOXF2/ITGA1/ABL1/HAS1/ADAMTS2/COL1A2/MMP11/COL6A1/MFAP4/SPARC/COL10A1/AEBP1/COL5A2/ITGB5/MMP9/COL24A1/LOXL1/TPSAB1/HTRA1/COMP/PDPN/ADAMTS4/MFAP2/COL6A3/CTSK/ENG/COL8A1/HAS2/SULF2/TGFB1/TNFRSF1B/SH3PXD2B/EMILIN1/DPT/MMP2/LAMA1/ITGA4/FN1/SFRP2/FBN1/ANTXR1/COL22A1/POSTN/PHLDB…	151
GO:0043062	extracellular structure organization	151/1950	364/16142	9.44007e-47	2.75792e-43	2.09917e-43	FGG/TGFBI/SH3PXD2A/COL7A1/MMP14/LRP1/TIMP2/COL1A1/FSCN1/NID1/ADAM19/CRISPLD2/BGN/COL5A1/PXDN/MMP8/COL3A1/LAMA2/LOXL2/SERPINH1/FOXF2/ITGA1/ABL1/HAS1/ADAMTS2/COL1A2/MMP11/COL6A1/MFAP4/SPARC/COL10A1/AEBP1/COL5A2/ITGB5/MMP9/COL24A1/LOXL1/TPSAB1/HTRA1/COMP/PDPN/ADAMTS4/MFAP2/COL6A3/CTSK/ENG/COL8A1/HAS2/SULF2/TGFB1/TNFRSF1B/SH3PXD2B/EMILIN1/DPT/MMP2/LAMA1/ITGA4/FN1/SFRP2/FBN1/ANTXR1/COL22A1/POSTN/PHLDB…	151
GO:0001501	skeletal system development	146/1950	495/16142	4.39687e-26	8.56363e-23	6.51816e-23	TGFBI/COL7A1/MMP14/GLI2/COL1A1/PTPRC/GLI3/VDR/COL3A1/SKI/RFLNB/CDX1/ROR2/ZEB1/LOXL2/SERPINH1/ADAMTS12/CDH11/COL1A2/COL6A1/SPARC/TEK/COL10A1/COL5A2/MMP9/NKX3-2/TGFB3/TBX3/COMP/FLI1/MEF2C/ADAMTS4/TYROBP/COL6A3/CTSK/ENG/HDAC4/EXTL1/SUFU/HAS2/SULF2/TGFB1/SFRP4/SH3PXD2B/BMP6/WNT5A/MSX1/MMP2/SFRP2/ADAMTS7/FBN1/CREB3L2/HAND2/MMP16/ANKH/ACP5/OSR2/COL12A1/FGR/COL6A2/SNAI1/MGP/SULF1/P3H1/TMEM119/SOX5/DLX1/…	146
GO:0061448	connective tissue development	90/1950	260/16142	1.31361e-21	1.91885e-18	1.46052e-18	TGFBI/COL7A1/GLI2/COL1A1/ACTA2/GLI3/COL5A1/RFLNB/ROR2/ZEB1/LOXL2/SERPINH1/ADAMTS12/COL6A1/NKX3-2/COMP/MEF2C/COL6A3/CTSK/SULF2/TGFB1/SH3PXD2B/PDGFRB/BMP6/WNT5A/MSX1/SFRP2/ADAMTS7/CREB3L2/HAND2/OSR2/COL12A1/COL6A2/SNAI1/MGP/SULF1/SOX5/SELENOM/BMP8A/PDGFB/PRRX1/RUNX2/NOG/LTBP3/FTO/FRZB/TRPS1/BMP2/CTNNB1/LUM/SCARA3/ANXA6/CHST11/BMP1/CCN4/SNAI2/CYTL1/COL11A1/LOX/TIMP1/ACVRL1/ARRDC3/SLC39A13/COL14A1/HO…	90
GO:0051216	cartilage development	75/1950	197/16142	5.22779e-21	6.1092e-18	4.64999e-18	TGFBI/COL7A1/GLI2/COL1A1/GLI3/RFLNB/ROR2/ZEB1/LOXL2/SERPINH1/ADAMTS12/COL6A1/NKX3-2/COMP/MEF2C/COL6A3/CTSK/SULF2/TGFB1/BMP6/WNT5A/MSX1/SFRP2/ADAMTS7/CREB3L2/HAND2/OSR2/COL12A1/COL6A2/SNAI1/MGP/SULF1/SOX5/BMP8A/PRRX1/RUNX2/NOG/LTBP3/FRZB/TRPS1/BMP2/CTNNB1/LUM/SCARA3/ANXA6/CHST11/BMP1/CCN4/SNAI2/CYTL1/COL11A1/TIMP1/ACVRL1/COL14A1/HOXB3/GREM1/OSR1/HOXA5/CHSY1/ECM1/CHI3L1/PKD1/HMGA2/EDN1/GDF6/BMP7/HO…	75
GO:0001503	ossification	108/1950	374/16142	8.66055e-19	8.43393e-16	6.41944e-16	PDLIM7/MMP14/GLI2/COL1A1/LEF1/GLI3/GLI1/SKI/RFLNB/MRC2/ROR2/GPNMB/CDH11/SEMA7A/ACVR1/COL1A2/COL6A1/SPARC/TEK/COL5A2/FZD1/TGFB3/COMP/SRGN/MEF2C/CTSK/HDAC4/SUFU/TGFB1/SH3PXD2B/IFITM1/BMP6/WNT5A/MMP2/SFRP2/IGFBP5/ASPN/HAND2/MMP16/ANKH/ACP5/OSR2/CLEC11A/FGR/CTHRC1/SNAI1/MGP/TMEM119/IL6/DDR2/BMP8A/ACHE/RUNX2/NOG/LTBP3/CCL3/TNC/TWIST1/ITGA11/TWSG1/FBN2/PEX7/BMP2/CTNNB1/CCR1/NAB2/KL/PTN/COL13A1/INPPL1/B…	108
GO:0030199	collagen fibril organization	32/1950	51/16142	1.59407e-17	1.3306e-14	1.01278e-14	COL1A1/COL5A1/PXDN/COL3A1/LOXL2/SERPINH1/ADAMTS2/COL1A2/MMP11/AEBP1/COL5A2/COMP/EMILIN1/DPT/SFRP2/COL12A1/COL5A3/DDR2/P3H4/FMOD/LOXL3/PLOD1/ADAMTS14/LUM/COL11A1/LOX/COL14A1/GREM1/COLGALT1/ADAMTS3/PLOD2/FOXC2	32
GO:0060485	mesenchyme development	84/1950	266/16142	1.94595e-17	1.42127e-14	1.08179e-14	NRP2/COL1A1/LEF1/ACTA2/RFLNB/LOXL2/FOXF2/PTK7/VASN/SEMA7A/ACVR1/ROBO1/TGFB3/PDPN/MEF2C/ENG/LDLRAD4/HAS2/TGFB1/PDGFRB/ZNF703/WNT5A/MSX1/BASP1/FN1/SFRP2/PHLDB1/HAND2/SEMA3C/EDNRA/FOXF1/SNAI1/DACT3/ZFP36L1/IL6/TMEM100/NOG/LOXL3/FRZB/TWIST1/ZFPM2/BMP2/CTNNB1/ANXA6/BNC2/TBX2/NRP1/SEMA4C/SNAI2/TGFB1I1/S100A4/ZEB2/ACTG2/ACVRL1/ACTC1/HTR2B/TRIM62/WWTR1/MCRIP1/GREM1/OSR1/HOXA5/EPHA3/YAP1/GDNF/DCHS1/TCF21/…	84
GO:0032963	collagen metabolic process	47/1950	107/16142	1.56319e-16	1.01486e-13	7.72456e-14	CTSB/MMP14/COL1A1/COL5A1/MMP8/MRC2/SERPINH1/ADAMTS2/COL1A2/MMP11/MFAP4/MMP9/TGFB3/CTSK/ENG/TGFB1/EMILIN1/PDGFRB/MMP2/COL15A1/MMP16/MMP19/P3H1/FAP/RCN3/IL6/P3H4/PLOD1/CYGB/F2R/FURIN/ADAMTS14/COL13A1/TRAM2/P3H3/MMP17/CIITA/TNS2/ADAMTS3/ITGB1/MMP23B/PLOD2/PEPD/MMP21/HIF1A/MIR145/MMP3	47
GO:0002062	chondrocyte differentiation	49/1950	118/16142	5.69677e-16	3.32862e-13	2.53356e-13	TGFBI/COL7A1/GLI2/GLI3/RFLNB/LOXL2/SERPINH1/ADAMTS12/COL6A1/NKX3-2/COMP/MEF2C/COL6A3/SULF2/TGFB1/BMP6/SFRP2/ADAMTS7/CREB3L2/OSR2/COL12A1/COL6A2/SULF1/SOX5/RUNX2/LTBP3/TRPS1/BMP2/CTNNB1/SCARA3/ANXA6/CHST11/CCN4/SNAI2/CYTL1/COL11A1/ACVRL1/COL14A1/GREM1/OSR1/CHSY1/ECM1/HMGA2/GDF6/EFEMP1/SCIN/EIF2AK3/MAF/RUNX3	49
GO:0048705	skeletal system morphogenesis	73/1950	227/16142	8.51476e-16	4.52289e-13	3.44257e-13	COL7A1/MMP14/COL1A1/GLI3/SKI/RFLNB/CDX1/ROR2/ZEB1/SERPINH1/COL6A1/TEK/NKX3-2/TGFB3/COMP/MEF2C/COL6A3/HAS2/TGFB1/SFRP4/SH3PXD2B/BMP6/MSX1/MMP2/SFRP2/MMP16/ACP5/OSR2/COL12A1/FGR/COL6A2/MGP/TMEM119/PRRX1/HOXB4/PDGFRA/RUNX2/NOG/LTBP3/TWIST1/FBN2/PEX7/CTNNB1/SCARA3/NAB2/ANXA6/COL13A1/INPPL1/CHST11/RAB23/BMP1/COL11A1/PCGF2/HOXD8/COL14A1/HOXB3/GREM1/OSR1/HOXA5/HOXB2/FOXN3/HOXB5/CHSY1/ALPL/PKD1/INSIG2/BM…	73
GO:0060348	bone development	66/1950	207/16142	3.27818e-14	1.5962e-11	1.21494e-11	COL7A1/MMP14/COL1A1/PTPRC/GLI3/SKI/RFLNB/CDX1/SERPINH1/COL6A1/SPARC/TEK/TGFB3/COMP/FLI1/MEF2C/TYROBP/COL6A3/ENG/HAS2/SULF2/TGFB1/SFRP4/SH3PXD2B/BMP6/MSX1/SFRP2/FBN1/MMP16/ACP5/OSR2/COL12A1/COL6A2/SULF1/P3H1/TMEM119/HOXB4/RUNX2/LTBP3/TWIST1/PEX7/BMP2/SCARA3/NAB2/ANXA6/COL13A1/NOTCH2/INPPL1/RAB23/CCN4/LOX/ZNF385A/COL14A1/NPR2/GREM1/FOXN3/DCHS1/CHSY1/ALPL/INSIG2/KIT/TRIM45/TAL1/PIP4K2A/STC1/MEGF8	66
GO:0048762	mesenchymal cell differentiation	67/1950	214/16142	5.62237e-14	2.52704e-11	1.92344e-11	NRP2/COL1A1/LEF1/RFLNB/LOXL2/FOXF2/VASN/SEMA7A/ACVR1/TGFB3/PDPN/MEF2C/ENG/LDLRAD4/HAS2/TGFB1/ZNF703/WNT5A/MSX1/FN1/SFRP2/PHLDB1/HAND2/SEMA3C/EDNRA/SNAI1/DACT3/IL6/TMEM100/NOG/LOXL3/FRZB/TWIST1/BMP2/CTNNB1/ANXA6/NRP1/SEMA4C/SNAI2/TGFB1I1/S100A4/ZEB2/HTR2B/TRIM62/WWTR1/MCRIP1/GREM1/OSR1/EPHA3/GDNF/TCF21/POFUT2/GLIPR2/SEMA3A/EDNRB/HMGA2/EDN1/BMP7/WNT2/DAB2/DLG5/SMO/SFRP1/FOXC2/HIF1A/SEMA6B/NOTCH1	67
GO:0006023	aminoglycan biosynthetic process	44/1950	114/16142	3.87741e-13	1.61826e-10	1.23173e-10	BGN/CHPF2/CEMIP/HAS1/DSE/OGN/EXTL1/HAS2/TGFB1/CHSY3/HS3ST3A1/PDGFRB/CHST15/CHST3/NDST1/DCN/HS6ST1/PDGFB/FMOD/CHST1/PRELP/XYLT2/ST3GAL4/LUM/CSGALNACT2/CHST11/EXT2/VCAN/B3GNT9/GPC6/CHST14/NFKB1/CHST2/HS3ST2/ANGPT1/CHSY1/ST3GAL2/SLC35D2/EXTL2/AP2A1/DSEL/HS3ST3B1/BCAN/GPC3	44
GO:0006024	glycosaminoglycan biosynthetic process	43/1950	110/16142	4.27683e-13	1.66597e-10	1.26804e-10	BGN/CHPF2/CEMIP/HAS1/DSE/OGN/EXTL1/HAS2/TGFB1/CHSY3/HS3ST3A1/PDGFRB/CHST15/CHST3/NDST1/DCN/HS6ST1/PDGFB/FMOD/CHST1/PRELP/XYLT2/ST3GAL4/LUM/CSGALNACT2/CHST11/EXT2/VCAN/GPC6/CHST14/NFKB1/CHST2/HS3ST2/ANGPT1/CHSY1/ST3GAL2/SLC35D2/EXTL2/AP2A1/DSEL/HS3ST3B1/BCAN/GPC3	43
GO:0060349	bone morphogenesis	42/1950	108/16142	9.82228e-13	3.58697e-10	2.73021e-10	COL7A1/MMP14/COL1A1/GLI3/SKI/CDX1/SERPINH1/COL6A1/TEK/TGFB3/COMP/MEF2C/COL6A3/HAS2/TGFB1/SFRP4/BMP6/MSX1/SFRP2/MMP16/ACP5/OSR2/COL12A1/COL6A2/TMEM119/RUNX2/LTBP3/TWIST1/PEX7/SCARA3/NAB2/ANXA6/COL13A1/INPPL1/RAB23/COL14A1/FOXN3/CHSY1/ALPL/INSIG2/STC1/MEGF8	42
GO:0031589	cell-substrate adhesion	87/1950	342/16142	5.69597e-12	1.95774e-09	1.49012e-09	FGG/MMP14/LRP1/SPOCK1/COL1A1/NID1/PLAU/MAP4K4/COL3A1/ADAMTS12/ITGA1/ABL1/PARVG/TEK/ITGB5/ITGBL1/PDPN/EPHB3/COL8A1/THY1/HAS2/EMILIN1/FZD7/MYO1G/ITGA4/FN1/ANTXR1/POSTN/LAMC3/ITGAL/FOXF1/FBLN1/COL5A3/APOD/DDR2/ITGB3/COL16A1/CASS4/ITGA11/CCDC80/NTN4/EDIL3/CTNNB1/JAM3/PTN/LIMS1/PECAM1/COL13A1/NID2/NRP1/FERMT3/FBLN5/THBS1/AXL/LDB1/BVES/ACVRL1/FBLN2/LGALS1/EPHA3/PREX1/CCR7/PPM1F/ANGPT1/AP1AR/ACTN1/SNED1…	87
GO:0030278	regulation of ossification	56/1950	184/16142	2.30498e-11	7.48221e-09	5.69504e-09	PDLIM7/GLI3/GLI1/SKI/RFLNB/ACVR1/TGFB3/COMP/SRGN/MEF2C/HDAC4/SUFU/TGFB1/IFITM1/BMP6/WNT5A/SFRP2/IGFBP5/HAND2/ANKH/OSR2/CTHRC1/MGP/TMEM119/IL6/DDR2/RUNX2/NOG/LTBP3/CCL3/TWIST1/TWSG1/FBN2/BMP2/CTNNB1/CCR1/KL/PTN/CCN4/SNAI2/S1PR1/TWIST2/RASSF2/ZHX3/KREMEN1/GREM1/OSR1/CHSY1/ECM1/TNN/BMP7/EGR2/SFRP1/HIF1A/RORB/NOTCH1	56
GO:0061138	morphogenesis of a branching epithelium	55/1950	180/16142	2.92558e-11	8.99692e-09	6.84796e-09	TGM2/MMP14/GLI2/LEF1/GLI3/VDR/ABL1/ACVR1/FGF1/TBX3/ENG/TGFB1/WNT5A/LAMA1/SFRP2/MAGED1/SEMA3C/EDNRA/FOXF1/SULF1/COL4A1/NOG/SLIT2/NFATC4/TNC/NTN4/BMP2/CTNNB1/PLXND1/NRP1/SNAI2/FZD5/RSPO3/IL10/PDGFA/HOXA5/BTRC/YAP1/GDNF/DCHS1/TCF21/PKD1/PML/SEMA3A/EDN1/BMP7/PGR/WNT2/DLG5/SMO/SFRP1/FOXC2/GPC3/NOTCH1/NRARP	55
GO:0050900	leukocyte migration	98/1950	418/16142	4.31058e-11	1.25934e-08	9.58537e-09	MMP14/OLR1/COL1A1/CCR5/IL16/CD74/ROR2/SLAMF8/ITGA1/COL1A2/CD48/SHC1/TEK/PIP5K1C/IL17RA/C5AR1/THY1/TGFB1/EMILIN1/WNT5A/VEGFB/CCL18/MYO1G/ITGA4/FN1/AIF1/SPN/ITGAL/THBS4/VEGFC/NCKAP1L/GCSAML/APOD/IL6/PDGFB/ITGB3/SLIT2/C3AR1/CCL3/ICAM1/CXADR/NBL1/CCR1/JAM3/FCER1G/HCK/PTN/PECAM1/JAM2/PLA2G7/CCL4/EDN2/VEGFD/CSF3R/PADI2/EPCAM/PIK3CG/THBS1/DOK2/GPR183/IL10/PPBP/APP/S1PR1/GREM1/TREM2/TREM1/PREX1/CCR7/ANGP…	98
GO:0048568	embryonic organ development	97/1950	413/16142	4.88086e-11	1.35804e-08	1.03367e-08	MMP14/GLI2/ARNT/LEF1/GLI3/GLI1/ROR2/ZEB1/FZD2/FOXF2/PTK7/ACVR1/STRA6/COL5A2/NKX3-2/TGFB3/TBX3/MEF2C/MFAP2/VASH2/ENG/SUFU/TGFB1/WNT5A/MSX1/FBN1/SOD1/HAND2/MMP16/OSR2/CTHRC1/VASH1/FOXF1/SNAI1/HS6ST1/ZFP36L1/RNF112/PDGFB/PRRX1/HOXB4/PDGFRA/RUNX2/NOG/HLX/FRZB/TWIST1/EPHB2/FBN2/ZFPM2/CTNNB1/NES/MICAL2/TBX2/MAFB/CHST11/COL11A1/FZD5/PCGF2/RSPO3/IL10/PDGFA/SOBP/HOXB3/OSR1/CDKN1C/HOXA5/YAP1/HOXB2/HOXB5/GD…	97
GO:0045785	positive regulation of cell adhesion	93/1950	390/16142	5.1235e-11	1.36076e-08	1.03573e-08	KIF26B/FGG/TGM2/GLI2/LILRB4/PTPRC/NID1/ADAM19/GLI3/MAP4K4/CD74/HSPD1/JAK3/RUNX1/CD4/ABL1/TEK/EPB41L4B/PDPN/PDCD1LG2/COL8A1/THY1/HAS2/TGFB1/EMILIN1/GRAP2/WNT5A/VTCN1/SASH3/LILRB2/HAVCR2/ITGA4/FN1/SFRP2/HLA-DMB/AIF1/CD276/FOXF1/NCKAP1L/CD209/TNFSF4/IL6/TFE3/COL16A1/HLX/CASS4/ICAM1/CCDC80/IL12RB1/EDIL3/IL4R/STX3/PTN/LIMS1/NRP1/HHLA2/HLA-DPA1/RASAL3/TESPA1/CD83/FSTL3/LDB1/IL10/CD86/SPTA1/RASGRP1/CYTH…	93
GO:0001763	morphogenesis of a branching structure	57/1950	194/16142	7.22446e-11	1.83533e-08	1.39695e-08	TGM2/MMP14/GLI2/LEF1/GLI3/VDR/ABL1/ACVR1/FGF1/TBX3/ENG/TGFB1/WNT5A/LAMA1/SFRP2/MAGED1/SEMA3C/EDNRA/FOXF1/SULF1/COL4A1/NOG/SLIT2/NFATC4/TNC/NTN4/BMP2/CTNNB1/PLXND1/COL13A1/NRP1/SNAI2/FZD5/RSPO3/IL10/PDGFA/HOXA5/BTRC/YAP1/GDNF/DCHS1/TCF21/RERE/PKD1/PML/SEMA3A/EDN1/BMP7/PGR/WNT2/DLG5/SMO/SFRP1/FOXC2/GPC3/NOTCH1/NRARP	57
GO:0001837	epithelial to mesenchymal transition	45/1950	136/16142	9.84143e-11	2.39598e-08	1.82369e-08	COL1A1/LEF1/RFLNB/LOXL2/FOXF2/VASN/ACVR1/TGFB3/PDPN/ENG/LDLRAD4/HAS2/TGFB1/ZNF703/WNT5A/MSX1/SFRP2/PHLDB1/SNAI1/DACT3/IL6/TMEM100/NOG/LOXL3/TWIST1/BMP2/CTNNB1/SNAI2/TGFB1I1/S100A4/TRIM62/WWTR1/MCRIP1/GREM1/EPHA3/POFUT2/GLIPR2/HMGA2/BMP7/WNT2/DAB2/DLG5/SFRP1/HIF1A/NOTCH1	45
GO:0050673	epithelial cell proliferation	92/1950	389/16142	1.04414e-10	2.44035e-08	1.85746e-08	NRP2/MMP14/ARNT/GLI1/VDR/LOXL2/APOE/IGFBP4/SPARC/TEK/FGF1/HTRA1/ROBO1/MEF2C/C5AR1/VASH2/COL8A1/HAS2/SULF2/TGFB1/FZD7/BMP6/ZNF703/WNT5A/VEGFB/ITGA4/SFRP2/IGFBP5/MAGED1/COL8A2/OSR2/THBS4/VEGFC/VASH1/SULF1/FAP/ZFP36L1/PDGFB/MCC/ITGB3/NOG/TWIST1/BMP2/CTNNB1/PTN/NOTCH2/KLF9/NRP1/VEGFD/SNAI2/AKT3/SDR16C5/THBS1/IL10/STAT3/PTPRN/ACVRL1/SERPINF1/ANG/HTR2B/OSR1/CDKN1C/HOXA5/BTRC/YAP1/ECM1/PLCG1/APELA/EDNRB…	92
GO:0045765	regulation of angiogenesis	77/1950	307/16142	1.95287e-10	4.38871e-08	3.34044e-08	SPHK1/CYBB/SRPX2/GPNMB/RUNX1/NIBAN2/ABL1/SPARC/RHOJ/TEK/FGF1/C5AR1/VASH2/ENG/EMILIN1/WNT5A/VEGFB/SFRP2/ADGRB2/ANGPTL4/THBS2/ADGRA2/THBS4/VEGFC/VASH1/SULF1/DCN/ADAM12/IL6/HSPB6/C3AR1/TWIST1/CTNNB1/COL4A2/ISM1/PTN/PLXND1/IL1A/NRP1/MAP3K3/VEGFD/AKT3/PRKCB/HTATIP2/TBXA2R/THBS1/PKM/IL10/STAT3/ACVRL1/SERPINF1/FOXO4/PTGIS/ANXA3/HOXA5/RECK/ECM1/ITGAX/TIE1/CHI3L1/PLCG1/APELA/PML/HMGA2/NGFR/HMOX1/SMOC2/CD3…	77
GO:0090287	regulation of cellular response to growth factor stimulus	69/1950	263/16142	2.11117e-10	4.56872e-08	3.47746e-08	ARNT/LTBP4/TMEM204/SKI/ZEB1/ADAMTS12/VASN/HTRA3/NIBAN2/ABL1/PMEPA1/FZD1/FGF1/HTRA1/ROBO1/TGFB3/DKK3/ENG/LDLRAD4/SULF2/TGFB1/SFRP4/EMILIN1/ZNF703/WNT5A/MSX1/SFRP2/ASPN/FBN1/HTRA4/NREP/ADGRA2/VEGFC/SULF1/DCN/DLX1/SPRY4/ITGB3/RUNX2/NOG/LTBP1/SLIT2/ZNF423/TWSG1/FBN2/NBL1/CTNNB1/ADAMTSL2/CHST11/FSTL1/PRKCB/TGFB1I1/SKIL/THBS1/LOX/FSTL3/ACVRL1/RNF165/GREM1/CDKN1C/DOK5/ADAMTS3/NEO1/DAB2/SMOC2/SFRP1/HIF1A…	69
GO:0002521	leukocyte differentiation	107/1950	486/16142	2.9022e-10	6.05626e-08	4.60969e-08	SH3PXD2A/MMP14/GLI2/LILRB4/PTPRC/LEF1/GLI3/CD74/ROR2/ZEB1/DOCK2/JAK3/FCGR2B/SLAMF8/RUNX1/CD4/INHBA/ABL1/IL11/MMP9/HCLS1/IKZF1/OSCAR/MEF2C/TYROBP/HDAC4/NFAM1/TGFB1/DCSTAMP/CR1/FZD7/SASH3/LILRB2/ITGA4/C1QC/ZBTB46/FBN1/SOD1/SPN/SPI1/NCKAP1L/ZFP36L1/TNFSF4/IL6/PIAS3/DOCK10/TFE3/RUNX2/LOXL3/CCL3/HLX/IL12RB1/IL4R/CTNNB1/TNFSF8/CCR1/BATF3/FCER1G/DOCK11/NOTCH2/MAFB/LILRB3/CCN4/CSF1R/TESPA1/NTRK1/CD83/AXL…	107
GO:0050920	regulation of chemotaxis	58/1950	206/16142	3.132e-10	6.31044e-08	4.80316e-08	IL16/CD74/PLXNA4/SLAMF8/SEMA7A/FGF1/ROBO1/C5AR1/TGFB1/PDGFRB/WNT5A/VEGFB/AIF1/SEMA3C/ADGRA2/THBS4/VEGFC/NCKAP1L/IL6/PDGFB/PDGFRA/SLIT2/C3AR1/CCL3/LPAR1/NBL1/CCR1/JAM3/STX3/PTN/PLA2G7/NRP1/CCL4/EDN2/VEGFD/SEMA4C/PADI2/THBS1/GPR183/SUCNR1/S1PR1/GREM1/TREM2/ZSWIM4/CCR7/PPM1F/CMKLR1/SEMA3A/EDN1/CCL5/ROBO2/SMOC2/F7/CDH13/SEMA6B/NOTCH1/MEGF8/GAS6	58
GO:0002694	regulation of leukocyte activation	106/1950	483/16142	4.26968e-10	8.31591e-08	6.32961e-08	MMP14/GLI2/LILRB4/SPHK1/PTPRC/GLI3/MMP8/CD74/HSPD1/ZEB1/LRRC32/JAK3/GPNMB/FCGR2B/SLAMF8/RUNX1/CD4/INHBA/ABL1/MEF2C/TYROBP/PDCD1LG2/NFAM1/THY1/TGFB1/TNFRSF1B/TNFAIP8L2/CR1/GRAP2/WNT5A/VTCN1/SASH3/LILRB2/HAVCR2/HLA-DMB/SOD1/AIF1/CD276/FGR/SPN/FOXF1/NCKAP1L/ZFP36L1/CD300LF/CD209/TNFSF4/IL6/LOXL3/LST1/CCL3/HLX/TWSG1/IL12RB1/IL4R/CTNNB1/TNFSF8/FCER1G/HHLA2/ADORA2B/HLA-DPA1/RASAL3/TESPA1/CD83/THBS1/MND…	106
GO:1901342	regulation of vasculature development	82/1950	341/16142	4.65115e-10	8.76668e-08	6.67271e-08	SPHK1/CYBB/SRPX2/GPNMB/RUNX1/NIBAN2/ABL1/SPARC/RHOJ/TEK/FGF1/C5AR1/VASH2/ENG/EMILIN1/WNT5A/VEGFB/SFRP2/ADGRB2/ANGPTL4/THBS2/ADGRA2/THBS4/VEGFC/VASH1/SULF1/DCN/ADAM12/IL6/PDGFB/TMEM100/HSPB6/C3AR1/TWIST1/CTNNB1/COL4A2/ISM1/PTN/PLXND1/IL1A/NRP1/MAP3K3/VEGFD/AKT3/PRKCB/NFATC3/HTATIP2/TBXA2R/THBS1/PKM/IL10/STAT3/ACVRL1/SERPINF1/FOXO4/PTGIS/ANXA3/HOXA5/RECK/ECM1/ITGAX/TIE1/CHI3L1/PLCG1/APELA/PML/HMGA2…	82
GO:0090092	regulation of transmembrane receptor protein serine/threonine kinase signaling pathway	61/1950	225/16142	5.77822e-10	1.05507e-07	8.03059e-08	LTBP4/SKI/ZEB1/VASN/HTRA3/INHBA/ABL1/ACVR1/PMEPA1/INHBB/FZD1/HTRA1/TGFB3/DKK3/ENG/LDLRAD4/TGFB1/SFRP4/EMILIN1/BMP6/ZNF703/WNT5A/GDF15/MSX1/SFRP2/ASPN/FBN1/CILP/HTRA4/NREP/SULF1/DLX1/BMP8A/NOG/LTBP1/ZNF423/TWSG1/FBN2/BMP2/NBL1/ADAMTSL2/CHST11/FSTL1/TGFB1I1/SKIL/THBS1/LOX/FSTL3/ACVRL1/WWTR1/RNF165/GREM1/CDKN1C/GDF11/GDF6/BMP7/NEO1/DAB2/SFRP1/GPC3/NOTCH1	61
GO:0030574	collagen catabolic process	23/1950	47/16142	6.0265e-10	1.06706e-07	8.12183e-08	CTSB/MMP14/MMP8/MRC2/ADAMTS2/MMP11/MMP9/CTSK/MMP2/COL15A1/MMP16/MMP19/FAP/FURIN/ADAMTS14/COL13A1/MMP17/ADAMTS3/ITGB1/MMP23B/PEPD/MMP21/MMP3	23
GO:0050866	negative regulation of cell activation	54/1950	189/16142	7.08516e-10	1.21761e-07	9.26774e-08	FGG/PTPRC/GLI3/CD74/LRRC32/JAK3/GPNMB/FCGR2B/APOE/RUNX1/INHBA/TYROBP/PDCD1LG2/TGFB1/TNFAIP8L2/EMILIN1/VTCN1/LILRB2/HAVCR2/SPN/FOXF1/CD300LF/TNFSF4/PDGFB/PDGFRA/LOXL3/LST1/HLX/CYGB/TWSG1/IL4R/SERPINE2/MNDA/AXL/VSIG4/IL10/CD86/PDGFA/IDO1/BTK/CD84/THOC1/HMOX1/DLG5/SFRP1/IL13RA2/SOCS5/LRFN5/PRKG1/SAMSN1/CD300A/RUNX3/NRARP/PAG1	54
GO:0061564	axon development	108/1950	500/16142	7.63823e-10	1.27515e-07	9.70572e-08	NRP2/PDLIM7/GLI2/LRP1/GLI3/LAMA2/PLXNA4/CDH11/APOE/SEMA7A/NIBAN2/ABL1/LIMK1/SHC1/ROBO1/LLGL1/EPHB3/THY1/WNT5A/LAMA1/ITGA4/FN1/DOK6/UNC5B/CHL1/SEMA3C/CHN1/NREP/NUMBL/TNR/SHTN1/TSKU/DCLK1/APOD/MAP1A/PLXNC1/NOG/SLIT2/TNC/NTNG2/ISLR2/EPHB2/HSP90AA1/NTN4/PALLD/BOC/PARD6B/JAM3/PTN/UNC5C/GAP43/FEZ1/PLXND1/NRP1/SEMA4C/CSF1R/NTRK1/SKIL/DOK2/VLDLR/ZEB2/DAB1/SPTA1/APP/S100B/CNP/KREMEN1/RNF165/DOK5/APBB2/EPH…	108
GO:0061035	regulation of cartilage development	28/1950	67/16142	8.40225e-10	1.35931e-07	1.03463e-07	GLI2/GLI3/RFLNB/LOXL2/ADAMTS12/NKX3-2/CTSK/TGFB1/BMP6/WNT5A/ADAMTS7/SOX5/RUNX2/NOG/LTBP3/FRZB/TRPS1/BMP2/CTNNB1/BMP1/CCN4/SNAI2/ACVRL1/GREM1/GDF6/EFEMP1/SCIN/MAF	28
GO:0001667	ameboidal-type cell migration	92/1950	404/16142	8.60762e-10	1.35931e-07	1.03463e-07	NRP2/SRPX2/MAP4K4/LOXL2/APOE/SEMA7A/ABL1/HAS1/ACVR1/SPARC/RHOJ/TEK/MMP9/EPB41L4B/FGF1/ROBO1/MEF2C/HAS2/TGFB1/WNT5A/SYDE1/GNA12/ITGA4/FN1/HAND2/SEMA3C/ADGRA2/VEGFC/VASH1/KANK2/DCN/FAP/DDR2/PDGFB/MCC/ITGB3/SLIT2/TWIST1/CYGB/ANXA6/PTN/PECAM1/PLXND1/NRP1/MAP3K3/SEMA4C/AKT3/PRSS3/TBXA2R/THBS1/PRR5L/ARSB/ZEB2/TIMP1/C5orf30/ACVRL1/SERPINF1/HTR2B/GREM1/ANXA3/GDNF/PPM1F/ANGPT1/GLIPR2/PLCG1/APELA/PML/SEMA3…	92
GO:0050678	regulation of epithelial cell proliferation	80/1950	334/16142	9.2506e-10	1.4224e-07	1.08265e-07	NRP2/ARNT/GLI1/VDR/APOE/SPARC/TEK/FGF1/HTRA1/ROBO1/MEF2C/C5AR1/VASH2/HAS2/SULF2/TGFB1/FZD7/BMP6/ZNF703/WNT5A/VEGFB/ITGA4/SFRP2/MAGED1/OSR2/THBS4/VEGFC/VASH1/SULF1/ZFP36L1/PDGFB/MCC/ITGB3/NOG/TWIST1/BMP2/CTNNB1/PTN/NOTCH2/KLF9/NRP1/VEGFD/SNAI2/AKT3/THBS1/IL10/STAT3/PTPRN/ACVRL1/SERPINF1/ANG/HTR2B/OSR1/CDKN1C/HOXA5/YAP1/ECM1/PLCG1/APELA/EDNRB/EAF2/CCL5/PGR/NR2F2/WNT2/NGFR/HMOX1/NR4A1/HMGN1/SMO/SFRP…	80
GO:0072132	mesenchyme morphogenesis	24/1950	52/16142	1.1675e-09	1.74916e-07	1.33136e-07	LEF1/ACTA2/ACVR1/ROBO1/ENG/WNT5A/MSX1/FOXF1/SNAI1/TMEM100/NOG/TWIST1/BMP2/TBX2/SNAI2/ACTG2/ACVRL1/ACTC1/OSR1/DCHS1/BMP7/ROBO2/FOXC2/NOTCH1	24
GO:0006022	aminoglycan metabolic process	49/1950	168/16142	2.0191e-09	2.9494e-07	2.24492e-07	BGN/CHPF2/CEMIP/HAS1/DSE/OGN/CHIT1/EXTL1/HAS2/TGFB1/CHSY3/HS3ST3A1/PDGFRB/CHST15/CHST3/NDST1/DCN/HS6ST1/PDGFB/FMOD/CHST1/PRELP/XYLT2/HGSNAT/ST3GAL4/LUM/CSGALNACT2/CHST11/EXT2/VCAN/B3GNT9/GPC6/ARSB/CHST14/NFKB1/GALNS/CHST2/HS3ST2/ANGPT1/CHSY1/ST3GAL2/SLC35D2/NAGLU/EXTL2/AP2A1/DSEL/HS3ST3B1/BCAN/GPC3	49
GO:1904018	positive regulation of vasculature development	54/1950	195/16142	2.44351e-09	3.4823e-07	2.65053e-07	SPHK1/CYBB/SRPX2/RUNX1/ABL1/RHOJ/TEK/FGF1/C5AR1/VASH2/ENG/WNT5A/VEGFB/SFRP2/ANGPTL4/VEGFC/ADAM12/PDGFB/TMEM100/HSPB6/C3AR1/TWIST1/IL1A/NRP1/MAP3K3/VEGFD/AKT3/PRKCB/TBXA2R/THBS1/PKM/IL10/STAT3/ACVRL1/PTGIS/ANXA3/ECM1/ITGAX/TIE1/CHI3L1/PLCG1/APELA/HMGA2/KIT/HMOX1/SMOC2/CD34/ITGB2/ITGB1/FOXC2/HIF1A/MIR145/RAMP2/NOTCH1	54
GO:0010717	regulation of epithelial to mesenchymal transition	32/1950	87/16142	2.54148e-09	3.53569e-07	2.69117e-07	COL1A1/LEF1/LOXL2/VASN/ACVR1/TGFB3/PDPN/ENG/LDLRAD4/TGFB1/ZNF703/SFRP2/PHLDB1/SNAI1/DACT3/IL6/NOG/TWIST1/BMP2/CTNNB1/TGFB1I1/TRIM62/WWTR1/MCRIP1/GREM1/EPHA3/POFUT2/GLIPR2/BMP7/DAB2/SFRP1/NOTCH1	32
GO:0030203	glycosaminoglycan metabolic process	47/1950	159/16142	2.65517e-09	3.60794e-07	2.74616e-07	BGN/CHPF2/CEMIP/HAS1/DSE/OGN/EXTL1/HAS2/TGFB1/CHSY3/HS3ST3A1/PDGFRB/CHST15/CHST3/NDST1/DCN/HS6ST1/PDGFB/FMOD/CHST1/PRELP/XYLT2/HGSNAT/ST3GAL4/LUM/CSGALNACT2/CHST11/EXT2/VCAN/GPC6/ARSB/CHST14/NFKB1/GALNS/CHST2/HS3ST2/ANGPT1/CHSY1/ST3GAL2/SLC35D2/NAGLU/EXTL2/AP2A1/DSEL/HS3ST3B1/BCAN/GPC3	47
GO:0030098	lymphocyte differentiation	78/1950	330/16142	2.85805e-09	3.64657e-07	2.77557e-07	MMP14/GLI2/LILRB4/PTPRC/LEF1/GLI3/CD74/ZEB1/DOCK2/JAK3/FCGR2B/SLAMF8/RUNX1/CD4/INHBA/ABL1/IL11/IKZF1/HDAC4/NFAM1/TGFB1/CR1/FZD7/SASH3/LILRB2/ITGA4/SOD1/SPN/SPI1/NCKAP1L/ZFP36L1/TNFSF4/IL6/DOCK10/RUNX2/LOXL3/HLX/IL12RB1/IL4R/CTNNB1/TNFSF8/FCER1G/DOCK11/NOTCH2/MAFB/TESPA1/NTRK1/CD83/AXL/FZD5/GPR183/IL10/CD86/STAT3/CAMK4/RASGRP1/CEBPG/LGALS1/PREX1/CCR7/BTK/NLRP3/NKX2-3/IL7R/CD2/KIT/SFRP1/ITGB1/SOCS5…	78
GO:0007162	negative regulation of cell adhesion	67/1950	267/16142	2.87083e-09	3.64657e-07	2.77557e-07	FGG/TGFBI/MMP14/LRP1/SPOCK1/COL1A1/PTPRC/SIPA1/GLI3/MAP4K4/CD74/LRRC32/PLXNA4/JAK3/GPNMB/FCGR2B/RUNX1/ABL1/PDCD1LG2/TGFB1/TNFAIP8L2/FZD7/BMP6/ZNF703/VTCN1/LILRB2/HAVCR2/POSTN/SPN/FBLN1/TNR/APOD/TNFSF4/PLXNC1/LOXL3/TNC/HLX/TWSG1/ADAMDEC1/BMP2/IL4R/PLXND1/JAM2/SNAI2/LPXN/EPCAM/SERPINE2/THBS1/VSIG4/IL10/CD86/DAB1/ACVRL1/LGALS1/PPM1F/IDO1/ANGPT1/AP1AR/DLG5/CDH13/SOCS5/PRKG1/CD300A/RUNX3/NOTCH1/NRARP/…	67
GO:0097485	neuron projection guidance	67/1950	267/16142	2.87083e-09	3.64657e-07	2.77557e-07	NRP2/PDLIM7/GLI2/LRP1/GLI3/LAMA2/PLXNA4/SEMA7A/NIBAN2/SHC1/ROBO1/EPHB3/WNT5A/LAMA1/DOK6/UNC5B/CHL1/SEMA3C/CHN1/TNR/PLXNC1/NOG/SLIT2/NTNG2/EPHB2/NTN4/PALLD/BOC/UNC5C/GAP43/FEZ1/PLXND1/NRP1/SEMA4C/CSF1R/NTRK1/DOK2/VLDLR/DAB1/SPTA1/APP/RNF165/DOK5/APBB2/EPHA3/ZSWIM4/GDNF/ETV1/DOK1/ROBO3/PLCG1/DPYSL4/MYPN/SEMA3A/BMP7/NEO1/ROBO2/EGR2/SMO/NR4A3/SEMA6B/SHC3/L1CAM/PIK3CB/MEGF8/PIK3CD/LAMB2	67
GO:0007409	axonogenesis	99/1950	456/16142	2.97085e-09	3.69333e-07	2.81116e-07	NRP2/PDLIM7/GLI2/LRP1/GLI3/LAMA2/PLXNA4/CDH11/APOE/SEMA7A/NIBAN2/ABL1/LIMK1/SHC1/ROBO1/LLGL1/EPHB3/THY1/WNT5A/LAMA1/ITGA4/FN1/DOK6/UNC5B/CHL1/SEMA3C/CHN1/NUMBL/TNR/SHTN1/TSKU/DCLK1/MAP1A/PLXNC1/NOG/SLIT2/NTNG2/ISLR2/EPHB2/HSP90AA1/NTN4/PALLD/BOC/PARD6B/UNC5C/GAP43/FEZ1/PLXND1/NRP1/SEMA4C/CSF1R/NTRK1/SKIL/DOK2/VLDLR/ZEB2/DAB1/SPTA1/APP/S100B/CNP/RNF165/DOK5/APBB2/EPHA3/ZSWIM4/GDNF/ETV1/DOK1/ROBO3/…	99
GO:0001704	formation of primary germ layer	38/1950	116/16142	3.81093e-09	4.57068e-07	3.47895e-07	COL7A1/MMP14/LEF1/COL5A1/MMP8/INHBA/ACVR1/COL6A1/COL5A2/ITGB5/MMP9/COL8A1/FZD7/WNT5A/MMP2/ITGA4/FN1/SFRP2/COL12A1/FOXF1/SNAI1/ITGB3/NOG/TWSG1/CTNNB1/COL4A2/EXT2/COL11A1/POFUT2/APELA/HMGA2/BMP7/ITGB2/ITGB1/TAL1/FOXC2/NR4A3/MIR145	38
GO:0001649	osteoblast differentiation	56/1950	208/16142	3.83302e-09	4.57068e-07	3.47895e-07	PDLIM7/GLI2/COL1A1/LEF1/GLI3/GLI1/SKI/MRC2/GPNMB/SEMA7A/ACVR1/COL6A1/FZD1/MEF2C/HDAC4/SUFU/SH3PXD2B/IFITM1/BMP6/SFRP2/IGFBP5/HAND2/CTHRC1/SNAI1/TMEM119/IL6/DDR2/ACHE/RUNX2/NOG/CCL3/TNC/TWIST1/ITGA11/TWSG1/FBN2/BMP2/CTNNB1/VCAN/CCN4/SNAI2/LOX/TWIST2/RASSF2/WWTR1/ZHX3/GREM1/ALPL/TNN/DHH/BMP7/SMO/SFRP1/RORB/NOTCH1/GLIS1	56
GO:0007178	transmembrane receptor protein serine/threonine kinase signaling pathway	77/1950	327/16142	4.31719e-09	5.04507e-07	3.84003e-07	LTBP4/LEF1/COL3A1/SKI/ROR2/ZEB1/LRRC32/VASN/HTRA3/INHBA/ABL1/ACVR1/PMEPA1/COL1A2/ITGB5/INHBB/FZD1/HTRA1/TGFB3/COMP/DKK3/ENG/LDLRAD4/TGFB1/SFRP4/EMILIN1/BMP6/ZNF703/WNT5A/GDF15/MSX1/SFRP2/ASPN/FBN1/CILP/LTBP2/HTRA4/NREP/SULF1/DLX1/BMP8A/TMEM100/FMOD/RUNX2/NOG/LTBP3/LTBP1/ZNF423/TWSG1/FBN2/BMP2/FURIN/NBL1/ADAMTSL2/CHST11/FSTL1/TGFB1I1/SKIL/THBS1/LOX/FSTL3/ACVRL1/WWTR1/RNF165/GREM1/TGFBRAP1/CDKN1C/G…	77
GO:0006909	phagocytosis	65/1950	260/16142	5.78903e-09	6.50487e-07	4.95115e-07	TGM2/ABCA1/LRP1/SPHK1/PTPRC/SPON2/RAB31/DOCK2/FCGR2B/ABL1/LIMK1/PIP5K1C/TYROBP/TGFB1/BIN2/MFGE8/NCF4/MYO1G/FCGR3A/ARHGAP25/SLC11A1/SOD1/AIF1/FGR/ITGAL/WIPF1/NCKAP1L/CD300LF/FCGR1A/RAB34/ITGB3/SRPX/HSP90AA1/FCER1G/HCK/PECAM1/PLPP4/MSR1/THBS1/AXL/SYT11/NCF2/FCGR2A/SIRPB1/C2/XKR6/TREM2/ANXA3/CLEC7A/CD14/GULP1/C4BPB/ARHGAP12/TUB/IL2RB/PLCG1/CRP/ITGB2/ITGB1/ARPC3/DOCK1/IRF8/CD300A/PIK3CB/GAS6	65
GO:1902105	regulation of leukocyte differentiation	65/1950	260/16142	5.78903e-09	6.50487e-07	4.95115e-07	MMP14/GLI2/LILRB4/PTPRC/LEF1/GLI3/CD74/ROR2/ZEB1/JAK3/FCGR2B/SLAMF8/RUNX1/CD4/INHBA/ABL1/HCLS1/TYROBP/NFAM1/TGFB1/DCSTAMP/CR1/SASH3/LILRB2/C1QC/ZBTB46/FBN1/SOD1/NCKAP1L/ZFP36L1/TNFSF4/PIAS3/TFE3/LOXL3/CCL3/HLX/IL12RB1/IL4R/CTNNB1/CCR1/NOTCH2/MAFB/LILRB3/TESPA1/CD83/AXL/FSTL3/CD86/CAMK4/RASGRP1/RASSF2/FES/TREM2/BTK/NLRP3/IL7R/CD2/SFRP1/SOCS5/EVI2B/TAL1/RUNX3/GAS6/NRARP/IRF4	65
GO:0045766	positive regulation of angiogenesis	49/1950	173/16142	5.91223e-09	6.51795e-07	4.9611e-07	SPHK1/CYBB/SRPX2/RUNX1/ABL1/RHOJ/TEK/FGF1/C5AR1/VASH2/ENG/WNT5A/VEGFB/SFRP2/ANGPTL4/VEGFC/ADAM12/HSPB6/C3AR1/TWIST1/IL1A/NRP1/MAP3K3/VEGFD/AKT3/PRKCB/TBXA2R/THBS1/PKM/IL10/STAT3/ACVRL1/PTGIS/ANXA3/ECM1/ITGAX/TIE1/CHI3L1/PLCG1/APELA/HMGA2/HMOX1/SMOC2/CD34/ITGB2/ITGB1/FOXC2/HIF1A/RAMP2	49
GO:0007411	axon guidance	66/1950	266/16142	6.1297e-09	6.63257e-07	5.04834e-07	NRP2/PDLIM7/GLI2/LRP1/GLI3/LAMA2/PLXNA4/SEMA7A/NIBAN2/SHC1/ROBO1/EPHB3/WNT5A/LAMA1/DOK6/UNC5B/CHL1/SEMA3C/CHN1/TNR/PLXNC1/NOG/SLIT2/NTNG2/EPHB2/NTN4/PALLD/BOC/UNC5C/GAP43/FEZ1/PLXND1/NRP1/SEMA4C/CSF1R/NTRK1/DOK2/VLDLR/DAB1/SPTA1/APP/RNF165/DOK5/APBB2/EPHA3/ZSWIM4/GDNF/ETV1/DOK1/ROBO3/PLCG1/MYPN/SEMA3A/BMP7/NEO1/ROBO2/EGR2/SMO/NR4A3/SEMA6B/SHC3/L1CAM/PIK3CB/MEGF8/PIK3CD/LAMB2	66
GO:0048754	branching morphogenesis of an epithelial tube	44/1950	148/16142	6.97783e-09	7.29057e-07	5.54918e-07	MMP14/GLI2/LEF1/GLI3/VDR/ABL1/ACVR1/FGF1/TBX3/ENG/TGFB1/WNT5A/LAMA1/SFRP2/MAGED1/EDNRA/FOXF1/COL4A1/NOG/SLIT2/NFATC4/TNC/BMP2/CTNNB1/PLXND1/NRP1/HOXA5/BTRC/YAP1/GDNF/DCHS1/TCF21/PKD1/PML/EDN1/BMP7/PGR/WNT2/DLG5/SMO/FOXC2/GPC3/NOTCH1/NRARP	44
GO:0022407	regulation of cell-cell adhesion	86/1950	384/16142	7.10518e-09	7.29057e-07	5.54918e-07	KIF26B/FGG/GLI2/LILRB4/PTPRC/LEF1/ADAM19/GLI3/CD74/HSPD1/LRRC32/JAK3/GPNMB/FCGR2B/RUNX1/CD4/ABL1/PDPN/EPHB3/PDCD1LG2/THY1/HAS2/TGFB1/TNFAIP8L2/BMP6/GRAP2/ZNF703/WNT5A/VTCN1/SASH3/LILRB2/HAVCR2/ITGA4/HLA-DMB/AIF1/CD276/SPN/NCKAP1L/TNR/CD209/TNFSF4/IL6/MDGA1/LOXL3/HLX/ICAM1/TWSG1/IL12RB1/BMP2/IL4R/HHLA2/FERMT3/HLA-DPA1/RASAL3/TESPA1/CD83/EPCAM/SERPINE2/VSIG4/FSTL3/IL10/CD86/SPTA1/RASGRP1/SIRPB1/CD2…	86
GO:2000027	regulation of animal organ morphogenesis	63/1950	250/16142	7.11215e-09	7.29057e-07	5.54918e-07	NKD1/GLI1/VDR/ROR2/FZD2/DACT1/PTK7/ABL1/ACVR1/FZD1/FGF1/ROBO1/ENG/SULF2/TGFB1/FZD7/WNT5A/MSX1/BASP1/SFRP2/MAGED1/ASPN/HAND2/SEMA3C/CTHRC1/SULF1/RUNX2/NOG/TWIST1/PSMD6/NTN4/BMP2/CTNNB1/PSMA3/PTN/DAAM1/TBX2/DVL3/SNAI2/PRICKLE2/GPC6/FZD5/RSPO3/PDGFA/PSMC6/GREM1/GDNF/AP2M1/PSMA4/EDN1/BMP7/WNT2/ROBO2/DAB2/SMO/CD34/AP2A1/SFRP1/ARHGEF19/FOXC2/DIO3/GPC3/NOTCH1	63
GO:0042110	T cell activation	94/1950	436/16142	1.07648e-08	1.07484e-06	8.18107e-07	GLI2/LILRB4/PTPRC/LEF1/GLI3/CD74/HSPD1/ZEB1/DOCK2/LRRC32/JAK3/GPNMB/FCGR2B/RUNX1/CD4/ABL1/PDCD1LG2/THY1/TGFB1/TNFRSF1B/TNFAIP8L2/CR1/FZD7/GRAP2/VTCN1/SASH3/LILRB2/HAVCR2/SLC11A1/HLA-DMB/SOD1/AIF1/CD276/SPN/ITGAL/NCKAP1L/ZFP36L1/CD209/TNFSF4/IL6/RUNX2/LOXL3/HLX/ICAM1/TWSG1/CXADR/IL12RB1/IL4R/CTNNB1/TNFSF8/FCER1G/MAFB/HHLA2/HLA-DPA1/RASAL3/TESPA1/CD83/PIK3CG/VSIG4/FZD5/GPR183/IL10/CD86/STAT3/CAMK4/…	94
GO:0060021	roof of mouth development	31/1950	87/16142	1.08532e-08	1.07484e-06	8.18107e-07	LEF1/GLI3/SKI/LRRC32/FZD2/FOXF2/INHBA/FZD1/TGFB3/TBX3/MEF2C/EPHB3/WNT5A/MSX1/HAND2/OSR2/SNAI1/PRRX1/PDGFRA/LOXL3/TWIST1/EPHB2/BNC2/TBX2/SNAI2/OSR1/MSC/TCF21/GDF11/INSIG2/TSHZ1	31
GO:0048562	embryonic organ morphogenesis	67/1950	276/16142	1.20928e-08	1.17764e-06	8.96352e-07	MMP14/GLI2/GLI3/GLI1/ROR2/ZEB1/FZD2/FOXF2/PTK7/ACVR1/STRA6/NKX3-2/TGFB3/TBX3/MEF2C/MFAP2/ENG/SUFU/WNT5A/MSX1/FBN1/SOD1/HAND2/MMP16/OSR2/CTHRC1/FOXF1/PRRX1/HOXB4/PDGFRA/RUNX2/NOG/HLX/FRZB/TWIST1/EPHB2/FBN2/CTNNB1/MICAL2/TBX2/MAFB/CHST11/COL11A1/FZD5/PCGF2/SOBP/HOXB3/OSR1/HOXA5/YAP1/HOXB2/HOXB5/TCF21/NAGLU/INSIG2/EDN1/TSHZ1/BMP7/RPL38/SMO/HOXA3/EFEMP1/FOXC2/HIF1A/NR4A3/NOTCH1/MEGF8	67
GO:0030500	regulation of bone mineralization	27/1950	70/16142	1.35196e-08	1.295e-06	9.85682e-07	RFLNB/ACVR1/TGFB3/COMP/SRGN/MEF2C/TGFB1/BMP6/ANKH/OSR2/MGP/TMEM119/DDR2/LTBP3/CCL3/TWIST1/FBN2/BMP2/CCR1/KL/PTN/S1PR1/GREM1/OSR1/ECM1/BMP7/HIF1A	27
GO:0007160	cell-matrix adhesion	56/1950	216/16142	1.65729e-08	1.56186e-06	1.1888e-06	FGG/MMP14/LRP1/NID1/PLAU/MAP4K4/COL3A1/ADAMTS12/ITGA1/ABL1/PARVG/TEK/ITGB5/ITGBL1/THY1/EMILIN1/ITGA4/FN1/POSTN/ITGAL/COL5A3/APOD/DDR2/ITGB3/COL16A1/ITGA11/CTNNB1/JAM3/LIMS1/PECAM1/COL13A1/NID2/NRP1/FBLN5/THBS1/LDB1/ACVRL1/EPHA3/CCR7/PPM1F/ACTN1/SNED1/ECM2/PKD1/TNN/FGA/CD34/ITGB2/SFRP1/CDH13/ITGB1/ITGA10/TMEM8B/L1CAM/PLEKHA2/PIK3CB	56
GO:0050679	positive regulation of epithelial cell proliferation	51/1950	189/16142	1.73396e-08	1.60818e-06	1.22406e-06	NRP2/ARNT/TEK/FGF1/HTRA1/C5AR1/VASH2/HAS2/TGFB1/FZD7/BMP6/ZNF703/WNT5A/VEGFB/ITGA4/OSR2/THBS4/VEGFC/PDGFB/ITGB3/NOG/TWIST1/BMP2/CTNNB1/PTN/NOTCH2/NRP1/VEGFD/AKT3/IL10/STAT3/PTPRN/ACVRL1/ANG/HTR2B/OSR1/ECM1/PLCG1/APELA/CCL5/WNT2/HMOX1/NR4A1/SMO/SFRP1/CDH13/CDH3/HIF1A/NR4A3/NOTCH1/NRARP	51
GO:0098742	cell-cell adhesion via plasma-membrane adhesion molecules	65/1950	268/16142	2.06603e-08	1.88622e-06	1.43569e-06	CDH11/PCDHGB7/ACVR1/ROBO1/PCDHB2/CDH23/SCARF2/HMCN1/PCDHGA12/ITGAL/PCDHGA5/PCDHA7/CD209/PCDHGA9/CLDN3/MDGA1/CLSTN3/NTNG2/ICAM1/CXADR/FAT3/PCDHGC3/BMP2/PALLD/PCDH7/CLSTN2/PECAM1/PCDHGB6/CADM3/EPCAM/PCDHB15/IL10/DAB1/CLDN1/SDK2/PCDHGA6/ANXA3/DCHS1/CLDN11/PCDHGA2/PCDHGA3/PKD1/ROBO3/CD84/MYPN/TENM3/PCDH18/ROBO2/ITGB2/CLSTN1/CDH13/ITGB1/PCDHB16/CDH3/TRO/CLDN12/LRFN5/TENM1/CDH15/CLDN23/PCDHA6/PCDH12/CD…	65
GO:0030282	bone mineralization	35/1950	108/16142	2.12691e-08	1.91193e-06	1.45526e-06	RFLNB/ROR2/GPNMB/ACVR1/COL1A2/TGFB3/COMP/SRGN/MEF2C/TGFB1/BMP6/ASPN/ANKH/OSR2/FGR/MGP/TMEM119/DDR2/LTBP3/CCL3/TWIST1/FBN2/BMP2/CCR1/KL/PTN/LOX/S1PR1/GREM1/OSR1/ECM1/BMP7/HIF1A/EIF2AK3/GPC3	35
GO:0006029	proteoglycan metabolic process	32/1950	94/16142	2.25215e-08	1.99384e-06	1.5176e-06	BGN/CHPF2/ADAMTS12/DSE/EXTL1/SULF2/CHSY3/HS3ST3A1/CHST15/CHST3/NDST1/SULF1/DCN/HS6ST1/XYLT2/BMP2/CTNNB1/CSGALNACT2/CHST11/EXT2/VCAN/CYTL1/COL11A1/ARSB/CHST14/HS3ST2/CHSY1/EXTL2/GAL3ST4/DSEL/HS3ST3B1/BCAN	32
GO:0090596	sensory organ morphogenesis	61/1950	247/16142	2.75175e-08	2.304e-06	1.75368e-06	GLI2/NKD1/GLI3/COL5A1/SKI/ROR2/ZEB1/FZD2/FOXF2/PTK7/STRA6/COL5A2/NKX3-2/MFAP2/COL8A1/THY1/WNT5A/MSX1/FBN1/SOD1/COL8A2/OSR2/CTHRC1/TSKU/PRRX1/NOG/FRZB/TWIST1/EPHB2/FBN2/CTNNB1/PTN/TBX2/MAFB/COL11A1/FZD5/STAT3/SDK2/CDON/TDRD7/SOBP/OSR1/GDF11/NAGLU/INSIG2/TENM3/EDN1/TSHZ1/BMP7/WNT2/ABI2/RPL38/SHROOM2/HMGN1/TSPAN12/EFEMP1/HIF1A/NR4A3/RORB/DIO3/CALB1	61
GO:0030324	lung development	47/1950	170/16142	2.75612e-08	2.304e-06	1.75368e-06	MMP14/GLI2/CRISPLD2/GLI3/GLI1/EIF4E/PTK7/ADAMTS2/SPARC/STRA6/FGF1/TGFB3/PDPN/PDGFRB/WNT5A/LAMA1/IGFBP5/FOXF1/HS6ST1/RCN3/PDGFRA/NOG/LTBP3/LOXL3/TNC/ZFPM2/CTNNB1/ADAMTSL2/PTN/EDN2/LOX/FSTL3/HSD11B1/PDGFA/HOXA5/YAP1/TCF21/EPAS1/CHI3L1/PKD1/PGR/WNT2/DLG5/TNS3/THRA/GPC3/NOTCH1	47
GO:0051249	regulation of lymphocyte activation	87/1950	401/16142	2.8023e-08	2.304e-06	1.75368e-06	MMP14/GLI2/LILRB4/PTPRC/GLI3/CD74/HSPD1/ZEB1/LRRC32/JAK3/GPNMB/FCGR2B/SLAMF8/RUNX1/CD4/INHBA/ABL1/MEF2C/TYROBP/PDCD1LG2/NFAM1/THY1/TGFB1/TNFRSF1B/TNFAIP8L2/CR1/GRAP2/VTCN1/SASH3/LILRB2/HAVCR2/HLA-DMB/SOD1/AIF1/CD276/SPN/NCKAP1L/ZFP36L1/CD209/TNFSF4/IL6/LOXL3/LST1/HLX/TWSG1/IL12RB1/IL4R/CTNNB1/TNFSF8/HHLA2/HLA-DPA1/RASAL3/TESPA1/CD83/MNDA/AXL/VSIG4/GPR183/IL10/CD86/CAMK4/SPTA1/RASGRP1/SIRPB1/CD24/…	87
GO:0070374	positive regulation of ERK1 and ERK2 cascade	52/1950	197/16142	2.80769e-08	2.304e-06	1.75368e-06	FGG/LRP1/PTPRC/CD74/GPNMB/APOE/SEMA7A/CD4/NOX4/ABL1/SHC1/TEK/C5AR1/TGFB1/PDGFRB/CCL18/HAVCR2/HAND2/PDGFB/CAVIN3/PDGFRA/CCL3/ICAM1/F2R/BMP2/CCR1/PLA2G5/NOTCH2/NRP1/CCL4/CSF1R/NTRK1/GPR183/RASGRP1/APP/SCIMP/PDGFA/HTR2B/TREM2/MAP3K12/CCR7/ANGPT1/GLIPR2/CHI3L1/HTR2A/APELA/CCL5/KIT/FGA/NOTCH1/GAS6/NOD1	52
GO:0001819	positive regulation of cytokine production	93/1950	438/16142	2.80952e-08	2.304e-06	1.75368e-06	ARNT/LRP1/SPHK1/PTPRC/SPON2/CYBB/MMP8/CD74/HSPD1/SEMA7A/RUNX1/CD4/ABL1/IL17RA/C5AR1/TYROBP/NFAM1/SULF2/TGFB1/OSM/WNT5A/VTCN1/SASH3/LILRB2/HAVCR2/SLC11A1/POSTN/SOD1/AIF1/CD276/FGR/SPN/SULF1/TNFSF4/IL6/NFATC4/C3AR1/CCL3/TWIST1/F2R/IL12RB1/IL4R/FURIN/CTNNB1/LUM/FCER1G/IL1A/HHLA2/NLRP1/ADORA2B/HLA-DPA1/LURAP1/CSF1R/LILRA5/CD83/THBS1/MNDA/FZD5/LILRA2/GPRC5B/NFKB1/IL10/CD86/STAT3/RASGRP1/APP/HTR2B/ALOX…	93
GO:0022617	extracellular matrix disassembly	29/1950	81/16142	2.83909e-08	2.304e-06	1.75368e-06	MMP14/LRP1/TIMP2/FSCN1/MMP8/MMP11/MMP9/TPSAB1/HTRA1/PDPN/ADAMTS4/CTSK/TGFB1/SH3PXD2B/MMP2/MMP16/MMP19/FAP/IL6/DDR2/FURIN/BMP1/TIMP1/ADAMTS5/PRSS1/CTSG/A2M/MMP3/LCP1	29
GO:0002250	adaptive immune response	84/1950	384/16142	3.29591e-08	2.63809e-06	2.00796e-06	C1QB/LILRB4/PTPRC/LEF1/HLA-DRA/CD74/C1S/HSPD1/JAK3/FCGR2B/HLA-DRB5/CD4/CD48/C1R/KLHL6/HLA-DQA1/MEF2C/PDCD1LG2/TGFB1/TNFRSF1B/CR1/VTCN1/SASH3/LILRB2/C1QA/HAVCR2/MYO1G/C1QC/HLA-DRB1/SLC11A1/HLA-DMB/LAIR1/SPN/RFTN1/CD209/TNFSF4/IL6/SIGLEC10/TFE3/LOXL3/HLX/ICAM1/IL12RB1/IL4R/JAM3/FCER1G/LILRB3/HLA-DQB1/HLA-DPA1/PRKCB/LILRA6/PIK3CG/FZD5/GPR183/IL10/CD86/STAT3/CAMK4/C2/HLA-DMA/GAPT/TLR8/C4BPB/BTK/NLRP3…	84
GO:0001655	urogenital system development	74/1950	325/16142	3.87459e-08	3.05936e-06	2.32861e-06	KIF26B/GLI2/ACTA2/NID1/GLI3/GLI1/TEK/STRA6/MMP9/FGF1/MEF2C/EPHB3/HAS2/SULF2/TGFB1/PDGFRB/BMP6/WNT5A/BASP1/MAGED1/FBN1/CRLF1/OSR2/FOXF1/KANK2/SULF1/DCN/COL4A1/PDGFB/PDGFRA/NOG/SLIT2/GCNT4/TNC/PYGO1/EPHB2/PSAP/BMP2/CTNNB1/GLIS2/PECAM1/NRP1/EPCAM/FSTL3/NOTCH3/SERPINF1/PDGFA/ALOX15B/WWTR1/MMP17/CD24/OSR1/CDKN1C/YAP1/AKR1B1/GDNF/DCHS1/TCF21/ANGPT1/GDF11/PKD1/EAF2/TNS2/BMP7/ROBO2/DLG5/SMO/CD34/SFRP1/FO…	74
GO:0030166	proteoglycan biosynthetic process	26/1950	69/16142	4.398e-08	3.34909e-06	2.54914e-06	BGN/CHPF2/DSE/EXTL1/CHSY3/HS3ST3A1/CHST15/CHST3/NDST1/DCN/HS6ST1/XYLT2/CTNNB1/CSGALNACT2/CHST11/EXT2/VCAN/CYTL1/CHST14/HS3ST2/CHSY1/EXTL2/GAL3ST4/DSEL/HS3ST3B1/BCAN	26
GO:0070167	regulation of biomineral tissue development	30/1950	87/16142	4.41348e-08	3.34909e-06	2.54914e-06	RFLNB/ACVR1/TGFB3/COMP/SRGN/MEF2C/TGFB1/BMP6/ASPN/ANKH/OSR2/MGP/TMEM119/DDR2/LTBP3/CCL3/TWIST1/FBN2/BMP2/CCR1/KL/PTN/S1PR1/GREM1/OSR1/ECM1/BMP7/HIF1A/NOTCH1/GAS6	30
GO:0110149		30/1950	87/16142	4.41348e-08	3.34909e-06	2.54914e-06	RFLNB/ACVR1/TGFB3/COMP/SRGN/MEF2C/TGFB1/BMP6/ASPN/ANKH/OSR2/MGP/TMEM119/DDR2/LTBP3/CCL3/TWIST1/FBN2/BMP2/CCR1/KL/PTN/S1PR1/GREM1/OSR1/ECM1/BMP7/HIF1A/NOTCH1/GAS6	30
GO:0071560	cellular response to transforming growth factor beta stimulus	58/1950	234/16142	5.2365e-08	3.92268e-06	2.98572e-06	LTBP4/COL1A1/COL3A1/SKI/ZEB1/LRRC32/VASN/HTRA3/NOX4/ACVR1/PMEPA1/COL1A2/ITGB5/HTRA1/TGFB3/MEF2C/DKK3/ENG/LDLRAD4/TGFB1/EMILIN1/ZNF703/WNT5A/GDF15/ASPN/FBN1/POSTN/CILP/LTBP2/HTRA4/NREP/ZFP36L1/SOX5/DLX1/FMOD/LTBP3/LTBP1/TWSG1/FBN2/FURIN/ADAMTSL2/COL4A2/LIMS1/CHST11/TGFB1I1/SKIL/THBS1/LOX/CLDN1/ACVRL1/TGFBRAP1/CDKN1C/PML/EDN1/ANKRD1/WNT2/DAB2/SFRP1	58
GO:0071559	response to transforming growth factor beta	59/1950	240/16142	5.51491e-08	4.07894e-06	3.10466e-06	LTBP4/COL1A1/COL3A1/SKI/ZEB1/LRRC32/VASN/HTRA3/NOX4/ACVR1/PMEPA1/COL1A2/ITGB5/HTRA1/TGFB3/MEF2C/DKK3/ENG/LDLRAD4/TGFB1/EMILIN1/ZNF703/WNT5A/GDF15/ASPN/FBN1/POSTN/CILP/LTBP2/HTRA4/NREP/ZFP36L1/SOX5/DLX1/FMOD/LTBP3/LTBP1/TWSG1/FBN2/FURIN/ADAMTSL2/COL4A2/LIMS1/CHST11/TGFB1I1/SKIL/THBS1/LOX/CLDN1/ACVRL1/TGFBRAP1/CDKN1C/PML/EDN1/ANKRD1/WNT2/DAB2/SFRP1/RUNX3	59
GO:0045667	regulation of osteoblast differentiation	35/1950	112/16142	5.9894e-08	4.29191e-06	3.26677e-06	PDLIM7/GLI3/GLI1/SKI/ACVR1/MEF2C/HDAC4/SUFU/IFITM1/BMP6/SFRP2/IGFBP5/HAND2/CTHRC1/TMEM119/IL6/DDR2/RUNX2/NOG/TWIST1/TWSG1/FBN2/BMP2/CTNNB1/CCN4/SNAI2/TWIST2/RASSF2/ZHX3/GREM1/TNN/BMP7/SFRP1/RORB/NOTCH1	35
GO:1903510	mucopolysaccharide metabolic process	35/1950	112/16142	5.9894e-08	4.29191e-06	3.26677e-06	BGN/CHPF2/CEMIP/HAS1/DSE/OGN/HAS2/TGFB1/CHSY3/CHST15/CHST3/NDST1/DCN/PDGFB/FMOD/CHST1/PRELP/XYLT2/ST3GAL4/LUM/CSGALNACT2/CHST11/VCAN/ARSB/CHST14/NFKB1/GALNS/CHST2/ANGPT1/CHSY1/ST3GAL2/SLC35D2/AP2A1/DSEL/BCAN	35
GO:0030323	respiratory tube development	47/1950	174/16142	6.02322e-08	4.29191e-06	3.26677e-06	MMP14/GLI2/CRISPLD2/GLI3/GLI1/EIF4E/PTK7/ADAMTS2/SPARC/STRA6/FGF1/TGFB3/PDPN/PDGFRB/WNT5A/LAMA1/IGFBP5/FOXF1/HS6ST1/RCN3/PDGFRA/NOG/LTBP3/LOXL3/TNC/ZFPM2/CTNNB1/ADAMTSL2/PTN/EDN2/LOX/FSTL3/HSD11B1/PDGFA/HOXA5/YAP1/TCF21/EPAS1/CHI3L1/PKD1/PGR/WNT2/DLG5/TNS3/THRA/GPC3/NOTCH1	47
GO:0060541	respiratory system development	51/1950	196/16142	6.29225e-08	4.42959e-06	3.37156e-06	MMP14/GLI2/LEF1/CRISPLD2/GLI3/GLI1/EIF4E/SKI/PTK7/ADAMTS2/SPARC/STRA6/FGF1/TGFB3/PDPN/PDGFRB/WNT5A/BASP1/LAMA1/IGFBP5/FOXF1/HS6ST1/RCN3/PDGFRA/NOG/LTBP3/LOXL3/TNC/ZFPM2/CTNNB1/ADAMTSL2/PTN/EDN2/LOX/FSTL3/HSD11B1/PDGFA/HOXA5/MSC/YAP1/TCF21/EPAS1/CHI3L1/PKD1/PGR/WNT2/DLG5/TNS3/THRA/GPC3/NOTCH1	51
GO:0032330	regulation of chondrocyte differentiation	21/1950	49/16142	6.36896e-08	4.43022e-06	3.37204e-06	GLI2/GLI3/RFLNB/LOXL2/ADAMTS12/NKX3-2/BMP6/ADAMTS7/SOX5/RUNX2/LTBP3/TRPS1/CTNNB1/CCN4/SNAI2/ACVRL1/GREM1/GDF6/EFEMP1/SCIN/MAF	21
GO:0061437	renal system vasculature development	15/1950	27/16142	6.76813e-08	4.59839e-06	3.50004e-06	ACTA2/TEK/PDGFRB/PDGFB/PDGFRA/PECAM1/NRP1/NOTCH3/OSR1/TCF21/ANGPT1/BMP7/CD34/FOXC2/NOTCH1	15
GO:0061440	kidney vasculature development	15/1950	27/16142	6.76813e-08	4.59839e-06	3.50004e-06	ACTA2/TEK/PDGFRB/PDGFB/PDGFRA/PECAM1/NRP1/NOTCH3/OSR1/TCF21/ANGPT1/BMP7/CD34/FOXC2/NOTCH1	15
GO:0072001	renal system development	67/1950	288/16142	7.12036e-08	4.7821e-06	3.63987e-06	KIF26B/GLI2/ACTA2/NID1/GLI3/TEK/STRA6/MMP9/FGF1/MEF2C/HAS2/SULF2/TGFB1/PDGFRB/BMP6/WNT5A/BASP1/MAGED1/FBN1/CRLF1/OSR2/FOXF1/KANK2/SULF1/DCN/COL4A1/PDGFB/PDGFRA/NOG/SLIT2/GCNT4/PYGO1/BMP2/CTNNB1/GLIS2/PECAM1/NRP1/EPCAM/FSTL3/NOTCH3/SERPINF1/PDGFA/WWTR1/MMP17/CD24/OSR1/CDKN1C/YAP1/AKR1B1/GDNF/DCHS1/TCF21/ANGPT1/GDF11/PKD1/TNS2/BMP7/ROBO2/DLG5/SMO/CD34/SFRP1/FOXC2/GPC3/NOTCH1/LAMB2/CALB1	67
GO:0050863	regulation of T cell activation	69/1950	300/16142	7.32785e-08	4.84218e-06	3.6856e-06	GLI2/LILRB4/PTPRC/GLI3/CD74/HSPD1/ZEB1/LRRC32/JAK3/GPNMB/FCGR2B/RUNX1/CD4/ABL1/PDCD1LG2/THY1/TGFB1/TNFRSF1B/TNFAIP8L2/CR1/GRAP2/VTCN1/SASH3/LILRB2/HAVCR2/HLA-DMB/SOD1/AIF1/CD276/SPN/NCKAP1L/CD209/TNFSF4/IL6/LOXL3/HLX/TWSG1/IL12RB1/IL4R/CTNNB1/TNFSF8/HHLA2/HLA-DPA1/RASAL3/TESPA1/CD83/VSIG4/IL10/CD86/CAMK4/SPTA1/RASGRP1/SIRPB1/CD24/LGALS1/CCR7/IDO1/NLRP3/IL7R/CCL5/CD2/DLG5/SOCS5/MAP3K8/CD300A/RUNX3…	69
GO:0050921	positive regulation of chemotaxis	39/1950	133/16142	7.44049e-08	4.84218e-06	3.6856e-06	IL16/CD74/C5AR1/TGFB1/PDGFRB/WNT5A/VEGFB/AIF1/THBS4/VEGFC/NCKAP1L/IL6/PDGFB/SLIT2/C3AR1/CCL3/LPAR1/CCR1/STX3/PTN/PLA2G7/NRP1/CCL4/EDN2/VEGFD/THBS1/SUCNR1/S1PR1/TREM2/CCR7/PPM1F/CMKLR1/EDN1/CCL5/SMOC2/F7/CDH13/MEGF8/GAS6	39
GO:0050867	positive regulation of cell activation	71/1950	312/16142	7.45843e-08	4.84218e-06	3.6856e-06	MMP14/GLI2/LILRB4/PTPRC/GLI3/MMP8/CD74/HSPD1/JAK3/RUNX1/CD4/PDPN/MEF2C/TYROBP/PDCD1LG2/THY1/TGFB1/PLEK/PDGFRB/GRAP2/WNT5A/VTCN1/SASH3/LILRB2/HAVCR2/HLA-DMB/AIF1/CD276/FGR/NCKAP1L/CD209/TNFSF4/IL6/CCL3/HLX/IL12RB1/IL4R/FCER1G/HHLA2/ADORA2B/HLA-DPA1/RASAL3/TESPA1/LILRA5/CD83/THBS1/AXL/LILRA2/GPR183/IL10/CD86/SPTA1/RASGRP1/SIRPB1/TREM2/CD24/LGALS1/CLEC7A/CCR7/BTK/NLRP3/IL7R/CCL5/CD2/ITGB2/SOCS5/PAXI…	71
GO:0002695	negative regulation of leukocyte activation	45/1950	165/16142	8.4036e-08	5.39585e-06	4.10702e-06	PTPRC/GLI3/CD74/LRRC32/JAK3/GPNMB/FCGR2B/RUNX1/INHBA/TYROBP/PDCD1LG2/TGFB1/TNFAIP8L2/VTCN1/LILRB2/HAVCR2/SPN/FOXF1/CD300LF/TNFSF4/LOXL3/LST1/HLX/TWSG1/IL4R/MNDA/AXL/VSIG4/IL10/CD86/IDO1/BTK/CD84/THOC1/HMOX1/DLG5/SFRP1/IL13RA2/SOCS5/LRFN5/SAMSN1/CD300A/RUNX3/NRARP/PAG1	45
GO:0022409	positive regulation of cell-cell adhesion	59/1950	244/16142	1.02881e-07	6.47073e-06	4.92516e-06	KIF26B/FGG/GLI2/LILRB4/PTPRC/ADAM19/GLI3/CD74/HSPD1/JAK3/RUNX1/CD4/PDPN/PDCD1LG2/THY1/HAS2/TGFB1/GRAP2/WNT5A/VTCN1/SASH3/LILRB2/HAVCR2/ITGA4/HLA-DMB/AIF1/CD276/NCKAP1L/CD209/TNFSF4/IL6/HLX/ICAM1/IL12RB1/IL4R/HHLA2/HLA-DPA1/RASAL3/TESPA1/CD83/FSTL3/IL10/CD86/SPTA1/RASGRP1/SIRPB1/CD24/LGALS1/CCR7/NLRP3/IL7R/BMP7/CCL5/FGA/ITGB2/SOCS5/MAP3K8/NR4A3/RUNX3	59
GO:0001822	kidney development	64/1950	273/16142	1.02991e-07	6.47073e-06	4.92516e-06	KIF26B/GLI2/ACTA2/NID1/GLI3/TEK/STRA6/MMP9/FGF1/MEF2C/HAS2/SULF2/TGFB1/PDGFRB/BMP6/BASP1/MAGED1/FBN1/CRLF1/OSR2/KANK2/SULF1/DCN/PDGFB/PDGFRA/NOG/SLIT2/GCNT4/PYGO1/BMP2/CTNNB1/GLIS2/PECAM1/NRP1/EPCAM/FSTL3/NOTCH3/SERPINF1/PDGFA/WWTR1/MMP17/CD24/OSR1/CDKN1C/YAP1/AKR1B1/GDNF/DCHS1/TCF21/ANGPT1/GDF11/PKD1/TNS2/BMP7/ROBO2/DLG5/SMO/CD34/SFRP1/FOXC2/GPC3/NOTCH1/LAMB2/CALB1	64
GO:0060840	artery development	30/1950	90/16142	1.05183e-07	6.53814e-06	4.97647e-06	LRP1/GLI3/COL3A1/APOE/ADAMTS6/STRA6/LOXL1/ROBO1/COMP/ENG/SUFU/PDGFRB/HAND2/FOXF1/PRRX1/NOG/LTBP1/TBX2/PLXND1/NRP1/MYLK/AKT3/LOX/NOTCH3/ACVRL1/ROBO2/LUZP1/FOXC2/MIR145/NOTCH1	30
GO:0048863	stem cell differentiation	60/1950	250/16142	1.06745e-07	6.5654e-06	4.99722e-06	NRP2/PTPRC/SEMA7A/RUNX1/ABL1/ACVR1/FZD1/MEF2C/OSM/MSX1/FN1/HAND2/SEMA3C/EDNRA/SOX5/HOXB4/PDGFRA/RUNX2/LTBP3/FRZB/TWIST1/PSMD6/BCHE/LBH/PSMA3/ANXA6/PTN/TBX2/NRP1/SEMA4C/SNAI2/EPCAM/LDB1/ZEB2/STAT3/HTR2B/PSMC6/FOXO4/GREM1/OSR1/YAP1/GDNF/HSPA9/JARID2/PSMA4/SEMA3A/EDNRB/HMGA2/EDN1/A2M/BMP7/KIT/SMO/SFRP1/TAL1/FOXC2/HIF1A/SEMA6B/NOTCH1/SETD1A	60
GO:0007159	leukocyte cell-cell adhesion	72/1950	321/16142	1.11331e-07	6.77612e-06	5.15761e-06	GLI2/LILRB4/PTPRC/GLI3/CD74/HSPD1/LRRC32/JAK3/GPNMB/FCGR2B/RUNX1/CD4/PDCD1LG2/THY1/HAS2/TGFB1/TNFAIP8L2/GRAP2/VTCN1/SASH3/LILRB2/HAVCR2/ITGA4/HLA-DMB/AIF1/CD276/SPN/ITGAL/NCKAP1L/CD209/TNFSF4/IL6/NT5E/LOXL3/HLX/ICAM1/TWSG1/IL12RB1/IL4R/PECAM1/HHLA2/FERMT3/HLA-DPA1/RASAL3/TESPA1/CD83/VSIG4/IL10/CD86/SPTA1/RASGRP1/CERCAM/SIRPB1/CD24/LGALS1/CCR7/IDO1/NLRP3/MSN/IL7R/BMP7/CCL5/DLG5/ITGB2/ITGB1/SOCS5/M…	72
GO:0007156	homophilic cell adhesion via plasma membrane adhesion molecules	45/1950	167/16142	1.23509e-07	7.37553e-06	5.61385e-06	CDH11/PCDHGB7/ROBO1/PCDHB2/CDH23/HMCN1/PCDHGA12/PCDHGA5/PCDHA7/PCDHGA9/CLSTN3/FAT3/PCDHGC3/PALLD/PCDH7/CLSTN2/PECAM1/PCDHGB6/CADM3/PCDHB15/SDK2/PCDHGA6/ANXA3/DCHS1/PCDHGA2/PCDHGA3/PKD1/ROBO3/CD84/MYPN/TENM3/PCDH18/ROBO2/CLSTN1/CDH13/ITGB1/PCDHB16/CDH3/TRO/CDH15/PCDHA6/PCDH12/CDH2/L1CAM/PIK3CB	45
GO:0001935	endothelial cell proliferation	42/1950	151/16142	1.23704e-07	7.37553e-06	5.61385e-06	NRP2/MMP14/ARNT/LOXL2/APOE/SPARC/TEK/MEF2C/VASH2/BMP6/WNT5A/VEGFB/ITGA4/THBS4/VEGFC/VASH1/SULF1/PDGFB/ITGB3/BMP2/NRP1/VEGFD/AKT3/THBS1/IL10/STAT3/ACVRL1/ANG/HTR2B/ECM1/PLCG1/APELA/NR2F2/WNT2/NGFR/HMOX1/NR4A1/CD34/CDH13/HIF1A/PIK3CB/NRARP	42
GO:0030111	regulation of Wnt signaling pathway	77/1950	353/16142	1.38666e-07	8.18407e-06	6.22926e-06	NKD1/LRP1/COL1A1/LEF1/GLI3/GLI1/SKI/ROR2/ALPK2/DACT1/APOE/PTK7/RUNX1/NOTUM/ABL1/IGFBP4/HIC1/FZD1/DKK3/SULF2/SFRP4/IGFBP1/FZD7/ZNF703/WNT5A/SFRP2/HECW1/ADGRA2/CTHRC1/DACT3/SULF1/TSKU/IGFBP6/MCC/NOG/NFATC4/FRZB/CDK14/PSMD6/BMP2/CTNNB1/PSMA3/CMAHP/DVL3/CCN4/SNAI2/MDFIC/SHISA6/GPRC5B/NFKB1/RSPO3/ZEB2/APP/WWTR1/KREMEN1/PSMC6/GREM1/RECK/BTRC/YAP1/TNN/DKK2/PSMA4/RBMS3/DAB2/SFRP1/CDH3/APCDD1/DCDC2/MIR145…	77
GO:0051056	regulation of small GTPase mediated signal transduction	74/1950	335/16142	1.42796e-07	8.34357e-06	6.35066e-06	ABCA1/TIMP2/SIPA1/MAP4K4/ADCYAP1R1/COL3A1/ARHGAP31/APOE/ABL1/SHC1/RHOJ/ROBO1/PSD/ARAP1/FGD5/MYO9B/PREX2/ARHGAP1/DGKI/CYTH4/PDGFRB/SYDE1/ARHGAP25/RASGRP4/CHN1/ARAP3/RASA3/KANK2/ARHGAP22/ARHGAP30/ARHGEF17/SPRY4/IQSEC2/ARHGAP23/SLIT2/LPAR1/F2R/EPHB2/KCTD10/PLEKHG2/NOTCH2/NRP1/STMN3/ARHGEF39/RASAL3/NTRK1/RASGRP1/F2RL2/CYTH3/RASGRF2/ARHGEF38/CDON/PLEKHG1/FGD1/PREX1/STAMBP/ARHGAP12/ARHGEF28/SRGAP3/TIAM…	74
GO:0070372	regulation of ERK1 and ERK2 cascade	64/1950	276/16142	1.57668e-07	9.12132e-06	6.94264e-06	FGG/LRP1/PTPRC/CD74/GPNMB/APOE/SEMA7A/CD4/NOX4/ABL1/SHC1/TEK/C5AR1/TIMP3/TGFB1/EMILIN1/PDGFRB/CCL18/HAVCR2/FN1/HAND2/FBLN1/APIP/CNKSR3/SPRY4/PDGFB/CAVIN3/PDGFRA/CCL3/ICAM1/F2R/EPHB2/BMP2/CCR1/PLA2G5/NOTCH2/NRP1/CCL4/CSF1R/NTRK1/GPR183/RASGRP1/APP/SCIMP/PDGFA/HTR2B/TREM2/MAP3K12/ATF3/CCR7/ANGPT1/GLIPR2/CHI3L1/HTR2A/DUSP4/APELA/CCL5/KIT/FGA/MIR145/NOTCH1/GAS6/ROS1/NOD1	64
GO:0072012	glomerulus vasculature development	14/1950	25/16142	1.63772e-07	9.38155e-06	7.14072e-06	ACTA2/TEK/PDGFRB/PDGFB/PDGFRA/PECAM1/NOTCH3/OSR1/TCF21/ANGPT1/BMP7/CD34/FOXC2/NOTCH1	14
GO:0060326	cell chemotaxis	65/1950	283/16142	1.83598e-07	1.04152e-05	7.92748e-06	CCR5/LEF1/IL16/CD74/SLAMF8/ITGA1/PIP5K1C/FGF1/DOCK4/IL17RA/C5AR1/BIN2/PDGFRB/WNT5A/VEGFB/CCL18/AIF1/THBS4/VEGFC/NCKAP1L/IL6/PDGFB/PDGFRA/SLIT2/C3AR1/CCL3/LPAR1/CXADR/NBL1/CCR1/JAM3/FCER1G/PTN/PLA2G7/NRP1/CCL4/EDN2/VEGFD/CSF3R/PADI2/PIK3CG/THBS1/LOX/GPR183/IL10/PPBP/S1PR1/GREM1/PREX1/CCR7/CMKLR1/ITGA9/EDNRB/EDN1/CCL5/KIT/NR4A1/SMOC2/ADGRE2/ITGB2/CH25H/F7/NOTCH1/PIK3CD/GAS6	65
GO:0030279	negative regulation of ossification	25/1950	69/16142	1.94267e-07	1.08894e-05	8.28841e-06	SKI/RFLNB/SRGN/MEF2C/HDAC4/SUFU/TGFB1/IGFBP5/HAND2/NOG/LTBP3/CCL3/TWIST1/TWSG1/CCR1/TWIST2/KREMEN1/GREM1/CHSY1/ECM1/TNN/SFRP1/HIF1A/RORB/NOTCH1	25
GO:0002573	myeloid leukocyte differentiation	50/1950	197/16142	1.95685e-07	1.08894e-05	8.28841e-06	SH3PXD2A/LILRB4/LEF1/CD74/ROR2/RUNX1/CD4/INHBA/MMP9/HCLS1/OSCAR/MEF2C/TYROBP/TGFB1/DCSTAMP/C1QC/ZBTB46/FBN1/SPI1/ZFP36L1/PIAS3/TFE3/CCL3/CTNNB1/CCR1/BATF3/FCER1G/NOTCH2/MAFB/LILRB3/CCN4/CSF1R/FSTL3/GPR183/CAMK4/APP/RASSF2/FES/TREM2/CCR7/NKX2-3/KIT/SFRP1/GAB3/EVI2B/TAL1/GPC3/TSPAN2/PIK3CD/IRF4	50
GO:0030595	leukocyte chemotaxis	53/1950	214/16142	1.99923e-07	1.10203e-05	8.38802e-06	CCR5/IL16/CD74/SLAMF8/ITGA1/PIP5K1C/IL17RA/C5AR1/WNT5A/VEGFB/CCL18/AIF1/THBS4/VEGFC/NCKAP1L/IL6/PDGFB/SLIT2/C3AR1/CCL3/CXADR/NBL1/CCR1/JAM3/FCER1G/PTN/PLA2G7/CCL4/EDN2/VEGFD/CSF3R/PADI2/PIK3CG/THBS1/GPR183/IL10/PPBP/S1PR1/GREM1/PREX1/CCR7/CMKLR1/ITGA9/EDNRB/EDN1/CCL5/KIT/ADGRE2/ITGB2/CH25H/F7/PIK3CD/GAS6	53
GO:0060562	epithelial tube morphogenesis	70/1950	314/16142	2.13585e-07	1.16633e-05	8.87747e-06	KIF26B/MMP14/GLI2/LEF1/GLI3/VDR/SKI/FZD2/ADAMTS12/PTK7/ABL1/ACVR1/FZD1/FGF1/TBX3/MEF2C/ENG/SUFU/TGFB1/WNT5A/LAMA1/SFRP2/MAGED1/HAND2/EDNRA/CTHRC1/FOXF1/COL4A1/NOG/LIAS/SLIT2/NFATC4/TNC/TWIST1/BMP2/CTNNB1/MICAL2/TBX2/PLXND1/DVL3/NRP1/SEMA4C/CSF1R/ZEB2/ACVRL1/OSR1/HOXA5/BTRC/YAP1/GDNF/DCHS1/TCF21/ITGAX/PKD1/PML/EDN1/COBL/BMP7/PGR/WNT2/DLG5/LUZP1/SMO/SFRP1/FOXC2/HIF1A/GPC3/NOTCH1/MEGF8/NRARP	70
GO:0035987	endodermal cell differentiation	19/1950	44/16142	2.33448e-07	1.26299e-05	9.61322e-06	COL7A1/MMP14/COL5A1/MMP8/INHBA/COL6A1/COL5A2/ITGB5/MMP9/COL8A1/MMP2/ITGA4/FN1/COL12A1/CTNNB1/COL4A2/COL11A1/HMGA2/ITGB2	19
GO:0032835	glomerulus development	23/1950	61/16142	2.58317e-07	1.38472e-05	1.05397e-05	ACTA2/NID1/TEK/MEF2C/SULF2/PDGFRB/BASP1/SULF1/PDGFB/PDGFRA/NOG/PECAM1/NOTCH3/WWTR1/CD24/OSR1/TCF21/ANGPT1/BMP7/CD34/FOXC2/NOTCH1/LAMB2	23
GO:0090130	tissue migration	68/1950	304/16142	2.7781e-07	1.47568e-05	1.1232e-05	NRP2/ACTA2/SRPX2/MAP4K4/LOXL2/APOE/ABL1/SPARC/RHOJ/TEK/MMP9/EPB41L4B/FGF1/ROBO1/MEF2C/HAS2/TGFB1/WNT5A/ADGRA2/VEGFC/VASH1/FOXF1/KANK2/DCN/FAP/PDGFB/MCC/ITGB3/SLIT2/PTN/PECAM1/PLXND1/NRP1/MAP3K3/AKT3/PRSS3/TBXA2R/THBS1/ARSB/ZEB2/ACTG2/ACVRL1/SERPINF1/ACTC1/GREM1/ANXA3/PPM1F/ANGPT1/GLIPR2/PLCG1/APELA/SEMA3A/EDN1/NR2F2/KIT/HMOX1/NR4A1/SMOC2/ITGB2/CDH13/ITGB1/PAXIP1/MARVELD3/FOXC2/HIF1A/DOCK1/NOTCH1/…	68
GO:0042692	muscle cell differentiation	75/1950	347/16142	2.95378e-07	1.55486e-05	1.18347e-05	MMP14/TMEM204/CD53/FHOD3/SKI/ZEB1/ALPK2/NOX4/NIBAN2/ABL1/ACVR1/TBX3/COMP/MEF2C/ENG/HDAC4/TGFB1/PDGFRB/FZD7/GDF15/MSX1/IGFBP5/FOXF1/TMEM119/ADAM12/MYEF2/PDGFB/PLEKHO1/PDGFRA/NFATC4/MYOM1/SGCD/CXADR/BMP2/IL4R/CTNNB1/BOC/TBX2/SEMA4C/NEBL/NFATC3/LOX/BVES/BHLHA15/ACTC1/MRTFA/LMOD1/CDON/FOXO4/GREM1/PRDM6/ANK2/PLPP7/SMYD3/CACNA1H/MYPN/XK/RGS4/EDNRB/EDN1/ANKRD1/POPDC3/EHD2/KIT/SMO/ITGB1/BHLHE41/CACYBP/CD…	75
GO:0048592	eye morphogenesis	40/1950	145/16142	3.11114e-07	1.62307e-05	1.23539e-05	NKD1/GLI3/COL5A1/SKI/ZEB1/FOXF2/STRA6/COL5A2/MFAP2/COL8A1/THY1/WNT5A/FBN1/COL8A2/TSKU/TWIST1/EPHB2/FBN2/CTNNB1/PTN/TBX2/FZD5/STAT3/SDK2/CDON/TDRD7/GDF11/NAGLU/TENM3/BMP7/WNT2/ABI2/SHROOM2/HMGN1/TSPAN12/EFEMP1/HIF1A/RORB/DIO3/CALB1	40
GO:0097529	myeloid leukocyte migration	50/1950	200/16142	3.22659e-07	1.6684e-05	1.2699e-05	MMP14/CD74/ROR2/SLAMF8/ITGA1/PIP5K1C/IL17RA/C5AR1/EMILIN1/VEGFB/CCL18/AIF1/THBS4/VEGFC/NCKAP1L/IL6/PDGFB/SLIT2/C3AR1/CCL3/CXADR/NBL1/CCR1/JAM3/FCER1G/PECAM1/PLA2G7/CCL4/EDN2/VEGFD/CSF3R/PIK3CG/THBS1/PPBP/GREM1/TREM2/PREX1/CCR7/CMKLR1/CD99L2/ITGA9/EDNRB/EDN1/CCL5/KIT/ADGRE2/ITGB2/CD300A/PIK3CD/CD99	50
GO:0018108	peptidyl-tyrosine phosphorylation	75/1950	348/16142	3.32931e-07	1.70642e-05	1.29883e-05	PTPRC/SLA/CD74/ROR2/JAK3/CD4/NOX4/ABL1/ACVR1/SHC1/TEK/IL11/HCLS1/EPHB3/THY1/SPINK1/TGFB1/OSM/PDGFRB/BMP6/SFRP2/CRLF1/NCF1/FGR/THBS4/SH3BP5/FCGR1A/IL6/DDR2/PDGFB/ITGB3/PDGFRA/CASS4/ICAM1/MATK/EPHB2/INSRR/HCK/PECAM1/NRP1/CSF1R/NTRK1/LILRA5/AXL/GPRC5B/STAT3/APP/PDGFA/FES/DLG4/GREM1/TREM2/CD24/EPHA3/ANGPT1/BTK/TNFRSF1A/TIE1/HTR2A/CCL5/KIT/ABI2/EFEMP1/ITGB2/SFRP1/IGF1R/SOCS5/TAL1/WEE1/IL12RB2/SAMSN1/I…	75
GO:0001706	endoderm formation	20/1950	49/16142	3.44407e-07	1.7348e-05	1.32044e-05	COL7A1/MMP14/COL5A1/MMP8/INHBA/COL6A1/COL5A2/ITGB5/MMP9/COL8A1/MMP2/ITGA4/FN1/COL12A1/NOG/CTNNB1/COL4A2/COL11A1/HMGA2/ITGB2	20
GO:0010718	positive regulation of epithelial to mesenchymal transition	20/1950	49/16142	3.44407e-07	1.7348e-05	1.32044e-05	COL1A1/LEF1/LOXL2/ACVR1/TGFB3/PDPN/ENG/TGFB1/ZNF703/SNAI1/IL6/TWIST1/BMP2/CTNNB1/TGFB1I1/WWTR1/GLIPR2/BMP7/DAB2/NOTCH1	20
GO:0042116	macrophage activation	29/1950	90/16142	3.87282e-07	1.93409e-05	1.47212e-05	SPHK1/PTPRC/MMP8/CD74/HSPD1/FCGR2B/C5AR1/TYROBP/WNT5A/C1QA/HAVCR2/SLC11A1/AIF1/IL6/CCL3/IL4R/EDN2/THBS1/VSIG4/SUCNR1/IL10/APP/TREM2/TLR8/CRTC3/TRPV1/ITGB2/LRFN5/TLR7	29
GO:0002685	regulation of leukocyte migration	48/1950	190/16142	3.95677e-07	1.95927e-05	1.49129e-05	MMP14/CD74/SLAMF8/C5AR1/THY1/TGFB1/EMILIN1/WNT5A/VEGFB/ITGA4/AIF1/SPN/THBS4/VEGFC/NCKAP1L/GCSAML/APOD/IL6/SLIT2/C3AR1/CCL3/ICAM1/NBL1/CCR1/JAM3/PTN/PLA2G7/CCL4/EDN2/VEGFD/PADI2/THBS1/APP/GREM1/TREM2/CCR7/ECM1/CMKLR1/MSN/CD99L2/BDKRB1/EDN1/CCL5/HMOX1/F7/CD300A/GAS6/CD99	48
GO:0001936	regulation of endothelial cell proliferation	38/1950	136/16142	4.27946e-07	2.08374e-05	1.58603e-05	NRP2/ARNT/APOE/SPARC/TEK/MEF2C/VASH2/BMP6/WNT5A/VEGFB/ITGA4/THBS4/VEGFC/VASH1/SULF1/PDGFB/ITGB3/BMP2/NRP1/VEGFD/AKT3/THBS1/IL10/STAT3/ACVRL1/ANG/HTR2B/ECM1/PLCG1/APELA/NR2F2/WNT2/NGFR/HMOX1/NR4A1/CDH13/HIF1A/NRARP	38
GO:0051250	negative regulation of lymphocyte activation	38/1950	136/16142	4.27946e-07	2.08374e-05	1.58603e-05	GLI3/CD74/LRRC32/JAK3/GPNMB/FCGR2B/RUNX1/INHBA/TYROBP/PDCD1LG2/TGFB1/TNFAIP8L2/VTCN1/LILRB2/HAVCR2/SPN/TNFSF4/LOXL3/LST1/HLX/TWSG1/IL4R/MNDA/AXL/VSIG4/IL10/CD86/IDO1/BTK/THOC1/DLG5/SFRP1/SOCS5/SAMSN1/CD300A/RUNX3/NRARP/PAG1	38
GO:0002576	platelet degranulation	36/1950	126/16142	4.72039e-07	2.27259e-05	1.72977e-05	FGG/ISLR/SPARC/TGFB3/SRGN/TIMP3/TGFB1/PLEK/VEGFB/FN1/SOD1/VEGFC/F13A1/PDGFB/ITGB3/PSAP/FCER1G/PCDH7/PECAM1/VEGFD/FERMT3/THBS1/LHFPL2/CTSW/TIMP1/PPBP/APP/PDGFA/MAGED2/ECM1/ACTN1/CDC37L1/A2M/FGA/GAS6/CFD	36
GO:0018212	peptidyl-tyrosine modification	75/1950	351/16142	4.74511e-07	2.27259e-05	1.72977e-05	PTPRC/SLA/CD74/ROR2/JAK3/CD4/NOX4/ABL1/ACVR1/SHC1/TEK/IL11/HCLS1/EPHB3/THY1/SPINK1/TGFB1/OSM/PDGFRB/BMP6/SFRP2/CRLF1/NCF1/FGR/THBS4/SH3BP5/FCGR1A/IL6/DDR2/PDGFB/ITGB3/PDGFRA/CASS4/ICAM1/MATK/EPHB2/INSRR/HCK/PECAM1/NRP1/CSF1R/NTRK1/LILRA5/AXL/GPRC5B/STAT3/APP/PDGFA/FES/DLG4/GREM1/TREM2/CD24/EPHA3/ANGPT1/BTK/TNFRSF1A/TIE1/HTR2A/CCL5/KIT/ABI2/EFEMP1/ITGB2/SFRP1/IGF1R/SOCS5/TAL1/WEE1/IL12RB2/SAMSN1/I…	75
GO:0002063	chondrocyte development	19/1950	46/16142	5.41749e-07	2.57353e-05	1.95883e-05	COL7A1/RFLNB/SERPINH1/COL6A1/COMP/COL6A3/SULF2/SFRP2/COL12A1/COL6A2/SULF1/RUNX2/SCARA3/CHST11/COL11A1/COL14A1/CHSY1/ECM1/EIF2AK3	19
GO:0030509	BMP signaling pathway	40/1950	148/16142	5.59068e-07	2.59257e-05	1.97332e-05	LEF1/SKI/ROR2/HTRA3/ABL1/ACVR1/FZD1/HTRA1/COMP/ENG/SFRP4/BMP6/WNT5A/GDF15/MSX1/SFRP2/FBN1/SULF1/DLX1/BMP8A/TMEM100/RUNX2/NOG/ZNF423/TWSG1/BMP2/NBL1/FSTL1/SKIL/FSTL3/ACVRL1/RNF165/GREM1/GDF6/BMP7/NEO1/SFRP1/GPC3/NOTCH1/MEGF8	40
GO:0031214	biomineral tissue development	40/1950	148/16142	5.59068e-07	2.59257e-05	1.97332e-05	COL1A1/RFLNB/ROR2/GPNMB/SLC20A1/ACVR1/COL1A2/TGFB3/COMP/SRGN/MEF2C/TGFB1/BMP6/ASPN/ANKH/OSR2/FGR/MGP/TMEM119/DDR2/LTBP3/CCL3/TWIST1/FBN2/BMP2/CCR1/KL/PTN/LOX/S1PR1/GREM1/OSR1/ECM1/ALPL/BMP7/HIF1A/EIF2AK3/GPC3/NOTCH1/GAS6	40
GO:0110148		40/1950	148/16142	5.59068e-07	2.59257e-05	1.97332e-05	COL1A1/RFLNB/ROR2/GPNMB/SLC20A1/ACVR1/COL1A2/TGFB3/COMP/SRGN/MEF2C/TGFB1/BMP6/ASPN/ANKH/OSR2/FGR/MGP/TMEM119/DDR2/LTBP3/CCL3/TWIST1/FBN2/BMP2/CCR1/KL/PTN/LOX/S1PR1/GREM1/OSR1/ECM1/ALPL/BMP7/HIF1A/EIF2AK3/GPC3/NOTCH1/GAS6	40
GO:1903708	positive regulation of hemopoiesis	46/1950	181/16142	5.71091e-07	2.62747e-05	1.99988e-05	MMP14/GLI2/ARNT/LILRB4/PTPRC/LEF1/GLI3/CD74/ROR2/RUNX1/CD4/INHBA/HCLS1/TYROBP/TGFB1/DCSTAMP/SASH3/LILRB2/ZBTB46/NCKAP1L/ZFP36L1/TNFSF4/HLX/IL12RB1/IL4R/CCR1/TESPA1/CD83/AXL/CD86/STAT3/RASGRP1/FES/TREM2/HOXA5/BTK/NLRP3/IL7R/RHEX/SOCS5/EVI2B/TAL1/HIF1A/SCIN/RUNX3/GAS6	46
GO:0048771	tissue remodeling	42/1950	159/16142	5.77332e-07	2.63543e-05	2.00594e-05	TGM2/MMP14/BGN/VDR/GPNMB/NOX4/TGFB3/MEF2C/CTSK/TGFB1/DCSTAMP/MMP2/IGFBP5/HAND2/ACP5/SEMA3C/THBS4/CTHRC1/TMEM119/IL6/P3H4/ITGB3/LTBP3/F2R/CTNNB1/PTN/NOTCH2/IL1A/CSF1R/AXL/RSPO3/TIMP1/ACVRL1/S1PR1/RASSF2/GREM1/EPAS1/HOXA3/SFRP1/RAB3D/FOXC2/HIF1A	42
GO:0061037	negative regulation of cartilage development	14/1950	27/16142	5.82014e-07	2.63621e-05	2.00654e-05	GLI2/RFLNB/ADAMTS12/NKX3-2/CTSK/ADAMTS7/NOG/LTBP3/FRZB/CTNNB1/CCN4/SNAI2/GREM1/EFEMP1	14
GO:0070371	ERK1 and ERK2 cascade	65/1950	292/16142	6.06988e-07	2.72614e-05	2.07499e-05	FGG/LRP1/PTPRC/CD74/GPNMB/APOE/SEMA7A/CD4/NOX4/ABL1/SHC1/TEK/C5AR1/TIMP3/TGFB1/EMILIN1/PDGFRB/CCL18/HAVCR2/FN1/HAND2/FBLN1/APIP/ZFP36L1/CNKSR3/SPRY4/PDGFB/CAVIN3/PDGFRA/CCL3/ICAM1/F2R/EPHB2/BMP2/CCR1/PLA2G5/NOTCH2/NRP1/CCL4/CSF1R/NTRK1/GPR183/RASGRP1/APP/SCIMP/PDGFA/HTR2B/TREM2/MAP3K12/ATF3/CCR7/ANGPT1/GLIPR2/CHI3L1/HTR2A/DUSP4/APELA/CCL5/KIT/FGA/MIR145/NOTCH1/GAS6/ROS1/NOD1	65
GO:1901888	regulation of cell junction assembly	47/1950	187/16142	6.11201e-07	2.72614e-05	2.07499e-05	MMP14/LRP1/SRPX2/MAP4K4/SYNDIG1/RUNX1/ABL1/TEK/FZD1/MEF2C/EPHB3/THY1/WNT5A/ADGRB2/THBS2/SNAI1/FLRT1/APOD/MDGA1/CLSTN3/COL16A1/NTNG2/EPHB2/CLSTN2/LIMS1/GAP43/OCLN/NRP1/SNAI2/NTRK1/THBS1/FZD5/LDB1/CLDN1/ACVRL1/APP/EPHA3/PPM1F/NLGN2/TPBG/ROBO2/PPP1R9A/DLG5/SFRP1/CLSTN1/LRFN5/SLITRK5	47
GO:0001938	positive regulation of endothelial cell proliferation	30/1950	97/16142	6.63489e-07	2.93694e-05	2.23544e-05	NRP2/ARNT/TEK/VASH2/BMP6/WNT5A/VEGFB/ITGA4/THBS4/VEGFC/PDGFB/ITGB3/BMP2/NRP1/VEGFD/AKT3/IL10/STAT3/ACVRL1/ANG/HTR2B/ECM1/PLCG1/APELA/WNT2/HMOX1/NR4A1/CDH13/HIF1A/NRARP	30
GO:0045216	cell-cell junction organization	46/1950	182/16142	6.76149e-07	2.97048e-05	2.26097e-05	FSCN1/MAP4K4/CDH11/RUNX1/PIP5K1C/TGFB3/TGFB1/BMP6/ZNF703/NUMBL/SNAI1/GJD3/CLDN3/CXADR/F2R/CTNNB1/PARD6B/PARD6G/LIMS1/PECAM1/OCLN/EPB41L3/CADM3/SNAI2/CSF1R/FZD5/GJC1/CLDN1/ANG/SDK2/UGT8/ANK2/NLGN2/GNPAT/NLGN4X/PKP1/POF1B/DLG5/MARVELD2/CDH13/CDH3/MARVELD3/CDH15/ADD1/RAMP2/CDH2	46
GO:0071772	response to BMP	42/1950	160/16142	6.92695e-07	2.99809e-05	2.28198e-05	LEF1/SKI/ROR2/ADAMTS12/HTRA3/ABL1/ACVR1/FZD1/HTRA1/COMP/ENG/SFRP4/BMP6/WNT5A/GDF15/MSX1/SFRP2/ADAMTS7/FBN1/SULF1/DLX1/BMP8A/TMEM100/RUNX2/NOG/ZNF423/TWSG1/BMP2/NBL1/FSTL1/SKIL/FSTL3/ACVRL1/RNF165/GREM1/GDF6/BMP7/NEO1/SFRP1/GPC3/NOTCH1/MEGF8	42
GO:0071773	cellular response to BMP stimulus	42/1950	160/16142	6.92695e-07	2.99809e-05	2.28198e-05	LEF1/SKI/ROR2/ADAMTS12/HTRA3/ABL1/ACVR1/FZD1/HTRA1/COMP/ENG/SFRP4/BMP6/WNT5A/GDF15/MSX1/SFRP2/ADAMTS7/FBN1/SULF1/DLX1/BMP8A/TMEM100/RUNX2/NOG/ZNF423/TWSG1/BMP2/NBL1/FSTL1/SKIL/FSTL3/ACVRL1/RNF165/GREM1/GDF6/BMP7/NEO1/SFRP1/GPC3/NOTCH1/MEGF8	42
GO:0002237	response to molecule of bacterial origin	70/1950	324/16142	7.40426e-07	3.18111e-05	2.42128e-05	ABCA1/CCR5/CYP1A1/SPON2/FCGR2B/ABL1/PTGER2/SPARC/LOXL1/CSF2RB/MEF2C/C5AR1/PDCD1LG2/TGFB1/TNFRSF1B/BMP6/WNT5A/LILRB2/HAVCR2/SLC11A1/LY86/PLSCR4/ACP5/DCN/SSC5D/MRC1/TNFSF4/IL6/PTGES/LIAS/CCL3/ICAM1/KMO/F2R/HCK/PTGIR/IL10RA/TBXA2R/AXL/FZD5/LILRA2/NFKB1/IL10/CD86/CLDN1/PPBP/CNP/CD180/TNIP3/TREM2/CD24/CD14/CCR7/IDO1/CARD9/NLRP3/IRAK3/ALPL/CTSG/MAPKAPK2/BDKRB1/EDNRB/EDN1/CCL5/ANKRD1/IL12RB2/IRF8/MGST2/…	70
GO:0002696	positive regulation of leukocyte activation	66/1950	300/16142	7.7741e-07	3.30927e-05	2.51884e-05	MMP14/GLI2/LILRB4/PTPRC/GLI3/MMP8/CD74/HSPD1/JAK3/RUNX1/CD4/MEF2C/TYROBP/PDCD1LG2/THY1/TGFB1/GRAP2/WNT5A/VTCN1/SASH3/LILRB2/HAVCR2/HLA-DMB/AIF1/CD276/FGR/NCKAP1L/CD209/TNFSF4/IL6/CCL3/HLX/IL12RB1/IL4R/FCER1G/HHLA2/ADORA2B/HLA-DPA1/RASAL3/TESPA1/CD83/THBS1/AXL/GPR183/IL10/CD86/SPTA1/RASGRP1/SIRPB1/TREM2/CD24/LGALS1/CLEC7A/CCR7/BTK/NLRP3/IL7R/CCL5/CD2/ITGB2/SOCS5/PAXIP1/MAP3K8/NR4A3/RUNX3/GAS6	66
GO:0022612	gland morphogenesis	34/1950	118/16142	7.85518e-07	3.30927e-05	2.51884e-05	TGM2/GLI2/GLI3/GLI1/VDR/TGFB3/TBX3/SULF2/TGFB1/WNT5A/LAMA1/IGFBP5/SEMA3C/SULF1/NOG/TNC/TWSG1/NTN4/PTN/TBX2/PLXND1/NRP1/SNAI2/CSF1R/PDGFA/BTRC/MSN/NKX2-3/PML/SEMA3A/BMP7/PGR/SFRP1/NOTCH1	34
GO:1903037	regulation of leukocyte cell-cell adhesion	64/1950	288/16142	7.87248e-07	3.30927e-05	2.51884e-05	GLI2/LILRB4/PTPRC/GLI3/CD74/HSPD1/LRRC32/JAK3/GPNMB/FCGR2B/RUNX1/CD4/PDCD1LG2/THY1/HAS2/TGFB1/TNFAIP8L2/GRAP2/VTCN1/SASH3/LILRB2/HAVCR2/ITGA4/HLA-DMB/AIF1/CD276/SPN/NCKAP1L/CD209/TNFSF4/IL6/LOXL3/HLX/ICAM1/TWSG1/IL12RB1/IL4R/HHLA2/HLA-DPA1/RASAL3/TESPA1/CD83/VSIG4/IL10/CD86/SPTA1/RASGRP1/SIRPB1/CD24/LGALS1/CCR7/IDO1/NLRP3/IL7R/CCL5/DLG5/ITGB2/SOCS5/MAP3K8/NR4A3/CD300A/RUNX3/NRARP/PAG1	64
GO:0003203	endocardial cushion morphogenesis	16/1950	35/16142	8.20048e-07	3.42253e-05	2.60504e-05	ACVR1/ROBO1/ENG/MSX1/SNAI1/TMEM100/NOG/TWIST1/BMP2/TBX2/SNAI2/ACVRL1/DCHS1/BMP7/ROBO2/NOTCH1	16
GO:0007229	integrin-mediated signaling pathway	31/1950	103/16142	8.4443e-07	3.47836e-05	2.64753e-05	COL3A1/FYB1/SEMA7A/ITGA1/ABL1/ITGB5/ITGBL1/TYROBP/THY1/PLEK/ITGA4/FGR/ITGAL/ITGB3/LOXL3/COL16A1/ITGA11/FCER1G/HCK/PTN/LIMS1/NRP1/FERMT3/TIMP1/ITGAX/ITGA9/ITGB2/ITGB1/PLP1/ITGA10/DOCK1	31
GO:0040013	negative regulation of locomotion	69/1950	319/16142	8.4798e-07	3.47836e-05	2.64753e-05	LRP1/COL3A1/CD74/APOE/SLAMF8/NAV3/SEMA7A/HAS1/BST2/DPYSL3/ROBO1/MEF2C/ENG/LDLRAD4/THY1/TGFB1/EMILIN1/IFITM1/WNT5A/SFRP2/IGFBP5/AIF1/SEMA3C/VASH1/FBLN1/SULF1/DCN/APOD/MCC/NOG/SLIT2/CYGB/NBL1/PTN/NRP1/SEMA4C/PADI2/TBXA2R/THBS1/PODN/TIMP1/STAT3/C5orf30/ACVRL1/ARRDC3/SERPINF1/ALOX15B/GPR173/GREM1/RECK/TMIGD3/AP1AR/TIE1/SRGAP3/TNN/SEMA3A/NR2F2/ROBO2/HMOX1/DLG5/SFRP1/MARVELD3/PRKG1/SEMA6B/MCTP1/CD300A/…	69
GO:0085029	extracellular matrix assembly	17/1950	39/16142	8.57236e-07	3.47836e-05	2.64753e-05	PXDN/HAS1/COL1A2/MFAP4/HAS2/TGFB1/EMILIN1/ANTXR1/PHLDB1/EFEMP2/NTN4/FBLN5/LOX/RAMP2/NOTCH1/GAS6/LAMB2	17
GO:1903053	regulation of extracellular matrix organization	17/1950	39/16142	8.57236e-07	3.47836e-05	2.64753e-05	LRP1/FSCN1/ABL1/AEBP1/PDPN/HAS2/TGFB1/TNFRSF1B/EMILIN1/ANTXR1/PHLDB1/FAP/IL6/DDR2/TNFRSF1A/COLGALT1/NOTCH1	17
GO:0002040	sprouting angiogenesis	36/1950	129/16142	8.81756e-07	3.55317e-05	2.70448e-05	LEF1/SRPX2/LOXL2/ABL1/RHOJ/TEK/FGF1/ROBO1/VEGFB/ADGRA2/VEGFC/SLIT2/NRP1/MAP3K3/VEGFD/AKT3/TBXA2R/ESM1/THBS1/PKM/RSPO3/IL10/ACVRL1/GREM1/RECK/ANGPT1/APELA/NGFR/HMOX1/NR4A1/CDH13/ITGB1/FOXC2/RAMP2/NOTCH1/NRARP	36
GO:0014065	phosphatidylinositol 3-kinase signaling	38/1950	140/16142	9.47236e-07	3.74564e-05	2.85098e-05	TEK/PIP5K1C/HCLS1/PIP5K1B/PREX2/OSM/PDGFRB/UNC5B/NCF1/FGR/PIP4K2B/DCN/ZFP36L1/PDGFB/PDGFRA/TWIST1/F2R/NTRK1/SERPINE2/PIK3CG/PRR5L/PIK3R5/RASGRP1/PDGFA/HTR2B/STAMBP/ANGPT1/IER3/DIPK2A/HTR2A/EDN1/CCL5/KIT/IGF1R/INSR/PIP4K2A/PIK3CB/PIK3CD	38
GO:1902107	positive regulation of leukocyte differentiation	38/1950	140/16142	9.47236e-07	3.74564e-05	2.85098e-05	MMP14/GLI2/LILRB4/PTPRC/LEF1/GLI3/CD74/ROR2/RUNX1/CD4/HCLS1/TYROBP/TGFB1/DCSTAMP/SASH3/LILRB2/ZBTB46/NCKAP1L/ZFP36L1/TNFSF4/HLX/IL12RB1/IL4R/CCR1/TESPA1/CD83/AXL/CD86/RASGRP1/FES/TREM2/BTK/NLRP3/IL7R/SOCS5/EVI2B/RUNX3/GAS6	38
GO:0030099	myeloid cell differentiation	82/1950	401/16142	9.48751e-07	3.74564e-05	2.85098e-05	SH3PXD2A/ARNT/LILRB4/LEF1/CD74/ROR2/JAK3/RUNX1/CD4/INHBA/IL11/MMP9/HCLS1/IKZF1/OSCAR/FLI1/MEF2C/TYROBP/TGFB1/DCSTAMP/C1QC/ZBTB46/FBN1/RASGRP4/SPI1/NCKAP1L/ZFP36L1/PIAS3/TFE3/CCL3/RBFOX2/CTNNB1/CCR1/BATF3/FCER1G/NOTCH2/MAFB/LILRB3/CCN4/CSF3R/PRKCB/CSF1R/THBS1/LOX/FSTL3/LDB1/GPR183/STAT3/CAMK4/ZNF385A/APP/RASSF2/FES/TREM2/BPGM/CDKN1C/CEBPG/HOXA5/CCR7/EPAS1/ACTN1/HSPA9/NKX2-3/PML/RHEX/KIT/SFRP1/GAB3…	82
GO:0060536	cartilage morphogenesis	14/1950	28/16142	1.03456e-06	4.05699e-05	3.08796e-05	COL7A1/COL6A1/MEF2C/COL6A3/MSX1/HAND2/COL12A1/COL6A2/SNAI1/SCARA3/SNAI2/COL14A1/HOXA5/STC1	14
GO:0007369	gastrulation	45/1950	179/16142	1.04472e-06	4.06954e-05	3.09751e-05	COL7A1/MMP14/LEF1/COL5A1/MMP8/INHBA/ACVR1/COL6A1/COL5A2/ITGB5/MMP9/COL8A1/FZD7/WNT5A/MMP2/ITGA4/FN1/SFRP2/PHLDB1/COL12A1/FOXF1/SNAI1/ITGB3/NOG/TWSG1/CTNNB1/COL4A2/EXT2/COL11A1/LDB1/IL10/OSR1/POFUT2/APELA/HMGA2/BMP7/ITGB2/SFRP1/ITGB1/TAL1/FOXC2/NR4A3/MIR145/GPC3/MEGF8	45
GO:0097094	craniofacial suture morphogenesis	10/1950	15/16142	1.093e-06	4.22941e-05	3.21919e-05	MMP14/GLI3/TGFB3/TGFB1/MMP16/TWIST1/RAB23/FOXN3/INSIG2/MEGF8	10
GO:0002448	mast cell mediated immunity	19/1950	48/16142	1.18479e-06	4.5514e-05	3.46428e-05	SPON2/FGR/FOXF1/IL4R/FCER1G/ADORA2B/PIK3CG/RASGRP1/FES/BTK/LAT2/CD84/KIT/HMOX1/ADGRE2/IL13RA2/NR4A3/CD300A/PIK3CD	19
GO:0007492	endoderm development	25/1950	75/16142	1.19179e-06	4.5514e-05	3.46428e-05	COL7A1/MMP14/COL5A1/MMP8/INHBA/COL6A1/COL5A2/ITGB5/MMP9/COL8A1/TGFB1/MMP2/ITGA4/FN1/COL12A1/ZFP36L1/NOG/CTNNB1/COL4A2/COL11A1/LDB1/APELA/HMGA2/ITGB2/NOTCH1	25
GO:0048608	reproductive structure development	83/1950	410/16142	1.25076e-06	4.74557e-05	3.61207e-05	CTSB/MMP14/GLI2/ARNT/LEF1/ADAM19/GLI3/GLI1/VDR/ROR2/FOXF2/INHBA/STRA6/INHBB/HTRA1/TBX3/VASH2/PDGFRB/BMP6/WNT5A/BASP1/SFRP2/SOD1/MMP19/VASH1/SNAI1/SULF1/DCN/HS6ST1/ZFP36L1/PDGFB/PDGFRA/NOG/SLIT2/TNC/ICAM1/ZFPM2/PSAP/CTNNB1/EIF2S2/PTN/NTRK1/SERPINE2/AXL/FZD5/FSTL3/RSPO3/IL10/PTPRN/SERPINF1/ANG/ALOX15B/PTGIS/OSR1/CDKN1C/STC2/TCF21/EPAS1/PKD1/APELA/SEMA3A/IDH1/EAF2/DHH/BMP7/DNAJC19/PGR/NR2F2/WNT2/KIT…	83
GO:0030217	T cell differentiation	54/1950	232/16142	1.26843e-06	4.77385e-05	3.63359e-05	GLI2/LILRB4/PTPRC/LEF1/GLI3/CD74/ZEB1/DOCK2/JAK3/RUNX1/CD4/ABL1/TGFB1/CR1/FZD7/SASH3/LILRB2/SOD1/SPN/NCKAP1L/ZFP36L1/TNFSF4/IL6/RUNX2/LOXL3/HLX/IL12RB1/IL4R/CTNNB1/TNFSF8/FCER1G/MAFB/TESPA1/CD83/FZD5/GPR183/CD86/STAT3/CAMK4/RASGRP1/PREX1/CCR7/NLRP3/NKX2-3/IL7R/CD2/KIT/SOCS5/RSAD2/RHOH/RUNX3/PIK3CD/NRARP/IRF4	54
GO:0090288	negative regulation of cellular response to growth factor stimulus	39/1950	147/16142	1.28174e-06	4.77385e-05	3.63359e-05	SKI/ADAMTS12/VASN/HTRA3/NIBAN2/ABL1/PMEPA1/FZD1/HTRA1/TGFB3/LDLRAD4/SULF2/TGFB1/EMILIN1/WNT5A/SFRP2/ASPN/FBN1/HTRA4/ADGRA2/SULF1/DCN/DLX1/SPRY4/NOG/LTBP1/SLIT2/TWSG1/FBN2/NBL1/ADAMTSL2/CHST11/TGFB1I1/SKIL/THBS1/FSTL3/GREM1/SFRP1/NOTCH1	39
GO:0002253	activation of immune response	85/1950	423/16142	1.28272e-06	4.77385e-05	3.63359e-05	C1QB/FPR3/LCP2/CMTM3/LILRB4/PTPRC/HLA-DRA/FYB1/C1S/FCGR2B/RUNX1/HLA-DRB5/CD4/ABL1/LIMK1/C1R/KLHL6/HLA-DQA1/MEF2C/C5AR1/NFAM1/THY1/CR1/CACNB3/GRAP2/VTCN1/C1QA/MYO1G/C1QC/HLA-DRB1/FCGR3A/CFH/CD276/FGR/RFTN1/WIPF1/NCKAP1L/GCSAML/CD209/FCGR1A/C3AR1/PSMD6/HSP90AA1/PSMA3/SCARA3/FCER1G/HCK/PLPP4/HHLA2/HLA-DQB1/HLA-DPA1/PRKCB/TESPA1/LPXN/MNDA/VSIG4/COLEC11/LILRA2/NFKB1/MUC3A/FCGR2A/C2/PSMC6/BTRC/FPR1/C4B…	85
GO:1903039	positive regulation of leukocyte cell-cell adhesion	50/1950	209/16142	1.32588e-06	4.90325e-05	3.73209e-05	GLI2/LILRB4/PTPRC/GLI3/CD74/HSPD1/JAK3/RUNX1/CD4/PDCD1LG2/THY1/HAS2/TGFB1/GRAP2/VTCN1/SASH3/LILRB2/HAVCR2/ITGA4/HLA-DMB/AIF1/CD276/NCKAP1L/CD209/TNFSF4/IL6/HLX/ICAM1/IL12RB1/IL4R/HHLA2/HLA-DPA1/RASAL3/TESPA1/CD83/CD86/SPTA1/RASGRP1/SIRPB1/CD24/LGALS1/CCR7/NLRP3/IL7R/CCL5/ITGB2/SOCS5/MAP3K8/NR4A3/RUNX3	50
GO:0002687	positive regulation of leukocyte migration	35/1950	126/16142	1.40107e-06	5.14873e-05	3.91893e-05	MMP14/CD74/C5AR1/THY1/TGFB1/WNT5A/VEGFB/ITGA4/AIF1/SPN/THBS4/VEGFC/NCKAP1L/IL6/C3AR1/CCL3/ICAM1/CCR1/PTN/PLA2G7/CCL4/EDN2/VEGFD/THBS1/APP/TREM2/CCR7/CMKLR1/CD99L2/BDKRB1/EDN1/CCL5/F7/GAS6/CD99	35
GO:0060350	endochondral bone morphogenesis	24/1950	71/16142	1.45845e-06	5.32607e-05	4.05391e-05	COL7A1/MMP14/COL1A1/SERPINH1/COL6A1/TEK/COMP/MEF2C/COL6A3/BMP6/MMP16/COL12A1/COL6A2/TMEM119/RUNX2/PEX7/SCARA3/NAB2/ANXA6/COL13A1/INPPL1/COL14A1/ALPL/STC1	24
GO:0002683	negative regulation of immune system process	83/1950	412/16142	1.53441e-06	5.55943e-05	4.23153e-05	LILRB4/PTPRC/GLI3/COL3A1/CD74/LRRC32/JAK3/GPNMB/FCGR2B/SLAMF8/RUNX1/INHBA/BST2/HTRA1/TGFB3/TYROBP/PDCD1LG2/THY1/TGFB1/TNFAIP8L2/CR1/EMILIN1/VTCN1/LILRB2/HAVCR2/C1QC/ZBTB46/FBN1/SPN/FOXF1/ZFP36L1/CD300LF/APOD/TNFSF4/PIAS3/LOXL3/SLIT2/LST1/CCL3/HLX/TWSG1/IL4R/NBL1/CTNNB1/FCER1G/MAFB/LILRB3/LPXN/PADI2/THBS1/MNDA/AXL/VSIG4/FSTL3/LDB1/IL10/CD86/GREM1/HOXA5/C4BPB/IDO1/ANGPT1/BTK/IRAK3/HSPA9/CD84/THOC1/…	83
GO:1903706	regulation of hemopoiesis	90/1950	457/16142	1.54138e-06	5.55943e-05	4.23153e-05	MMP14/GLI2/ARNT/LILRB4/PTPRC/LEF1/GLI3/CD74/ROR2/ZEB1/JAK3/FCGR2B/SLAMF8/RUNX1/CD4/INHBA/ABL1/HCLS1/MEF2C/TYROBP/NFAM1/TGFB1/OSM/DCSTAMP/CR1/SASH3/LILRB2/C1QC/ZBTB46/FBN1/SOD1/SPI1/NCKAP1L/ZFP36L1/TNFSF4/PIAS3/TFE3/LOXL3/CCL3/HLX/IL12RB1/PSMD6/IL4R/RBFOX2/CTNNB1/PSMA3/CCR1/PTN/NOTCH2/MAFB/LILRB3/CSF3R/PRKCB/TESPA1/CD83/THBS1/AXL/LOX/FSTL3/LDB1/CD86/STAT3/CAMK4/RASGRP1/RASSF2/FES/PSMC6/TREM2/HOXA5…	90
GO:0014066	regulation of phosphatidylinositol 3-kinase signaling	33/1950	116/16142	1.55522e-06	5.57494e-05	4.24334e-05	TEK/PIP5K1C/HCLS1/PIP5K1B/OSM/PDGFRB/UNC5B/NCF1/FGR/PIP4K2B/DCN/PDGFB/PDGFRA/TWIST1/F2R/NTRK1/SERPINE2/PIK3CG/PRR5L/PIK3R5/RASGRP1/PDGFA/STAMBP/ANGPT1/IER3/DIPK2A/CCL5/KIT/IGF1R/INSR/PIP4K2A/PIK3CB/PIK3CD	33
GO:0061458	reproductive system development	83/1950	413/16142	1.69796e-06	6.04949e-05	4.60453e-05	CTSB/MMP14/GLI2/ARNT/LEF1/ADAM19/GLI3/GLI1/VDR/ROR2/FOXF2/INHBA/STRA6/INHBB/HTRA1/TBX3/VASH2/PDGFRB/BMP6/WNT5A/BASP1/SFRP2/SOD1/MMP19/VASH1/SNAI1/SULF1/DCN/HS6ST1/ZFP36L1/PDGFB/PDGFRA/NOG/SLIT2/TNC/ICAM1/ZFPM2/PSAP/CTNNB1/EIF2S2/PTN/NTRK1/SERPINE2/AXL/FZD5/FSTL3/RSPO3/IL10/PTPRN/SERPINF1/ANG/ALOX15B/PTGIS/OSR1/CDKN1C/STC2/TCF21/EPAS1/PKD1/APELA/SEMA3A/IDH1/EAF2/DHH/BMP7/DNAJC19/PGR/NR2F2/WNT2/KIT…	83
GO:0006911	phagocytosis, engulfment	19/1950	49/16142	1.71703e-06	6.08037e-05	4.62804e-05	ABCA1/RAB31/FCGR2B/BIN2/MFGE8/ARHGAP25/AIF1/NCKAP1L/FCGR1A/FCER1G/MSR1/THBS1/XKR6/TREM2/GULP1/ARHGAP12/ITGB2/DOCK1/CD300A	19
GO:0010810	regulation of cell-substrate adhesion	49/1950	205/16142	1.7316e-06	6.09504e-05	4.63921e-05	FGG/MMP14/LRP1/SPOCK1/COL1A1/NID1/PLAU/MAP4K4/ABL1/TEK/PDPN/COL8A1/THY1/HAS2/EMILIN1/FZD7/FN1/POSTN/FOXF1/FBLN1/APOD/DDR2/COL16A1/CASS4/CCDC80/EDIL3/PTN/LIMS1/NRP1/THBS1/LDB1/ACVRL1/FBLN2/LGALS1/EPHA3/PREX1/CCR7/PPM1F/AP1AR/ECM2/EMILIN2/SMOC2/FGA/SFRP1/CDH13/DOCK1/NOTCH1/PLEKHA2/PIK3CB	49
GO:0060393	regulation of pathway-restricted SMAD protein phosphorylation	21/1950	58/16142	1.84778e-06	6.46501e-05	4.92081e-05	INHBA/ACVR1/PMEPA1/INHBB/TGFB3/ENG/LDLRAD4/TGFB1/EMILIN1/BMP6/GDF15/BMP8A/NOG/TWSG1/BMP2/ACVRL1/GREM1/GDF11/GDF6/BMP7/DAB2	21
GO:0045619	regulation of lymphocyte differentiation	41/1950	161/16142	2.18027e-06	7.5403e-05	5.73926e-05	MMP14/GLI2/LILRB4/PTPRC/GLI3/CD74/ZEB1/JAK3/SLAMF8/RUNX1/INHBA/ABL1/NFAM1/TGFB1/CR1/SASH3/LILRB2/SOD1/NCKAP1L/ZFP36L1/TNFSF4/LOXL3/HLX/IL12RB1/IL4R/TESPA1/CD83/AXL/CD86/CAMK4/RASGRP1/BTK/NLRP3/IL7R/CD2/SFRP1/SOCS5/RUNX3/GAS6/NRARP/IRF4	41
GO:0072006	nephron development	37/1950	139/16142	2.18092e-06	7.5403e-05	5.73926e-05	KIF26B/ACTA2/NID1/GLI3/TEK/FGF1/MEF2C/SULF2/TGFB1/PDGFRB/BASP1/MAGED1/SULF1/PDGFB/PDGFRA/NOG/BMP2/CTNNB1/PECAM1/NOTCH3/WWTR1/CD24/OSR1/YAP1/GDNF/DCHS1/TCF21/ANGPT1/PKD1/BMP7/SMO/CD34/FOXC2/GPC3/NOTCH1/LAMB2/CALB1	37
GO:0030510	regulation of BMP signaling pathway	27/1950	87/16142	2.19896e-06	7.55797e-05	5.75271e-05	SKI/HTRA3/ABL1/FZD1/HTRA1/ENG/SFRP4/WNT5A/MSX1/SFRP2/FBN1/SULF1/DLX1/NOG/ZNF423/TWSG1/NBL1/FSTL1/SKIL/FSTL3/ACVRL1/RNF165/GREM1/NEO1/SFRP1/GPC3/NOTCH1	27
GO:0051271	negative regulation of cellular component movement	68/1950	321/16142	2.21262e-06	7.56042e-05	5.75457e-05	LRP1/COL3A1/CD74/APOE/SLAMF8/NAV3/SEMA7A/HAS1/BST2/DPYSL3/ROBO1/MEF2C/ENG/LDLRAD4/THY1/TGFB1/EMILIN1/IFITM1/WNT5A/SFRP2/IGFBP5/AIF1/SEMA3C/VASH1/FBLN1/SULF1/DCN/APOD/MCC/NOG/SLIT2/CYGB/NBL1/PTN/NRP1/SEMA4C/PADI2/TBXA2R/THBS1/PODN/TIMP1/STAT3/C5orf30/ACVRL1/SERPINF1/ALOX15B/GPR173/GREM1/RECK/TMIGD3/AP1AR/TIE1/ACTN1/SRGAP3/TNN/SEMA3A/NR2F2/HMOX1/DLG5/SFRP1/MARVELD3/PRKG1/SEMA6B/MCTP1/CD300A/MIIP/NO…	68
GO:0050808	synapse organization	80/1950	397/16142	2.33603e-06	7.93571e-05	6.04022e-05	NRP2/C1QB/SRPX2/SYNDIG1/FCGR2B/APOE/ABL1/SPARC/DRP2/FZD1/PCDHB2/MEF2C/C5AR1/ELFN1/EPHB3/CACNB3/WNT5A/LILRB2/C1QA/C1QC/ADGRB2/THBS2/TNR/ARHGAP22/FLRT1/COL4A1/MDGA1/ACHE/CLSTN3/DOCK10/NFATC4/TNC/NTNG2/PCDHGC3/F2R/EPHB2/CTNNB1/PALM/CLSTN2/PTN/GAP43/PLXND1/NRP1/IL10RA/PDZRN3/NTRK1/ZNF804A/FZD5/SHISA6/ZNF365/IL10/SHANK1/APP/SEPTIN11/SDK2/DLG4/TREM2/SYBU/GDNF/NLGN2/ACTN1/TPBG/GNPAT/SYNGAP1/NLGN4X/ROBO2…	80
GO:0002764	immune response-regulating signaling pathway	77/1950	378/16142	2.35397e-06	7.95043e-05	6.05143e-05	FPR3/LCP2/CMTM3/LILRB4/PTPRC/HLA-DRA/FYB1/FCGR2B/RUNX1/HLA-DRB5/CD4/ABL1/LIMK1/SHC1/KLHL6/HLA-DQA1/MEF2C/C5AR1/NFAM1/THY1/CR1/CACNB3/GRAP2/VTCN1/LILRB2/MYO1G/HLA-DRB1/FCGR3A/CD276/FGR/RFTN1/WIPF1/NCKAP1L/GCSAML/CD209/FCGR1A/C3AR1/PSMD6/HSP90AA1/PSMA3/FCER1G/HCK/PLPP4/HHLA2/HLA-DQB1/HLA-DPA1/PRKCB/TESPA1/LPXN/NFATC3/MNDA/LILRA2/NFKB1/MUC3A/MS4A2/FCGR2A/CD33/PSMC6/CD24/BTRC/FPR1/CCR7/CARD9/BTK/CMKL…	77
GO:0030206	chondroitin sulfate biosynthetic process	13/1950	26/16142	2.53422e-06	8.4474e-05	6.4297e-05	BGN/CHPF2/DSE/CHSY3/CHST15/CHST3/DCN/XYLT2/CSGALNACT2/CHST11/VCAN/CHSY1/BCAN	13
GO:0045992	negative regulation of embryonic development	13/1950	26/16142	2.53422e-06	8.4474e-05	6.4297e-05	COL5A1/COL5A2/SUFU/FZD7/WNT5A/SFRP2/SNAI1/SULF1/CTNNB1/TBX2/BMP7/GPR161/NRARP	13
GO:0045576	mast cell activation	21/1950	59/16142	2.54449e-06	8.4474e-05	6.4297e-05	LCP2/FGR/FOXF1/CD300LF/IL4R/FCER1G/ADORA2B/PIK3CG/RASGRP1/FES/BTK/LAT2/CD84/KIT/HMOX1/ADGRE2/IL13RA2/NR4A3/RHOH/CD300A/PIK3CD	21
GO:0048880	sensory system development	73/1950	354/16142	2.69181e-06	8.85146e-05	6.73725e-05	NKD1/CYP1A1/GLI3/COL5A1/SKI/ZEB1/FOXF2/INHBA/RHOJ/STRA6/COL5A2/MFAP2/COL8A1/THY1/NHS/TGFB1/SH3PXD2B/PDGFRB/BMP6/WNT5A/LAMA1/C1QA/FBN1/SLC17A7/LAMC3/COL8A2/OSR2/COL4A1/TSKU/DLX1/ACHE/PDGFRA/MYOM1/TWIST1/TWSG1/EPHB2/FBN2/CTNNB1/NES/PTN/TBX2/NRP1/SKIL/FZD5/ZEB2/STAT3/ACVRL1/SERPINF1/SDK2/CDON/TDRD7/CDKN1C/GDF11/TUB/NAGLU/SEMA3A/TENM3/BMP7/WNT2/ABI2/SHROOM2/HMGN1/TSPAN12/EFEMP1/MAB21L1/FOXC2/HIF1A/RO…	73
GO:0090132	epithelium migration	64/1950	298/16142	2.69649e-06	8.85146e-05	6.73725e-05	NRP2/SRPX2/MAP4K4/LOXL2/APOE/ABL1/SPARC/RHOJ/TEK/MMP9/EPB41L4B/FGF1/ROBO1/MEF2C/HAS2/TGFB1/WNT5A/ADGRA2/VEGFC/VASH1/KANK2/DCN/FAP/PDGFB/MCC/ITGB3/SLIT2/PTN/PECAM1/PLXND1/NRP1/MAP3K3/AKT3/PRSS3/TBXA2R/THBS1/ARSB/ZEB2/ACVRL1/SERPINF1/GREM1/ANXA3/PPM1F/ANGPT1/GLIPR2/PLCG1/APELA/SEMA3A/EDN1/NR2F2/KIT/HMOX1/NR4A1/SMOC2/ITGB2/CDH13/ITGB1/PAXIP1/MARVELD3/FOXC2/HIF1A/DOCK1/NOTCH1/STC1	64
GO:0032964	collagen biosynthetic process	18/1950	46/16142	2.74982e-06	8.92623e-05	6.79416e-05	COL1A1/COL5A1/SERPINH1/TGFB3/ENG/TGFB1/EMILIN1/PDGFRB/RCN3/IL6/P3H4/CYGB/F2R/TRAM2/P3H3/CIITA/ADAMTS3/MIR145	18
GO:0043303	mast cell degranulation	18/1950	46/16142	2.74982e-06	8.92623e-05	6.79416e-05	FGR/FOXF1/IL4R/FCER1G/ADORA2B/PIK3CG/RASGRP1/FES/BTK/LAT2/CD84/KIT/HMOX1/ADGRE2/IL13RA2/NR4A3/CD300A/PIK3CD	18
GO:0001656	metanephros development	27/1950	88/16142	2.81077e-06	9.07365e-05	6.90636e-05	KIF26B/GLI3/PDGFRB/BASP1/FBN1/OSR2/PDGFB/PDGFRA/CTNNB1/PDGFA/WWTR1/OSR1/YAP1/AKR1B1/GDNF/TCF21/GDF11/PKD1/BMP7/ROBO2/DLG5/SMO/CD34/FOXC2/GPC3/LAMB2/CALB1	27
GO:0048593	camera-type eye morphogenesis	32/1950	114/16142	3.05668e-06	9.81328e-05	7.46932e-05	GLI3/SKI/ZEB1/FOXF2/STRA6/COL8A1/THY1/WNT5A/COL8A2/TSKU/TWIST1/EPHB2/CTNNB1/PTN/TBX2/FZD5/SDK2/CDON/TDRD7/GDF11/NAGLU/TENM3/BMP7/WNT2/ABI2/SHROOM2/HMGN1/TSPAN12/HIF1A/RORB/DIO3/CALB1	32
GO:0150063	visual system development	72/1950	349/16142	3.09381e-06	9.87823e-05	7.51876e-05	NKD1/CYP1A1/GLI3/COL5A1/SKI/ZEB1/FOXF2/INHBA/RHOJ/STRA6/COL5A2/MFAP2/COL8A1/THY1/NHS/TGFB1/SH3PXD2B/PDGFRB/BMP6/WNT5A/LAMA1/C1QA/FBN1/SLC17A7/LAMC3/COL8A2/OSR2/COL4A1/TSKU/DLX1/ACHE/PDGFRA/MYOM1/TWIST1/TWSG1/EPHB2/FBN2/CTNNB1/NES/PTN/TBX2/NRP1/SKIL/FZD5/ZEB2/STAT3/ACVRL1/SERPINF1/SDK2/CDON/TDRD7/CDKN1C/GDF11/TUB/NAGLU/TENM3/BMP7/WNT2/ABI2/SHROOM2/HMGN1/TSPAN12/EFEMP1/MAB21L1/FOXC2/HIF1A/RORB/MAF/…	72
GO:0034329	cell junction assembly	80/1950	400/16142	3.16019e-06	0.000100353	7.63833e-05	MMP14/LRP1/FSCN1/SRPX2/MAP4K4/SYNDIG1/CDH11/RUNX1/ABL1/TEK/PIP5K1C/FZD1/PCDHB2/MEF2C/EPHB3/THY1/ZNF703/WNT5A/FN1/ADGRB2/THBS2/SNAI1/GJD3/FLRT1/APOD/CLDN3/MDGA1/ACHE/CLSTN3/COL16A1/NTNG2/EPHB2/CTNNB1/PARD6B/PARD6G/CLSTN2/LIMS1/PECAM1/GAP43/PLXND1/OCLN/NRP1/EPB41L3/SNAI2/NTRK1/THBS1/FZD5/LDB1/GJC1/CLDN1/SHANK1/ACVRL1/APP/SDK2/UGT8/EPHA3/ANK2/PPM1F/NLGN2/ACTN1/TPBG/GNPAT/NLGN4X/PKP1/POF1B/ROBO2/PPP1…	80
GO:0002768	immune response-regulating cell surface receptor signaling pathway	76/1950	375/16142	3.33161e-06	0.000105225	8.00915e-05	FPR3/LCP2/CMTM3/LILRB4/PTPRC/HLA-DRA/FYB1/FCGR2B/RUNX1/HLA-DRB5/CD4/ABL1/LIMK1/SHC1/KLHL6/HLA-DQA1/MEF2C/C5AR1/NFAM1/THY1/CR1/CACNB3/GRAP2/VTCN1/LILRB2/MYO1G/HLA-DRB1/FCGR3A/CD276/FGR/RFTN1/WIPF1/NCKAP1L/GCSAML/CD209/FCGR1A/C3AR1/PSMD6/HSP90AA1/PSMA3/FCER1G/HCK/PLPP4/HHLA2/HLA-DQB1/HLA-DPA1/PRKCB/TESPA1/LPXN/NFATC3/MNDA/LILRA2/NFKB1/MUC3A/MS4A2/FCGR2A/PSMC6/CD24/BTRC/FPR1/CCR7/CARD9/BTK/CMKLR1/LA…	76
GO:0002367	cytokine production involved in immune response	29/1950	99/16142	3.45966e-06	0.000108682	8.27224e-05	SPON2/CD74/HSPD1/JAK3/SEMA7A/BST2/TGFB3/TGFB1/TNFRSF1B/WNT5A/SASH3/SLC11A1/TNFSF4/IL6/FCER1G/FZD5/GPRC5B/IL10/HK1/ANGPT1/BTK/NLRP3/IRAK3/TRIL/KIT/HMOX1/RSAD2/NR4A3/GAS6	29
GO:1903557	positive regulation of tumor necrosis factor superfamily cytokine production	26/1950	84/16142	3.56294e-06	0.000111328	8.47364e-05	PTPRC/SPON2/CYBB/MMP8/TYROBP/WNT5A/SASH3/HAVCR2/SPN/NFATC4/CCL3/TWIST1/FCER1G/LILRA5/THBS1/FZD5/LILRA2/CD86/RASGRP1/APP/CLEC7A/CD14/CARD9/MAPKAPK2/CD2/NOD1	26
GO:0070661	leukocyte proliferation	60/1950	276/16142	3.64659e-06	0.000113335	8.62645e-05	PTPRC/LEF1/CD74/HSPD1/DOCK2/LRRC32/JAK3/GPNMB/FCGR2B/CD4/ABL1/BST2/MEF2C/TYROBP/PDCD1LG2/TGFB1/TNFRSF1B/VTCN1/SASH3/LILRB2/HAVCR2/SLC11A1/HLA-DMB/AIF1/CD276/SPN/NCKAP1L/CD209/TNFSF4/IL6/LST1/TWSG1/IL12RB1/CTNNB1/TNFSF8/HHLA2/HLA-DPA1/RASAL3/CSF1R/PIK3CG/MNDA/VSIG4/GPR183/IL10/CD86/SPTA1/CD180/GREM1/TREM2/GAPT/CD24/IDO1/BTK/MSN/IL7R/CCL5/KIT/DLG5/CD300A/PLCL2	60
GO:0042113	B cell activation	51/1950	222/16142	3.70919e-06	0.000114671	8.72811e-05	MMP14/PTPRC/LEF1/CD74/HSPD1/JAK3/FCGR2B/SLAMF8/INHBA/ABL1/BST2/IL11/MEF2C/TYROBP/HDAC4/NFAM1/TGFB1/SASH3/ITGA4/NCKAP1L/ZFP36L1/TNFSF4/IL6/DOCK10/DOCK11/NOTCH2/PRKCB/NTRK1/MNDA/GPR183/IL10/CD180/GAPT/CEBPG/LGALS1/BTK/LAT2/NKX2-3/THOC1/IL7R/KIT/SFRP1/ERCC1/ITGB1/PAXIP1/SAMSN1/TXLNA/CD300A/TPD52/PLCL2/PIK3CD	51
GO:0010631	epithelial cell migration	63/1950	295/16142	3.91094e-06	0.00011986	9.1231e-05	NRP2/SRPX2/MAP4K4/LOXL2/APOE/ABL1/SPARC/RHOJ/TEK/MMP9/EPB41L4B/FGF1/ROBO1/MEF2C/HAS2/TGFB1/WNT5A/ADGRA2/VEGFC/VASH1/KANK2/DCN/FAP/PDGFB/MCC/ITGB3/SLIT2/PTN/PECAM1/PLXND1/NRP1/MAP3K3/AKT3/PRSS3/TBXA2R/THBS1/ARSB/ZEB2/ACVRL1/SERPINF1/GREM1/ANXA3/PPM1F/ANGPT1/GLIPR2/PLCG1/SEMA3A/EDN1/NR2F2/KIT/HMOX1/NR4A1/SMOC2/ITGB2/CDH13/ITGB1/PAXIP1/MARVELD3/FOXC2/HIF1A/DOCK1/NOTCH1/STC1	63
GO:0002279	mast cell activation involved in immune response	18/1950	47/16142	3.95585e-06	0.00011986	9.1231e-05	FGR/FOXF1/IL4R/FCER1G/ADORA2B/PIK3CG/RASGRP1/FES/BTK/LAT2/CD84/KIT/HMOX1/ADGRE2/IL13RA2/NR4A3/CD300A/PIK3CD	18
GO:0008038	neuron recognition	18/1950	47/16142	3.95585e-06	0.00011986	9.1231e-05	NTM/ROBO1/EPHB3/EPHB2/PALLD/GAP43/NRP1/APP/CNTNAP2/EPHA3/ROBO3/TNN/MYPN/SEMA3A/ROBO2/PCDH12/NDN/MEGF8	18
GO:0001654	eye development	71/1950	345/16142	3.9591e-06	0.00011986	9.1231e-05	NKD1/CYP1A1/GLI3/COL5A1/SKI/ZEB1/FOXF2/INHBA/RHOJ/STRA6/COL5A2/MFAP2/COL8A1/THY1/NHS/TGFB1/SH3PXD2B/PDGFRB/BMP6/WNT5A/LAMA1/FBN1/SLC17A7/LAMC3/COL8A2/OSR2/COL4A1/TSKU/DLX1/ACHE/PDGFRA/MYOM1/TWIST1/TWSG1/EPHB2/FBN2/CTNNB1/NES/PTN/TBX2/NRP1/SKIL/FZD5/ZEB2/STAT3/ACVRL1/SERPINF1/SDK2/CDON/TDRD7/CDKN1C/GDF11/TUB/NAGLU/TENM3/BMP7/WNT2/ABI2/SHROOM2/HMGN1/TSPAN12/EFEMP1/MAB21L1/FOXC2/HIF1A/RORB/MAF/DIO3/…	71
GO:0032612	interleukin-1 production	29/1950	100/16142	4.31666e-06	0.000130011	9.89575e-05	ABCA1/SPHK1/TYROBP/WNT5A/HAVCR2/ACP5/CCL3/F2R/NLRP1/LILRA5/MNDA/FZD5/LILRA2/SUCNR1/IL10/APP/CD33/TREM2/TLR8/CLEC7A/HK1/CCR7/NLRP3/PML/S1PR3/NLRC4/GBP5/GAS6/NOD1	29
GO:0014812	muscle cell migration	26/1950	85/16142	4.54899e-06	0.000136306	0.000103749	LRP1/PLAU/NOX4/DOCK4/MEF2C/HDAC4/HAS2/PDGFRB/IGFBP5/POSTN/AIF1/THBS4/PDGFB/ITGB3/PLEKHO1/SLIT2/LPAR1/PLAT/NRP1/CCN4/PDGFA/FOXO4/CCL5/SMO/PRKG1/NR4A3	26
GO:0042474	middle ear morphogenesis	11/1950	20/16142	4.5982e-06	0.000137078	0.000104336	NKX3-2/MSX1/OSR2/PRRX1/NOG/OSR1/NAGLU/INSIG2/EDN1/TSHZ1/RPL38	11
GO:0060389	pathway-restricted SMAD protein phosphorylation	21/1950	61/16142	4.69653e-06	0.000138441	0.000105374	INHBA/ACVR1/PMEPA1/INHBB/TGFB3/ENG/LDLRAD4/TGFB1/EMILIN1/BMP6/GDF15/BMP8A/NOG/TWSG1/BMP2/ACVRL1/GREM1/GDF11/GDF6/BMP7/DAB2	21
GO:0030336	negative regulation of cell migration	59/1950	272/16142	4.71277e-06	0.000138441	0.000105374	LRP1/COL3A1/CD74/APOE/SLAMF8/NAV3/HAS1/BST2/DPYSL3/ROBO1/MEF2C/ENG/LDLRAD4/THY1/TGFB1/EMILIN1/IFITM1/SFRP2/IGFBP5/AIF1/VASH1/SULF1/DCN/APOD/MCC/NOG/SLIT2/CYGB/NBL1/PTN/PADI2/TBXA2R/THBS1/PODN/TIMP1/STAT3/C5orf30/ACVRL1/SERPINF1/ALOX15B/GPR173/GREM1/RECK/TMIGD3/TIE1/SRGAP3/TNN/SEMA3A/NR2F2/HMOX1/DLG5/SFRP1/MARVELD3/PRKG1/MCTP1/CD300A/MIIP/NOTCH1/STC1	59
GO:0002285	lymphocyte activation involved in immune response	40/1950	160/16142	4.715e-06	0.000138441	0.000105374	PTPRC/LEF1/HSPD1/JAK3/FCGR2B/ABL1/TGFB1/HAVCR2/SLC11A1/HLA-DMB/SPN/ITGAL/TNFSF4/IL6/DOCK10/LOXL3/HLX/ICAM1/IL12RB1/IL4R/FCER1G/DOCK11/NOTCH2/GPR183/IL10/CD86/STAT3/CD180/GAPT/LGALS1/NLRP3/NKX2-3/THOC1/ERCC1/EIF2AK4/SOCS5/PAXIP1/PLCL2/IRF4/LCP1	40
GO:0001569	branching involved in blood vessel morphogenesis	14/1950	31/16142	4.80345e-06	0.000139452	0.000106143	LEF1/ABL1/ACVR1/ENG/SFRP2/EDNRA/COL4A1/NFATC4/CTNNB1/PLXND1/NRP1/EDN1/FOXC2/NRARP	14
GO:0050650	chondroitin sulfate proteoglycan biosynthetic process	14/1950	31/16142	4.80345e-06	0.000139452	0.000106143	BGN/CHPF2/DSE/CHSY3/CHST15/CHST3/DCN/XYLT2/CSGALNACT2/CHST11/VCAN/CYTL1/CHSY1/BCAN	14
GO:0043010	camera-type eye development	64/1950	303/16142	4.82104e-06	0.000139452	0.000106143	CYP1A1/GLI3/SKI/ZEB1/FOXF2/INHBA/RHOJ/STRA6/COL8A1/THY1/NHS/TGFB1/PDGFRB/WNT5A/LAMA1/FBN1/SLC17A7/LAMC3/COL8A2/OSR2/COL4A1/TSKU/DLX1/ACHE/PDGFRA/MYOM1/TWIST1/TWSG1/EPHB2/FBN2/CTNNB1/NES/PTN/TBX2/NRP1/SKIL/FZD5/ZEB2/ACVRL1/SERPINF1/SDK2/CDON/TDRD7/CDKN1C/GDF11/TUB/NAGLU/TENM3/BMP7/WNT2/ABI2/SHROOM2/HMGN1/TSPAN12/EFEMP1/MAB21L1/FOXC2/HIF1A/RORB/MAF/DIO3/CACNA1C/LAMB2/CALB1	64
GO:0048872	homeostasis of number of cells	54/1950	242/16142	4.90999e-06	0.000141326	0.000107569	ARNT/CD74/JAK3/INHBA/ABL1/HCLS1/IKZF1/MEF2C/TGFB1/SASH3/SOD1/SPI1/NCKAP1L/ZFP36L1/IL6/DOCK10/GCNT4/F2R/RBFOX2/JAM3/FCER1G/DOCK11/MAFB/AKT3/SKIL/AXL/LDB1/GPR183/STAT3/SPTA1/RASSF2/BPGM/GAPT/CEBPG/HOXA5/CCR7/EPAS1/HSPA9/RPS24/NKX2-3/IL7R/RHEX/KIT/HMOX1/SMO/TAL1/HIF1A/THRA/PMAIP1/ADD1/CDH2/NOTCH1/PIK3CB/PIK3CD	54
GO:0001818	negative regulation of cytokine production	58/1950	267/16142	5.39377e-06	0.000154489	0.000117589	PTPRC/LEF1/MMP8/LRRC32/JAK3/GPNMB/FCGR2B/NAV3/INHBA/BST2/INHBB/TGFB3/SRGN/TYROBP/PDCD1LG2/TGFB1/HAVCR2/FN1/SLC11A1/ACP5/NCKAP1L/SSC5D/APOD/TNFSF4/IL6/HOMER3/TWIST1/TWSG1/FURIN/RNF216/LILRA5/CD83/THBS1/AXL/VSIG4/SYT11/NFKB1/IL10/C5orf30/CD33/TREM2/CD24/TLR8/IDO1/ANGPT1/BTK/NLRP3/IRAK3/CMKLR1/CD84/PML/HMOX1/CD34/CDH3/SOCS5/CD2AP/GBA/GAS6	58
GO:1905330	regulation of morphogenesis of an epithelium	43/1950	178/16142	5.46639e-06	0.000155805	0.00011859	NKD1/ROR2/FZD2/ADAMTS12/DACT1/PTK7/ABL1/FZD1/FGF1/TGFB1/FZD7/WNT5A/SFRP2/MAGED1/CTHRC1/SULF1/NOG/PSMD6/NTN4/CTNNB1/PSMA3/DAAM1/TBX2/DVL3/SNAI2/PRICKLE2/GPC6/FZD5/RSPO3/PDGFA/PSMC6/GDNF/ITGAX/AP2M1/PSMA4/BMP7/WNT2/DAB2/SMO/AP2A1/SFRP1/ARHGEF19/GPC3	43
GO:0090101	negative regulation of transmembrane receptor protein serine/threonine kinase signaling pathway	32/1950	117/16142	5.59172e-06	0.000158604	0.00012072	SKI/VASN/HTRA3/ABL1/ACVR1/PMEPA1/FZD1/HTRA1/TGFB3/LDLRAD4/TGFB1/EMILIN1/WNT5A/SFRP2/ASPN/FBN1/CILP/HTRA4/DLX1/NOG/LTBP1/TWSG1/FBN2/NBL1/ADAMTSL2/CHST11/TGFB1I1/SKIL/FSTL3/GREM1/SFRP1/NOTCH1	32
GO:0060973	cell migration involved in heart development	10/1950	17/16142	5.62301e-06	0.000158721	0.00012081	ENG/PDGFRB/HAND2/SEMA3C/TWIST1/SNAI2/BVES/DCHS1/BMP7/NOTCH1	10
GO:0003151	outflow tract morphogenesis	24/1950	76/16142	5.6747e-06	0.00015941	0.000121334	NRP2/FZD2/FZD1/ROBO1/TBX3/MEF2C/ENG/WNT5A/SFRP2/HAND2/SEMA3C/NOG/TWIST1/ZFPM2/CTNNB1/ELN/TBX2/PLXND1/NRP1/BMP7/ROBO2/FOXC2/HIF1A/NOTCH1	24
GO:0002718	regulation of cytokine production involved in immune response	25/1950	81/16142	5.7742e-06	0.000161429	0.000122871	SPON2/CD74/JAK3/SEMA7A/BST2/TGFB3/TGFB1/TNFRSF1B/WNT5A/SASH3/TNFSF4/IL6/FCER1G/FZD5/GPRC5B/IL10/HK1/ANGPT1/BTK/NLRP3/IRAK3/TRIL/HMOX1/RSAD2/NR4A3	25
GO:0032496	response to lipopolysaccharide	65/1950	311/16142	5.88695e-06	0.000163797	0.000124674	ABCA1/CCR5/CYP1A1/SPON2/ABL1/PTGER2/SPARC/LOXL1/CSF2RB/MEF2C/C5AR1/PDCD1LG2/TGFB1/TNFRSF1B/BMP6/WNT5A/LILRB2/HAVCR2/SLC11A1/LY86/PLSCR4/ACP5/DCN/MRC1/TNFSF4/IL6/PTGES/LIAS/CCL3/ICAM1/KMO/F2R/HCK/PTGIR/IL10RA/TBXA2R/AXL/LILRA2/NFKB1/IL10/CD86/CLDN1/PPBP/CNP/CD180/TNIP3/TREM2/CD14/CCR7/IDO1/NLRP3/IRAK3/ALPL/CTSG/MAPKAPK2/BDKRB1/EDNRB/EDN1/CCL5/ANKRD1/IL12RB2/IRF8/MGST2/NOTCH1/GGT2	65
GO:0002761	regulation of myeloid leukocyte differentiation	31/1950	112/16142	5.96143e-06	0.000165084	0.000125653	LILRB4/LEF1/CD74/ROR2/RUNX1/CD4/INHBA/HCLS1/TYROBP/TGFB1/DCSTAMP/C1QC/ZBTB46/FBN1/ZFP36L1/PIAS3/TFE3/CCL3/CTNNB1/CCR1/NOTCH2/MAFB/LILRB3/FSTL3/CAMK4/RASSF2/FES/TREM2/SFRP1/EVI2B/TAL1	31
GO:0003272	endocardial cushion formation	12/1950	24/16142	6.22255e-06	0.000171502	0.000130538	ACVR1/ROBO1/ENG/MSX1/SNAI1/TMEM100/NOG/SNAI2/DCHS1/BMP7/ROBO2/NOTCH1	12
GO:0050663	cytokine secretion	50/1950	220/16142	6.33933e-06	0.000173728	0.000132232	ABCA1/LCP2/LRP1/MMP8/LRRC32/FCGR2B/ABL1/IL17RA/SRGN/TNFRSF1B/OSM/WNT5A/VTCN1/HAVCR2/FN1/POSTN/AIF1/FGR/SSC5D/CCL3/TWIST1/F2R/IL4R/IL1A/NLRP1/CCN4/CSF1R/LILRA5/FZD5/LILRA2/SYT11/IL10/RASGRP1/HTR2B/ALOX15B/TLR8/CD14/HK1/CCR7/ANGPT1/NLRP3/CHI3L1/PML/CRP/CD2/CD34/NLRC4/GBP5/NOTCH1/GAS6	50
GO:0003197	endocardial cushion development	17/1950	44/16142	6.3628e-06	0.000173728	0.000132232	ACVR1/ROBO1/ENG/MSX1/FOXF1/SNAI1/TMEM100/NOG/TWIST1/BMP2/TBX2/SNAI2/ACVRL1/DCHS1/BMP7/ROBO2/NOTCH1	17
GO:2000146	negative regulation of cell motility	61/1950	287/16142	6.48966e-06	0.000176368	0.000134241	LRP1/COL3A1/CD74/APOE/SLAMF8/NAV3/HAS1/BST2/DPYSL3/ROBO1/MEF2C/ENG/LDLRAD4/THY1/TGFB1/EMILIN1/IFITM1/SFRP2/IGFBP5/AIF1/VASH1/FBLN1/SULF1/DCN/APOD/MCC/NOG/SLIT2/CYGB/NBL1/PTN/PADI2/TBXA2R/THBS1/PODN/TIMP1/STAT3/C5orf30/ACVRL1/SERPINF1/ALOX15B/GPR173/GREM1/RECK/TMIGD3/AP1AR/TIE1/SRGAP3/TNN/SEMA3A/NR2F2/HMOX1/DLG5/SFRP1/MARVELD3/PRKG1/MCTP1/CD300A/MIIP/NOTCH1/STC1	61
GO:0061005	cell differentiation involved in kidney development	19/1950	53/16142	6.72303e-06	0.000181864	0.000138425	ACTA2/GLI3/MMP9/MEF2C/BASP1/PDGFB/CTNNB1/GLIS2/WWTR1/CD24/OSR1/YAP1/GDNF/TCF21/SMO/CD34/FOXC2/NOTCH1/LAMB2	19
GO:0048565	digestive tract development	34/1950	129/16142	7.01637e-06	0.000188925	0.000143799	GLI2/CYP1A1/GLI3/GLI1/COL3A1/DACT1/FOXF2/STRA6/NKX3-2/TGFB3/EPHB3/TGFB1/WNT5A/SFRP2/FOXF1/PDGFRA/HLX/CTNNB1/TBX2/DAB1/HOXA5/DCHS1/TCF21/PKD1/NKX2-3/EDNRB/COBL/KIT/SMO/SFRP1/HIF1A/HRH2/NOTCH1/MEGF8	34
GO:0014909	smooth muscle cell migration	23/1950	72/16142	7.12327e-06	0.00019045	0.00014496	LRP1/PLAU/NOX4/DOCK4/MEF2C/HDAC4/HAS2/PDGFRB/IGFBP5/POSTN/AIF1/PDGFB/ITGB3/SLIT2/LPAR1/PLAT/NRP1/CCN4/PDGFA/FOXO4/CCL5/PRKG1/NR4A3	23
GO:0046651	lymphocyte proliferation	55/1950	251/16142	7.13821e-06	0.00019045	0.00014496	PTPRC/LEF1/CD74/HSPD1/DOCK2/LRRC32/JAK3/GPNMB/FCGR2B/CD4/ABL1/MEF2C/TYROBP/PDCD1LG2/TGFB1/TNFRSF1B/VTCN1/SASH3/LILRB2/HAVCR2/SLC11A1/HLA-DMB/AIF1/CD276/SPN/NCKAP1L/CD209/TNFSF4/IL6/LST1/TWSG1/IL12RB1/CTNNB1/TNFSF8/HHLA2/HLA-DPA1/RASAL3/PIK3CG/MNDA/VSIG4/GPR183/IL10/CD86/SPTA1/CD180/GAPT/CD24/IDO1/BTK/MSN/IL7R/CCL5/DLG5/CD300A/PLCL2	55
GO:0001958	endochondral ossification	13/1950	28/16142	7.21774e-06	0.000190829	0.000145249	MMP14/COL1A1/TEK/MEF2C/BMP6/MMP16/TMEM119/RUNX2/PEX7/NAB2/COL13A1/INPPL1/ALPL	13
GO:0036075	replacement ossification	13/1950	28/16142	7.21774e-06	0.000190829	0.000145249	MMP14/COL1A1/TEK/MEF2C/BMP6/MMP16/TMEM119/RUNX2/PEX7/NAB2/COL13A1/INPPL1/ALPL	13
GO:0032760	positive regulation of tumor necrosis factor production	25/1950	82/16142	7.36316e-06	0.000193797	0.000147508	PTPRC/SPON2/CYBB/MMP8/TYROBP/WNT5A/SASH3/HAVCR2/SPN/NFATC4/CCL3/TWIST1/FCER1G/LILRA5/THBS1/FZD5/LILRA2/RASGRP1/APP/CLEC7A/CD14/CARD9/MAPKAPK2/CD2/NOD1	25
GO:0003002	regionalization	68/1950	332/16142	7.44077e-06	0.000194961	0.000148394	NRP2/GLI2/NKD1/LEF1/GLI3/GLI1/SKI/CDX1/ROR2/ACVR1/FGF1/ROBO1/TBX3/MEF2C/SUFU/WNT5A/MSX1/BASP1/C1QA/SFRP2/SEMA3C/FOXF1/SNAI1/DLX1/BTG2/HOXB4/NOG/POFUT1/BMP2/NBL1/CTNNB1/MAFB/NRP1/FZD5/LDB1/PCGF2/ZEB2/HOXD8/CDON/HOXB3/GREM1/OSR1/HOXA5/HOXB2/HOXB5/GDNF/TRA2B/CHSY1/GDF11/BHLHE40/SEMA3A/EDN1/TSHZ1/COBL/NR2F2/WNT2/ROBO2/EGR2/SMO/HOXA3/SFRP1/BHLHE41/FOXC2/GPC3/NOTCH1/MEGF8/GPR161/NRARP	68
GO:0060828	regulation of canonical Wnt signaling pathway	59/1950	276/16142	7.59406e-06	0.000197796	0.000150551	NKD1/COL1A1/GLI3/GLI1/ROR2/DACT1/APOE/PTK7/NOTUM/IGFBP4/FZD1/DKK3/SULF2/SFRP4/IGFBP1/FZD7/ZNF703/WNT5A/SFRP2/HECW1/ADGRA2/CTHRC1/DACT3/IGFBP6/MCC/NOG/FRZB/CDK14/PSMD6/BMP2/CTNNB1/PSMA3/DVL3/SNAI2/SHISA6/GPRC5B/NFKB1/RSPO3/WWTR1/KREMEN1/PSMC6/GREM1/RECK/BTRC/YAP1/TNN/DKK2/PSMA4/RBMS3/DAB2/SFRP1/CDH3/MIR145/CDH2/UBE2B/GPC3/NOTCH1/NRARP/RSPO1	59
GO:0007498	mesoderm development	33/1950	124/16142	7.61663e-06	0.000197796	0.000150551	LEF1/INHBA/ACVR1/IKZF1/TBX3/WNT5A/SFRP2/FOXF1/SNAI1/ZFP36L1/ITGB3/NOG/TWSG1/ZFPM2/HCK/EXT2/LDB1/OSR1/YAP1/POFUT2/BTK/GDF11/TIE1/APELA/HMGA2/BMP7/RPL38/SMO/ITGB1/TAL1/FOXC2/NR4A3/MIR145	33
GO:0002429	immune response-activating cell surface receptor signaling pathway	70/1950	345/16142	7.70581e-06	0.000198348	0.000150972	FPR3/LCP2/CMTM3/LILRB4/PTPRC/HLA-DRA/FYB1/FCGR2B/RUNX1/HLA-DRB5/CD4/ABL1/LIMK1/KLHL6/HLA-DQA1/MEF2C/C5AR1/NFAM1/THY1/CR1/CACNB3/GRAP2/VTCN1/MYO1G/HLA-DRB1/FCGR3A/CD276/FGR/RFTN1/WIPF1/NCKAP1L/GCSAML/CD209/FCGR1A/C3AR1/PSMD6/HSP90AA1/PSMA3/FCER1G/HCK/PLPP4/HHLA2/HLA-DQB1/HLA-DPA1/PRKCB/TESPA1/LPXN/MNDA/LILRA2/NFKB1/MUC3A/FCGR2A/PSMC6/BTRC/FPR1/CCR7/CARD9/BTK/CMKLR1/LAT2/PLCG1/PSMA4/ARPC3/NR4A3/DOC…	70
GO:0002757	immune response-activating signal transduction	70/1950	345/16142	7.70581e-06	0.000198348	0.000150972	FPR3/LCP2/CMTM3/LILRB4/PTPRC/HLA-DRA/FYB1/FCGR2B/RUNX1/HLA-DRB5/CD4/ABL1/LIMK1/KLHL6/HLA-DQA1/MEF2C/C5AR1/NFAM1/THY1/CR1/CACNB3/GRAP2/VTCN1/MYO1G/HLA-DRB1/FCGR3A/CD276/FGR/RFTN1/WIPF1/NCKAP1L/GCSAML/CD209/FCGR1A/C3AR1/PSMD6/HSP90AA1/PSMA3/FCER1G/HCK/PLPP4/HHLA2/HLA-DQB1/HLA-DPA1/PRKCB/TESPA1/LPXN/MNDA/LILRA2/NFKB1/MUC3A/FCGR2A/PSMC6/BTRC/FPR1/CCR7/CARD9/BTK/CMKLR1/LAT2/PLCG1/PSMA4/ARPC3/NR4A3/DOC…	70
GO:0003007	heart morphogenesis	54/1950	246/16142	8.1595e-06	0.000208935	0.00015903	NRP2/COL5A1/ALPK2/FZD2/ACVR1/TEK/FZD1/ROBO1/TBX3/MEF2C/ENG/SUFU/HAS2/TGFB1/WNT5A/MSX1/SFRP2/HAND2/SEMA3C/FOXF1/SNAI1/TMEM100/NOG/SLIT2/MYOM1/TWIST1/ZFPM2/BMP2/CTNNB1/ELN/MICAL2/TBX2/PLXND1/NOTCH2/NRP1/SNAI2/COL11A1/ACVRL1/ACTC1/S1PR1/HTR2B/ADGRG6/YAP1/DCHS1/BMP7/ANKRD1/WNT2/ROBO2/SMO/FOXC2/HIF1A/INSR/NOTCH1/MEGF8	54
GO:0050868	negative regulation of T cell activation	29/1950	103/16142	8.18861e-06	0.000208935	0.00015903	GLI3/CD74/LRRC32/JAK3/GPNMB/FCGR2B/RUNX1/PDCD1LG2/TGFB1/TNFAIP8L2/VTCN1/LILRB2/HAVCR2/SPN/TNFSF4/LOXL3/HLX/TWSG1/IL4R/VSIG4/IL10/CD86/IDO1/DLG5/SOCS5/CD300A/RUNX3/NRARP/PAG1	29
GO:0055123	digestive system development	36/1950	141/16142	8.34099e-06	0.000211897	0.000161285	GLI2/CYP1A1/GLI3/GLI1/COL3A1/DACT1/FOXF2/STRA6/NKX3-2/TGFB3/EPHB3/TGFB1/WNT5A/SFRP2/FOXF1/PDGFRA/HLX/CTNNB1/TBX2/DAB1/CDKN1C/HOXA5/DCHS1/TCF21/PKD1/NKX2-3/EDNRB/COBL/KIT/SMO/SFRP1/HIF1A/INSR/HRH2/NOTCH1/MEGF8	36
GO:0042108	positive regulation of cytokine biosynthetic process	21/1950	63/16142	8.38256e-06	0.000212032	0.000161387	PTPRC/CYBB/CD74/CD4/TYROBP/WNT5A/CD276/SPN/IL6/IL1A/THBS1/CD86/STAT3/APP/TLR8/CEBPG/CLEC7A/MAPKAPK2/HMOX1/TLR7/IRF4	21
GO:0032331	negative regulation of chondrocyte differentiation	11/1950	21/16142	8.60054e-06	0.000216608	0.00016487	GLI2/RFLNB/ADAMTS12/NKX3-2/ADAMTS7/LTBP3/CTNNB1/CCN4/SNAI2/GREM1/EFEMP1	11
GO:1903555	regulation of tumor necrosis factor superfamily cytokine production	37/1950	147/16142	8.9459e-06	0.000224339	0.000170754	PTPRC/SPON2/CYBB/MMP8/GPNMB/TYROBP/WNT5A/SASH3/HAVCR2/ACP5/SPN/NFATC4/CCL3/TWIST1/FCER1G/LILRA5/THBS1/AXL/FZD5/LILRA2/SYT11/IL10/CD86/RASGRP1/APP/CD33/TREM2/CLEC7A/CD14/ANGPT1/CARD9/IRAK3/MAPKAPK2/CD2/CD34/GAS6/NOD1	37
GO:0007389	pattern specification process	82/1950	424/16142	9.10982e-06	0.000227016	0.000172792	NRP2/GLI2/NKD1/LEF1/GLI3/GLI1/SKI/CDX1/ROR2/ZEB1/ACVR1/FGF1/NKX3-2/ROBO1/TBX3/MEF2C/ENG/SUFU/WNT5A/MSX1/BASP1/C1QA/SFRP2/HAND2/SEMA3C/FOXF1/SNAI1/DLX1/BTG2/HOXB4/NOG/POFUT1/BMP2/NBL1/CTNNB1/MICAL2/TBX2/MAFB/NRP1/FZD5/LDB1/PCGF2/ZEB2/ACVRL1/HOXD8/CDON/HOXB3/GREM1/OFD1/OSR1/HOXA5/HOXB2/HOXB5/GDNF/DCHS1/TRA2B/CHSY1/GDF11/BHLHE40/SYNGAP1/SEMA3A/EDN1/TSHZ1/COBL/BMP7/NR2F2/WNT2/ROBO2/EGR2/SMO/HOXA3/SFR…	82
GO:0032943	mononuclear cell proliferation	55/1950	253/16142	9.13036e-06	0.000227016	0.000172792	PTPRC/LEF1/CD74/HSPD1/DOCK2/LRRC32/JAK3/GPNMB/FCGR2B/CD4/ABL1/MEF2C/TYROBP/PDCD1LG2/TGFB1/TNFRSF1B/VTCN1/SASH3/LILRB2/HAVCR2/SLC11A1/HLA-DMB/AIF1/CD276/SPN/NCKAP1L/CD209/TNFSF4/IL6/LST1/TWSG1/IL12RB1/CTNNB1/TNFSF8/HHLA2/HLA-DPA1/RASAL3/PIK3CG/MNDA/VSIG4/GPR183/IL10/CD86/SPTA1/CD180/GAPT/CD24/IDO1/BTK/MSN/IL7R/CCL5/DLG5/CD300A/PLCL2	55
GO:0032611	interleukin-1 beta production	26/1950	88/16142	9.18858e-06	0.000227495	0.000173157	ABCA1/SPHK1/TYROBP/WNT5A/ACP5/CCL3/F2R/NLRP1/LILRA5/MNDA/FZD5/LILRA2/SUCNR1/APP/CD33/TREM2/TLR8/CLEC7A/HK1/CCR7/NLRP3/PML/S1PR3/NLRC4/GBP5/NOD1	26
GO:0022604	regulation of cell morphogenesis	90/1950	477/16142	9.47061e-06	0.000233489	0.000177719	FGG/FMNL1/LRP1/FMNL3/PLXNA4/APOE/SEMA7A/ABL1/LIMK1/LZTS1/SPARC/RHOJ/ROBO1/ARAP1/PDPN/FGD5/EPHB3/THY1/HAS2/WNT5A/GNA12/FN1/POSTN/HECW1/SEMA3C/CHN1/ATP10A/FGR/PALM2AKAP2/FBLN1/TNR/SHTN1/PLEKHO1/PLXNC1/SLIT2/NFATC4/LST1/CCL3/LPAR1/CASS4/ICAM1/ISLR2/EPHB2/PALM/HCK/PTN/LIMS1/PLXND1/DVL3/NRP1/EPB41L3/SEMA4C/CSF1R/SKIL/BVES/ZEB2/DAB1/SPTA1/S100B/FES/DLG4/FGD1/ZSWIM4/PREX1/WTIP/AP1AR/MSN/SYNGAP1/SEMA3A/X…	90
GO:0014911	positive regulation of smooth muscle cell migration	16/1950	41/16142	1.02232e-05	0.000250985	0.000191036	LRP1/NOX4/DOCK4/HDAC4/HAS2/PDGFRB/IGFBP5/POSTN/AIF1/PDGFB/LPAR1/NRP1/CCN4/FOXO4/CCL5/NR4A3	16
GO:0070168	negative regulation of biomineral tissue development	12/1950	25/16142	1.06513e-05	0.000259314	0.000197375	RFLNB/SRGN/TGFB1/ASPN/LTBP3/CCL3/CCR1/GREM1/ECM1/HIF1A/NOTCH1/GAS6	12
GO:0110150		12/1950	25/16142	1.06513e-05	0.000259314	0.000197375	RFLNB/SRGN/TGFB1/ASPN/LTBP3/CCL3/CCR1/GREM1/ECM1/HIF1A/NOTCH1/GAS6	12
GO:0043542	endothelial cell migration	49/1950	218/16142	1.07549e-05	0.00026075	0.000198469	NRP2/SRPX2/LOXL2/APOE/ABL1/SPARC/RHOJ/TEK/FGF1/ROBO1/MEF2C/TGFB1/WNT5A/ADGRA2/VEGFC/VASH1/DCN/FAP/PDGFB/ITGB3/SLIT2/PTN/PECAM1/PLXND1/NRP1/MAP3K3/AKT3/PRSS3/TBXA2R/THBS1/ACVRL1/SERPINF1/GREM1/ANXA3/ANGPT1/PLCG1/EDN1/NR2F2/HMOX1/NR4A1/SMOC2/ITGB2/CDH13/ITGB1/PAXIP1/FOXC2/HIF1A/NOTCH1/STC1	49
GO:0010721	negative regulation of cell development	66/1950	323/16142	1.09291e-05	0.000262792	0.000200023	LRP1/SPOCK1/GLI3/MAP4K4/EIF4E/COL3A1/SKI/RFLNB/APOE/SEMA7A/DPYSL3/PMP22/THY1/TGFB1/WNT5A/FBN1/POSTN/SEMA3C/FBLN1/TNR/IL6/DLX1/NOG/SLIT2/NFATC4/LPAR1/FRZB/EPHB2/CTNNB1/PTN/NRP1/SEMA4C/NR2F1/NOTCH3/ZNF365/STAT3/DAB1/APP/GPR173/KREMEN1/NPR2/BRINP1/LGALS1/GDF11/AP1AR/TNN/SYNGAP1/SEMA3A/RGS4/EDNRB/BMP7/TRPV1/S1PR3/FUOM/NGFR/DYNLT1/EIF2AK4/ASAP1/MYLIP/SEMA6B/IFRD1/DIO3/PRTG/NOTCH1/SLC6A4/YWHAH	66
GO:0060070	canonical Wnt signaling pathway	66/1950	323/16142	1.09291e-05	0.000262792	0.000200023	NKD1/COL1A1/LEF1/GLI3/GLI1/ROR2/FZD2/DACT1/APOE/PTK7/NOTUM/IGFBP4/FZD1/DKK3/SULF2/SFRP4/IGFBP1/FZD7/ZNF703/WNT5A/SFRP2/HECW1/ADGRA2/CTHRC1/DACT3/IGFBP6/MCC/NOG/FRZB/PYGO1/CDK14/PSMD6/BMP2/CTNNB1/PSMA3/DVL3/SNAI2/FZD5/SHISA6/GPRC5B/NFKB1/RSPO3/WWTR1/FZD10/KREMEN1/PSMC6/GREM1/RECK/BTRC/YAP1/TNN/DKK2/PSMA4/RBMS3/WNT2/DAB2/SFRP1/CDH3/MIR145/CDH2/UBE2B/GPC3/NOTCH1/TCF7L1/NRARP/RSPO1	66
GO:0014033	neural crest cell differentiation	26/1950	89/16142	1.15052e-05	0.000275025	0.000209334	NRP2/SEMA7A/ACVR1/MEF2C/FN1/HAND2/SEMA3C/EDNRA/FRZB/TWIST1/ANXA6/NRP1/SEMA4C/SNAI2/ZEB2/HTR2B/GDNF/SEMA3A/EDNRB/EDN1/BMP7/SMO/SFRP1/FOXC2/HIF1A/SEMA6B	26
GO:0002688	regulation of leukocyte chemotaxis	30/1950	110/16142	1.15319e-05	0.000275025	0.000209334	CD74/SLAMF8/C5AR1/WNT5A/VEGFB/AIF1/THBS4/VEGFC/NCKAP1L/IL6/SLIT2/C3AR1/CCL3/NBL1/CCR1/JAM3/PTN/PLA2G7/CCL4/EDN2/VEGFD/PADI2/THBS1/GREM1/CCR7/CMKLR1/EDN1/CCL5/F7/GAS6	30
GO:0061311	cell surface receptor signaling pathway involved in heart development	13/1950	29/16142	1.16377e-05	0.000276418	0.000210394	ALPK2/ACVR1/TGFB1/WNT5A/MSX1/HAND2/SNAI1/NOG/BMP2/CTNNB1/NOTCH2/SNAI2/NOTCH1	13
GO:0050870	positive regulation of T cell activation	45/1950	195/16142	1.19562e-05	0.000282834	0.000215277	GLI2/LILRB4/PTPRC/GLI3/CD74/HSPD1/JAK3/RUNX1/CD4/PDCD1LG2/THY1/TGFB1/GRAP2/VTCN1/SASH3/LILRB2/HAVCR2/HLA-DMB/AIF1/CD276/NCKAP1L/CD209/TNFSF4/IL6/HLX/IL12RB1/IL4R/HHLA2/HLA-DPA1/RASAL3/TESPA1/CD83/CD86/SPTA1/RASGRP1/SIRPB1/CD24/LGALS1/CCR7/NLRP3/IL7R/CCL5/SOCS5/MAP3K8/RUNX3	45
GO:0060560	developmental growth involved in morphogenesis	51/1950	231/16142	1.21697e-05	0.000286723	0.000218238	KIF26B/NRP2/NKD1/LRP1/PLXNA4/APOE/PTK7/SEMA7A/ABL1/LIMK1/FGF1/TGFB1/WNT5A/ITGA4/FN1/SFRP2/POSTN/SEMA3C/TNR/FLRT1/SHTN1/DCLK1/SLIT2/TNC/ISLR2/HSP90AA1/CTNNB1/TBX2/NRP1/SEMA4C/ZEB2/APP/S1PR1/YAP1/SEMA3A/NEDD4L/COBL/SFRP1/ITGB1/EIF2AK4/LLPH/SYT3/NIN/SEMA6B/TRPV2/IFRD1/NDN/L1CAM/NOTCH1/MEGF8/LAMB2	51
GO:0032680	regulation of tumor necrosis factor production	36/1950	144/16142	1.3821e-05	0.000324321	0.000246855	PTPRC/SPON2/CYBB/MMP8/GPNMB/TYROBP/WNT5A/SASH3/HAVCR2/ACP5/SPN/NFATC4/CCL3/TWIST1/FCER1G/LILRA5/THBS1/AXL/FZD5/LILRA2/SYT11/IL10/RASGRP1/APP/CD33/TREM2/CLEC7A/CD14/ANGPT1/CARD9/IRAK3/MAPKAPK2/CD2/CD34/GAS6/NOD1	36
GO:0050769	positive regulation of neurogenesis	86/1950	455/16142	1.38772e-05	0.000324339	0.000246869	GLI2/LRP1/TIMP2/GLI3/ZEB1/PLXNA4/APOE/PTK7/SEMA7A/LIMK1/DPYSL3/FZD1/ROBO1/MEF2C/TGFB1/TNFRSF1B/BMP6/WNT5A/TCF4/FN1/CREB3L2/VEGFC/NUMBL/P3H1/SHTN1/IL6/DLX1/RNF112/PLXNC1/BEND6/SLIT2/CCL3/LPAR1/ISLR2/EPHB2/BMP2/NBL1/CTNNB1/PTN/FEZ1/PLXND1/DVL3/NRP1/NTRK1/SKIL/SERPINE2/ZNF804A/ARSB/VLDLR/GPRC5B/ZNF365/ZEB2/DAB1/SHANK1/SERPINF1/CRTC1/CDON/FES/DLG4/TREM2/BRINP1/EPHA3/SEMA3A/TENM3/NEDD4L/COBL/GDF6/BMP7…	86
GO:0048704	embryonic skeletal system morphogenesis	26/1950	90/16142	1.43407e-05	0.000333836	0.000254098	MMP14/GLI3/ZEB1/TGFB3/MEF2C/MMP16/OSR2/PRRX1/HOXB4/PDGFRA/RUNX2/NOG/TWIST1/CTNNB1/CHST11/COL11A1/PCGF2/HOXB3/OSR1/HOXA5/HOXB2/HOXB5/BMP7/HOXA3/FOXC2/MEGF8	26
GO:0014910	regulation of smooth muscle cell migration	21/1950	65/16142	1.45054e-05	0.00033633	0.000255996	LRP1/PLAU/NOX4/DOCK4/MEF2C/HDAC4/HAS2/PDGFRB/IGFBP5/POSTN/AIF1/PDGFB/SLIT2/LPAR1/NRP1/CCN4/PDGFA/FOXO4/CCL5/PRKG1/NR4A3	21
GO:0048015	phosphatidylinositol-mediated signaling	41/1950	173/16142	1.46628e-05	0.000338635	0.000257751	TEK/PIP5K1C/HCLS1/PIP5K1B/PREX2/OSM/PDGFRB/UNC5B/NCF1/FGR/PIP4K2B/DCN/ZFP36L1/PDGFB/PDGFRA/TWIST1/F2R/CSF1R/NTRK1/SERPINE2/PIK3CG/PRR5L/PIK3R5/RASGRP1/PDGFA/HTR2B/NCS1/STAMBP/ANGPT1/IER3/DIPK2A/HTR2A/PLCG1/EDN1/CCL5/KIT/IGF1R/INSR/PIP4K2A/PIK3CB/PIK3CD	41
GO:0045778	positive regulation of ossification	25/1950	85/16142	1.48048e-05	0.000340569	0.000259222	PDLIM7/GLI3/ACVR1/TGFB3/MEF2C/TGFB1/IFITM1/BMP6/WNT5A/SFRP2/OSR2/CTHRC1/TMEM119/IL6/DDR2/RUNX2/FBN2/BMP2/CTNNB1/KL/PTN/CCN4/ZHX3/OSR1/BMP7	25
GO:0043405	regulation of MAP kinase activity	66/1950	326/16142	1.4939e-05	0.000342308	0.000260546	PTPRC/CD74/ROR2/APOE/NOX4/ITGA1/SHC1/FGF1/ROBO1/TGFB3/C5AR1/TGFB1/PDGFRB/WNT5A/GDF15/SFRP2/MAGED1/SOD1/SPRED3/SPRY4/PDGFB/LPAR1/F2R/EPHB2/BMP2/DVL3/S1PR2/MAP3K3/ADORA2B/NTRK1/MDFIC/PIK3CG/THBS1/FZD5/ZEB2/PIK3R5/RASGRP1/PDGFA/HTR2B/FZD10/CD24/MAP3K12/FPR1/IRAK3/MAPKAPK5/HTR2A/DUSP4/MAPKAPK2/RGS4/PEA15/GADD45A/EDN1/BMP7/KIT/SFRP1/C1QTNF2/IGF1R/MAP3K6/TENM1/MAP3K8/INSR/CD300A/GBA/PIK3CB/DUSP8/NOD1	66
GO:0050707	regulation of cytokine secretion	44/1950	191/16142	1.55805e-05	0.000355612	0.000270672	LRP1/MMP8/LRRC32/FCGR2B/ABL1/IL17RA/SRGN/TNFRSF1B/OSM/WNT5A/VTCN1/HAVCR2/FN1/POSTN/AIF1/FGR/SSC5D/CCL3/TWIST1/F2R/IL4R/IL1A/NLRP1/CCN4/CSF1R/LILRA5/FZD5/LILRA2/SYT11/IL10/RASGRP1/HTR2B/ALOX15B/TLR8/CD14/HK1/CCR7/ANGPT1/NLRP3/PML/CRP/CD2/CD34/GAS6	44
GO:0030178	negative regulation of Wnt signaling pathway	46/1950	203/16142	1.58636e-05	0.000360665	0.000274518	NKD1/LRP1/GLI3/GLI1/ROR2/ALPK2/DACT1/APOE/NOTUM/IGFBP4/HIC1/FZD1/DKK3/SFRP4/IGFBP1/WNT5A/SFRP2/HECW1/CTHRC1/DACT3/TSKU/IGFBP6/MCC/NOG/NFATC4/FRZB/PSMD6/BMP2/PSMA3/DVL3/SNAI2/SHISA6/WWTR1/KREMEN1/PSMC6/GREM1/TNN/DKK2/PSMA4/RBMS3/DAB2/SFRP1/APCDD1/CDH2/GPC3/NOTCH1	46
GO:2000826	regulation of heart morphogenesis	15/1950	38/16142	1.64027e-05	0.000370803	0.000282235	ACVR1/ROBO1/ENG/HAND2/SEMA3C/NOG/TWIST1/BMP2/CTNNB1/TBX2/BMP7/ROBO2/SMO/FOXC2/NOTCH1	15
GO:0050804	modulation of chemical synaptic transmission	81/1950	424/16142	1.64364e-05	0.000370803	0.000282235	EIF4E/ROR2/LAMA2/CDH11/APOE/ABL1/KCNMB4/LZTS1/APBA1/MEF2C/TYROBP/DGKI/CACNB3/LILRB2/TSHZ3/TNR/SNCAIP/MAP1A/ACHE/CLSTN3/IQSEC2/NFATC4/NTNG2/KMO/F2R/EPHB2/SNAP25/BCHE/SORCS2/STX3/CLSTN2/PTN/S1PR2/PLAT/RNF216/ADORA2B/PRKCB/NTRK1/SERPINE2/SHISA6/SYT11/STAT3/SHANK1/APP/S100B/GRID1/NCS1/CRTC1/NETO1/GRIN2D/DLG4/SLC1A3/PPP1R9B/SYBU/GDNF/NLGN2/JPH4/HTR2A/PLCG1/SYNGAP1/NLGN4X/RGS4/EDN1/KIT/PPP1R9A/EGR2/NSG…	81
GO:0071706	tumor necrosis factor superfamily cytokine production	37/1950	151/16142	1.71442e-05	0.000385276	0.000293251	PTPRC/SPON2/CYBB/MMP8/GPNMB/TYROBP/WNT5A/SASH3/HAVCR2/ACP5/SPN/NFATC4/CCL3/TWIST1/FCER1G/LILRA5/THBS1/AXL/FZD5/LILRA2/SYT11/IL10/CD86/RASGRP1/APP/CD33/TREM2/CLEC7A/CD14/ANGPT1/CARD9/IRAK3/MAPKAPK2/CD2/CD34/GAS6/NOD1	37
GO:0048706	embryonic skeletal system development	32/1950	123/16142	1.72098e-05	0.000385276	0.000293251	MMP14/COL1A1/GLI3/ZEB1/NKX3-2/TGFB3/MEF2C/SULF2/WNT5A/MMP16/OSR2/SULF1/DLX1/PRRX1/HOXB4/PDGFRA/RUNX2/NOG/TWIST1/CTNNB1/CHST11/COL11A1/PCGF2/HOXB3/OSR1/HOXA5/HOXB2/HOXB5/BMP7/HOXA3/FOXC2/MEGF8	32
GO:0021602	cranial nerve morphogenesis	12/1950	26/16142	1.76087e-05	0.000392702	0.000298903	NRP2/GLI3/PLXNA4/EPHB2/MAFB/NRP1/ATP8B1/HOXB3/HOXB2/SEMA3A/EGR2/HOXA3	12
GO:0045621	positive regulation of lymphocyte differentiation	26/1950	91/16142	1.77962e-05	0.000395374	0.000300937	MMP14/GLI2/LILRB4/PTPRC/GLI3/CD74/RUNX1/TGFB1/SASH3/LILRB2/NCKAP1L/TNFSF4/HLX/IL12RB1/IL4R/TESPA1/CD83/AXL/CD86/RASGRP1/BTK/NLRP3/IL7R/SOCS5/RUNX3/GAS6	26
GO:0099177	regulation of trans-synaptic signaling	81/1950	425/16142	1.79564e-05	0.000397422	0.000302496	EIF4E/ROR2/LAMA2/CDH11/APOE/ABL1/KCNMB4/LZTS1/APBA1/MEF2C/TYROBP/DGKI/CACNB3/LILRB2/TSHZ3/TNR/SNCAIP/MAP1A/ACHE/CLSTN3/IQSEC2/NFATC4/NTNG2/KMO/F2R/EPHB2/SNAP25/BCHE/SORCS2/STX3/CLSTN2/PTN/S1PR2/PLAT/RNF216/ADORA2B/PRKCB/NTRK1/SERPINE2/SHISA6/SYT11/STAT3/SHANK1/APP/S100B/GRID1/NCS1/CRTC1/NETO1/GRIN2D/DLG4/SLC1A3/PPP1R9B/SYBU/GDNF/NLGN2/JPH4/HTR2A/PLCG1/SYNGAP1/NLGN4X/RGS4/EDN1/KIT/PPP1R9A/EGR2/NSG…	81
GO:0032729	positive regulation of interferon-gamma production	20/1950	61/16142	1.8055e-05	0.000398095	0.000303008	HSPD1/ABL1/WNT5A/SASH3/HAVCR2/SLC11A1/CD276/TNFSF4/IL12RB1/HLA-DPA1/FZD5/RASGRP1/TLR8/CEBPG/CLEC7A/CD14/CD2/IL12RB2/IRF8/TLR7	20
GO:0061082	myeloid leukocyte cytokine production	13/1950	30/16142	1.82712e-05	0.000401348	0.000305484	SPON2/CD74/SEMA7A/TGFB3/TGFB1/WNT5A/FCER1G/GPRC5B/IRAK3/KIT/HMOX1/NR4A3/GAS6	13
GO:0043367	CD4-positive, alpha-beta T cell differentiation	22/1950	71/16142	1.92713e-05	0.000421732	0.000320999	LEF1/JAK3/RUNX1/SASH3/SPN/NCKAP1L/TNFSF4/IL6/LOXL3/HLX/IL12RB1/IL4R/CD83/GPR183/CD86/STAT3/NLRP3/NKX2-3/SOCS5/RSAD2/RUNX3/IRF4	22
GO:0046578	regulation of Ras protein signal transduction	51/1950	235/16142	1.99856e-05	0.000435707	0.000331636	ABCA1/TIMP2/MAP4K4/COL3A1/APOE/ABL1/SHC1/ROBO1/PSD/FGD5/MYO9B/PREX2/DGKI/CYTH4/PDGFRB/RASGRP4/RASA3/KANK2/ARHGEF17/SPRY4/IQSEC2/LPAR1/F2R/EPHB2/KCTD10/PLEKHG2/NOTCH2/NRP1/STMN3/ARHGEF39/RASAL3/NTRK1/RASGRP1/F2RL2/CYTH3/RASGRF2/ARHGEF38/PLEKHG1/FGD1/PREX1/STAMBP/ARHGEF28/TIAM2/IQSEC3/SYNGAP1/DYNLT1/ITGB1/ARHGEF25/ARHGEF19/PSD2/NOTCH1	51
GO:0097530	granulocyte migration	34/1950	135/16142	2.00591e-05	0.000435707	0.000331636	CD74/SLAMF8/ITGA1/PIP5K1C/IL17RA/C5AR1/CCL18/THBS4/NCKAP1L/SLIT2/C3AR1/CCL3/CXADR/JAM3/FCER1G/PECAM1/CCL4/EDN2/CSF3R/PIK3CG/THBS1/PPBP/PREX1/CCR7/CMKLR1/CD99L2/ITGA9/EDN1/CCL5/ADGRE2/ITGB2/CD300A/PIK3CD/CD99	34
GO:0010463	mesenchymal cell proliferation	16/1950	43/16142	2.07607e-05	0.000447619	0.000340703	ZEB1/WNT5A/MSX1/HAND2/FOXF1/PRRX1/BMP2/CTNNB1/PTN/PDGFA/OSR1/DCHS1/BMP7/WNT2/SMO/GPC3	16
GO:0035850	epithelial cell differentiation involved in kidney development	16/1950	43/16142	2.07607e-05	0.000447619	0.000340703	ACTA2/MMP9/MEF2C/BASP1/PDGFB/CTNNB1/WWTR1/CD24/OSR1/YAP1/GDNF/SMO/CD34/FOXC2/NOTCH1/LAMB2	16
GO:0001755	neural crest cell migration	19/1950	57/16142	2.23292e-05	0.000477909	0.000363758	NRP2/SEMA7A/ACVR1/FN1/HAND2/SEMA3C/TWIST1/ANXA6/NRP1/SEMA4C/ZEB2/HTR2B/GDNF/SEMA3A/EDNRB/BMP7/SMO/HIF1A/SEMA6B	19
GO:0050853	B cell receptor signaling pathway	19/1950	57/16142	2.23292e-05	0.000477909	0.000363758	CMTM3/PTPRC/FCGR2B/RUNX1/ABL1/KLHL6/MEF2C/NFAM1/RFTN1/NCKAP1L/GCSAML/PRKCB/LPXN/MNDA/BTK/LAT2/CD300A/PLCL2/PIK3CD	19
GO:0032640	tumor necrosis factor production	36/1950	147/16142	2.2437e-05	0.000478465	0.000364181	PTPRC/SPON2/CYBB/MMP8/GPNMB/TYROBP/WNT5A/SASH3/HAVCR2/ACP5/SPN/NFATC4/CCL3/TWIST1/FCER1G/LILRA5/THBS1/AXL/FZD5/LILRA2/SYT11/IL10/RASGRP1/APP/CD33/TREM2/CLEC7A/CD14/ANGPT1/CARD9/IRAK3/MAPKAPK2/CD2/CD34/GAS6/NOD1	36
GO:0048017	inositol lipid-mediated signaling	41/1950	176/16142	2.26533e-05	0.000481321	0.000366355	TEK/PIP5K1C/HCLS1/PIP5K1B/PREX2/OSM/PDGFRB/UNC5B/NCF1/FGR/PIP4K2B/DCN/ZFP36L1/PDGFB/PDGFRA/TWIST1/F2R/CSF1R/NTRK1/SERPINE2/PIK3CG/PRR5L/PIK3R5/RASGRP1/PDGFA/HTR2B/NCS1/STAMBP/ANGPT1/IER3/DIPK2A/HTR2A/PLCG1/EDN1/CCL5/KIT/IGF1R/INSR/PIP4K2A/PIK3CB/PIK3CD	41
GO:0030204	chondroitin sulfate metabolic process	15/1950	39/16142	2.36922e-05	0.00050157	0.000381767	BGN/CHPF2/DSE/CHSY3/CHST15/CHST3/DCN/XYLT2/CSGALNACT2/CHST11/VCAN/ARSB/CHSY1/DSEL/BCAN	15
GO:0048546	digestive tract morphogenesis	17/1950	48/16142	2.44797e-05	0.000516371	0.000393033	GLI2/GLI3/GLI1/DACT1/STRA6/EPHB3/WNT5A/SFRP2/FOXF1/PDGFRA/HLX/CTNNB1/TCF21/NKX2-3/SFRP1/HIF1A/NOTCH1	17
GO:0010975	regulation of neuron projection development	90/1950	489/16142	2.56146e-05	0.000536622	0.000408447	LRP1/SPOCK1/MAP4K4/PLXNA4/APOE/PTK7/SEMA7A/ABL1/LIMK1/LZTS1/DPYSL3/PMP22/FZD1/ROBO1/MEF2C/EPHB3/THY1/WNT5A/FN1/SFRP2/CREB3L2/HECW1/SEMA3C/CHN1/TNR/P3H1/SHTN1/PRRX1/PLXNC1/SLIT2/NFATC4/LPAR1/ISLR2/EPHB2/SNAP25/PTN/FEZ1/PLXND1/DVL3/NRP1/SEMA4C/NTRK1/SKIL/ZNF804A/NR2F1/ARSB/VLDLR/ZNF365/ZEB2/DAB1/SHANK1/SERPINF1/NCS1/CRTC1/KREMEN1/FES/DLG4/LGALS1/EPHA3/ZSWIM4/PREX1/SYNGAP1/SEMA3A/XK/TENM3/NEDD4L/COB…	90
GO:0090090	negative regulation of canonical Wnt signaling pathway	40/1950	171/16142	2.56234e-05	0.000536622	0.000408447	NKD1/GLI3/GLI1/ROR2/DACT1/APOE/NOTUM/IGFBP4/FZD1/DKK3/SFRP4/IGFBP1/WNT5A/SFRP2/HECW1/CTHRC1/DACT3/IGFBP6/MCC/NOG/FRZB/PSMD6/BMP2/PSMA3/DVL3/SNAI2/SHISA6/WWTR1/KREMEN1/PSMC6/GREM1/TNN/DKK2/PSMA4/RBMS3/DAB2/SFRP1/CDH2/GPC3/NOTCH1	40
GO:0045730	respiratory burst	14/1950	35/16142	2.6268e-05	0.000548157	0.000417227	CYBB/SLAMF8/CD52/NCF4/SLC11A1/NCF1/NCF1C/HCK/PIK3CG/NCF2/CD24/CLEC7A/INSR/PIK3CD	14
GO:0051961	negative regulation of nervous system development	61/1950	300/16142	2.70746e-05	0.000562978	0.000428508	LRP1/SPOCK1/GLI3/MAP4K4/EIF4E/COL3A1/SKI/APOE/SEMA7A/DPYSL3/PMP22/SUFU/THY1/TGFB1/WNT5A/SEMA3C/TNR/IL6/DLX1/NOG/SLIT2/NFATC4/LPAR1/EPHB2/CTNNB1/PTN/NRP1/SEMA4C/NR2F1/NOTCH3/ZNF365/STAT3/DAB1/APP/GPR173/KREMEN1/BRINP1/LGALS1/GDF11/TNN/SYNGAP1/SEMA3A/EDNRB/BMP7/TRPV1/FUOM/NGFR/ROBO2/DYNLT1/EIF2AK4/ASAP1/MYLIP/SEMA6B/EIF2AK3/IFRD1/DIO3/PRTG/NOTCH1/SLC6A4/GPR161/YWHAH	61
GO:0010934	macrophage cytokine production	9/1950	16/16142	2.77328e-05	0.00057259	0.000435824	SPON2/CD74/SEMA7A/TGFB3/TGFB1/WNT5A/GPRC5B/IRAK3/GAS6	9
GO:0032695	negative regulation of interleukin-12 production	9/1950	16/16142	2.77328e-05	0.00057259	0.000435824	JAK3/ACP5/LILRA5/THBS1/NFKB1/IL10/TLR8/IRAK3/CMKLR1	9
GO:0072073	kidney epithelium development	34/1950	137/16142	2.79037e-05	0.00057409	0.000436965	KIF26B/GLI3/FGF1/MEF2C/TGFB1/BASP1/MAGED1/CRLF1/KANK2/NOG/SLIT2/BMP2/CTNNB1/PECAM1/EPCAM/WWTR1/CD24/OSR1/YAP1/GDNF/DCHS1/TCF21/GDF11/PKD1/BMP7/ROBO2/SMO/CD34/SFRP1/FOXC2/GPC3/NOTCH1/LAMB2/CALB1	34
GO:0032652	regulation of interleukin-1 production	25/1950	88/16142	2.8509e-05	0.000584484	0.000444877	SPHK1/TYROBP/WNT5A/HAVCR2/ACP5/CCL3/F2R/NLRP1/LILRA5/MNDA/FZD5/LILRA2/IL10/APP/CD33/TREM2/TLR8/CLEC7A/HK1/CCR7/NLRP3/PML/S1PR3/GAS6/NOD1	25
GO:0010862	positive regulation of pathway-restricted SMAD protein phosphorylation	16/1950	44/16142	2.8988e-05	0.000590164	0.0004492	INHBA/ACVR1/INHBB/TGFB3/ENG/TGFB1/BMP6/GDF15/BMP8A/TWSG1/BMP2/ACVRL1/GDF11/GDF6/BMP7/DAB2	16
GO:0050654	chondroitin sulfate proteoglycan metabolic process	16/1950	44/16142	2.8988e-05	0.000590164	0.0004492	BGN/CHPF2/DSE/CHSY3/CHST15/CHST3/DCN/XYLT2/CSGALNACT2/CHST11/VCAN/CYTL1/ARSB/CHSY1/DSEL/BCAN	16
GO:0099024	plasma membrane invagination	19/1950	58/16142	2.94786e-05	0.000598068	0.000455217	ABCA1/RAB31/FCGR2B/BIN2/MFGE8/ARHGAP25/AIF1/NCKAP1L/FCGR1A/FCER1G/MSR1/THBS1/XKR6/TREM2/GULP1/ARHGAP12/ITGB2/DOCK1/CD300A	19
GO:0051145	smooth muscle cell differentiation	20/1950	63/16142	3.07551e-05	0.000621806	0.000473284	TMEM204/ZEB1/ACVR1/COMP/MEF2C/ENG/TGFB1/FOXF1/PDGFB/NFATC4/CTNNB1/NFATC3/MRTFA/FOXO4/PRDM6/EDNRB/KIT/MIR145/RAMP2/NOTCH1	20
GO:0034446	substrate adhesion-dependent cell spreading	27/1950	99/16142	3.1041e-05	0.000625422	0.000476037	FGG/ABL1/PARVG/TEK/PDPN/EPHB3/HAS2/FZD7/ITGA4/FN1/ANTXR1/POSTN/LAMC3/FBLN1/ITGB3/CASS4/NTN4/LIMS1/NRP1/FERMT3/AXL/BVES/PREX1/AP1AR/FGA/DOCK1/LAMB2	27
GO:0070099	regulation of chemokine-mediated signaling pathway	7/1950	10/16142	3.19755e-05	0.000642038	0.000488684	ROBO1/SLIT2/PADI2/TREM2/EDN1/CCL5/HIF1A	7
GO:0032649	regulation of interferon-gamma production	26/1950	94/16142	3.31572e-05	0.000663484	0.000505007	HSPD1/INHBA/ABL1/PDCD1LG2/WNT5A/SASH3/HAVCR2/SLC11A1/CD276/TNFSF4/IL12RB1/HLA-DPA1/AXL/FZD5/IL10/RASGRP1/TLR8/CEBPG/CLEC7A/CD14/CCR7/CD2/IL12RB2/IRF8/TLR7/GAS6	26
GO:0051251	positive regulation of lymphocyte activation	54/1950	258/16142	3.36892e-05	0.00067183	0.00051136	MMP14/GLI2/LILRB4/PTPRC/GLI3/CD74/HSPD1/JAK3/RUNX1/CD4/MEF2C/TYROBP/PDCD1LG2/THY1/TGFB1/GRAP2/VTCN1/SASH3/LILRB2/HAVCR2/HLA-DMB/AIF1/CD276/NCKAP1L/CD209/TNFSF4/IL6/HLX/IL12RB1/IL4R/HHLA2/HLA-DPA1/RASAL3/TESPA1/CD83/AXL/GPR183/CD86/SPTA1/RASGRP1/SIRPB1/CD24/LGALS1/CLEC7A/CCR7/BTK/NLRP3/IL7R/CCL5/SOCS5/PAXIP1/MAP3K8/RUNX3/GAS6	54
GO:0045995	regulation of embryonic development	32/1950	127/16142	3.43991e-05	0.000683653	0.000520359	NKD1/COL5A1/CDX1/LAMA2/FZD2/PTK7/NIBAN2/COL5A2/FZD1/SUFU/FZD7/WNT5A/LAMA1/SFRP2/PHLDB1/SNAI1/SULF1/LAMA4/CTNNB1/TBX2/DVL3/IL10/OSR1/GDNF/BMP7/WNT2/TDG/SFRP1/INSR/NOTCH1/GPR161/NRARP	32
GO:0007179	transforming growth factor beta receptor signaling pathway	42/1950	185/16142	3.47481e-05	0.000688248	0.000523856	LTBP4/COL3A1/SKI/ZEB1/LRRC32/VASN/HTRA3/ACVR1/PMEPA1/COL1A2/ITGB5/HTRA1/TGFB3/DKK3/ENG/LDLRAD4/TGFB1/EMILIN1/ZNF703/GDF15/ASPN/FBN1/LTBP2/HTRA4/NREP/FMOD/LTBP3/LTBP1/TWSG1/FBN2/FURIN/ADAMTSL2/CHST11/TGFB1I1/SKIL/THBS1/LOX/ACVRL1/TGFBRAP1/CDKN1C/PML/DAB2	42
GO:1900046	regulation of hemostasis	23/1950	79/16142	3.84147e-05	0.000758302	0.000577177	FGG/PLAU/APOE/COMP/PDPN/PLEK/FAP/PDGFB/PDGFRA/F2R/FCER1G/PLAT/SERPINB2/SERPINE2/TBXA2R/THBS1/PDGFA/EDN1/FGA/CD34/F7/PRKG1/TSPAN8	23
GO:0043583	ear development	46/1950	210/16142	3.9182e-05	0.000770843	0.000586723	C1QB/GLI2/GLI3/ROR2/ZEB1/FZD2/PTK7/SPARC/STRA6/NKX3-2/TGFB3/TGFB1/CDH23/PDGFRB/WNT5A/MSX1/SOD1/OSR2/CTHRC1/PRRX1/NOG/FRZB/TWIST1/EPHB2/PSAP/BMP2/MAFB/CYTL1/COL11A1/ATP8B1/SOBP/OSR1/TPRN/DCHS1/ESRP1/MAPKAPK2/NAGLU/INSIG2/EDN1/TSHZ1/RPL38/SHROOM2/NR4A3/MAF/NOTCH1/CALB1	46
GO:0048732	gland development	79/1950	421/16142	3.97725e-05	0.000777421	0.00059173	TGM2/GLI2/LEF1/CYP1A1/GLI3/GLI1/VDR/ABL1/STRA6/ROBO1/TGFB3/TBX3/DKK3/EPHB3/SULF2/TGFB1/ZNF703/WNT5A/MSX1/LAMA1/IGFBP5/SOD1/HAND2/SEMA3C/FOXF1/SULF1/PDGFRA/NOG/TNC/HLX/FRZB/TWSG1/NTN4/PSAP/BMP2/LBH/CTNNB1/PTN/TBX2/PLXND1/MAFB/NRP1/SNAI2/CSF1R/SERPINE2/FSTL3/PKM/IL10/CLDN1/SERPINF1/PDGFA/ALOX15B/HOXB3/CDKN1C/CEBPG/HOXA5/BTRC/TCF21/MSN/PKD1/NKX2-3/JARID2/PML/SEMA3A/EAF2/COBL/BMP7/PGR/WNT2/HMOX1/SMO/…	79
GO:0007015	actin filament organization	74/1950	388/16142	3.97824e-05	0.000777421	0.00059173	FSCN1/FHOD3/RFLNB/NOX4/ABL1/LIMK1/DPYSL3/RHOJ/ITGB5/HCLS1/TGFB3/ARAP1/SH3PXD2B/PLEK/TPM2/SAMD14/ARHGAP25/AIF1/WIPF1/NCKAP1L/SHTN1/SLIT2/MYOM1/LPAR1/CASS4/ICAM1/KANK4/ELN/HCK/MAGEL2/MICAL2/PLEKHG2/INPPL1/NRP1/EFS/NEBL/SYNPO2/GAS7/SHANK1/SPTA1/ACTC1/ANG/S1PR1/ESPN/LMOD1/FHOD1/PPP1R9B/PREX1/CCR7/PPM1F/FHDC1/ARHGAP12/AP1AR/ACTN1/FCHSD2/PLS1/RGS4/MSRB2/COBL/POF1B/ABI2/SHROOM2/PPP1R9A/SFRP1/ARPC3/TENM1…	74
GO:0032609	interferon-gamma production	28/1950	106/16142	4.20246e-05	0.000818499	0.000622996	HSPD1/INHBA/ABL1/PDCD1LG2/WNT5A/VTCN1/SASH3/HAVCR2/SLC11A1/CD276/SPN/TNFSF4/IL12RB1/HLA-DPA1/AXL/FZD5/IL10/RASGRP1/TLR8/CEBPG/CLEC7A/CD14/CCR7/CD2/IL12RB2/IRF8/TLR7/GAS6	28
GO:0009952	anterior/posterior pattern specification	45/1950	205/16142	4.48023e-05	0.000867067	0.000659963	GLI2/NKD1/LEF1/GLI3/SKI/CDX1/ROR2/TBX3/WNT5A/MSX1/BASP1/SFRP2/SEMA3C/FOXF1/BTG2/HOXB4/NOG/POFUT1/BMP2/CTNNB1/FZD5/LDB1/PCGF2/ZEB2/HOXD8/CDON/HOXB3/OSR1/HOXA5/HOXB2/HOXB5/GDF11/BHLHE40/TSHZ1/COBL/NR2F2/WNT2/SMO/HOXA3/SFRP1/BHLHE41/FOXC2/GPC3/NOTCH1/NRARP	45
GO:0030514	negative regulation of BMP signaling pathway	17/1950	50/16142	4.4815e-05	0.000867067	0.000659963	SKI/HTRA3/ABL1/FZD1/HTRA1/WNT5A/SFRP2/FBN1/DLX1/NOG/TWSG1/NBL1/SKIL/FSTL3/GREM1/SFRP1/NOTCH1	17
GO:0002690	positive regulation of leukocyte chemotaxis	24/1950	85/16142	4.56458e-05	0.000874454	0.000665586	CD74/C5AR1/WNT5A/VEGFB/AIF1/THBS4/VEGFC/NCKAP1L/IL6/C3AR1/CCL3/CCR1/PTN/PLA2G7/CCL4/EDN2/VEGFD/THBS1/CCR7/CMKLR1/EDN1/CCL5/F7/GAS6	24
GO:0014031	mesenchymal cell development	24/1950	85/16142	4.56458e-05	0.000874454	0.000665586	NRP2/SEMA7A/ACVR1/FN1/HAND2/SEMA3C/EDNRA/TWIST1/ANXA6/NRP1/SEMA4C/SNAI2/ZEB2/HTR2B/GDNF/SEMA3A/EDNRB/EDN1/BMP7/SMO/FOXC2/HIF1A/SEMA6B/NOTCH1	24
GO:0048864	stem cell development	24/1950	85/16142	4.56458e-05	0.000874454	0.000665586	NRP2/PTPRC/SEMA7A/ACVR1/FN1/HAND2/SEMA3C/EDNRA/TWIST1/ANXA6/NRP1/SEMA4C/SNAI2/ZEB2/HTR2B/GDNF/SEMA3A/EDNRB/EDN1/BMP7/SMO/FOXC2/HIF1A/SEMA6B	24
GO:0045666	positive regulation of neuron differentiation	69/1950	357/16142	4.6486e-05	0.000887639	0.000675622	GLI2/LRP1/TIMP2/ZEB1/PLXNA4/APOE/PTK7/SEMA7A/LIMK1/DPYSL3/FZD1/ROBO1/MEF2C/BMP6/WNT5A/TCF4/FN1/CREB3L2/P3H1/SHTN1/DLX1/RNF112/PLXNC1/BEND6/SLIT2/LPAR1/ISLR2/BMP2/NBL1/PTN/FEZ1/PLXND1/DVL3/NRP1/NTRK1/SKIL/ZNF804A/ARSB/VLDLR/GPRC5B/ZEB2/DAB1/SHANK1/SERPINF1/CRTC1/CDON/FES/DLG4/BRINP1/EPHA3/TENM3/NEDD4L/COBL/GDF6/BMP7/ANKRD1/NGFR/ROBO2/PPP1R9A/DLG5/AP2A1/DYNLT1/LLPH/SYT3/NIN/TRPV2/L1CAM/MEGF8/LRRC7	69
GO:0110110	positive regulation of animal organ morphogenesis	23/1950	80/16142	4.7823e-05	0.000910195	0.00069279	VDR/ACVR1/FGF1/ROBO1/ENG/TGFB1/BASP1/MAGED1/HAND2/SEMA3C/NOG/TWIST1/BMP2/CTNNB1/PTN/GDNF/EDN1/BMP7/WNT2/ROBO2/SMO/CD34/NOTCH1	23
GO:0060537	muscle tissue development	72/1950	377/16142	4.80669e-05	0.000911867	0.000694062	LEF1/GLI1/FHOD3/COL3A1/SKI/ALPK2/NOX4/NIBAN2/ACVR1/STRA6/TBX3/MEF2C/ENG/HDAC4/TGFB1/PDGFRB/FZD7/WNT5A/IGFBP5/SEMA3C/DCN/BTG2/PDGFRA/NOG/MYOM1/HLX/TWIST1/SGCD/CXADR/ZFPM2/BMP2/CTNNB1/SVIL/ELN/TBX2/MYLK/NEBL/COL11A1/LOX/BVES/GJC1/S100B/ACTC1/S1PR1/CDON/GREM1/OSR1/MSC/YAP1/ATF3/TCF21/DIPK2A/JARID2/XK/RGS4/EDN1/BMP7/ANKRD1/POPDC3/NR2F2/WNT2/ZBTB18/EGR2/SMO/ITGB1/FOXC2/CACYBP/MIR145/HOMER1/IFRD1/JPH2/…	72
GO:0010959	regulation of metal ion transport	71/1950	371/16142	5.0528e-05	0.000955453	0.000727238	IL16/ADCYAP1R1/CEMIP/CD4/ABL1/THY1/KCNAB2/SPINK1/TGFB1/EHD3/CACNB3/PDGFRB/LILRB2/HECW1/CNKSR3/KCNMB1/PDGFB/CACNA2D1/HOMER3/CCL3/FXYD6/ICAM1/SCN2B/F2R/CTNNB1/LRRC55/CCR1/DPP10/GEM/CCL4/MYLK/LILRA5/SERPINE2/PIK3CG/CLIC2/LILRA2/KCNS2/TSPAN13/CD33/NETO1/TREM2/OSR1/ANK2/STC2/GNAO1/CRACR2B/JPH4/HTR2A/PLCG1/CD84/PML/RGS4/BDKRB1/NEDD4L/REM1/KCNJ2/CCL5/HSPA2/PER1/GPD1L/JPH1/KCNA5/CAMK2A/KCNIP1/KCNC1/TRPV2…	71
GO:0022408	negative regulation of cell-cell adhesion	39/1950	170/16142	5.10066e-05	0.000961392	0.000731758	FGG/GLI3/CD74/LRRC32/JAK3/GPNMB/FCGR2B/RUNX1/ABL1/PDCD1LG2/TGFB1/TNFAIP8L2/BMP6/ZNF703/VTCN1/LILRB2/HAVCR2/SPN/TNR/TNFSF4/LOXL3/HLX/TWSG1/BMP2/IL4R/EPCAM/SERPINE2/VSIG4/IL10/CD86/PPM1F/IDO1/DLG5/SOCS5/PRKG1/CD300A/RUNX3/NRARP/PAG1	39
GO:0042249	establishment of planar polarity of embryonic epithelium	9/1950	17/16142	5.26064e-05	0.000988357	0.000752283	FZD2/FOXF2/PTK7/FZD1/WNT5A/SFRP2/CTHRC1/DVL3/SFRP1	9
GO:1905314	semi-lunar valve development	14/1950	37/16142	5.46984e-05	0.00102437	0.000779693	STRA6/ROBO1/TGFB1/TNFRSF1B/EMILIN1/SNAI1/SLIT2/TWIST1/ELN/NOTCH2/SNAI2/TNFRSF1A/ROBO2/NOTCH1	14
GO:1903844	regulation of cellular response to transforming growth factor beta stimulus	29/1950	113/16142	5.49487e-05	0.00102577	0.000780757	LTBP4/SKI/ZEB1/VASN/HTRA3/PMEPA1/HTRA1/TGFB3/DKK3/ENG/LDLRAD4/TGFB1/EMILIN1/ZNF703/ASPN/FBN1/HTRA4/NREP/DLX1/LTBP1/FBN2/ADAMTSL2/CHST11/TGFB1I1/SKIL/THBS1/LOX/CDKN1C/DAB2	29
GO:0050708	regulation of protein secretion	82/1950	445/16142	5.53656e-05	0.00103026	0.000784176	FGG/LRP1/MAP4K4/MMP8/LRRC32/FCGR2B/APOE/ABL1/INHBB/TGFB3/IL17RA/SRGN/TGFB1/TNFRSF1B/OSM/BMP6/WNT5A/VTCN1/HAVCR2/FN1/POSTN/SLC25A4/AIF1/FGR/VEGFC/P3H1/SSC5D/MYRIP/TNFSF4/IL6/BMP8A/ACHE/ICA1/CCL3/MYOM1/TWIST1/F2R/SNAP25/IL4R/IL1A/NLRP1/CCN4/NNAT/CSF1R/LILRA5/FZD5/LILRA2/SYT11/IL10/RASGRP1/ANG/HTR2B/CD33/ALOX15B/TREM2/SYBU/TLR8/CD14/HK1/CCR7/ANGPT1/NLGN2/NLRP3/PML/CCL5/CRP/ANKRD1/CD2/FGA/CD34/ENSA/S…	82
GO:0033002	muscle cell proliferation	44/1950	201/16142	5.8041e-05	0.00107662	0.00081946	TGM2/GLI1/MMP9/OGN/TGFB3/MEF2C/HDAC4/PDGFRB/CNN1/MMP2/IGFBP5/AIF1/APOD/IL6/PDGFB/NOG/PDE1A/ZFPM2/CTNNB1/ELN/TBX2/PTGIR/CCN4/THBS1/NOTCH3/IL10/STAT3/ANG/S1PR1/YAP1/AKR1B1/ANGPT1/DIPK2A/JARID2/EDN1/CCL5/WNT2/HMOX1/CDH13/FOXC2/PRKG1/NR4A3/MIR145/NOTCH1	44
GO:0010811	positive regulation of cell-substrate adhesion	30/1950	119/16142	5.90514e-05	0.00109189	0.000831087	FGG/NID1/MAP4K4/ABL1/TEK/COL8A1/THY1/HAS2/EMILIN1/FN1/FOXF1/COL16A1/CASS4/CCDC80/EDIL3/PTN/LIMS1/NRP1/FBLN2/PREX1/CCR7/PPM1F/ECM2/EMILIN2/SMOC2/FGA/SFRP1/CDH13/DOCK1/PLEKHA2	30
GO:0014032	neural crest cell development	23/1950	81/16142	5.92431e-05	0.00109198	0.000831154	NRP2/SEMA7A/ACVR1/FN1/HAND2/SEMA3C/EDNRA/TWIST1/ANXA6/NRP1/SEMA4C/SNAI2/ZEB2/HTR2B/GDNF/SEMA3A/EDNRB/EDN1/BMP7/SMO/FOXC2/HIF1A/SEMA6B	23
GO:0033280	response to vitamin D	13/1950	33/16142	6.16127e-05	0.00113209	0.000861681	VDR/CD4/TGFB1/KANK2/TNC/PTN/SNAI2/FES/STC2/ALPL/BMP7/SFRP1/STC1	13
GO:0043406	positive regulation of MAP kinase activity	52/1950	251/16142	6.19533e-05	0.00113478	0.000863728	PTPRC/CD74/ROR2/NOX4/ITGA1/SHC1/FGF1/ROBO1/TGFB3/C5AR1/TGFB1/PDGFRB/WNT5A/GDF15/MAGED1/SOD1/PDGFB/LPAR1/F2R/BMP2/DVL3/S1PR2/MAP3K3/ADORA2B/NTRK1/MDFIC/PIK3CG/THBS1/FZD5/ZEB2/PIK3R5/RASGRP1/PDGFA/HTR2B/FZD10/CD24/MAP3K12/FPR1/MAPKAPK5/HTR2A/MAPKAPK2/PEA15/GADD45A/EDN1/KIT/C1QTNF2/MAP3K6/TENM1/MAP3K8/INSR/PIK3CB/NOD1	52
GO:0035567	non-canonical Wnt signaling pathway	35/1950	148/16142	6.30165e-05	0.00115064	0.000875805	NKD1/LEF1/ROR2/FZD2/DACT1/PTK7/ABL1/FZD1/SFRP4/FZD7/WNT5A/SFRP2/CTHRC1/FRZB/PSMD6/CTNNB1/PSMA3/DAAM1/DVL3/PRICKLE2/GPC6/FZD5/RSPO3/GNG2/FZD10/PSMC6/GNAO1/AP2M1/PSMA4/DAB2/AP2A1/SFRP1/ARHGEF19/CAMK2A/GPC3	35
GO:0048010	vascular endothelial growth factor receptor signaling pathway	25/1950	92/16142	6.42423e-05	0.00116911	0.000889862	NRP2/ARNT/TMEM204/CYBB/NIBAN2/EMILIN1/SH2D2A/VEGFB/NCF4/NCF1/VEGFC/NCKAP1L/SULF1/ITGB3/HSP90AA1/NRP1/VEGFD/PRKCB/AXL/NCF2/MAPKAPK2/FOXC2/HIF1A/DOCK1/PIK3CB	25
GO:0032623	interleukin-2 production	19/1950	61/16142	6.46716e-05	0.00116911	0.000889862	PTPRC/NAV3/RUNX1/CD4/ABL1/VTCN1/SASH3/HAVCR2/SLC11A1/HOMER3/FCER1G/IL1A/CD83/VSIG4/CD86/CLEC7A/CARD9/CD34/IRF4	19
GO:0010324	membrane invagination	20/1950	66/16142	6.48283e-05	0.00116911	0.000889862	ABCA1/RAB31/FCGR2B/BIN2/MFGE8/ARHGAP25/AIF1/NCKAP1L/FCGR1A/FCER1G/MSR1/THBS1/SYT11/XKR6/TREM2/GULP1/ARHGAP12/ITGB2/DOCK1/CD300A	20
GO:0048844	artery morphogenesis	20/1950	66/16142	6.48283e-05	0.00116911	0.000889862	LRP1/COL3A1/APOE/STRA6/COMP/ENG/PDGFRB/HAND2/FOXF1/PRRX1/NOG/TBX2/NRP1/MYLK/AKT3/NOTCH3/ACVRL1/FOXC2/MIR145/NOTCH1	20
GO:1990266	neutrophil migration	29/1950	114/16142	6.53129e-05	0.00117423	0.000893755	CD74/SLAMF8/ITGA1/PIP5K1C/C5AR1/CCL18/THBS4/NCKAP1L/SLIT2/C3AR1/CCL3/CXADR/JAM3/FCER1G/PECAM1/CCL4/EDN2/CSF3R/PIK3CG/PPBP/PREX1/CCR7/CD99L2/ITGA9/EDN1/CCL5/ITGB2/PIK3CD/CD99	29
GO:0050670	regulation of lymphocyte proliferation	44/1950	202/16142	6.56842e-05	0.00117728	0.000896079	PTPRC/CD74/LRRC32/JAK3/GPNMB/FCGR2B/CD4/MEF2C/TYROBP/PDCD1LG2/TGFB1/TNFRSF1B/VTCN1/SASH3/LILRB2/HAVCR2/HLA-DMB/AIF1/CD276/SPN/NCKAP1L/CD209/TNFSF4/IL6/LST1/TWSG1/IL12RB1/CTNNB1/TNFSF8/HHLA2/HLA-DPA1/RASAL3/MNDA/VSIG4/GPR183/IL10/CD86/SPTA1/CD24/IDO1/BTK/CCL5/DLG5/CD300A	44
GO:0042098	T cell proliferation	40/1950	178/16142	6.7214e-05	0.00120101	0.000914145	PTPRC/DOCK2/LRRC32/JAK3/GPNMB/CD4/ABL1/PDCD1LG2/TGFB1/TNFRSF1B/VTCN1/SASH3/LILRB2/HAVCR2/SLC11A1/HLA-DMB/AIF1/CD276/SPN/NCKAP1L/CD209/TNFSF4/IL6/TWSG1/IL12RB1/CTNNB1/TNFSF8/HHLA2/HLA-DPA1/RASAL3/PIK3CG/VSIG4/IL10/CD86/SPTA1/CD24/IDO1/MSN/CCL5/DLG5	40
GO:0010935	regulation of macrophage cytokine production	8/1950	14/16142	6.83862e-05	0.00121823	0.000927252	SPON2/CD74/SEMA7A/TGFB3/TGFB1/WNT5A/GPRC5B/IRAK3	8
GO:0002286	T cell activation involved in immune response	24/1950	87/16142	6.8774e-05	0.00122142	0.000929676	LEF1/JAK3/FCGR2B/HAVCR2/SLC11A1/HLA-DMB/SPN/ITGAL/TNFSF4/IL6/LOXL3/HLX/ICAM1/IL12RB1/IL4R/FCER1G/GPR183/CD86/STAT3/NLRP3/EIF2AK4/SOCS5/IRF4/LCP1	24
GO:0070663	regulation of leukocyte proliferation	46/1950	215/16142	7.18338e-05	0.00127189	0.000968095	PTPRC/CD74/LRRC32/JAK3/GPNMB/FCGR2B/CD4/BST2/MEF2C/TYROBP/PDCD1LG2/TGFB1/TNFRSF1B/VTCN1/SASH3/LILRB2/HAVCR2/HLA-DMB/AIF1/CD276/SPN/NCKAP1L/CD209/TNFSF4/IL6/LST1/TWSG1/IL12RB1/CTNNB1/TNFSF8/HHLA2/HLA-DPA1/RASAL3/MNDA/VSIG4/GPR183/IL10/CD86/SPTA1/GREM1/CD24/IDO1/BTK/CCL5/DLG5/CD300A	46
GO:0014068	positive regulation of phosphatidylinositol 3-kinase signaling	23/1950	82/16142	7.30404e-05	0.00128935	0.000981382	TEK/HCLS1/OSM/PDGFRB/UNC5B/NCF1/FGR/DCN/PDGFB/PDGFRA/F2R/NTRK1/PIK3CG/PRR5L/PIK3R5/PDGFA/ANGPT1/CCL5/KIT/IGF1R/INSR/PIK3CB/PIK3CD	23
GO:0021545	cranial nerve development	16/1950	47/16142	7.33916e-05	0.00129165	0.000983131	NRP2/GLI3/PLXNA4/LPAR1/EPHB2/CTNNB1/MAFB/NRP1/NTRK1/ATP8B1/SLC1A3/HOXB3/HOXB2/SEMA3A/EGR2/HOXA3	16
GO:0007043	cell-cell junction assembly	31/1950	126/16142	7.37149e-05	0.00129344	0.000984496	FSCN1/CDH11/RUNX1/PIP5K1C/ZNF703/SNAI1/GJD3/CLDN3/CTNNB1/PARD6B/PARD6G/PECAM1/OCLN/EPB41L3/SNAI2/FZD5/GJC1/CLDN1/UGT8/ANK2/GNPAT/PKP1/POF1B/DLG5/MARVELD2/CDH13/CDH3/MARVELD3/CDH15/RAMP2/CDH2	31
GO:0032944	regulation of mononuclear cell proliferation	44/1950	203/16142	7.42333e-05	0.00129864	0.000988451	PTPRC/CD74/LRRC32/JAK3/GPNMB/FCGR2B/CD4/MEF2C/TYROBP/PDCD1LG2/TGFB1/TNFRSF1B/VTCN1/SASH3/LILRB2/HAVCR2/HLA-DMB/AIF1/CD276/SPN/NCKAP1L/CD209/TNFSF4/IL6/LST1/TWSG1/IL12RB1/CTNNB1/TNFSF8/HHLA2/HLA-DPA1/RASAL3/MNDA/VSIG4/GPR183/IL10/CD86/SPTA1/CD24/IDO1/BTK/CCL5/DLG5/CD300A	44
GO:0032651	regulation of interleukin-1 beta production	22/1950	77/16142	7.68433e-05	0.00134029	0.00102015	SPHK1/TYROBP/WNT5A/ACP5/CCL3/F2R/NLRP1/LILRA5/MNDA/FZD5/LILRA2/APP/CD33/TREM2/TLR8/CLEC7A/HK1/CCR7/NLRP3/PML/S1PR3/NOD1	22
GO:0045580	regulation of T cell differentiation	32/1950	132/16142	7.71314e-05	0.00134131	0.00102093	GLI2/LILRB4/PTPRC/GLI3/CD74/ZEB1/JAK3/RUNX1/ABL1/TGFB1/CR1/SASH3/LILRB2/SOD1/NCKAP1L/TNFSF4/LOXL3/HLX/IL12RB1/IL4R/TESPA1/CD83/CD86/CAMK4/RASGRP1/NLRP3/IL7R/CD2/SOCS5/RUNX3/NRARP/IRF4	32
GO:0030316	osteoclast differentiation	25/1950	93/16142	7.79134e-05	0.00135088	0.00102822	SH3PXD2A/LILRB4/OSCAR/TYROBP/TGFB1/DCSTAMP/FBN1/PIAS3/TFE3/CCL3/CTNNB1/CCR1/FCER1G/NOTCH2/MAFB/LILRB3/CCN4/CSF1R/FSTL3/GPR183/CAMK4/RASSF2/TREM2/SFRP1/GPC3	25
GO:0036230	granulocyte activation	88/1950	490/16142	7.86682e-05	0.0013568	0.00103272	CTSB/OLR1/TIMP2/PTPRC/PLAU/CRISPLD2/CYBB/CD53/MMP8/TOM1/RAB31/DOCK2/FCGR2B/PLEKHO2/BST2/MMP9/OSCAR/C5AR1/TYROBP/CHIT1/NFAM1/KCNAB2/TNFRSF1B/MAN2B1/BIN2/CR1/TBC1D10C/LILRB2/SLC11A1/SIGLEC9/LAIR1/FGR/ITGAL/HK3/NCKAP1L/SLC2A3/TNFAIP6/C3AR1/CCL3/HGSNAT/PSMD6/HSP90AA1/SNAP25/PSAP/FCER1G/PECAM1/GM2A/LILRB3/PRSS3/PADI2/MNDA/ARSB/LILRA2/NFKB1/PKM/PPBP/GPR84/FCGR2A/CD33/SIRPB1/GALNS/ANXA3/PREX1/CD14/FPR1/…	88
GO:0090594	inflammatory response to wounding	7/1950	11/16142	7.87188e-05	0.0013568	0.00103272	TGFB1/SIGLEC10/F2R/IL1A/TIMP1/HMOX1/HIF1A	7
GO:0002460	adaptive immune response based on somatic recombination of immune receptors built from immunoglobulin superfamily domains	51/1950	247/16142	7.93957e-05	0.00136444	0.00103854	C1QB/PTPRC/LEF1/CD74/C1S/HSPD1/JAK3/FCGR2B/CD4/C1R/KLHL6/MEF2C/TGFB1/TNFRSF1B/CR1/SASH3/C1QA/HAVCR2/MYO1G/C1QC/SLC11A1/SPN/RFTN1/TNFSF4/IL6/LOXL3/HLX/ICAM1/IL12RB1/IL4R/FCER1G/HLA-DQB1/FZD5/IL10/STAT3/C2/GAPT/TLR8/C4BPB/BTK/NLRP3/THOC1/IL7R/ULBP1/CRP/ERCC1/IL13RA2/SOCS5/PAXIP1/RSAD2/IRF4	51
GO:0048332	mesoderm morphogenesis	21/1950	72/16142	7.99389e-05	0.00136717	0.00104062	LEF1/INHBA/ACVR1/TBX3/WNT5A/SFRP2/FOXF1/SNAI1/ITGB3/NOG/TWSG1/EXT2/POFUT2/APELA/HMGA2/BMP7/ITGB1/TAL1/FOXC2/NR4A3/MIR145	21
GO:0008037	cell recognition	33/1950	138/16142	8.00228e-05	0.00136717	0.00104062	DOCK2/NTM/ROBO1/EPHB3/MFGE8/HAVCR2/PCDHA7/CD209/TCP1/EPHB2/PALLD/PECAM1/GAP43/NRP1/VCAN/APP/CNTNAP2/CLEC7A/EPHA3/CCR7/VDAC2/TUB/MSN/ROBO3/TNN/MYPN/SEMA3A/CCT8/HVCN1/ROBO2/PCDH12/NDN/MEGF8	33
GO:0042119	neutrophil activation	87/1950	484/16142	8.34571e-05	0.00142169	0.00108211	CTSB/OLR1/TIMP2/PTPRC/PLAU/CRISPLD2/CYBB/CD53/MMP8/TOM1/RAB31/DOCK2/FCGR2B/PLEKHO2/BST2/MMP9/OSCAR/C5AR1/TYROBP/CHIT1/NFAM1/KCNAB2/TNFRSF1B/MAN2B1/BIN2/CR1/TBC1D10C/LILRB2/SLC11A1/SIGLEC9/LAIR1/FGR/ITGAL/HK3/NCKAP1L/SLC2A3/TNFAIP6/C3AR1/HGSNAT/PSMD6/HSP90AA1/SNAP25/PSAP/FCER1G/PECAM1/GM2A/LILRB3/PRSS3/PADI2/MNDA/ARSB/LILRA2/NFKB1/PKM/PPBP/GPR84/FCGR2A/CD33/SIRPB1/GALNS/ANXA3/PREX1/CD14/FPR1/DPP7/…	87
GO:0042129	regulation of T cell proliferation	35/1950	150/16142	8.42829e-05	0.00143158	0.00108964	PTPRC/LRRC32/JAK3/GPNMB/CD4/PDCD1LG2/TGFB1/TNFRSF1B/VTCN1/SASH3/LILRB2/HAVCR2/HLA-DMB/AIF1/CD276/SPN/NCKAP1L/CD209/TNFSF4/IL6/TWSG1/IL12RB1/CTNNB1/TNFSF8/HHLA2/HLA-DPA1/RASAL3/VSIG4/IL10/CD86/SPTA1/CD24/IDO1/CCL5/DLG5	35
GO:0002697	regulation of immune effector process	71/1950	377/16142	8.53758e-05	0.00144594	0.00110057	C1QB/PTPRC/SPON2/CD74/C1S/HSPD1/JAK3/FCGR2B/SLAMF8/SEMA7A/BST2/C1R/HTRA1/TGFB3/C5AR1/TYROBP/TGFB1/TNFRSF1B/CR1/WNT5A/SASH3/C1QA/HAVCR2/C1QC/HLA-DMB/CFH/FGR/FOXF1/TNFSF4/IL6/LOXL3/C3AR1/HLX/ICAM1/IL12RB1/IL4R/FCER1G/RNF216/ADORA2B/VSIG4/FZD5/GPRC5B/IL10/CD86/RASGRP1/FES/C2/HK1/C4BPB/ANGPT1/BTK/NLRP3/IRAK3/TRIL/CD84/THOC1/IL7R/ULBP1/A2M/HMOX1/ADGRE2/ITGB2/IL13RA2/EIF2AK4/SOCS5/PAXIP1/RSAD2/NR4A3/CD…	71
GO:0031532	actin cytoskeleton reorganization	26/1950	99/16142	8.64901e-05	0.00145637	0.00110851	PTK7/ABL1/PARVG/SHC1/TEK/HCLS1/ARAP1/PDLIM4/TGFB1/PLEK/ANTXR1/PDGFRA/CASS4/CXADR/INSRR/HCK/S1PR2/NOTCH2/NRP1/EFS/CSF1R/S1PR1/FES/KIT/CD2AP/GMFG	26
GO:0090100	positive regulation of transmembrane receptor protein serine/threonine kinase signaling pathway	26/1950	99/16142	8.64901e-05	0.00145637	0.00110851	INHBA/ACVR1/INHBB/TGFB3/ENG/TGFB1/BMP6/GDF15/MSX1/SULF1/BMP8A/ZNF423/TWSG1/BMP2/TGFB1I1/THBS1/ACVRL1/RNF165/CDKN1C/GDF11/GDF6/BMP7/NEO1/DAB2/GPC3/NOTCH1	26
GO:0003205	cardiac chamber development	38/1950	168/16142	8.72259e-05	0.00146454	0.00111473	NRP2/FZD2/PTK7/ACVR1/ADAMTS6/TEK/STRA6/FZD1/ROBO1/TBX3/MEF2C/ENG/SUFU/TGFB1/WNT5A/SFRP2/HAND2/SEMA3C/FOXF1/NOG/LTBP1/SLIT2/ZFPM2/TBX2/PLXND1/NOTCH2/NRP1/COL11A1/ADGRG6/ANK2/BMP7/WNT2/ROBO2/LUZP1/SMO/FOXC2/HIF1A/NOTCH1	38
GO:0007435	salivary gland morphogenesis	13/1950	34/16142	8.87825e-05	0.00148508	0.00113036	TGM2/TGFB3/TGFB1/LAMA1/SEMA3C/TWSG1/NTN4/PLXND1/NRP1/SNAI2/PDGFA/SEMA3A/BMP7	13
GO:0045981	positive regulation of nucleotide metabolic process	15/1950	43/16142	8.92115e-05	0.00148508	0.00113036	ARNT/GUCA2B/SLC25A12/ADORA2B/PID1/STAT3/APP/TREM2/PFKFB3/HTR2A/COX2/HIF1A/PRKAA2/INSR/GUCA2A	15
GO:1900544	positive regulation of purine nucleotide metabolic process	15/1950	43/16142	8.92115e-05	0.00148508	0.00113036	ARNT/GUCA2B/SLC25A12/ADORA2B/PID1/STAT3/APP/TREM2/PFKFB3/HTR2A/COX2/HIF1A/PRKAA2/INSR/GUCA2A	15
GO:0050768	negative regulation of neurogenesis	56/1950	280/16142	9.08564e-05	0.00150816	0.00114793	LRP1/SPOCK1/GLI3/MAP4K4/EIF4E/COL3A1/SKI/APOE/SEMA7A/DPYSL3/PMP22/THY1/TGFB1/WNT5A/SEMA3C/TNR/IL6/DLX1/NOG/SLIT2/NFATC4/LPAR1/EPHB2/CTNNB1/PTN/NRP1/SEMA4C/NR2F1/NOTCH3/ZNF365/STAT3/DAB1/APP/GPR173/KREMEN1/BRINP1/LGALS1/GDF11/TNN/SYNGAP1/SEMA3A/EDNRB/BMP7/FUOM/NGFR/DYNLT1/EIF2AK4/ASAP1/MYLIP/SEMA6B/IFRD1/DIO3/PRTG/NOTCH1/SLC6A4/YWHAH	56
GO:0032675	regulation of interleukin-6 production	33/1950	139/16142	9.2965e-05	0.00153879	0.00117125	SPON2/MMP8/CD74/HSPD1/TYROBP/WNT5A/LILRB2/HAVCR2/AIF1/NCKAP1L/TNFSF4/IL6/TWIST1/F2R/FCER1G/ADORA2B/LILRA5/LILRA2/SYT11/IL10/STAT3/APP/TREM2/TLR8/CLEC7A/CARD9/IRAK3/MAPKAPK2/SOCS5/TLR7/GBA/GAS6/NOD1	33
GO:0050764	regulation of phagocytosis	25/1950	94/16142	9.41294e-05	0.00155367	0.00118256	LRP1/SPHK1/PTPRC/RAB31/DOCK2/FCGR2B/TGFB1/MFGE8/SLC11A1/SOD1/FGR/NCKAP1L/CD300LF/FCER1G/HCK/SYT11/SIRPB1/C2/TREM2/CLEC7A/C4BPB/TUB/IL2RB/CD300A/GAS6	25
GO:0030193	regulation of blood coagulation	22/1950	78/16142	9.49706e-05	0.00155875	0.00118643	FGG/PLAU/APOE/PDPN/PLEK/FAP/PDGFB/PDGFRA/F2R/FCER1G/PLAT/SERPINB2/SERPINE2/TBXA2R/THBS1/PDGFA/EDN1/FGA/CD34/F7/PRKG1/TSPAN8	22
GO:0032642	regulation of chemokine production	22/1950	78/16142	9.49706e-05	0.00155875	0.00118643	LRP1/CD74/WNT5A/HAVCR2/POSTN/AIF1/APOD/IL6/TWIST1/IL4R/SNAI2/ADORA2B/CSF1R/IL10/APP/ALOX15B/TREM2/CLEC7A/HMOX1/SOCS5/HIF1A/TLR7	22
GO:0060976	coronary vasculature development	16/1950	48/16142	9.78476e-05	0.00160147	0.00121895	PTK7/ADAMTS6/SUFU/PDGFRB/VEGFB/HAND2/LTBP1/SGCD/PLXND1/NRP1/APELA/MMP21/MIR145/GPC3/NOTCH1/MEGF8	16
GO:0032418	lysosome localization	21/1950	73/16142	9.95987e-05	0.00162557	0.0012373	FGR/FOXF1/RAB34/IL4R/FCER1G/ADORA2B/PIK3CG/RASGRP1/FES/PLEKHM2/BTK/LAT2/CD84/KIT/HMOX1/ADGRE2/IL13RA2/NR4A3/CD300A/PIK3CD/TFEB	21
GO:0017015	regulation of transforming growth factor beta receptor signaling pathway	28/1950	111/16142	0.000101497	0.00165195	0.00125737	LTBP4/SKI/ZEB1/VASN/HTRA3/PMEPA1/HTRA1/TGFB3/DKK3/ENG/LDLRAD4/TGFB1/EMILIN1/ZNF703/ASPN/FBN1/HTRA4/NREP/LTBP1/FBN2/ADAMTSL2/CHST11/TGFB1I1/SKIL/THBS1/LOX/CDKN1C/DAB2	28
GO:0032663	regulation of interleukin-2 production	17/1950	53/16142	0.000103115	0.00166525	0.0012675	PTPRC/NAV3/RUNX1/CD4/ABL1/VTCN1/SASH3/HAVCR2/HOMER3/IL1A/CD83/VSIG4/CD86/CLEC7A/CARD9/CD34/IRF4	17
GO:1900047	negative regulation of hemostasis	17/1950	53/16142	0.000103115	0.00166525	0.0012675	FGG/PLAU/APOE/COMP/FAP/PDGFB/PDGFRA/PLAT/SERPINB2/SERPINE2/THBS1/PDGFA/EDN1/FGA/CD34/PRKG1/TSPAN8	17
GO:0150076	neuroinflammatory response	20/1950	68/16142	0.00010317	0.00166525	0.0012675	LRP1/SPHK1/PTPRC/MMP8/MMP9/C5AR1/TYROBP/TNFRSF1B/C1QA/AIF1/IL6/CCL3/APP/TREM2/TLR8/TRPV1/SMO/ITGB2/TLR7/MMP3	20
GO:0035924	cellular response to vascular endothelial growth factor stimulus	18/1950	58/16142	0.000105421	0.00169627	0.0012911	NRP2/SPHK1/ADAMTS12/ROBO1/PDGFRB/VEGFB/ADGRA2/VEGFC/DCN/PDGFRA/NRP1/VEGFD/MAPKAPK2/ADAMTS3/NR4A1/SMOC2/RAMP2/NOTCH1	18
GO:0050714	positive regulation of protein secretion	52/1950	256/16142	0.000105672	0.00169627	0.0012911	FGG/LRP1/MMP8/ABL1/TGFB3/IL17RA/TGFB1/OSM/BMP6/WNT5A/VTCN1/HAVCR2/POSTN/AIF1/FGR/VEGFC/MYRIP/TNFSF4/IL6/ACHE/CCL3/MYOM1/TWIST1/F2R/IL4R/IL1A/NLRP1/NNAT/CSF1R/LILRA5/FZD5/LILRA2/IL10/RASGRP1/ANG/HTR2B/CD33/ALOX15B/TREM2/SYBU/TLR8/CD14/HK1/NLGN2/NLRP3/ANKRD1/CD2/FGA/CD34/HIF1A/CD2AP/NR0B2	52
GO:0051146	striated muscle cell differentiation	53/1950	263/16142	0.000112948	0.00180374	0.0013729	MMP14/CD53/FHOD3/SKI/ALPK2/NOX4/NIBAN2/ACVR1/TBX3/COMP/MEF2C/HDAC4/TGFB1/PDGFRB/FZD7/GDF15/MSX1/IGFBP5/TMEM119/ADAM12/MYEF2/PLEKHO1/PDGFRA/MYOM1/SGCD/CXADR/BMP2/IL4R/NEBL/LOX/BVES/BHLHA15/ACTC1/LMOD1/CDON/GREM1/PLPP7/SMYD3/CACNA1H/MYPN/XK/RGS4/EDN1/ANKRD1/POPDC3/EHD2/SMO/ITGB1/BHLHE41/CACYBP/HOMER1/CDH2/NOTCH1	53
GO:0045165	cell fate commitment	50/1950	244/16142	0.000113188	0.00180374	0.0013729	GLI2/GLI3/TEAD3/ROR2/SLAMF8/ACVR1/TBX3/PDPN/MEF2C/SUFU/SH3PXD2B/FZD7/WNT5A/SFRP2/SPN/ZNF521/SOX5/IL6/DLX1/PRRX1/RUNX2/LOXL3/IL12RB1/BMP2/CTNNB1/GAP43/TBX2/NOTCH2/NRP1/TGFB1I1/MIAT/NOTCH3/STAT3/CDON/EPAS1/ESRP1/EBF2/PML/DHH/NR2F2/WNT2/SMO/SFRP1/ITGB1/TAL1/FOXC2/IFRD1/NOTCH1/IRF4/GLIS1	50
GO:0035282	segmentation	25/1950	95/16142	0.000113293	0.00180374	0.0013729	NRP2/NKD1/LEF1/CDX1/ROR2/TBX3/WNT5A/BASP1/SFRP2/SEMA3C/FOXF1/POFUT1/MAFB/NRP1/FZD5/ZEB2/HOXD8/OSR1/SEMA3A/COBL/EGR2/SFRP1/FOXC2/NOTCH1/NRARP	25
GO:0050715	positive regulation of cytokine secretion	31/1950	129/16142	0.00011786	0.00187135	0.00142437	LRP1/MMP8/ABL1/IL17RA/OSM/WNT5A/VTCN1/HAVCR2/POSTN/AIF1/FGR/CCL3/TWIST1/F2R/IL4R/IL1A/NLRP1/CSF1R/LILRA5/FZD5/LILRA2/IL10/RASGRP1/HTR2B/ALOX15B/TLR8/CD14/HK1/NLRP3/CD2/CD34	31
GO:0002698	negative regulation of immune effector process	28/1950	112/16142	0.000119966	0.00189052	0.00143896	PTPRC/JAK3/FCGR2B/SLAMF8/BST2/HTRA1/TGFB3/TGFB1/CR1/HAVCR2/FOXF1/TNFSF4/LOXL3/HLX/IL4R/VSIG4/IL10/C4BPB/ANGPT1/IRAK3/CD84/THOC1/IL7R/A2M/HMOX1/IL13RA2/SOCS5/CD300A	28
GO:0001774	microglial cell activation	15/1950	44/16142	0.000120362	0.00189052	0.00143896	SPHK1/PTPRC/MMP8/C5AR1/TYROBP/C1QA/AIF1/IL6/CCL3/APP/TREM2/TLR8/TRPV1/ITGB2/TLR7	15
GO:0002269	leukocyte activation involved in inflammatory response	15/1950	44/16142	0.000120362	0.00189052	0.00143896	SPHK1/PTPRC/MMP8/C5AR1/TYROBP/C1QA/AIF1/IL6/CCL3/APP/TREM2/TLR8/TRPV1/ITGB2/TLR7	15
GO:0043370	regulation of CD4-positive, alpha-beta T cell differentiation	15/1950	44/16142	0.000120362	0.00189052	0.00143896	JAK3/RUNX1/SASH3/NCKAP1L/TNFSF4/LOXL3/HLX/IL12RB1/IL4R/CD83/CD86/NLRP3/SOCS5/RUNX3/IRF4	15
GO:0001666	response to hypoxia	66/1950	348/16142	0.000120702	0.00189078	0.00143916	MMP14/ARNT/CYP1A1/PLAU/CYBB/LOXL2/VASN/NOX4/TEK/CA9/TGFB3/TGFB1/VEGFB/MMP2/POSTN/ANGPTL4/EDNRA/VEGFC/ZFP36L1/KCNMB1/CLDN3/PLOD1/TWIST1/CYGB/ICAM1/PSMD6/BMP2/PSMA3/PTN/PLAT/VEGFD/THBS1/PKM/ACVRL1/S100B/ANG/PSMC6/PTGIS/CD24/AGTRAP/STC2/WTIP/EPAS1/CPEB1/PSMA4/PML/EDN1/BNIP3L/BMP7/ANKRD1/HMOX1/CD34/SFRP1/F7/ND4/KCNA5/PLOD2/HIF1A/FMN2/PMAIP1/SCN2A/RAMP2/NOTCH1/CYTB/STC1/SLC6A4	66
GO:0007568	aging	58/1950	296/16142	0.000123408	0.00192314	0.00146379	LRP1/TIMP2/CYP1A1/LOXL2/NOX4/ABL1/TGFB3/TBX3/COMP/ENG/NUAK1/TGFB1/TNFRSF1B/IGFBP1/PDGFRB/C1QA/IGFBP5/SOD1/VASH1/DCN/APOD/KCNMB1/PRELP/TWIST1/ICAM1/KMO/COL4A2/KL/LIMS1/TBX2/MAP3K3/AKT3/NTRK1/IL10/TIMP1/STAT3/CLDN1/SERPINF1/APP/CNP/RNF165/FOXO4/CDKN1C/GNAO1/MAPKAPK5/HTR2A/PML/EDNRB/HMGA2/EDN1/COX1/PPP1R9A/ITGB2/ERCC1/ND4/ATP6/BCL2A1/CACYBP	58
GO:0001823	mesonephros development	26/1950	101/16142	0.000123755	0.00192314	0.00146379	KIF26B/GLI3/FGF1/TGFB1/BASP1/MAGED1/CRLF1/OSR2/NOG/SLIT2/BMP2/CTNNB1/EPCAM/OSR1/GDNF/DCHS1/TCF21/GDF11/PKD1/BMP7/ROBO2/SMO/SFRP1/FOXC2/GPC3/CALB1	26
GO:0042035	regulation of cytokine biosynthetic process	26/1950	101/16142	0.000123755	0.00192314	0.00146379	PTPRC/CYBB/CD74/CD4/INHBA/INHBB/TYROBP/WNT5A/CD276/SPN/IL6/IL1A/THBS1/NFKB1/IL10/CD86/STAT3/APP/TLR8/CEBPG/CLEC7A/CARD9/MAPKAPK2/HMOX1/TLR7/IRF4	26
GO:1902742	apoptotic process involved in development	13/1950	35/16142	0.000125723	0.00194854	0.00148312	LEF1/VDR/TNFRSF1B/HAND2/SPI1/SLIT2/FZD5/XKR6/TNFRSF1A/BMP7/ROBO2/FOXC2/NOTCH1	13
GO:0030902	hindbrain development	34/1950	147/16142	0.000126899	0.00196156	0.00149303	GLI2/LEF1/GLI1/FCGR2B/ABL1/C5AR1/AIF1/NOG/LPAR1/RBFOX2/CTNNB1/PTN/MAFB/SEMA4C/SERPINE2/LDB1/ZNF365/DAB1/SSTR2/HOXB3/HOXB2/RERE/GNPAT/NLGN4X/NAGLU/FAIM2/COX1/BMP7/EGR2/SMO/ITGB1/ND4/KCNC1/SLC6A4	34
GO:0006801	superoxide metabolic process	20/1950	69/16142	0.000128978	0.00198843	0.00151349	SH3PXD2A/CYBB/NOX4/TYROBP/TGFB1/SH3PXD2B/NCF4/SOD1/ACP5/NCF1/NCF1C/FBLN5/NCF2/CLEC7A/PREX1/EDN1/BMP7/CRP/ITGB2/IMMP2L	20
GO:0070482	response to oxygen levels	71/1950	382/16142	0.00012999	0.0019934	0.00151726	MMP14/ARNT/COL1A1/CYP1A1/PLAU/CYBB/LOXL2/VASN/NOX4/TEK/CA9/TGFB3/TGFB1/CACNB3/PDGFRB/VEGFB/MMP2/POSTN/ANGPTL4/EDNRA/VEGFC/ZFP36L1/KCNMB1/CLDN3/PLOD1/LPAR1/TWIST1/CYGB/ICAM1/PSMD6/BMP2/PSMA3/PTN/PLAT/VEGFD/THBS1/PKM/ACVRL1/S100B/ANG/PSMC6/PTGIS/CD24/AGTRAP/STC2/WTIP/EPAS1/CPEB1/PSMA4/PML/EDN1/BNIP3L/BMP7/ANKRD1/HMOX1/CD34/SFRP1/F7/ND4/KCNA5/PLOD2/ATP6/HIF1A/FMN2/PMAIP1/SCN2A/RAMP2/NOTCH1/CYTB/STC1…	71
GO:0051924	regulation of calcium ion transport	49/1950	239/16142	0.000130159	0.0019934	0.00151726	IL16/ADCYAP1R1/CEMIP/CD4/ABL1/THY1/SPINK1/TGFB1/EHD3/CACNB3/PDGFRB/LILRB2/PDGFB/CACNA2D1/HOMER3/CCL3/ICAM1/F2R/CTNNB1/CCR1/GEM/CCL4/MYLK/LILRA5/PIK3CG/CLIC2/LILRA2/TSPAN13/CD33/ANK2/STC2/GNAO1/CRACR2B/JPH4/PLCG1/CD84/PML/RGS4/BDKRB1/REM1/CCL5/HSPA2/JPH1/CAMK2A/TRPV2/HOMER1/JPH2/STC1/CACNA1C	49
GO:0050651	dermatan sulfate proteoglycan biosynthetic process	8/1950	15/16142	0.000131005	0.0019934	0.00151726	BGN/DSE/DCN/CSGALNACT2/VCAN/CHST14/DSEL/BCAN	8
GO:0090177	establishment of planar polarity involved in neural tube closure	8/1950	15/16142	0.000131005	0.0019934	0.00151726	FZD2/PTK7/FZD1/WNT5A/SFRP2/CTHRC1/DVL3/SFRP1	8
GO:2000095	regulation of Wnt signaling pathway, planar cell polarity pathway	8/1950	15/16142	0.000131005	0.0019934	0.00151726	NKD1/DACT1/ABL1/SFRP2/RSPO3/DAB2/SFRP1/GPC3	8
GO:0060071	Wnt signaling pathway, planar cell polarity pathway	27/1950	107/16142	0.000133139	0.00201378	0.00153278	NKD1/ROR2/FZD2/DACT1/PTK7/ABL1/FZD1/FZD7/WNT5A/SFRP2/CTHRC1/PSMD6/PSMA3/DAAM1/DVL3/PRICKLE2/GPC6/FZD5/RSPO3/PSMC6/AP2M1/PSMA4/DAB2/AP2A1/SFRP1/ARHGEF19/GPC3	27
GO:0032602	chemokine production	23/1950	85/16142	0.000133192	0.00201378	0.00153278	LRP1/CD74/WNT5A/HAVCR2/POSTN/AIF1/APOD/TNFSF4/IL6/TWIST1/IL4R/SNAI2/ADORA2B/CSF1R/IL10/APP/ALOX15B/TREM2/CLEC7A/HMOX1/SOCS5/HIF1A/TLR7	23
GO:0035904	aorta development	17/1950	54/16142	0.000133723	0.00201378	0.00153278	LRP1/COL3A1/ADAMTS6/LOXL1/ROBO1/ENG/SUFU/PDGFRB/LTBP1/TBX2/PLXND1/MYLK/LOX/ACVRL1/ROBO2/MIR145/NOTCH1	17
GO:0061900	glial cell activation	17/1950	54/16142	0.000133723	0.00201378	0.00153278	LRP1/SPHK1/PTPRC/MMP8/C5AR1/TYROBP/C1QA/AIF1/IL6/CCL3/APP/TREM2/TLR8/TRPV1/SMO/ITGB2/TLR7	17
GO:1901890	positive regulation of cell junction assembly	25/1950	96/16142	0.000135859	0.00204067	0.00155325	SRPX2/MAP4K4/SYNDIG1/ABL1/TEK/EPHB3/THY1/ADGRB2/THBS2/FLRT1/CLSTN3/COL16A1/EPHB2/CLSTN2/LIMS1/NRP1/NTRK1/CLDN1/PPM1F/NLGN2/TPBG/DLG5/SFRP1/CLSTN1/SLITRK5	25
GO:0045582	positive regulation of T cell differentiation	22/1950	80/16142	0.000142963	0.00214187	0.00163028	GLI2/LILRB4/PTPRC/GLI3/CD74/RUNX1/TGFB1/SASH3/LILRB2/NCKAP1L/TNFSF4/HLX/IL12RB1/IL4R/TESPA1/CD83/CD86/RASGRP1/NLRP3/IL7R/SOCS5/RUNX3	22
GO:0060317	cardiac epithelial to mesenchymal transition	12/1950	31/16142	0.000144066	0.00215288	0.00163865	ACVR1/ENG/HAS2/MSX1/SNAI1/TMEM100/NOG/TWIST1/BMP2/SNAI2/WNT2/NOTCH1	12
GO:0002791	regulation of peptide secretion	84/1950	471/16142	0.000144472	0.00215344	0.00163908	FGG/LRP1/MAP4K4/MMP8/CD74/LRRC32/FCGR2B/APOE/ABL1/INHBB/TGFB3/IL17RA/SRGN/TGFB1/TNFRSF1B/OSM/BMP6/WNT5A/VTCN1/HAVCR2/FN1/POSTN/SLC25A4/AIF1/FGR/VEGFC/P3H1/SSC5D/MYRIP/TNFSF4/IL6/BMP8A/ACHE/ICA1/CCL3/MYOM1/TWIST1/F2R/SNAP25/IL4R/IL1A/NLRP1/CCN4/NNAT/RASL10B/CSF1R/LILRA5/FZD5/LILRA2/SYT11/IL10/RASGRP1/ANG/HTR2B/CD33/ALOX15B/TREM2/SYBU/TLR8/CD14/HK1/CCR7/ANGPT1/NLGN2/NLRP3/PML/CCL5/CRP/ANKRD1/CD2/FG…	84
GO:0008360	regulation of cell shape	34/1950	148/16142	0.000145952	0.00216996	0.00165166	FMNL1/FMNL3/PLXNA4/RHOJ/ARAP1/PDPN/FGD5/GNA12/FN1/ATP10A/FGR/PALM2AKAP2/PLEKHO1/PLXNC1/LST1/CCL3/LPAR1/ICAM1/PALM/HCK/PTN/PLXND1/EPB41L3/CSF1R/BVES/SPTA1/S100B/FES/FGD1/MSN/KIT/ITGB2/RHOH/ARHGAP15	34
GO:0071621	granulocyte chemotaxis	29/1950	119/16142	0.000148469	0.00219621	0.00167163	CD74/ITGA1/PIP5K1C/IL17RA/C5AR1/CCL18/THBS4/NCKAP1L/SLIT2/C3AR1/CCL3/CXADR/JAM3/FCER1G/CCL4/EDN2/CSF3R/PIK3CG/THBS1/PPBP/PREX1/CCR7/CMKLR1/ITGA9/EDN1/CCL5/ADGRE2/ITGB2/PIK3CD	29
GO:1903038	negative regulation of leukocyte cell-cell adhesion	29/1950	119/16142	0.000148469	0.00219621	0.00167163	GLI3/CD74/LRRC32/JAK3/GPNMB/FCGR2B/RUNX1/PDCD1LG2/TGFB1/TNFAIP8L2/VTCN1/LILRB2/HAVCR2/SPN/TNFSF4/LOXL3/HLX/TWSG1/IL4R/VSIG4/IL10/CD86/IDO1/DLG5/SOCS5/CD300A/RUNX3/NRARP/PAG1	29
GO:0021675	nerve development	21/1950	75/16142	0.00015216	0.00224513	0.00170887	NRP2/GLI3/PLXNA4/SULF2/ITGA4/SULF1/LPAR1/EPHB2/CTNNB1/MAFB/NRP1/NTRK1/SERPINE2/ATP8B1/RNF165/SLC1A3/HOXB3/HOXB2/SEMA3A/EGR2/HOXA3	21
GO:0002828	regulation of type 2 immune response	11/1950	27/16142	0.000159119	0.00232582	0.00177029	CD74/TNFSF4/IL6/HLX/IL4R/CD86/IDO1/ECM1/NLRP3/SOCS5/RSAD2	11
GO:0006929	substrate-dependent cell migration	11/1950	27/16142	0.000159119	0.00232582	0.00177029	FMNL1/PTPRC/ROBO1/FN1/VEGFC/SHTN1/SLIT2/ITGA11/NRP1/SNAI2/CD2AP	11
GO:0007272	ensheathment of neurons	31/1950	131/16142	0.000159221	0.00232582	0.00177029	SKI/PMP22/MARVELD1/TGFB1/TNFRSF1B/SOD1/SLC25A12/PRX/LPAR1/PSAP/CTNNB1/JAM3/NAB2/PTN/EPB41L3/S100B/UGT8/ADGRG6/ANK2/ITGAX/GNPAT/XK/DHH/MAL2/EGR2/PLP1/EIF2AK3/SCN2A/TSPAN2/CMTM8/BCAS1	31
GO:0008366	axon ensheathment	31/1950	131/16142	0.000159221	0.00232582	0.00177029	SKI/PMP22/MARVELD1/TGFB1/TNFRSF1B/SOD1/SLC25A12/PRX/LPAR1/PSAP/CTNNB1/JAM3/NAB2/PTN/EPB41L3/S100B/UGT8/ADGRG6/ANK2/ITGAX/GNPAT/XK/DHH/MAL2/EGR2/PLP1/EIF2AK3/SCN2A/TSPAN2/CMTM8/BCAS1	31
GO:0001707	mesoderm formation	20/1950	70/16142	0.000160316	0.00233162	0.0017747	LEF1/INHBA/ACVR1/WNT5A/SFRP2/FOXF1/SNAI1/ITGB3/NOG/TWSG1/EXT2/POFUT2/APELA/HMGA2/BMP7/ITGB1/TAL1/FOXC2/NR4A3/MIR145	20
GO:0045637	regulation of myeloid cell differentiation	49/1950	241/16142	0.000160815	0.00233162	0.0017747	ARNT/LILRB4/LEF1/CD74/ROR2/RUNX1/CD4/INHBA/HCLS1/MEF2C/TYROBP/TGFB1/DCSTAMP/C1QC/ZBTB46/FBN1/SPI1/NCKAP1L/ZFP36L1/PIAS3/TFE3/CCL3/RBFOX2/CTNNB1/CCR1/NOTCH2/MAFB/LILRB3/CSF3R/PRKCB/THBS1/LOX/FSTL3/LDB1/STAT3/CAMK4/RASSF2/FES/TREM2/HOXA5/HSPA9/RHEX/SFRP1/EVI2B/TAL1/HIF1A/NR4A3/SCIN/SETD1A	49
GO:0050730	regulation of peptidyl-tyrosine phosphorylation	49/1950	241/16142	0.000160815	0.00233162	0.0017747	PTPRC/CD74/CD4/NOX4/ABL1/ACVR1/SHC1/IL11/HCLS1/THY1/SPINK1/TGFB1/OSM/BMP6/SFRP2/CRLF1/NCF1/THBS4/SH3BP5/FCGR1A/IL6/PDGFB/ITGB3/CASS4/ICAM1/PECAM1/NRP1/CSF1R/LILRA5/GPRC5B/STAT3/APP/PDGFA/DLG4/GREM1/TREM2/CD24/ANGPT1/TNFRSF1A/HTR2A/CCL5/KIT/ITGB2/SFRP1/SOCS5/TAL1/SAMSN1/CD300A/GAS6	49
GO:0046632	alpha-beta T cell differentiation	25/1950	97/16142	0.000162337	0.00233629	0.00177825	LEF1/GLI3/JAK3/RUNX1/ABL1/SASH3/SPN/NCKAP1L/TNFSF4/IL6/LOXL3/HLX/IL12RB1/IL4R/TNFSF8/CD83/GPR183/CD86/STAT3/NLRP3/NKX2-3/SOCS5/RSAD2/RUNX3/IRF4	25
GO:0072163	mesonephric epithelium development	25/1950	97/16142	0.000162337	0.00233629	0.00177825	KIF26B/GLI3/FGF1/TGFB1/BASP1/MAGED1/CRLF1/NOG/SLIT2/BMP2/CTNNB1/EPCAM/OSR1/GDNF/DCHS1/TCF21/GDF11/PKD1/BMP7/ROBO2/SMO/SFRP1/FOXC2/GPC3/CALB1	25
GO:0072164	mesonephric tubule development	25/1950	97/16142	0.000162337	0.00233629	0.00177825	KIF26B/GLI3/FGF1/TGFB1/BASP1/MAGED1/CRLF1/NOG/SLIT2/BMP2/CTNNB1/EPCAM/OSR1/GDNF/DCHS1/TCF21/GDF11/PKD1/BMP7/ROBO2/SMO/SFRP1/FOXC2/GPC3/CALB1	25
GO:0060445	branching involved in salivary gland morphogenesis	10/1950	23/16142	0.000166357	0.00237854	0.00181041	TGM2/LAMA1/SEMA3C/NTN4/PLXND1/NRP1/SNAI2/PDGFA/SEMA3A/BMP7	10
GO:2000050	regulation of non-canonical Wnt signaling pathway	10/1950	23/16142	0.000166357	0.00237854	0.00181041	NKD1/DACT1/ABL1/SFRP4/WNT5A/SFRP2/RSPO3/DAB2/SFRP1/GPC3	10
GO:0010632	regulation of epithelial cell migration	48/1950	235/16142	0.000166494	0.00237854	0.00181041	NRP2/SRPX2/MAP4K4/APOE/ABL1/SPARC/RHOJ/TEK/MMP9/EPB41L4B/FGF1/MEF2C/HAS2/TGFB1/WNT5A/ADGRA2/VEGFC/VASH1/DCN/PDGFB/MCC/ITGB3/SLIT2/PTN/NRP1/MAP3K3/AKT3/TBXA2R/THBS1/ARSB/ACVRL1/SERPINF1/ANXA3/PPM1F/ANGPT1/GLIPR2/PLCG1/SEMA3A/EDN1/NR2F2/HMOX1/SMOC2/MARVELD3/FOXC2/HIF1A/DOCK1/NOTCH1/STC1	48
GO:0030208	dermatan sulfate biosynthetic process	7/1950	12/16142	0.000169167	0.00239333	0.00182167	BGN/DSE/DCN/VCAN/CHST14/DSEL/BCAN	7
GO:0042308	negative regulation of protein import into nucleus	7/1950	12/16142	0.000169167	0.00239333	0.00182167	SUFU/APOD/RAB23/MDFIC/PKIA/ANGPT1/PKIG	7
GO:1903054	negative regulation of extracellular matrix organization	7/1950	12/16142	0.000169167	0.00239333	0.00182167	TGFB1/TNFRSF1B/EMILIN1/ANTXR1/FAP/TNFRSF1A/NOTCH1	7
GO:1904590	negative regulation of protein import	7/1950	12/16142	0.000169167	0.00239333	0.00182167	SUFU/APOD/RAB23/MDFIC/PKIA/ANGPT1/PKIG	7
GO:0045669	positive regulation of osteoblast differentiation	18/1950	60/16142	0.000171016	0.00241364	0.00183713	PDLIM7/GLI3/ACVR1/MEF2C/IFITM1/BMP6/SFRP2/CTHRC1/TMEM119/IL6/DDR2/RUNX2/FBN2/BMP2/CTNNB1/CCN4/ZHX3/BMP7	18
GO:0032722	positive regulation of chemokine production	17/1950	55/16142	0.000171994	0.00242159	0.00184318	LRP1/CD74/WNT5A/HAVCR2/POSTN/AIF1/IL6/TWIST1/IL4R/ADORA2B/CSF1R/APP/ALOX15B/CLEC7A/HMOX1/HIF1A/TLR7	17
GO:0003158	endothelium development	29/1950	120/16142	0.000173548	0.00243759	0.00185536	ZEB1/ADAMTS12/ACVR1/FGF1/PDPN/ENG/BMP6/TMEM100/ICAM1/CTNNB1/PTN/PECAM1/S1PR2/NRP1/CLDN1/ACVRL1/S1PR1/HOXB5/ITGAX/TNFRSF1A/MSN/NR2F2/S1PR3/CD34/MARVELD2/FOXC2/ADD1/NOTCH1/STC1	29
GO:0050818	regulation of coagulation	22/1950	81/16142	0.00017418	0.00244061	0.00185766	FGG/PLAU/APOE/PDPN/PLEK/FAP/PDGFB/PDGFRA/F2R/FCER1G/PLAT/SERPINB2/SERPINE2/TBXA2R/THBS1/PDGFA/EDN1/FGA/CD34/F7/PRKG1/TSPAN8	22
GO:0036293	response to decreased oxygen levels	67/1950	359/16142	0.000175541	0.00245379	0.00186769	MMP14/ARNT/CYP1A1/PLAU/CYBB/LOXL2/VASN/NOX4/TEK/CA9/TGFB3/TGFB1/CACNB3/VEGFB/MMP2/POSTN/ANGPTL4/EDNRA/VEGFC/ZFP36L1/KCNMB1/CLDN3/PLOD1/TWIST1/CYGB/ICAM1/PSMD6/BMP2/PSMA3/PTN/PLAT/VEGFD/THBS1/PKM/ACVRL1/S100B/ANG/PSMC6/PTGIS/CD24/AGTRAP/STC2/WTIP/EPAS1/CPEB1/PSMA4/PML/EDN1/BNIP3L/BMP7/ANKRD1/HMOX1/CD34/SFRP1/F7/ND4/KCNA5/PLOD2/HIF1A/FMN2/PMAIP1/SCN2A/RAMP2/NOTCH1/CYTB/STC1/SLC6A4	67
GO:0003206	cardiac chamber morphogenesis	30/1950	126/16142	0.000179618	0.00249898	0.00190208	NRP2/FZD2/ACVR1/TEK/FZD1/ROBO1/TBX3/MEF2C/ENG/TGFB1/WNT5A/SFRP2/HAND2/SEMA3C/FOXF1/NOG/SLIT2/ZFPM2/TBX2/NOTCH2/NRP1/COL11A1/ADGRG6/BMP7/WNT2/ROBO2/SMO/FOXC2/HIF1A/NOTCH1	30
GO:0002283	neutrophil activation involved in immune response	84/1950	474/16142	0.000179629	0.00249898	0.00190208	CTSB/OLR1/TIMP2/PTPRC/PLAU/CRISPLD2/CYBB/CD53/MMP8/TOM1/RAB31/DOCK2/PLEKHO2/BST2/MMP9/OSCAR/C5AR1/TYROBP/CHIT1/NFAM1/KCNAB2/TNFRSF1B/MAN2B1/BIN2/CR1/TBC1D10C/LILRB2/SLC11A1/SIGLEC9/LAIR1/FGR/ITGAL/HK3/NCKAP1L/SLC2A3/TNFAIP6/C3AR1/HGSNAT/PSMD6/HSP90AA1/SNAP25/PSAP/FCER1G/PECAM1/GM2A/LILRB3/PRSS3/PADI2/MNDA/ARSB/LILRA2/NFKB1/PKM/PPBP/GPR84/FCGR2A/CD33/SIRPB1/GALNS/ANXA3/CD14/FPR1/DPP7/ITGAX/CHI3L1/…	84
GO:0090175	regulation of establishment of planar polarity	27/1950	109/16142	0.000185514	0.00257472	0.00195974	NKD1/ROR2/FZD2/DACT1/PTK7/ABL1/FZD1/FZD7/WNT5A/SFRP2/CTHRC1/PSMD6/PSMA3/DAAM1/DVL3/PRICKLE2/GPC6/FZD5/RSPO3/PSMC6/AP2M1/PSMA4/DAB2/AP2A1/SFRP1/ARHGEF19/GPC3	27
GO:0070664	negative regulation of leukocyte proliferation	21/1950	76/16142	0.000186637	0.00258418	0.00196693	LRRC32/GPNMB/FCGR2B/TYROBP/PDCD1LG2/TGFB1/VTCN1/LILRB2/HAVCR2/SPN/LST1/TWSG1/MNDA/VSIG4/IL10/CD86/GREM1/IDO1/BTK/DLG5/CD300A	21
GO:0030183	B cell differentiation	28/1950	115/16142	0.000194713	0.00268961	0.00204718	MMP14/PTPRC/JAK3/FCGR2B/SLAMF8/INHBA/ABL1/IL11/HDAC4/NFAM1/ITGA4/NCKAP1L/ZFP36L1/DOCK10/DOCK11/NOTCH2/NTRK1/GPR183/IL10/CEBPG/LGALS1/BTK/NKX2-3/KIT/SFRP1/ITGB1/TPD52/PLCL2	28
GO:0032945	negative regulation of mononuclear cell proliferation	20/1950	71/16142	0.000198164	0.00272441	0.00207367	LRRC32/GPNMB/FCGR2B/TYROBP/PDCD1LG2/TGFB1/VTCN1/LILRB2/HAVCR2/SPN/LST1/TWSG1/MNDA/VSIG4/IL10/CD86/IDO1/BTK/DLG5/CD300A	20
GO:0050672	negative regulation of lymphocyte proliferation	20/1950	71/16142	0.000198164	0.00272441	0.00207367	LRRC32/GPNMB/FCGR2B/TYROBP/PDCD1LG2/TGFB1/VTCN1/LILRB2/HAVCR2/SPN/LST1/TWSG1/MNDA/VSIG4/IL10/CD86/IDO1/BTK/DLG5/CD300A	20
GO:0003176	aortic valve development	12/1950	32/16142	0.000205329	0.00280313	0.00213359	ROBO1/TGFB1/TNFRSF1B/EMILIN1/SNAI1/SLIT2/TWIST1/ELN/SNAI2/TNFRSF1A/ROBO2/NOTCH1	12
GO:0042092	type 2 immune response	12/1950	32/16142	0.000205329	0.00280313	0.00213359	CD74/TNFSF4/IL6/HLX/IL4R/IL10/CD86/IDO1/ECM1/NLRP3/SOCS5/RSAD2	12
GO:0060325	face morphogenesis	12/1950	32/16142	0.000205329	0.00280313	0.00213359	COL1A1/LEF1/CRISPLD2/SKI/CRISPLD1/STRA6/TGFB3/TGFB1/MSX1/MMP2/PDGFRA/NOG	12
GO:0007517	muscle organ development	70/1950	381/16142	0.000206335	0.00281029	0.00213904	LEF1/GLI1/COL3A1/SKI/LAMA2/FZD2/NIBAN2/STRA6/FZD1/MEF2C/COL6A3/ENG/HDAC4/TGFB1/FZD7/WNT5A/MSX1/BASP1/FHL3/DCN/BTG2/ACHE/NOG/MYOM1/HLX/TWIST1/ITGA11/SGCD/ZFPM2/BMP2/CTNNB1/SVIL/ELN/TBX2/MYLK/COL11A1/LOX/BVES/MRAS/S100B/ACTC1/S1PR1/TAGLN/CDON/FOXO4/GREM1/MSC/YAP1/ATF3/TCF21/ETV1/SGCA/CACNA1H/JARID2/XK/RGS4/EDN1/ANKRD1/POPDC3/NR2F2/WNT2/ZBTB18/EGR2/SMO/JPH1/FOXC2/MIR145/HOMER1/JPH2/NOTCH1	70
GO:0003170	heart valve development	18/1950	61/16142	0.000215532	0.00291517	0.00221887	ACVR1/STRA6/ROBO1/MEF2C/TGFB1/TNFRSF1B/EMILIN1/SNAI1/SLIT2/TWIST1/BMP2/ELN/NOTCH2/SNAI2/DCHS1/TNFRSF1A/ROBO2/NOTCH1	18
GO:0072678	T cell migration	18/1950	61/16142	0.000215532	0.00291517	0.00221887	WNT5A/MYO1G/ITGA4/AIF1/SPN/APOD/CCL3/ICAM1/PIK3CG/GPR183/APP/S1PR1/ECM1/MSN/CD99L2/CCL5/PIK3CD/CD99	18
GO:1904888	cranial skeletal system development	18/1950	61/16142	0.000215532	0.00291517	0.00221887	MMP14/GLI3/TGFB3/MEF2C/TGFB1/SH3PXD2B/MMP16/PRRX1/PDGFRA/RUNX2/TWIST1/CTNNB1/CHST11/RAB23/FOXN3/INSIG2/FOXC2/MEGF8	18
GO:0003279	cardiac septum development	27/1950	110/16142	0.000218011	0.00293511	0.00223404	NRP2/FZD2/PTK7/ACVR1/ADAMTS6/STRA6/FZD1/ROBO1/TBX3/ENG/SUFU/WNT5A/SEMA3C/NOG/LTBP1/SLIT2/ZFPM2/TBX2/PLXND1/NOTCH2/NRP1/ANK2/BMP7/ROBO2/LUZP1/SMO/NOTCH1	27
GO:0042089	cytokine biosynthetic process	27/1950	110/16142	0.000218011	0.00293511	0.00223404	PTPRC/CYBB/CD74/CD4/INHBA/INHBB/TYROBP/WNT5A/CD276/SPN/IL6/IL1A/THBS1/NFKB1/IL10/CD86/STAT3/APP/TLR8/CEBPG/CLEC7A/CARD9/MAPKAPK2/HMOX1/TLR7/IRF4/NOD1	27
GO:0032653	regulation of interleukin-10 production	16/1950	51/16142	0.000218709	0.00293774	0.00223604	MMP8/HSPD1/JAK3/FCGR2B/TYROBP/PDCD1LG2/SASH3/TNFSF4/FCER1G/LILRA5/CD83/TREM2/CLEC7A/IDO1/CD34/IRF4	16
GO:0002440	production of molecular mediator of immune response	41/1950	194/16142	0.00022796	0.00305498	0.00232528	PTPRC/SPON2/CD74/HSPD1/JAK3/FCGR2B/SEMA7A/BST2/TGFB3/TGFB1/TNFRSF1B/WNT5A/SASH3/SLC11A1/TNFSF4/IL6/XRCC4/IL4R/FCER1G/HLA-DQB1/FZD5/GPRC5B/IL10/GAPT/HK1/GALNT2/ANGPT1/BTK/NLRP3/IRAK3/TRIL/THOC1/IL7R/KIT/HMOX1/ERCC1/IL13RA2/PAXIP1/RSAD2/NR4A3/GAS6	41
GO:0010575	positive regulation of vascular endothelial growth factor production	11/1950	28/16142	0.000233628	0.00309703	0.00235729	ARNT/C5AR1/SULF2/TGFB1/SULF1/IL6/C3AR1/IL1A/ADORA2B/HIF1A/EIF2AK3	11
GO:0035710	CD4-positive, alpha-beta T cell activation	23/1950	88/16142	0.000233748	0.00309703	0.00235729	LEF1/JAK3/RUNX1/SASH3/SPN/NCKAP1L/TNFSF4/IL6/LOXL3/HLX/TWSG1/IL12RB1/IL4R/CD83/GPR183/CD86/STAT3/NLRP3/NKX2-3/SOCS5/RSAD2/RUNX3/IRF4	23
GO:0043087	regulation of GTPase activity	82/1950	464/16142	0.000233922	0.00309703	0.00235729	SIPA1/MAP4K4/DOCK2/PLXNA4/ARHGAP31/DOCK4/LLGL1/ARAP1/FGD5/MYO9B/PREX2/EPHB3/ARHGAP1/DGKI/THY1/TBC1D10C/WNT5A/SYDE1/CCL18/TBC1D2B/ARHGAP25/SOD1/AGAP2/CHN1/ARAP3/RASA3/NCKAP1L/ARHGAP22/ARHGAP30/TBC1D30/PLXNC1/DOCK10/ARHGAP23/SLIT2/CCL3/ICAM1/F2R/RGS10/LIMS1/PLXND1/DOCK11/DVL3/NRP1/RGS1/STMN3/CCL4/RASAL3/NTRK1/BVES/RASGRP1/RIN3/S1PR1/HTR2B/TBC1D16/FZD10/FGD1/RIN2/EPHA3/PREX1/CCR7/GNAO1/RIC8B/ARHGAP1…	82
GO:0002830	positive regulation of type 2 immune response	8/1950	16/16142	0.000234278	0.00309703	0.00235729	CD74/TNFSF4/IL6/IL4R/CD86/IDO1/NLRP3/RSAD2	8
GO:0030502	negative regulation of bone mineralization	8/1950	16/16142	0.000234278	0.00309703	0.00235729	RFLNB/SRGN/LTBP3/CCL3/CCR1/GREM1/ECM1/HIF1A	8
GO:0050655	dermatan sulfate proteoglycan metabolic process	8/1950	16/16142	0.000234278	0.00309703	0.00235729	BGN/DSE/DCN/CSGALNACT2/VCAN/CHST14/DSEL/BCAN	8
GO:0043312	neutrophil degranulation	83/1950	471/16142	0.000236378	0.00311437	0.00237048	CTSB/OLR1/TIMP2/PTPRC/PLAU/CRISPLD2/CYBB/CD53/MMP8/TOM1/RAB31/DOCK2/PLEKHO2/BST2/MMP9/OSCAR/C5AR1/TYROBP/CHIT1/NFAM1/KCNAB2/TNFRSF1B/MAN2B1/BIN2/CR1/TBC1D10C/LILRB2/SLC11A1/SIGLEC9/LAIR1/FGR/ITGAL/HK3/NCKAP1L/SLC2A3/TNFAIP6/C3AR1/HGSNAT/PSMD6/HSP90AA1/SNAP25/PSAP/FCER1G/PECAM1/GM2A/LILRB3/PRSS3/PADI2/MNDA/ARSB/NFKB1/PKM/PPBP/GPR84/FCGR2A/CD33/SIRPB1/GALNS/ANXA3/CD14/FPR1/DPP7/ITGAX/CHI3L1/CTSG/PK…	83
GO:0046394	carboxylic acid biosynthetic process	63/1950	336/16142	0.000236656	0.00311437	0.00237048	CYP1A1/BGN/CD74/CEMIP/SDS/HAS1/DSE/CYP27A1/GGT5/HAS2/TGFB1/PTGS1/DPYD/SLC25A12/APOC1/OXSM/APIP/DCN/PDGFB/PTGES/ALOX5AP/NAALAD2/LIAS/PLOD1/KMO/GLS2/HACD4/BHMT2/PLA2G5/ACOX2/EDN2/VCAN/CHST14/NFKB1/PKM/ACSM5/ALOX15B/MGST3/RIMKLA/PTGDS/ABHD3/PTGIS/SLC1A3/ENOPH1/IDO1/OAT/PRKAG2/INSIG2/FADS1/EDN1/BHMT/GLS/AP2A1/CH25H/PLP1/PLA2G4A/DSEL/FOLH1/PLOD2/PRKAA2/MGST2/BCAN/GGT2	63
GO:0007431	salivary gland development	13/1950	37/16142	0.000240435	0.00314992	0.00239754	TGM2/TGFB3/TGFB1/LAMA1/SEMA3C/TWSG1/NTN4/PLXND1/NRP1/SNAI2/PDGFA/SEMA3A/BMP7	13
GO:0030201	heparan sulfate proteoglycan metabolic process	13/1950	37/16142	0.000240435	0.00314992	0.00239754	DSE/EXTL1/SULF2/HS3ST3A1/NDST1/SULF1/HS6ST1/XYLT2/CTNNB1/EXT2/HS3ST2/EXTL2/HS3ST3B1	13
GO:0002700	regulation of production of molecular mediator of immune response	31/1950	134/16142	0.00024573	0.00321208	0.00244486	PTPRC/SPON2/CD74/JAK3/FCGR2B/SEMA7A/BST2/TGFB3/TGFB1/TNFRSF1B/WNT5A/SASH3/TNFSF4/IL6/IL4R/FCER1G/FZD5/GPRC5B/IL10/HK1/ANGPT1/BTK/NLRP3/IRAK3/TRIL/THOC1/HMOX1/IL13RA2/PAXIP1/RSAD2/NR4A3	31
GO:0001738	morphogenesis of a polarized epithelium	32/1950	140/16142	0.00024864	0.00324287	0.00246829	NKD1/ROR2/FZD2/DACT1/FOXF2/PTK7/ABL1/FZD1/FZD7/WNT5A/LAMA1/SFRP2/CTHRC1/FOXF1/PSMD6/PSMA3/DAAM1/DVL3/PRICKLE2/GPC6/FZD5/RSPO3/PSMC6/MSN/AP2M1/PSMA4/DAB2/DLG5/AP2A1/SFRP1/ARHGEF19/GPC3	32
GO:0060561	apoptotic process involved in morphogenesis	10/1950	24/16142	0.000254444	0.00330381	0.00251468	LEF1/VDR/TNFRSF1B/HAND2/SPI1/FZD5/TNFRSF1A/BMP7/FOXC2/NOTCH1	10
GO:0072202	cell differentiation involved in metanephros development	10/1950	24/16142	0.000254444	0.00330381	0.00251468	PDGFB/CTNNB1/WWTR1/OSR1/YAP1/GDNF/TCF21/SMO/CD34/LAMB2	10
GO:0042107	cytokine metabolic process	27/1950	111/16142	0.000255461	0.00330967	0.00251914	PTPRC/CYBB/CD74/CD4/INHBA/INHBB/TYROBP/WNT5A/CD276/SPN/IL6/IL1A/THBS1/NFKB1/IL10/CD86/STAT3/APP/TLR8/CEBPG/CLEC7A/CARD9/MAPKAPK2/HMOX1/TLR7/IRF4/NOD1	27
GO:0016053	organic acid biosynthetic process	63/1950	337/16142	0.000257513	0.00332887	0.00253375	CYP1A1/BGN/CD74/CEMIP/SDS/HAS1/DSE/CYP27A1/GGT5/HAS2/TGFB1/PTGS1/DPYD/SLC25A12/APOC1/OXSM/APIP/DCN/PDGFB/PTGES/ALOX5AP/NAALAD2/LIAS/PLOD1/KMO/GLS2/HACD4/BHMT2/PLA2G5/ACOX2/EDN2/VCAN/CHST14/NFKB1/PKM/ACSM5/ALOX15B/MGST3/RIMKLA/PTGDS/ABHD3/PTGIS/SLC1A3/ENOPH1/IDO1/OAT/PRKAG2/INSIG2/FADS1/EDN1/BHMT/GLS/AP2A1/CH25H/PLP1/PLA2G4A/DSEL/FOLH1/PLOD2/PRKAA2/MGST2/BCAN/GGT2	63
GO:0017145	stem cell division	14/1950	42/16142	0.000263907	0.00338903	0.00257954	LEF1/TEAD3/FZD7/SFRP2/NUMBL/SOX5/HOXB4/LBH/GNL3/WWTR1/KIT/EVI2B/MIR145/NOTCH1	14
GO:0045668	negative regulation of osteoblast differentiation	14/1950	42/16142	0.000263907	0.00338903	0.00257954	SKI/HDAC4/SUFU/IGFBP5/HAND2/NOG/TWIST1/TWSG1/TWIST2/GREM1/TNN/SFRP1/RORB/NOTCH1	14
GO:0048483	autonomic nervous system development	14/1950	42/16142	0.000263907	0.00338903	0.00257954	NRP2/PLXNA4/FN1/HAND2/EDNRA/HLX/CTNNB1/NRP1/NTRK1/HOXB2/GDNF/SEMA3A/EDNRB/EGR2	14
GO:0030593	neutrophil chemotaxis	25/1950	100/16142	0.000271298	0.00347631	0.00264597	CD74/ITGA1/PIP5K1C/C5AR1/CCL18/THBS4/NCKAP1L/SLIT2/C3AR1/CCL3/CXADR/JAM3/FCER1G/CCL4/EDN2/CSF3R/PIK3CG/PPBP/PREX1/CCR7/ITGA9/EDN1/CCL5/ITGB2/PIK3CD	25
GO:0048708	astrocyte differentiation	21/1950	78/16142	0.000276751	0.003537	0.00269217	LRP1/ROR2/ABL1/C5AR1/C1QA/LAMC3/IL6/NOG/BMP2/SERPINE2/STAT3/DAB1/APP/S100B/TREM2/SMO/PLP1/TAL1/NOTCH1/TSPAN2/LAMB2	21
GO:0050922	negative regulation of chemotaxis	17/1950	57/16142	0.000277971	0.003537	0.00269217	SLAMF8/SEMA7A/ROBO1/WNT5A/AIF1/SEMA3C/SLIT2/NBL1/NRP1/SEMA4C/PADI2/THBS1/GREM1/SEMA3A/ROBO2/SEMA6B/NOTCH1	17
GO:0042476	odontogenesis	30/1950	129/16142	0.000278738	0.003537	0.00269217	GLI2/COL1A1/LEF1/GLI3/INHBA/COL1A2/HTRA1/TGFB3/TGFB1/MSX1/ASPN/HAND2/OSR2/DLX1/PDGFRA/RUNX2/TNC/TWIST1/BMP2/CTNNB1/CSF3R/ADAMTS5/OSR1/GNAO1/ALPL/NKX2-3/EDN1/BMP7/SMO/CD34	30
GO:0042552	myelination	30/1950	129/16142	0.000278738	0.003537	0.00269217	SKI/PMP22/MARVELD1/TGFB1/TNFRSF1B/SOD1/SLC25A12/LPAR1/PSAP/CTNNB1/JAM3/NAB2/PTN/EPB41L3/S100B/UGT8/ADGRG6/ANK2/ITGAX/GNPAT/XK/DHH/MAL2/EGR2/PLP1/EIF2AK3/SCN2A/TSPAN2/CMTM8/BCAS1	30
GO:0045639	positive regulation of myeloid cell differentiation	23/1950	89/16142	0.000279708	0.003537	0.00269217	ARNT/LEF1/CD74/ROR2/RUNX1/CD4/INHBA/HCLS1/TYROBP/TGFB1/DCSTAMP/NCKAP1L/ZFP36L1/CCR1/STAT3/FES/TREM2/HOXA5/RHEX/EVI2B/TAL1/HIF1A/SCIN	23
GO:0003179	heart valve morphogenesis	16/1950	52/16142	0.000280878	0.003537	0.00269217	ACVR1/STRA6/ROBO1/MEF2C/TGFB1/EMILIN1/SNAI1/SLIT2/TWIST1/BMP2/ELN/NOTCH2/SNAI2/DCHS1/ROBO2/NOTCH1	16
GO:0030195	negative regulation of blood coagulation	16/1950	52/16142	0.000280878	0.003537	0.00269217	FGG/PLAU/APOE/FAP/PDGFB/PDGFRA/PLAT/SERPINB2/SERPINE2/THBS1/PDGFA/EDN1/FGA/CD34/PRKG1/TSPAN8	16
GO:0043030	regulation of macrophage activation	16/1950	52/16142	0.000280878	0.003537	0.00269217	SPHK1/PTPRC/MMP8/CD74/HSPD1/FCGR2B/WNT5A/HAVCR2/IL6/CCL3/IL4R/THBS1/VSIG4/IL10/TREM2/LRFN5	16
GO:0050803	regulation of synapse structure or activity	45/1950	221/16142	0.000281741	0.00354024	0.00269464	NRP2/SRPX2/SYNDIG1/FCGR2B/APOE/ABL1/SPARC/FZD1/MEF2C/EPHB3/WNT5A/LILRB2/SLC17A7/ADGRB2/THBS2/ARHGAP22/FLRT1/MDGA1/CLSTN3/NFATC4/NTNG2/EPHB2/CLSTN2/PTN/GAP43/IL10RA/NTRK1/ZNF804A/SHISA6/IL10/APP/SEPTIN11/SYBU/NLGN2/TPBG/SYNGAP1/ROBO2/ABI2/PPP1R9A/DLG5/CLSTN1/LRFN5/HOMER1/CDH2/SLITRK5	45
GO:0048660	regulation of smooth muscle cell proliferation	32/1950	141/16142	0.000285041	0.00357403	0.00272035	TGM2/MMP9/OGN/TGFB3/MEF2C/HDAC4/PDGFRB/CNN1/MMP2/IGFBP5/AIF1/APOD/IL6/PDGFB/PDE1A/CTNNB1/ELN/PTGIR/CCN4/THBS1/NOTCH3/IL10/ANG/S1PR1/AKR1B1/EDN1/CCL5/HMOX1/CDH13/PRKG1/NR4A3/MIR145	32
GO:0072009	nephron epithelium development	26/1950	106/16142	0.000286183	0.00358065	0.0027254	KIF26B/GLI3/FGF1/MEF2C/TGFB1/BASP1/MAGED1/NOG/BMP2/CTNNB1/PECAM1/WWTR1/CD24/OSR1/YAP1/GDNF/DCHS1/TCF21/PKD1/SMO/CD34/FOXC2/GPC3/NOTCH1/LAMB2/CALB1	26
GO:1902106	negative regulation of leukocyte differentiation	24/1950	95/16142	0.000301305	0.0037618	0.00286328	LILRB4/GLI3/CD74/JAK3/FCGR2B/RUNX1/INHBA/C1QC/ZBTB46/FBN1/TNFSF4/PIAS3/LOXL3/CCL3/HLX/IL4R/CTNNB1/MAFB/LILRB3/FSTL3/SFRP1/SOCS5/RUNX3/NRARP	24
GO:0033627	cell adhesion mediated by integrin	19/1950	68/16142	0.000317999	0.00396177	0.00301548	PLAU/ITGB5/ITGBL1/ITGA4/SFRP2/FBN1/NCKAP1L/ITGB3/COL16A1/ITGA11/ICAM1/FERMT3/SNAI2/LPXN/PIK3CG/CCL5/ITGB2/ITGB1/FOXC2	19
GO:0006939	smooth muscle contraction	25/1950	101/16142	0.000319832	0.00397613	0.00302641	SPHK1/ACTA2/DOCK4/COMP/SULF2/CNN1/SOD1/EDNRA/HTR7/SULF1/F2R/EDN2/MYLK/ADORA2B/TBXA2R/HTR2B/SSTR2/GDNF/HTR2A/EDNRB/EDN1/TRPV1/KIT/PRKG1/MIR145	25
GO:0030501	positive regulation of bone mineralization	13/1950	38/16142	0.000325402	0.00402466	0.00306335	ACVR1/TGFB3/MEF2C/TGFB1/BMP6/OSR2/TMEM119/FBN2/BMP2/KL/PTN/OSR1/BMP7	13
GO:0032635	interleukin-6 production	33/1950	148/16142	0.00032602	0.00402466	0.00306335	SPON2/MMP8/CD74/HSPD1/TYROBP/WNT5A/LILRB2/HAVCR2/AIF1/NCKAP1L/TNFSF4/IL6/TWIST1/F2R/FCER1G/ADORA2B/LILRA5/LILRA2/SYT11/IL10/STAT3/APP/TREM2/TLR8/CLEC7A/CARD9/IRAK3/MAPKAPK2/SOCS5/TLR7/GBA/GAS6/NOD1	33
GO:0030205	dermatan sulfate metabolic process	7/1950	13/16142	0.000328274	0.00402466	0.00306335	BGN/DSE/DCN/VCAN/CHST14/DSEL/BCAN	7
GO:0090179	planar cell polarity pathway involved in neural tube closure	7/1950	13/16142	0.000328274	0.00402466	0.00306335	FZD2/PTK7/FZD1/WNT5A/SFRP2/DVL3/SFRP1	7
GO:1902043	positive regulation of extrinsic apoptotic signaling pathway via death domain receptors	7/1950	13/16142	0.000328274	0.00402466	0.00306335	TIMP3/SKIL/THBS1/ATF3/PEA15/SFRP1/PMAIP1	7
GO:2000052	positive regulation of non-canonical Wnt signaling pathway	7/1950	13/16142	0.000328274	0.00402466	0.00306335	NKD1/ABL1/WNT5A/RSPO3/DAB2/SFRP1/GPC3	7
GO:0014706	striated muscle tissue development	66/1950	360/16142	0.000328557	0.00402466	0.00306335	LEF1/GLI1/FHOD3/SKI/ALPK2/NOX4/NIBAN2/ACVR1/TBX3/MEF2C/ENG/HDAC4/TGFB1/PDGFRB/FZD7/WNT5A/SEMA3C/DCN/BTG2/PDGFRA/NOG/MYOM1/HLX/TWIST1/SGCD/CXADR/ZFPM2/BMP2/CTNNB1/SVIL/ELN/TBX2/NEBL/COL11A1/LOX/BVES/GJC1/S100B/ACTC1/S1PR1/CDON/GREM1/MSC/YAP1/ATF3/TCF21/DIPK2A/JARID2/XK/RGS4/EDN1/BMP7/ANKRD1/POPDC3/NR2F2/WNT2/ZBTB18/EGR2/SMO/ITGB1/FOXC2/CACYBP/HOMER1/IFRD1/JPH2/NOTCH1	66
GO:0002793	positive regulation of peptide secretion	53/1950	274/16142	0.00032927	0.00402494	0.00306356	FGG/LRP1/MMP8/ABL1/TGFB3/IL17RA/TGFB1/OSM/BMP6/WNT5A/VTCN1/HAVCR2/POSTN/AIF1/FGR/VEGFC/MYRIP/TNFSF4/IL6/ACHE/CCL3/MYOM1/TWIST1/F2R/IL4R/IL1A/NLRP1/NNAT/RASL10B/CSF1R/LILRA5/FZD5/LILRA2/IL10/RASGRP1/ANG/HTR2B/CD33/ALOX15B/TREM2/SYBU/TLR8/CD14/HK1/NLGN2/NLRP3/ANKRD1/CD2/FGA/CD34/HIF1A/CD2AP/NR0B2	53
GO:0032755	positive regulation of interleukin-6 production	23/1950	90/16142	0.00033343	0.00405882	0.00308935	SPON2/MMP8/CD74/HSPD1/TYROBP/WNT5A/LILRB2/AIF1/TNFSF4/IL6/TWIST1/F2R/FCER1G/ADORA2B/LILRA5/LILRA2/STAT3/APP/TLR8/CLEC7A/CARD9/TLR7/NOD1	23
GO:0042102	positive regulation of T cell proliferation	23/1950	90/16142	0.00033343	0.00405882	0.00308935	PTPRC/JAK3/CD4/PDCD1LG2/VTCN1/SASH3/LILRB2/HAVCR2/HLA-DMB/AIF1/CD276/NCKAP1L/CD209/TNFSF4/IL6/IL12RB1/HHLA2/HLA-DPA1/RASAL3/CD86/SPTA1/CD24/CCL5	23
GO:0048645	animal organ formation	18/1950	63/16142	0.000335659	0.00407745	0.00310353	GLI2/GLI3/FGF1/NKX3-2/ROBO1/MEF2C/WNT5A/HAND2/SULF1/NOG/BMP2/CTNNB1/GDNF/BMP7/WNT2/ROBO2/HOXA3/NOTCH1	18
GO:0030225	macrophage differentiation	14/1950	43/16142	0.000348243	0.00422154	0.00321321	ROR2/CD4/INHBA/MMP9/HCLS1/TGFB1/C1QC/ZBTB46/SPI1/CSF1R/APP/NKX2-3/GAB3/TSPAN2	14
GO:0001657	ureteric bud development	24/1950	96/16142	0.000356454	0.00431213	0.00328215	KIF26B/GLI3/FGF1/TGFB1/BASP1/MAGED1/CRLF1/NOG/SLIT2/BMP2/CTNNB1/EPCAM/OSR1/GDNF/DCHS1/TCF21/GDF11/BMP7/ROBO2/SMO/SFRP1/FOXC2/GPC3/CALB1	24
GO:0030850	prostate gland development	15/1950	48/16142	0.00035816	0.00432381	0.00329105	GLI2/GLI3/GLI1/WNT5A/SULF1/NOG/TNC/PSAP/CTNNB1/SERPINF1/ALOX15B/EAF2/BMP7/SFRP1/NOTCH1	15
GO:0060291	long-term synaptic potentiation	22/1950	85/16142	0.000367433	0.00442662	0.0033693	APOE/ABL1/TYROBP/LILRB2/TSHZ3/TNR/NFATC4/EPHB2/SNAP25/STX3/PTN/SERPINE2/SHANK1/APP/S100B/CRTC1/GRIN2D/PPP1R9A/NSG1/EIF2AK4/GRIN2A/CALB1	22
GO:0051147	regulation of muscle cell differentiation	34/1950	155/16142	0.000368315	0.00442812	0.00337044	MMP14/CD53/ZEB1/NIBAN2/ABL1/MEF2C/ENG/HDAC4/TGFB1/FZD7/GDF15/MSX1/TMEM119/PDGFB/BMP2/IL4R/CTNNB1/BOC/NFATC3/BHLHA15/CDON/FOXO4/GREM1/PRDM6/PLPP7/RGS4/EDN1/EHD2/KIT/BHLHE41/CDH15/MIR145/CDH2/NOTCH1	34
GO:0048659	smooth muscle cell proliferation	32/1950	143/16142	0.000372346	0.00446739	0.00340033	TGM2/MMP9/OGN/TGFB3/MEF2C/HDAC4/PDGFRB/CNN1/MMP2/IGFBP5/AIF1/APOD/IL6/PDGFB/PDE1A/CTNNB1/ELN/PTGIR/CCN4/THBS1/NOTCH3/IL10/ANG/S1PR1/AKR1B1/EDN1/CCL5/HMOX1/CDH13/PRKG1/NR4A3/MIR145	32
GO:0051963	regulation of synapse assembly	25/1950	102/16142	0.000375854	0.00450024	0.00342533	SRPX2/SYNDIG1/FZD1/MEF2C/EPHB3/WNT5A/ADGRB2/THBS2/FLRT1/MDGA1/CLSTN3/NTNG2/EPHB2/CLSTN2/GAP43/NTRK1/APP/NLGN2/TPBG/ROBO2/PPP1R9A/DLG5/CLSTN1/LRFN5/SLITRK5	25
GO:0031099	regeneration	39/1950	186/16142	0.000378208	0.00451244	0.00343462	LRP1/GLI3/GLI1/MAP4K4/NNMT/C5AR1/THY1/SULF2/TGFB1/IGFBP1/FZD7/POSTN/NREP/TNR/APOD/PRRX1/TNC/JAM3/PTN/GAP43/NINJ2/AXL/PKM/IL10/CLDN1/KREMEN1/ANXA3/YAP1/SGCA/HMOX1/F7/NR4A3/NR0B2/IFRD1/NOTCH1/CYTB/GAS6/LAMB2/LCP1	39
GO:0021952	central nervous system projection neuron axonogenesis	10/1950	25/16142	0.000378418	0.00451244	0.00343462	GLI2/PLXNA4/CDH11/EPHB3/TSKU/DCLK1/SLIT2/EPHB2/ZEB2/NIN	10
GO:0002446	neutrophil mediated immunity	84/1950	485/16142	0.000385851	0.0045917	0.00349495	CTSB/OLR1/TIMP2/PTPRC/PLAU/CRISPLD2/CYBB/CD53/MMP8/TOM1/RAB31/DOCK2/PLEKHO2/BST2/MMP9/OSCAR/C5AR1/TYROBP/CHIT1/NFAM1/KCNAB2/TNFRSF1B/MAN2B1/BIN2/CR1/TBC1D10C/LILRB2/SLC11A1/SIGLEC9/LAIR1/FGR/ITGAL/HK3/NCKAP1L/IL6/SLC2A3/TNFAIP6/C3AR1/HGSNAT/PSMD6/HSP90AA1/SNAP25/PSAP/FCER1G/PECAM1/GM2A/LILRB3/PRSS3/PADI2/MNDA/ARSB/NFKB1/PKM/PPBP/GPR84/FCGR2A/CD33/SIRPB1/GALNS/ANXA3/CD14/FPR1/DPP7/ITGAX/CHI3L1/CTS…	84
GO:0050770	regulation of axonogenesis	38/1950	180/16142	0.000387773	0.00460519	0.00350522	LRP1/PLXNA4/APOE/SEMA7A/ABL1/LIMK1/ROBO1/EPHB3/THY1/WNT5A/FN1/SEMA3C/CHN1/TNR/SHTN1/PLXNC1/SLIT2/ISLR2/EPHB2/PLXND1/NRP1/SEMA4C/SKIL/ZEB2/DAB1/ZSWIM4/SYNGAP1/SEMA3A/XK/NGFR/ROBO2/NIN/SEMA6B/TRPV2/IFRD1/CDH2/L1CAM/MEGF8	38
GO:0010976	positive regulation of neuron projection development	53/1950	276/16142	0.000395434	0.0046348	0.00352776	LRP1/PLXNA4/APOE/PTK7/SEMA7A/LIMK1/DPYSL3/FZD1/ROBO1/WNT5A/FN1/CREB3L2/P3H1/SHTN1/PLXNC1/SLIT2/LPAR1/ISLR2/PTN/FEZ1/PLXND1/DVL3/NRP1/NTRK1/SKIL/ZNF804A/ARSB/VLDLR/ZEB2/SHANK1/SERPINF1/CRTC1/FES/DLG4/EPHA3/TENM3/NEDD4L/COBL/BMP7/ANKRD1/NGFR/ROBO2/PPP1R9A/DLG5/AP2A1/DYNLT1/LLPH/SYT3/NIN/TRPV2/L1CAM/MEGF8/LRRC7	53
GO:0003198	epithelial to mesenchymal transition involved in endocardial cushion formation	8/1950	17/16142	0.000395764	0.0046348	0.00352776	ACVR1/ENG/MSX1/SNAI1/TMEM100/NOG/SNAI2/NOTCH1	8
GO:0007350	blastoderm segmentation	8/1950	17/16142	0.000395764	0.0046348	0.00352776	NRP2/TBX3/WNT5A/BASP1/NRP1/FZD5/HOXD8/SEMA3A	8
GO:0061298	retina vasculature development in camera-type eye	8/1950	17/16142	0.000395764	0.0046348	0.00352776	RHOJ/PDGFRB/LAMA1/COL4A1/PDGFRA/NRP1/ACVRL1/HIF1A	8
GO:0010573	vascular endothelial growth factor production	12/1950	34/16142	0.000395818	0.0046348	0.00352776	ARNT/C5AR1/SULF2/TGFB1/SULF1/IL6/C3AR1/IL1A/ADORA2B/ADAMTS3/HIF1A/EIF2AK3	12
GO:0042554	superoxide anion generation	12/1950	34/16142	0.000395818	0.0046348	0.00352776	CYBB/NOX4/TYROBP/TGFB1/SOD1/ACP5/NCF1/NCF2/CLEC7A/EDN1/CRP/ITGB2	12
GO:0048048	embryonic eye morphogenesis	12/1950	34/16142	0.000395818	0.0046348	0.00352776	ZEB1/FOXF2/STRA6/MFAP2/WNT5A/FBN1/TWIST1/FBN2/TBX2/FZD5/BMP7/EFEMP1	12
GO:0010594	regulation of endothelial cell migration	37/1950	174/16142	0.000396631	0.00463503	0.00352793	NRP2/SRPX2/APOE/ABL1/SPARC/RHOJ/TEK/FGF1/MEF2C/TGFB1/WNT5A/ADGRA2/VEGFC/VASH1/DCN/PDGFB/ITGB3/SLIT2/PTN/NRP1/MAP3K3/AKT3/TBXA2R/THBS1/ACVRL1/SERPINF1/ANXA3/ANGPT1/PLCG1/EDN1/NR2F2/HMOX1/SMOC2/FOXC2/HIF1A/NOTCH1/STC1	37
GO:0050851	antigen receptor-mediated signaling pathway	46/1950	231/16142	0.000408663	0.00476611	0.0036277	LCP2/CMTM3/LILRB4/PTPRC/HLA-DRA/FYB1/FCGR2B/RUNX1/HLA-DRB5/CD4/ABL1/KLHL6/HLA-DQA1/MEF2C/NFAM1/THY1/CACNB3/GRAP2/VTCN1/HLA-DRB1/CD276/RFTN1/NCKAP1L/GCSAML/PSMD6/PSMA3/HHLA2/HLA-DQB1/HLA-DPA1/PRKCB/TESPA1/LPXN/MNDA/NFKB1/PSMC6/BTRC/CCR7/BTK/LAT2/PLCG1/PSMA4/CD300A/PLCL2/PIK3CB/PIK3CD/PAG1	46
GO:0002244	hematopoietic progenitor cell differentiation	35/1950	162/16142	0.00041159	0.00479068	0.0036464	PTPRC/RUNX1/INHBA/ABL1/KCNAB2/TGFB1/PLEK/OSM/PDGFRB/SPI1/HOXB4/PDGFRA/ARL11/PYGO1/PSMD6/PSMA3/JAM3/CSF1R/AGPAT5/FSTL3/LDB1/BVES/PSMC6/HOXB3/YAP1/TMEM190/HSPA9/PSMA4/HERC6/KIT/SFRP1/TAL1/MMP21/NOTCH1/SETD1A	35
GO:0002430	complement receptor mediated signaling pathway	6/1950	10/16142	0.000419868	0.004858	0.00369764	FPR3/C5AR1/CR1/C3AR1/FPR1/CMKLR1	6
GO:0018242	protein O-linked glycosylation via serine	6/1950	10/16142	0.000419868	0.004858	0.00369764	GALNT16/POGLUT2/GALNT13/GALNT2/GALNT3/POGLUT3	6
GO:0048103	somatic stem cell division	6/1950	10/16142	0.000419868	0.004858	0.00369764	FZD7/HOXB4/LBH/KIT/MIR145/NOTCH1	6
GO:0048545	response to steroid hormone	67/1950	370/16142	0.000424362	0.00490029	0.00372983	COL1A1/LEF1/CYBB/VDR/EIF4E/RUNX1/PMEPA1/PTGER2/SPARC/TGFB3/ENG/TGFB1/BMP6/PAPPA/AIF1/KANK2/ZFP36L1/IL6/SLIT2/ND3/ICAM1/BCHE/RBFOX2/LBH/CTNNB1/PTN/PAQR7/KLF9/PADI2/TGFB1I1/THBS1/NR2F1/LOX/IL10/CLDN1/SERPINF1/S100B/SSTR2/ABCA2/HNF4G/FIBIN/ANXA3/YAP1/TCF21/SMYD3/ALPL/IGFBP7/IDH1/EDN1/FBXO32/BMP7/PGR/NR2F2/NR4A1/DAB2/PER1/SFRP1/NR3C2/NR4A3/THRA/NR0B2/RORB/RAMP2/NOTCH1/STC1/GBA/YWHAH	67
GO:0032956	regulation of actin cytoskeleton organization	61/1950	330/16142	0.000434772	0.0050106	0.00381379	LRP1/FSCN1/FHOD3/NOX4/ABL1/LIMK1/BST2/RHOJ/TEK/HCLS1/TGFB3/ARAP1/MEF2C/TGFB1/SH3PXD2B/PLEK/PDGFRB/NCKAP1L/PDGFRA/SLIT2/LPAR1/ICAM1/KANK4/ELN/JAM3/HCK/MAGEL2/PLEKHG2/NOTCH2/NRP1/CSF1R/SYNPO2/SHANK1/SPTA1/PDGFA/S1PR1/FZD10/LMOD1/FHOD1/FES/EPHA3/PREX1/CCR7/PPM1F/AP1AR/FCHSD2/RGS4/EDN1/ABI2/PPP1R9A/SFRP1/ARPC3/ARHGEF19/TENM1/FMN2/RHOH/CD2AP/GMFG/SCIN/ADD1/ARHGAP17	61
GO:0072676	lymphocyte migration	25/1950	103/16142	0.000440321	0.00506456	0.00385486	WNT5A/CCL18/MYO1G/ITGA4/AIF1/SPN/GCSAML/APOD/CCL3/ICAM1/CCL4/PADI2/PIK3CG/GPR183/APP/S1PR1/CCR7/ECM1/MSN/CD99L2/CCL5/CH25H/PIK3CD/GAS6/CD99	25
GO:0010769	regulation of cell morphogenesis involved in differentiation	56/1950	297/16142	0.000442773	0.00508276	0.00386871	FGG/LRP1/PLXNA4/APOE/SEMA7A/ABL1/LIMK1/LZTS1/ROBO1/PDPN/EPHB3/THY1/HAS2/WNT5A/FN1/POSTN/HECW1/SEMA3C/CHN1/FBLN1/TNR/SHTN1/PLXNC1/SLIT2/NFATC4/CASS4/ISLR2/EPHB2/LIMS1/PLXND1/NRP1/SEMA4C/SKIL/ZEB2/DAB1/ZSWIM4/PREX1/AP1AR/SYNGAP1/SEMA3A/XK/NEDD4L/NGFR/ROBO2/ABI2/PPP1R9A/FGA/NIN/DOCK1/SEMA6B/TRPV2/IFRD1/CDH2/L1CAM/MEGF8/YWHAH	56
GO:0032102	negative regulation of response to external stimulus	66/1950	364/16142	0.000449703	0.00515219	0.00392156	FGG/PTPRC/PLAU/FCGR2B/APOE/SLAMF8/SEMA7A/TEK/HTRA1/ROBO1/TNFRSF1B/TNFAIP8L2/CR1/CACNB3/WNT5A/HAVCR2/SOD1/AIF1/ACP5/SEMA3C/FOXF1/KANK2/TNR/FAP/APOD/PDGFB/NT5E/PDGFRA/SIGLEC10/TNFAIP6/SLIT2/NBL1/PLAT/NRP1/SEMA4C/SNAI2/SERPINB2/PADI2/SERPINE2/THBS1/VSIG4/LILRA2/NFKB1/IL10/C5orf30/SERPINF1/PDGFA/KREMEN1/PTGIS/GREM1/NLRP3/IRAK3/TNFRSF1A/SEMA3A/EDN1/A2M/ROBO2/FGA/CD34/SOCS5/LRFN5/PRKG1/SEMA6B/TSPAN8/NO…	66
GO:0032613	interleukin-10 production	16/1950	54/16142	0.000452075	0.00515758	0.00392567	MMP8/HSPD1/JAK3/FCGR2B/TYROBP/PDCD1LG2/SASH3/TNFSF4/FCER1G/LILRA5/CD83/TREM2/CLEC7A/IDO1/CD34/IRF4	16
GO:0050819	negative regulation of coagulation	16/1950	54/16142	0.000452075	0.00515758	0.00392567	FGG/PLAU/APOE/FAP/PDGFB/PDGFRA/PLAT/SERPINB2/SERPINE2/THBS1/PDGFA/EDN1/FGA/CD34/PRKG1/TSPAN8	16
GO:0002704	negative regulation of leukocyte mediated immunity	14/1950	44/16142	0.000454588	0.00515758	0.00392567	PTPRC/JAK3/FCGR2B/BST2/CR1/HAVCR2/FOXF1/C4BPB/CD84/THOC1/IL7R/HMOX1/IL13RA2/CD300A	14
GO:0050919	negative chemotaxis	14/1950	44/16142	0.000454588	0.00515758	0.00392567	NRP2/PLXNA4/SEMA7A/ROBO1/WNT5A/SEMA3C/ITGB3/SLIT2/UNC5C/SEMA4C/PDGFA/SEMA3A/ROBO2/SEMA6B	14
GO:1900274	regulation of phospholipase C activity	14/1950	44/16142	0.000454588	0.00515758	0.00392567	ADCYAP1R1/ABL1/C5AR1/PDGFRB/BICD1/RASGRP4/EDNRA/PDGFRA/LPAR1/ANG/HTR2B/HTR2A/PLCG1/KIT	14
GO:0072089	stem cell proliferation	27/1950	115/16142	0.000468489	0.005305	0.00403788	PTPRC/LEF1/GLI3/TEAD3/RUNX1/TBX3/TGFB1/WNT5A/SFRP2/VEGFC/NUMBL/FBLN1/ZFP36L1/SOX5/LTBP3/CTNNB1/NES/PTN/SNAI2/EPCAM/NDE1/YAP1/HMGA2/SMO/CD34/HIF1A/NOTCH1	27
GO:0032743	positive regulation of interleukin-2 production	11/1950	30/16142	0.000472475	0.00532582	0.00405372	PTPRC/RUNX1/CD4/ABL1/VTCN1/SASH3/IL1A/CD83/CD86/CLEC7A/IRF4	11
GO:0043304	regulation of mast cell degranulation	11/1950	30/16142	0.000472475	0.00532582	0.00405372	FGR/FOXF1/IL4R/FCER1G/ADORA2B/FES/CD84/HMOX1/ADGRE2/IL13RA2/CD300A	11
GO:0044272	sulfur compound biosynthetic process	39/1950	188/16142	0.000473061	0.00532582	0.00405372	BGN/CHPF2/DSE/OGN/GGT5/CHSY3/CHST15/CHST3/NDST1/APIP/DCN/GSTM5/FMOD/CHST1/LIAS/PRELP/XYLT2/ST3GAL4/LUM/BHMT2/CSGALNACT2/TPK1/CHST11/VCAN/MPC1/CHST14/MGST3/CHST2/ENOPH1/ANGPT1/CHSY1/ST3GAL2/SLC35D2/BHMT/DSEL/MGST2/BCAN/PPCS/GGT2	39
GO:0002262	myeloid cell homeostasis	32/1950	145/16142	0.000482579	0.00542251	0.00412732	ARNT/JAK3/INHBA/HCLS1/IKZF1/SOD1/SPI1/NCKAP1L/ZFP36L1/IL6/RBFOX2/JAM3/FCER1G/MAFB/AXL/LDB1/STAT3/BPGM/CEBPG/HOXA5/EPAS1/HSPA9/RPS24/RHEX/KIT/HMOX1/TAL1/HIF1A/THRA/ADD1/PIK3CB/PIK3CD	32
GO:0046631	alpha-beta T cell activation	30/1950	133/16142	0.000485058	0.00543991	0.00414056	PTPRC/LEF1/GLI3/DOCK2/JAK3/RUNX1/ABL1/SASH3/SPN/NCKAP1L/TNFSF4/IL6/LOXL3/HLX/TWSG1/IL12RB1/IL4R/TNFSF8/RASAL3/CD83/GPR183/CD86/STAT3/NLRP3/NKX2-3/SOCS5/RSAD2/CD300A/RUNX3/IRF4	30
GO:0032970	regulation of actin filament-based process	67/1950	372/16142	0.000494387	0.00553392	0.00421211	LRP1/FSCN1/FHOD3/NOX4/FRMD6/ABL1/LIMK1/BST2/RHOJ/TEK/HCLS1/TGFB3/ARAP1/PDPN/MEF2C/TGFB1/SH3PXD2B/PLEK/PDGFRB/NCKAP1L/PDGFRA/SLIT2/LPAR1/ICAM1/KANK4/ELN/JAM3/HCK/MAGEL2/PLEKHG2/NOTCH2/NRP1/CSF1R/SYNPO2/SHANK1/SPTA1/PDGFA/S1PR1/FZD10/LMOD1/FHOD1/FES/EPHA3/PREX1/ANK2/CCR7/PPM1F/AP1AR/FCHSD2/RGS4/EDN1/KCNJ2/ABI2/PPP1R9A/SFRP1/ARPC3/ARHGEF19/TENM1/FMN2/RHOH/CD2AP/GMFG/SCIN/ADD1/ARHGAP17/STC1/CACNA1C	67
GO:0050766	positive regulation of phagocytosis	18/1950	65/16142	0.000510011	0.00569789	0.00433691	LRP1/PTPRC/RAB31/DOCK2/FCGR2B/MFGE8/SLC11A1/SOD1/NCKAP1L/CD300LF/FCER1G/SIRPB1/C2/TREM2/CLEC7A/TUB/IL2RB/GAS6	18
GO:0071219	cellular response to molecule of bacterial origin	40/1950	195/16142	0.000511275	0.0057011	0.00433936	ABCA1/CCR5/SPON2/FCGR2B/ABL1/MEF2C/PDCD1LG2/TGFB1/TNFRSF1B/BMP6/WNT5A/LILRB2/HAVCR2/LY86/PLSCR4/MRC1/TNFSF4/IL6/CCL3/ICAM1/KMO/HCK/TBXA2R/AXL/FZD5/LILRA2/NFKB1/IL10/CD86/PPBP/CD180/TNIP3/TREM2/CD14/NLRP3/CTSG/EDNRB/CCL5/ANKRD1/IRF8	40
GO:0050806	positive regulation of synaptic transmission	35/1950	164/16142	0.000523168	0.00582262	0.00443185	ROR2/LAMA2/APOE/ABL1/TYROBP/CACNB3/LILRB2/TSHZ3/TNR/CLSTN3/NFATC4/KMO/EPHB2/SNAP25/STX3/CLSTN2/PTN/NTRK1/SERPINE2/SHANK1/APP/S100B/CRTC1/NETO1/GRIN2D/DLG4/SLC1A3/NLGN2/RGS4/PPP1R9A/NSG1/CLSTN1/EIF2AK4/GRIN2A/CALB1	35
GO:1902622	regulation of neutrophil migration	12/1950	35/16142	0.000536738	0.00596228	0.00453816	CD74/SLAMF8/C5AR1/THBS4/NCKAP1L/SLIT2/C3AR1/JAM3/CCR7/CD99L2/EDN1/CD99	12
GO:0071711	basement membrane organization	10/1950	26/16142	0.000548811	0.00608483	0.00463144	NID1/PXDN/MMP11/PHLDB1/COL4A1/NTN4/NID2/ITGB1/RAMP2/LAMB2	10
GO:0045665	negative regulation of neuron differentiation	43/1950	215/16142	0.000564093	0.00624242	0.00475138	LRP1/SPOCK1/GLI3/MAP4K4/EIF4E/APOE/SEMA7A/DPYSL3/PMP22/THY1/WNT5A/SEMA3C/TNR/DLX1/SLIT2/NFATC4/LPAR1/EPHB2/NRP1/SEMA4C/NR2F1/NOTCH3/ZNF365/DAB1/APP/KREMEN1/LGALS1/GDF11/SYNGAP1/SEMA3A/EDNRB/BMP7/FUOM/NGFR/EIF2AK4/ASAP1/MYLIP/SEMA6B/IFRD1/DIO3/NOTCH1/SLC6A4/YWHAH	43
GO:0090183	regulation of kidney development	16/1950	55/16142	0.00056698	0.0062625	0.00476667	MMP9/TGFB1/PDGFRB/BASP1/MAGED1/PDGFB/NOG/CTNNB1/PDGFA/WWTR1/CD24/OSR1/YAP1/GDNF/BMP7/SMO	16
GO:0006816	calcium ion transport	73/1950	415/16142	0.000575849	0.00634482	0.00482933	CCR5/PTPRC/IL16/VDR/ADCYAP1R1/CEMIP/CD4/ABL1/THY1/SPINK1/TGFB1/EHD3/CDH23/CACNB3/PDGFRB/LILRB2/SLC24A3/RASA3/PDGFB/CACNA2D1/HOMER3/CCL3/ICAM1/F2R/CTNNB1/CCR1/ANXA6/GEM/ORAI2/CCL4/MYLK/NALCN/PRKCB/CACNA1G/LILRA5/PIK3CG/CLIC2/LILRA2/TSPAN13/BHLHA15/HTR2B/NCS1/CD33/MAIP1/GRIN2D/ANK2/STC2/CCR7/GNAO1/CRACR2B/JPH4/CACNA1H/PKD1/HTR2A/PLCG1/CD84/PML/RGS4/BDKRB1/REM1/CCL5/TRPV1/HSPA2/JPH1/CAMK2A/TRPV2/GRI…	73
GO:0002312	B cell activation involved in immune response	19/1950	71/16142	0.000576605	0.00634482	0.00482933	PTPRC/HSPD1/FCGR2B/ABL1/TGFB1/TNFSF4/DOCK10/DOCK11/NOTCH2/GPR183/IL10/CD180/GAPT/LGALS1/NKX2-3/THOC1/ERCC1/PAXIP1/PLCL2	19
GO:0010171	body morphogenesis	15/1950	50/16142	0.000583638	0.00639811	0.00486989	COL1A1/LEF1/CRISPLD2/SKI/CRISPLD1/STRA6/TGFB3/TGFB1/MSX1/MMP2/PHLDB1/PDGFRA/NOG/CDON/GPC3	15
GO:0046456	icosanoid biosynthetic process	15/1950	50/16142	0.000583638	0.00639811	0.00486989	CD74/GGT5/PTGS1/PTGES/ALOX5AP/PLA2G5/EDN2/MGST3/PTGDS/PTGIS/FADS1/EDN1/PLA2G4A/MGST2/GGT2	15
GO:0030213	hyaluronan biosynthetic process	7/1950	14/16142	0.000588162	0.0064023	0.00487307	CEMIP/HAS1/HAS2/TGFB1/PDGFB/NFKB1/AP2A1	7
GO:0090178	regulation of establishment of planar polarity involved in neural tube closure	7/1950	14/16142	0.000588162	0.0064023	0.00487307	FZD2/PTK7/FZD1/WNT5A/SFRP2/DVL3/SFRP1	7
GO:2001256	regulation of store-operated calcium entry	7/1950	14/16142	0.000588162	0.0064023	0.00487307	SPINK1/HOMER3/STC2/CRACR2B/JPH4/CD84/HOMER1	7
GO:1990138	neuron projection extension	35/1950	165/16142	0.000588402	0.0064023	0.00487307	NRP2/LRP1/PLXNA4/APOE/SEMA7A/ABL1/LIMK1/WNT5A/ITGA4/FN1/POSTN/SEMA3C/TNR/FLRT1/SHTN1/DCLK1/SLIT2/ISLR2/HSP90AA1/CTNNB1/NRP1/SEMA4C/SEMA3A/NEDD4L/ITGB1/EIF2AK4/LLPH/SYT3/SEMA6B/TRPV2/IFRD1/NDN/L1CAM/MEGF8/LAMB2	35
GO:0050727	regulation of inflammatory response	61/1950	334/16142	0.000599573	0.00651172	0.00495636	TGM2/SPHK1/PTPRC/MMP8/ADAMTS12/FCGR2B/APOE/SLAMF8/SEMA7A/TEK/MMP9/IL17RA/TNFRSF1B/TNFAIP8L2/OSM/WNT5A/CCL18/SOD1/ACP5/FOXF1/APOD/TNFSF4/IL6/NT5E/SIGLEC10/TNFAIP6/CCL3/FCER1G/HCK/PLA2G7/NLRP1/CCN4/ADORA2B/LILRA5/PIK3CG/GPRC5B/NFKB1/SUCNR1/IL10/C5orf30/SERPINF1/PTGIS/TREM2/CLEC7A/CCR7/IDO1/BTK/NLRP3/TNFRSF1A/EDNRB/CCL5/PER1/SOCS5/LRFN5/MGST2/GBP5/TLR7/BIRC3/GBA/MMP3/GGT2	61
GO:0048167	regulation of synaptic plasticity	38/1950	184/16142	0.000607628	0.00658696	0.00501363	APOE/ABL1/LZTS1/MEF2C/TYROBP/DGKI/LILRB2/TSHZ3/TNR/MAP1A/NFATC4/EPHB2/SNAP25/SORCS2/STX3/PTN/SERPINE2/SHISA6/SHANK1/APP/S100B/CRTC1/NETO1/GRIN2D/DLG4/JPH4/SYNGAP1/KIT/PPP1R9A/EGR2/NSG1/EIF2AK4/CAMK2A/HRH2/MCTP1/GRIN2A/CALB1/YWHAH	38
GO:0016064	immunoglobulin mediated immune response	26/1950	111/16142	0.000614073	0.00664449	0.00505742	C1QB/PTPRC/CD74/C1S/HSPD1/FCGR2B/C1R/TGFB1/CR1/C1QA/C1QC/TNFSF4/IL4R/FCER1G/HLA-DQB1/IL10/C2/GAPT/TLR8/C4BPB/BTK/THOC1/CRP/ERCC1/IL13RA2/PAXIP1	26
GO:0050731	positive regulation of peptidyl-tyrosine phosphorylation	37/1950	178/16142	0.000626187	0.00676046	0.00514569	PTPRC/CD74/CD4/NOX4/ABL1/ACVR1/IL11/HCLS1/TGFB1/OSM/BMP6/CRLF1/NCF1/THBS4/FCGR1A/IL6/PDGFB/ITGB3/CASS4/ICAM1/PECAM1/NRP1/CSF1R/LILRA5/GPRC5B/STAT3/DLG4/GREM1/TREM2/CD24/ANGPT1/TNFRSF1A/HTR2A/CCL5/KIT/TAL1/GAS6	37
GO:0001736	establishment of planar polarity	28/1950	123/16142	0.000630575	0.00676046	0.00514569	NKD1/ROR2/FZD2/DACT1/FOXF2/PTK7/ABL1/FZD1/FZD7/WNT5A/SFRP2/CTHRC1/PSMD6/PSMA3/DAAM1/DVL3/PRICKLE2/GPC6/FZD5/RSPO3/PSMC6/AP2M1/PSMA4/DAB2/AP2A1/SFRP1/ARHGEF19/GPC3	28
GO:0007164	establishment of tissue polarity	28/1950	123/16142	0.000630575	0.00676046	0.00514569	NKD1/ROR2/FZD2/DACT1/FOXF2/PTK7/ABL1/FZD1/FZD7/WNT5A/SFRP2/CTHRC1/PSMD6/PSMA3/DAAM1/DVL3/PRICKLE2/GPC6/FZD5/RSPO3/PSMC6/AP2M1/PSMA4/DAB2/AP2A1/SFRP1/ARHGEF19/GPC3	28
GO:0030326	embryonic limb morphogenesis	28/1950	123/16142	0.000630575	0.00676046	0.00514569	GLI2/LEF1/GLI3/SKI/ROR2/TBX3/WNT5A/MSX1/GNA12/SFRP2/HAND2/OSR2/PRRX1/RUNX2/NOG/TWIST1/FBN2/CTNNB1/TBX2/CHST11/OSR1/RECK/BMP7/AFF3/GPC3/NOTCH1/CACNA1C/MEGF8	28
GO:0035113	embryonic appendage morphogenesis	28/1950	123/16142	0.000630575	0.00676046	0.00514569	GLI2/LEF1/GLI3/SKI/ROR2/TBX3/WNT5A/MSX1/GNA12/SFRP2/HAND2/OSR2/PRRX1/RUNX2/NOG/TWIST1/FBN2/CTNNB1/TBX2/CHST11/OSR1/RECK/BMP7/AFF3/GPC3/NOTCH1/CACNA1C/MEGF8	28
GO:0003422	growth plate cartilage morphogenesis	8/1950	18/16142	0.000637228	0.00680681	0.00518096	COL7A1/COL6A1/COL6A3/COL12A1/COL6A2/SCARA3/COL14A1/STC1	8
GO:1905276	regulation of epithelial tube formation	8/1950	18/16142	0.000637228	0.00680681	0.00518096	FZD2/PTK7/FZD1/WNT5A/SFRP2/DVL3/GDNF/SFRP1	8
GO:0033006	regulation of mast cell activation involved in immune response	11/1950	31/16142	0.0006531	0.00696362	0.00530032	FGR/FOXF1/IL4R/FCER1G/ADORA2B/FES/CD84/HMOX1/ADGRE2/IL13RA2/CD300A	11
GO:0042733	embryonic digit morphogenesis	17/1950	61/16142	0.000667273	0.00710178	0.00540548	GLI2/GLI3/ROR2/TBX3/WNT5A/MSX1/GNA12/SFRP2/HAND2/OSR2/NOG/TWIST1/CTNNB1/TBX2/CHST11/OSR1/NOTCH1	17
GO:0001890	placenta development	32/1950	148/16142	0.000701992	0.00745771	0.0056764	CTSB/ARNT/LEF1/ADAM19/VDR/HTRA1/VASH2/SOD1/VASH1/SNAI1/DCN/HS6ST1/ZFP36L1/PDGFB/PTN/FZD5/RSPO3/IL10/ANG/PTGIS/CDKN1C/STC2/EPAS1/PKD1/APELA/BMP7/NR2F2/WNT2/HIF1A/PCDH12/STC1/TFEB	32
GO:0003156	regulation of animal organ formation	12/1950	36/16142	0.000717519	0.00758933	0.00577657	FGF1/ROBO1/WNT5A/HAND2/SULF1/BMP2/CTNNB1/GDNF/BMP7/WNT2/ROBO2/NOTCH1	12
GO:2000249	regulation of actin cytoskeleton reorganization	12/1950	36/16142	0.000717519	0.00758933	0.00577657	ABL1/TEK/HCLS1/TGFB1/PDGFRA/HCK/NOTCH2/NRP1/CSF1R/FES/CD2AP/GMFG	12
GO:0051928	positive regulation of calcium ion transport	27/1950	118/16142	0.000718278	0.00758933	0.00577657	ADCYAP1R1/CEMIP/CD4/ABL1/THY1/EHD3/CACNB3/PDGFRB/PDGFB/CACNA2D1/CCL3/F2R/CCR1/CCL4/MYLK/LILRA5/LILRA2/ANK2/PLCG1/BDKRB1/CCL5/HSPA2/CAMK2A/TRPV2/HOMER1/JPH2/STC1	27
GO:0070838	divalent metal ion transport	79/1950	460/16142	0.000733292	0.00773398	0.00588668	CCR5/PTPRC/IL16/VDR/ADCYAP1R1/CEMIP/CD4/ABL1/THY1/SPINK1/TGFB1/EHD3/CDH23/CACNB3/PDGFRB/LILRB2/SLC24A3/SLC11A1/RASA3/PDGFB/CACNA2D1/HOMER3/CCL3/ICAM1/F2R/CTNNB1/CCR1/ANXA6/GEM/ORAI2/CCL4/MYLK/NALCN/PRKCB/CACNA1G/LILRA5/PIK3CG/CLIC2/LILRA2/TSPAN13/BHLHA15/SLC39A13/HTR2B/NCS1/CD33/MAIP1/GRIN2D/NIPA1/ANK2/STC2/CCR7/GNAO1/CRACR2B/JPH4/CACNA1H/PKD1/HTR2A/PLCG1/CD84/PML/RGS4/BDKRB1/REM1/KCNJ2/CCL5/SLC3…	79
GO:0033003	regulation of mast cell activation	13/1950	41/16142	0.00074792	0.00784578	0.00597177	FGR/FOXF1/CD300LF/IL4R/FCER1G/ADORA2B/FES/CD84/HMOX1/ADGRE2/IL13RA2/NR4A3/CD300A	13
GO:0097028	dendritic cell differentiation	13/1950	41/16142	0.00074792	0.00784578	0.00597177	FCGR2B/TGFB1/DCSTAMP/LILRB2/ZBTB46/SPI1/BATF3/AXL/CAMK4/TREM2/CCR7/GAS6/IRF4	13
GO:1902893	regulation of pri-miRNA transcription by RNA polymerase II	13/1950	41/16142	0.00074792	0.00784578	0.00597177	LILRB4/HDAC4/TGFB1/SPI1/PDGFB/NFATC4/BMP2/GNL3/NFATC3/IL10/STAT3/NGFR/HIF1A	13
GO:2000106	regulation of leukocyte apoptotic process	20/1950	78/16142	0.000758784	0.00794548	0.00604766	CCR5/CD74/JAK3/HCLS1/MEF2C/WNT5A/TCP1/FCER1G/AXL/IL10/CCR7/IDO1/BTK/IL7R/CCL5/HIF1A/NR4A3/PIK3CB/PIK3CD/GAS6	20
GO:0050807	regulation of synapse organization	42/1950	212/16142	0.00079337	0.00829277	0.006312	NRP2/SRPX2/SYNDIG1/FCGR2B/APOE/ABL1/SPARC/FZD1/MEF2C/EPHB3/WNT5A/LILRB2/ADGRB2/THBS2/ARHGAP22/FLRT1/MDGA1/CLSTN3/NFATC4/NTNG2/EPHB2/CLSTN2/PTN/GAP43/IL10RA/NTRK1/ZNF804A/SHISA6/IL10/APP/SEPTIN11/NLGN2/TPBG/ROBO2/ABI2/PPP1R9A/DLG5/CLSTN1/LRFN5/HOMER1/CDH2/SLITRK5	42
GO:0042471	ear morphogenesis	26/1950	113/16142	0.000817557	0.00847079	0.0064475	GLI2/ROR2/ZEB1/FZD2/PTK7/NKX3-2/WNT5A/MSX1/SOD1/OSR2/CTHRC1/PRRX1/NOG/FRZB/TWIST1/EPHB2/MAFB/COL11A1/SOBP/OSR1/NAGLU/INSIG2/EDN1/TSHZ1/RPL38/NR4A3	26
GO:0048675	axon extension	27/1950	119/16142	0.000824145	0.00847079	0.0064475	NRP2/LRP1/PLXNA4/APOE/SEMA7A/ABL1/LIMK1/WNT5A/FN1/SEMA3C/TNR/SHTN1/DCLK1/SLIT2/ISLR2/HSP90AA1/NRP1/SEMA4C/SEMA3A/ITGB1/SEMA6B/TRPV2/IFRD1/NDN/L1CAM/MEGF8/LAMB2	27
GO:0007265	Ras protein signal transduction	76/1950	441/16142	0.000827448	0.00847079	0.0064475	ABCA1/TIMP2/MAP4K4/COL3A1/RAB31/APOE/ABL1/LIMK1/COL1A2/SHC1/RHOJ/ROBO1/PSD/PDPN/FGD5/MYO9B/PREX2/ARHGAP1/DGKI/CYTH4/PDGFRB/GRAP2/RAB9A/GNA12/RASGRP4/AIF1/RASA3/KANK2/SHTN1/RAB34/ARHGEF17/SPRY4/IQSEC2/LPAR1/F2R/EPHB2/KCTD10/PECAM1/PLEKHG2/NOTCH2/RAB23/NRP1/STMN3/ARHGEF39/RASAL3/NTRK1/DOK2/MRAS/RASGRP1/F2RL2/CYTH3/RASGRF2/ARHGEF38/PLEKHG1/FGD1/PREX1/STAMBP/ARHGEF28/DOK1/MAPKAPK5/TIAM2/IQSEC3/SYNGAP…	76
GO:0003018	vascular process in circulatory system	35/1950	168/16142	0.000829216	0.00847079	0.0064475	FGG/ACTA2/APOE/ITGA1/KCNMB4/TEK/DOCK4/COMP/TGFB1/BMP6/SOD1/EDNRA/HTR7/KCNMB1/IL6/SLIT2/ICAM1/F2R/EDN2/ADORA2B/TBXA2R/HTR2B/ANGPT1/HTR2A/EDNRB/EDN1/CRP/HMOX1/FGA/KCNA5/FOXC2/PRKG1/HRH2/RAMP2/SLC6A4	35
GO:0002604	regulation of dendritic cell antigen processing and presentation	6/1950	11/16142	0.000829247	0.00847079	0.0064475	CD74/FCGR2B/SLC11A1/THBS1/CCR7/NOD1	6
GO:0002887	negative regulation of myeloid leukocyte mediated immunity	6/1950	11/16142	0.000829247	0.00847079	0.0064475	FCGR2B/FOXF1/CD84/HMOX1/IL13RA2/CD300A	6
GO:0021561	facial nerve development	6/1950	11/16142	0.000829247	0.00847079	0.0064475	NRP2/PLXNA4/NRP1/HOXB2/SEMA3A/EGR2	6
GO:0021604	cranial nerve structural organization	6/1950	11/16142	0.000829247	0.00847079	0.0064475	NRP2/PLXNA4/NRP1/HOXB2/SEMA3A/EGR2	6
GO:0021610	facial nerve morphogenesis	6/1950	11/16142	0.000829247	0.00847079	0.0064475	NRP2/PLXNA4/NRP1/HOXB2/SEMA3A/EGR2	6
GO:0032494	response to peptidoglycan	6/1950	11/16142	0.000829247	0.00847079	0.0064475	C5AR1/IL6/TREM2/CARD9/NLRP3/IRAK3	6
GO:0042368	vitamin D biosynthetic process	6/1950	11/16142	0.000829247	0.00847079	0.0064475	VDR/CYP27A1/CYP2R1/SNAI1/SNAI2/NFKB1	6
GO:0045628	regulation of T-helper 2 cell differentiation	6/1950	11/16142	0.000829247	0.00847079	0.0064475	TNFSF4/HLX/IL4R/CD86/NLRP3/SOCS5	6
GO:0060856	establishment of blood-brain barrier	6/1950	11/16142	0.000829247	0.00847079	0.0064475	MXRA8/ENG/ADGRA2/CTNNB1/RECK/TRPV1	6
GO:0031100	animal organ regeneration	19/1950	73/16142	0.000836002	0.00852488	0.00648867	GLI3/GLI1/NNMT/C5AR1/SULF2/TGFB1/AXL/PKM/IL10/CLDN1/ANXA3/HMOX1/F7/NR4A3/NR0B2/NOTCH1/CYTB/GAS6/LCP1	19
GO:0071216	cellular response to biotic stimulus	43/1950	219/16142	0.000837535	0.00852564	0.00648925	ABCA1/CCR5/SPON2/FCGR2B/ABL1/MEF2C/PDCD1LG2/TGFB1/TNFRSF1B/BMP6/WNT5A/LILRB2/HAVCR2/LY86/PLSCR4/MRC1/TNFSF4/IL6/CCL3/ICAM1/KMO/HCK/TBXA2R/AXL/FZD5/LILRA2/NFKB1/IL10/CD86/PPBP/CD180/TNIP3/TREM2/CLEC7A/CD14/BTK/NLRP3/CTSG/EDNRB/CCL5/ANKRD1/IRF8/EIF2AK3	43
GO:2000514	regulation of CD4-positive, alpha-beta T cell activation	16/1950	57/16142	0.000873008	0.00887128	0.00675233	JAK3/RUNX1/SASH3/NCKAP1L/TNFSF4/LOXL3/HLX/TWSG1/IL12RB1/IL4R/CD83/CD86/NLRP3/SOCS5/RUNX3/IRF4	16
GO:0010574	regulation of vascular endothelial growth factor production	11/1950	32/16142	0.000887646	0.00897321	0.00682991	ARNT/C5AR1/SULF2/TGFB1/SULF1/IL6/C3AR1/IL1A/ADORA2B/HIF1A/EIF2AK3	11
GO:0015012	heparan sulfate proteoglycan biosynthetic process	11/1950	32/16142	0.000887646	0.00897321	0.00682991	DSE/EXTL1/HS3ST3A1/NDST1/HS6ST1/XYLT2/CTNNB1/EXT2/HS3ST2/EXTL2/HS3ST3B1	11
GO:0032633	interleukin-4 production	11/1950	32/16142	0.000887646	0.00897321	0.00682991	LEF1/VTCN1/SASH3/HAVCR2/TNFSF4/FCER1G/CD83/CD86/NLRP3/NOTCH1/IRF4	11
GO:0051051	negative regulation of transport	80/1950	470/16142	0.000891916	0.00899681	0.00684788	MAP4K4/CD74/LRRC32/FCGR2B/APOE/INHBA/BST2/IL11/MMP9/INHBB/SRGN/ARHGAP1/SUFU/SPINK1/TGFB1/SFRP4/TNFRSF1B/OSM/CACNB3/LILRB2/FN1/HECW1/FOXF1/APOC1/SSC5D/CD300LF/APOD/BMP8A/ITGB3/TWIST1/ICAM1/F2R/EPHB2/GEM/RAB23/PRKCB/MDFIC/LILRA5/SERPINE2/THBS1/CLIC2/PID1/SYT11/NFKB1/IL10/CD33/DLG4/OSR1/TLR8/PKIA/EPHA3/GNAO1/PPM1F/ANGPT1/NLRP3/TNFRSF1A/HTR2A/CD84/PML/RGS4/PEA15/EDN1/NEDD4L/REM1/HMOX1/PPP1R9A/CD34/SF…	80
GO:0010634	positive regulation of epithelial cell migration	32/1950	150/16142	0.00089306	0.00899681	0.00684788	NRP2/SRPX2/MAP4K4/ABL1/SPARC/RHOJ/TEK/MMP9/EPB41L4B/FGF1/HAS2/TGFB1/WNT5A/ADGRA2/VEGFC/PDGFB/ITGB3/NRP1/MAP3K3/AKT3/THBS1/ANXA3/PPM1F/ANGPT1/GLIPR2/PLCG1/EDN1/HMOX1/SMOC2/FOXC2/HIF1A/DOCK1	32
GO:0046639	negative regulation of alpha-beta T cell differentiation	9/1950	23/16142	0.000897869	0.00902968	0.0068729	GLI3/JAK3/RUNX1/TNFSF4/LOXL3/HLX/IL4R/SOCS5/RUNX3	9
GO:0045446	endothelial cell differentiation	24/1950	102/16142	0.000912747	0.00916354	0.00697478	ZEB1/ACVR1/PDPN/ENG/BMP6/TMEM100/ICAM1/CTNNB1/PTN/PECAM1/S1PR2/NRP1/CLDN1/ACVRL1/S1PR1/HOXB5/TNFRSF1A/MSN/NR2F2/S1PR3/MARVELD2/ADD1/NOTCH1/STC1	24
GO:0009100	glycoprotein metabolic process	71/1950	408/16142	0.00092139	0.00921863	0.00701671	BGN/CHPF2/ADAMTS12/JAK3/GALNT15/DSE/NGLY1/EXTL1/SULF2/MAN2B1/CHSY3/HS3ST3A1/VEGFB/ST6GALNAC5/CHST15/GALNT16/CHST3/NDST1/GXYLT2/MGAT1/SULF1/DCN/HS6ST1/GFPT2/GCNT4/XYLT2/POFUT1/ST3GAL4/BMP2/CTNNB1/XXYLT1/POGLUT2/CSGALNACT2/CHST11/EXT2/VCAN/B3GNT9/CYTL1/GALNT13/COL11A1/ARSB/TMTC1/CHST14/MUC3A/TET1/GBGT1/FUT4/FUT1/HS3ST2/CCR7/POFUT2/GALNT2/CHSY1/GALNT3/ST8SIA2/ST3GAL2/DPM1/EXTL2/POGLUT3/ST8SIA4/GAL3S…	71
GO:0051047	positive regulation of secretion	71/1950	408/16142	0.00092139	0.00921863	0.00701671	FGG/LRP1/MMP8/INHBA/ABL1/INHBB/TGFB3/IL17RA/TGFB1/OSM/BMP6/WNT5A/VTCN1/RAB9A/HAVCR2/POSTN/AIF1/FGR/VEGFC/MYRIP/TNFSF4/IL6/ACHE/CCL3/MYOM1/TWIST1/KMO/F2R/IL4R/FCER1G/IL1A/NLRP1/NNAT/ADORA2B/RASL10B/CSF1R/CACNA1G/LILRA5/FZD5/LILRA2/IL10/RASGRP1/ANG/HTR2B/NCS1/CD33/ALOX15B/TREM2/SYBU/TLR8/CD14/HK1/GDNF/NLGN2/NLRP3/CACNA1H/EDNRB/EDN1/TRPV1/ANKRD1/CD2/FGA/CD34/ITGB2/RAB3D/HIF1A/CD2AP/SYTL2/NR0B2/SCIN/…	71
GO:0010595	positive regulation of endothelial cell migration	25/1950	108/16142	0.000929748	0.00928635	0.00706826	NRP2/SRPX2/ABL1/SPARC/RHOJ/TEK/FGF1/TGFB1/WNT5A/ADGRA2/VEGFC/PDGFB/ITGB3/NRP1/MAP3K3/AKT3/THBS1/ANXA3/ANGPT1/PLCG1/EDN1/HMOX1/SMOC2/FOXC2/HIF1A	25
GO:0019724	B cell mediated immunity	26/1950	114/16142	0.000939683	0.00936956	0.00713159	C1QB/PTPRC/CD74/C1S/HSPD1/FCGR2B/C1R/TGFB1/CR1/C1QA/C1QC/TNFSF4/IL4R/FCER1G/HLA-DQB1/IL10/C2/GAPT/TLR8/C4BPB/BTK/THOC1/CRP/ERCC1/IL13RA2/PAXIP1	26
GO:0060323	head morphogenesis	12/1950	37/16142	0.000946519	0.00942165	0.00717124	COL1A1/LEF1/CRISPLD2/SKI/CRISPLD1/STRA6/TGFB3/TGFB1/MSX1/MMP2/PDGFRA/NOG	12
GO:0045646	regulation of erythrocyte differentiation	14/1950	47/16142	0.000953097	0.00945492	0.00719656	ARNT/INHBA/SPI1/NCKAP1L/ZFP36L1/RBFOX2/MAFB/LDB1/STAT3/HOXA5/HSPA9/RHEX/TAL1/HIF1A	14
GO:0060324	face development	14/1950	47/16142	0.000953097	0.00945492	0.00719656	COL1A1/LEF1/CRISPLD2/SKI/CRISPLD1/STRA6/TGFB3/TGFB1/WNT5A/MSX1/MMP2/PDGFRA/NOG/HOXB3	14
GO:0001776	leukocyte homeostasis	21/1950	85/16142	0.000957204	0.00947956	0.00721532	CD74/JAK3/ABL1/MEF2C/TGFB1/NCKAP1L/IL6/DOCK10/JAM3/FCER1G/DOCK11/SKIL/AXL/GPR183/SPTA1/GAPT/NKX2-3/HIF1A/PMAIP1/PIK3CB/PIK3CD	21
GO:0003416	endochondral bone growth	13/1950	42/16142	0.000964892	0.00952341	0.0072487	COL7A1/COL6A1/COMP/COL6A3/COL12A1/COL6A2/DDR2/SCARA3/ANXA6/BNC2/COL14A1/ECM1/STC1	13
GO:0010712	regulation of collagen metabolic process	13/1950	42/16142	0.000964892	0.00952341	0.0072487	MFAP4/TGFB3/ENG/TGFB1/EMILIN1/PDGFRB/FAP/IL6/CYGB/F2R/CIITA/ITGB1/MIR145	13
GO:0043371	negative regulation of CD4-positive, alpha-beta T cell differentiation	8/1950	19/16142	0.000984762	0.0096868	0.00737306	JAK3/RUNX1/TNFSF4/LOXL3/HLX/IL4R/SOCS5/RUNX3	8
GO:0048485	sympathetic nervous system development	8/1950	19/16142	0.000984762	0.0096868	0.00737306	NRP2/PLXNA4/HAND2/CTNNB1/NRP1/NTRK1/GDNF/SEMA3A	8
GO:0043517	positive regulation of DNA damage response, signal transduction by p53 class mediator	7/1950	15/16142	0.000988174	0.00968775	0.00737378	HIC1/MSX1/SPRED3/ZNF385A/RPL26/ANKRD1/PMAIP1	7
GO:0072224	metanephric glomerulus development	7/1950	15/16142	0.000988174	0.00968775	0.00737378	PDGFRB/PDGFB/PDGFRA/OSR1/TCF21/CD34/LAMB2	7
GO:0050918	positive chemotaxis	17/1950	63/16142	0.000995458	0.00973326	0.00740842	LRP1/IL16/GPNMB/WNT5A/VEGFB/VEGFC/PDGFB/CCL3/NRP1/VEGFD/S1PR1/GDNF/ANGPT1/ROBO3/CCL5/F7/CDH13	17
GO:0007422	peripheral nervous system development	19/1950	74/16142	0.000999526	0.00973326	0.00740842	SKI/LAMA2/PLXNA4/RUNX1/ALDH3A2/PMP22/ADGRB2/SOD1/HAND2/NAB2/CLDN1/UGT8/ADGRG6/GDNF/ETV1/EDNRB/EGR2/RUNX3/LAMB2	19
GO:0042310	vasoconstriction	19/1950	74/16142	0.000999526	0.00973326	0.00740842	FGG/ACTA2/KCNMB4/DOCK4/COMP/EDNRA/HTR7/ICAM1/F2R/EDN2/TBXA2R/HTR2B/HTR2A/EDNRB/EDN1/FGA/KCNA5/HRH2/SLC6A4	19
GO:0060411	cardiac septum morphogenesis	19/1950	74/16142	0.000999526	0.00973326	0.00740842	NRP2/FZD2/ACVR1/FZD1/ROBO1/TBX3/ENG/WNT5A/SEMA3C/NOG/SLIT2/ZFPM2/TBX2/NOTCH2/NRP1/BMP7/ROBO2/SMO/NOTCH1	19
GO:0003012	muscle system process	74/1950	430/16142	0.00100114	0.00973326	0.00740842	SPHK1/ACTA2/ITGA1/ITGB5/DOCK4/LMCD1/COMP/MEF2C/HDAC4/SULF2/TNFRSF1B/EHD3/TPM2/CNN1/VEGFB/IGFBP5/SOD1/HAND2/RCSD1/AIF1/EDNRA/HTR7/SULF1/SSPN/HSPB6/CACNA2D1/MYOM1/SGCD/SCN2B/F2R/ANXA6/EDN2/MYLK/ADORA2B/CACNA1G/TBXA2R/PIK3CG/CLIC2/GJC1/ACTG2/ACTC1/HTR2B/SCN7A/LMOD1/SSTR2/ANK2/GDNF/GNAO1/SGCA/TNFRSF1A/CACNA1H/HTR2A/JARID2/KCNJ12/RGS4/EDNRB/EDN1/FBXO32/NEDD4L/KCNJ2/TRPV1/KIT/HMOX1/GPD1L/MYL12B/KCNA5/P…	74
GO:0097756	negative regulation of blood vessel diameter	20/1950	80/16142	0.00106911	0.0103767	0.00789818	FGG/ACTA2/KCNMB4/DOCK4/COMP/EDNRA/HTR7/ICAM1/F2R/EDN2/TBXA2R/HTR2B/HTR2A/EDNRB/EDN1/CRP/FGA/KCNA5/HRH2/SLC6A4	20
GO:0001773	myeloid dendritic cell activation	10/1950	28/16142	0.0010805	0.010418	0.00792964	DOCK2/TGFB1/DCSTAMP/HAVCR2/SPI1/BATF3/IL10/CAMK4/CD2/IRF4	10
GO:0003180	aortic valve morphogenesis	10/1950	28/16142	0.0010805	0.010418	0.00792964	ROBO1/TGFB1/EMILIN1/SNAI1/SLIT2/TWIST1/ELN/SNAI2/ROBO2/NOTCH1	10
GO:0043372	positive regulation of CD4-positive, alpha-beta T cell differentiation	10/1950	28/16142	0.0010805	0.010418	0.00792964	SASH3/NCKAP1L/TNFSF4/HLX/IL12RB1/IL4R/CD83/CD86/NLRP3/SOCS5	10
GO:2000036	regulation of stem cell population maintenance	10/1950	28/16142	0.0010805	0.010418	0.00792964	LOXL2/ZNF706/LBH/PTN/YAP1/HMGA2/BMP7/SMO/TAL1/MIR145	10
GO:0007611	learning or memory	47/1950	248/16142	0.00109385	0.0105294	0.00801443	APOE/STRA6/MEF2C/DGKI/LILRB2/SLC17A7/TNR/BTG2/MAP1A/NFATC4/EPHB2/SNAP25/BCHE/ADCY3/PTN/GM2A/NTRK1/VLDLR/CAMK4/SHANK1/ZNF385A/SERPINF1/APP/S100B/CRTC1/CNTNAP2/NETO1/DLG4/BRINP1/JPH4/HTR2A/SYNGAP1/NLGN4X/ATXN1/KIT/EGR2/ITGB1/EIF2AK4/HIF1A/THRA/SHC3/INSR/HRH2/GRIN2A/SCN2A/SLC6A4/CALB1	47
GO:0019722	calcium-mediated signaling	41/1950	209/16142	0.00111109	0.0106778	0.00812734	SPHK1/CCR5/PTPRC/CD4/LMCD1/HDAC4/PLEK/SAMD14/ADGRB2/TMEM100/HOMER3/NFATC4/CCL3/SGCD/CCR1/CCL4/EDN2/NFATC3/CLIC2/BHLHA15/HTR2B/GRIN2D/PPP1R9B/TREM2/ANK2/CCR7/BTK/JPH4/CMKLR1/LAT2/PLCG1/EDNRB/EDN1/PPP1R9A/JPH1/CDH13/MCTP1/GRIN2A/EIF2AK3/JPH2/CACNA1C	41
GO:0002819	regulation of adaptive immune response	32/1950	152/16142	0.00112817	0.0108241	0.00823874	PTPRC/HSPD1/JAK3/FCGR2B/CD4/CD48/MEF2C/TGFB1/TNFRSF1B/CR1/SASH3/HAVCR2/SLC11A1/TNFSF4/IL6/LOXL3/HLX/IL12RB1/IL4R/FCER1G/FZD5/IL10/C4BPB/BTK/NLRP3/THOC1/IL7R/EIF2AK4/SOCS5/PAXIP1/RSAD2/SAMSN1	32
GO:0032655	regulation of interleukin-12 production	15/1950	53/16142	0.00114205	0.0109214	0.00831277	HSPD1/JAK3/ACP5/TNFSF4/LILRA5/THBS1/NFKB1/IL10/TLR8/CLEC7A/CCR7/IDO1/IRAK3/CMKLR1/IRF8	15
GO:0032732	positive regulation of interleukin-1 production	15/1950	53/16142	0.00114205	0.0109214	0.00831277	TYROBP/WNT5A/HAVCR2/CCL3/NLRP1/LILRA5/MNDA/FZD5/LILRA2/APP/TLR8/CLEC7A/HK1/NLRP3/NOD1	15
GO:0048871	multicellular organismal homeostasis	79/1950	467/16142	0.00114753	0.010938	0.00832543	NOX4/MFAP2/CTSK/HAS2/CDH23/DCSTAMP/BMP6/SASH3/SLC27A1/SLC11A1/SOD1/ACP5/TMEM119/RCN3/IL6/BMP8A/ITGB3/ACHE/TFE3/LTBP3/FTO/ZNF423/DIO2/CXADR/LAMA4/F2R/LDB2/IL4R/CTNNB1/ADCY3/IL1A/EDN2/G0S2/AKT3/CSF1R/CYTL1/LDB1/STAT3/CLDN1/ARRDC3/S1PR1/CRTC1/WWTR1/ADAMTS5/YAP1/AKR1B1/EPAS1/CMKLR1/TUB/HTR2A/EBF2/EDNRB/TNS2/CRTC3/TRPV1/UGCG/ZNF830/SLC35D3/SMO/AMPD2/CD34/SGIP1/CST4/CDH3/RAB3D/IGF1R/ACOT13/FOXC2/NR4A3/…	79
GO:0072511	divalent inorganic cation transport	79/1950	467/16142	0.00114753	0.010938	0.00832543	CCR5/PTPRC/IL16/VDR/ADCYAP1R1/CEMIP/CD4/ABL1/THY1/SPINK1/TGFB1/EHD3/CDH23/CACNB3/PDGFRB/LILRB2/SLC24A3/SLC11A1/RASA3/PDGFB/CACNA2D1/HOMER3/CCL3/ICAM1/F2R/CTNNB1/CCR1/ANXA6/GEM/ORAI2/CCL4/MYLK/NALCN/PRKCB/CACNA1G/LILRA5/PIK3CG/CLIC2/LILRA2/TSPAN13/BHLHA15/SLC39A13/HTR2B/NCS1/CD33/MAIP1/GRIN2D/NIPA1/ANK2/STC2/CCR7/GNAO1/CRACR2B/JPH4/CACNA1H/PKD1/HTR2A/PLCG1/CD84/PML/RGS4/BDKRB1/REM1/KCNJ2/CCL5/SLC3…	79
GO:0007416	synapse assembly	35/1950	171/16142	0.00115267	0.0109691	0.00834907	SRPX2/SYNDIG1/FZD1/PCDHB2/MEF2C/EPHB3/WNT5A/ADGRB2/THBS2/FLRT1/MDGA1/ACHE/CLSTN3/NTNG2/EPHB2/CLSTN2/GAP43/PLXND1/NTRK1/FZD5/SHANK1/APP/SDK2/NLGN2/TPBG/GNPAT/NLGN4X/ROBO2/PPP1R9A/DLG5/CLSTN1/PCDHB16/LRFN5/CDH2/SLITRK5	35
GO:0002701	negative regulation of production of molecular mediator of immune response	11/1950	33/16142	0.00118774	0.0112845	0.00858915	JAK3/FCGR2B/BST2/TGFB3/TGFB1/IL10/ANGPT1/IRAK3/THOC1/HMOX1/IL13RA2	11
GO:0032731	positive regulation of interleukin-1 beta production	14/1950	48/16142	0.00119807	0.0113458	0.00863576	TYROBP/WNT5A/CCL3/NLRP1/LILRA5/MNDA/FZD5/LILRA2/APP/TLR8/CLEC7A/HK1/NLRP3/NOD1	14
GO:0035272	exocrine system development	14/1950	48/16142	0.00119807	0.0113458	0.00863576	TGM2/TGFB3/TGFB1/LAMA1/SEMA3C/TWSG1/NTN4/PLXND1/NRP1/SNAI2/PDGFA/SEMA3A/BMP7/INSR	14
GO:0006026	aminoglycan catabolic process	17/1950	64/16142	0.00120542	0.0113784	0.00866064	BGN/CEMIP/OGN/CHIT1/TGFB1/DCN/FMOD/PRELP/HGSNAT/LUM/VCAN/GPC6/ARSB/GALNS/NAGLU/BCAN/GPC3	17
GO:0006956	complement activation	17/1950	64/16142	0.00120542	0.0113784	0.00866064	C1QB/C1S/C1R/C5AR1/CR1/C1QA/C1QC/CFH/C3AR1/SCARA3/VSIG4/COLEC11/C2/C4BPB/A2M/CRP/CFD	17
GO:0010001	glial cell differentiation	41/1950	210/16142	0.00122305	0.0115104	0.00876109	LRP1/MXRA8/LEF1/GLI3/SKI/ROR2/LAMA2/ABL1/C5AR1/TGFB1/TNFRSF1B/C1QA/SOD1/LAMC3/IL6/DLX1/RNF112/NOG/LPAR1/BMP2/CTNNB1/NAB2/PTN/GAP43/SERPINE2/ZNF365/STAT3/DAB1/APP/S100B/CNP/TREM2/ADGRG6/EGR2/SMO/PLP1/TAL1/CDH2/NOTCH1/TSPAN2/LAMB2	41
GO:0071902	positive regulation of protein serine/threonine kinase activity	58/1950	323/16142	0.00122615	0.0115104	0.00876109	PTPRC/CD74/ROR2/CEMIP/NOX4/ITGA1/SHC1/FGF1/ROBO1/TGFB3/C5AR1/TGFB1/PDGFRB/WNT5A/GDF15/SLC27A1/MAGED1/SOD1/PDGFB/LPAR1/F2R/BMP2/DVL3/S1PR2/MAP3K3/ADORA2B/CSF1R/MAPRE3/NTRK1/MDFIC/PIK3CG/THBS1/FZD5/ZEB2/PIK3R5/RASGRP1/PDGFA/HTR2B/FZD10/CD24/MAP3K12/FPR1/MAPKAPK5/PKD1/HTR2A/MAPKAPK2/PEA15/GADD45A/HMGA2/EDN1/KIT/C1QTNF2/MAP3K6/TENM1/MAP3K8/INSR/PIK3CB/NOD1	58
GO:0046660	female sex differentiation	25/1950	110/16142	0.00122964	0.0115104	0.00876109	MMP14/ADCYAP1R1/INHBA/STRA6/INHBB/TBX3/WNT5A/SOD1/MMP19/PDGFRA/SLIT2/ICAM1/ZFPM2/AXL/LHFPL2/PTPRN/ANG/IDH1/PGR/KIT/ZNF830/ROBO2/SFRP1/IMMP2L/INSR	25
GO:0030900	forebrain development	64/1950	364/16142	0.00123155	0.0115104	0.00876109	NRP2/GLI2/LRP1/LEF1/GLI3/GLI1/COL3A1/SKI/PLXNA4/SEMA7A/INHBA/ROBO1/TBX3/TYROBP/EPHB3/WNT5A/MSX1/NUMBL/TNR/TSKU/DCLK1/DLX1/BTG2/NOG/SLIT2/LPAR1/TWSG1/EPHB2/BMP2/CTNNB1/PTN/FEZ1/NRP1/CSF1R/AXL/NOTCH3/ZEB2/SECISBP2/DAB1/APP/NDE1/CNP/CNTNAP2/CDON/SSTR2/MYO1D/ANXA3/GNAO1/TRA2B/SEMA3A/NR2F2/ROBO2/SMO/SUN2/NIN/BCL2A1/HIF1A/PRKG1/NR4A3/KCNC1/BCAN/CDH2/NOTCH1/SLITRK5	64
GO:0038084	vascular endothelial growth factor signaling pathway	12/1950	38/16142	0.00123319	0.0115104	0.00876109	NRP2/ROBO1/PDGFRB/VEGFB/ADGRA2/VEGFC/DCN/PDGFRA/NRP1/VEGFD/ADAMTS3/SMOC2	12
GO:0071604	transforming growth factor beta production	12/1950	38/16142	0.00123319	0.0115104	0.00876109	LRRC32/TYROBP/LTBP3/LTBP1/FURIN/LUM/THBS1/CD24/CD34/CDH3/HIF1A/CD2AP	12
GO:0072210	metanephric nephron development	12/1950	38/16142	0.00123319	0.0115104	0.00876109	KIF26B/PDGFRB/PDGFB/PDGFRA/CTNNB1/OSR1/GDNF/TCF21/PKD1/SMO/CD34/LAMB2	12
GO:0006936	muscle contraction	61/1950	344/16142	0.00127993	0.0119079	0.00906362	SPHK1/ACTA2/ITGA1/ITGB5/DOCK4/COMP/HDAC4/SULF2/EHD3/TPM2/CNN1/VEGFB/SOD1/RCSD1/EDNRA/HTR7/SULF1/SSPN/HSPB6/CACNA2D1/MYOM1/SGCD/SCN2B/F2R/ANXA6/EDN2/MYLK/ADORA2B/CACNA1G/TBXA2R/PIK3CG/CLIC2/GJC1/ACTG2/ACTC1/HTR2B/SCN7A/LMOD1/SSTR2/ANK2/GDNF/GNAO1/SGCA/CACNA1H/HTR2A/KCNJ12/EDNRB/EDN1/NEDD4L/KCNJ2/TRPV1/KIT/GPD1L/MYL12B/KCNA5/PRKG1/CALD1/MIR145/HOMER1/STC1/CACNA1C	61
GO:0043032	positive regulation of macrophage activation	9/1950	24/16142	0.00128392	0.0119079	0.00906362	MMP8/HSPD1/WNT5A/HAVCR2/CCL3/IL4R/THBS1/IL10/TREM2	9
GO:0051894	positive regulation of focal adhesion assembly	9/1950	24/16142	0.00128392	0.0119079	0.00906362	MAP4K4/ABL1/TEK/THY1/COL16A1/LIMS1/NRP1/PPM1F/SFRP1	9
GO:0060571	morphogenesis of an epithelial fold	9/1950	24/16142	0.00128392	0.0119079	0.00906362	GLI2/WNT5A/SULF1/NOG/CTNNB1/BMP7/WNT2/LUZP1/HIF1A	9
GO:0046847	filopodium assembly	16/1950	59/16142	0.00130908	0.0120646	0.00918291	FSCN1/DPYSL3/TGFB3/ARAP1/FGD5/PALM/GAP43/DOCK11/S1PR2/NRP1/ESPN/PPP1R9B/FGD1/CCR7/PPP1R9A/TENM1	16
GO:0051893	regulation of focal adhesion assembly	16/1950	59/16142	0.00130908	0.0120646	0.00918291	MMP14/LRP1/MAP4K4/ABL1/TEK/THY1/APOD/COL16A1/LIMS1/NRP1/THBS1/LDB1/ACVRL1/EPHA3/PPM1F/SFRP1	16
GO:0090109	regulation of cell-substrate junction assembly	16/1950	59/16142	0.00130908	0.0120646	0.00918291	MMP14/LRP1/MAP4K4/ABL1/TEK/THY1/APOD/COL16A1/LIMS1/NRP1/THBS1/LDB1/ACVRL1/EPHA3/PPM1F/SFRP1	16
GO:0150116		16/1950	59/16142	0.00130908	0.0120646	0.00918291	MMP14/LRP1/MAP4K4/ABL1/TEK/THY1/APOD/COL16A1/LIMS1/NRP1/THBS1/LDB1/ACVRL1/EPHA3/PPM1F/SFRP1	16
GO:0046849	bone remodeling	21/1950	87/16142	0.00131706	0.0121121	0.00921908	NOX4/TGFB3/CTSK/TGFB1/DCSTAMP/ACP5/CTHRC1/TMEM119/IL6/P3H4/ITGB3/LTBP3/CTNNB1/PTN/NOTCH2/CSF1R/S1PR1/RASSF2/GREM1/SFRP1/RAB3D	21
GO:0043112	receptor metabolic process	37/1950	185/16142	0.00131838	0.0121121	0.00921908	LRP1/RAB31/APOE/ARAP1/TGFB1/SFRP4/EHD3/PHETA2/ITGB3/ACHE/SNAP25/FURIN/FCER1G/VLDLR/BVES/IL10/HTR2B/TBC1D16/DLG4/GREM1/HOXA5/ANGPT1/AP1AR/AP2M1/APELA/EDN1/CALY/NSG1/AP2A1/ITGB2/ITGB1/PLEKHJ1/HIF1A/MYLIP/RAMP2/EPS15/RSPO1	37
GO:1903532	positive regulation of secretion by cell	67/1950	386/16142	0.0013519	0.0124006	0.00943864	FGG/LRP1/MMP8/INHBA/ABL1/INHBB/TGFB3/IL17RA/TGFB1/OSM/BMP6/WNT5A/VTCN1/RAB9A/HAVCR2/POSTN/AIF1/FGR/VEGFC/MYRIP/TNFSF4/IL6/ACHE/CCL3/MYOM1/TWIST1/KMO/F2R/IL4R/FCER1G/IL1A/NLRP1/NNAT/ADORA2B/RASL10B/CSF1R/CACNA1G/LILRA5/FZD5/LILRA2/IL10/RASGRP1/ANG/HTR2B/NCS1/CD33/ALOX15B/TREM2/SYBU/TLR8/CD14/HK1/GDNF/NLGN2/NLRP3/CACNA1H/EDN1/ANKRD1/CD2/FGA/CD34/ITGB2/RAB3D/HIF1A/CD2AP/NR0B2/SLC6A4	67
GO:0061326	renal tubule development	22/1950	93/16142	0.00135824	0.0124392	0.00946804	KIF26B/GLI3/FGF1/MEF2C/TGFB1/MAGED1/COL4A1/NOG/BMP2/CTNNB1/WWTR1/CD24/OSR1/YAP1/GDNF/DCHS1/TCF21/PKD1/SMO/GPC3/NOTCH1/CALB1	22
GO:1903845	negative regulation of cellular response to transforming growth factor beta stimulus	19/1950	76/16142	0.00140973	0.0128906	0.00981159	SKI/VASN/HTRA3/PMEPA1/HTRA1/TGFB3/LDLRAD4/TGFB1/EMILIN1/ASPN/FBN1/HTRA4/DLX1/LTBP1/FBN2/ADAMTSL2/CHST11/TGFB1I1/SKIL	19
GO:0002115	store-operated calcium entry	8/1950	20/16142	0.00146874	0.0133674	0.0101745	SPINK1/HOMER3/ORAI2/STC2/CRACR2B/JPH4/CD84/HOMER1	8
GO:0002577	regulation of antigen processing and presentation	8/1950	20/16142	0.00146874	0.0133674	0.0101745	CD74/FCGR2B/LILRB2/SLC11A1/THBS1/TREM2/CCR7/NOD1	8
GO:1905523	positive regulation of macrophage migration	8/1950	20/16142	0.00146874	0.0133674	0.0101745	MMP14/C5AR1/C3AR1/CCL3/THBS1/TREM2/CMKLR1/CCL5	8
GO:1900181	negative regulation of protein localization to nucleus	10/1950	29/16142	0.00147255	0.0133812	0.0101851	LILRB4/SUFU/DCLK1/APOD/RAB23/MDFIC/PKIA/ANGPT1/DCLK3/PKIG	10
GO:0007266	Rho protein signal transduction	39/1950	199/16142	0.00147492	0.0133819	0.0101856	ABCA1/COL3A1/APOE/ABL1/LIMK1/COL1A2/RHOJ/ROBO1/PDPN/FGD5/MYO9B/PREX2/ARHGAP1/PDGFRB/GNA12/KANK2/SHTN1/ARHGEF17/LPAR1/F2R/KCTD10/PECAM1/PLEKHG2/NRP1/ARHGEF39/F2RL2/RASGRF2/ARHGEF38/PLEKHG1/FGD1/PREX1/ARHGEF28/TIAM2/NGFR/CDH13/ITGB1/ARHGEF25/ARHGEF19/RHOH	39
GO:0002468	dendritic cell antigen processing and presentation	6/1950	12/16142	0.00148933	0.0134292	0.0102216	CD74/FCGR2B/SLC11A1/THBS1/CCR7/NOD1	6
GO:1900272	negative regulation of long-term synaptic potentiation	6/1950	12/16142	0.00148933	0.0134292	0.0102216	APOE/ABL1/TYROBP/PTN/APP/PPP1R9A	6
GO:1902337	regulation of apoptotic process involved in morphogenesis	6/1950	12/16142	0.00148933	0.0134292	0.0102216	VDR/TNFRSF1B/TNFRSF1A/BMP7/FOXC2/NOTCH1	6
GO:1904748	regulation of apoptotic process involved in development	6/1950	12/16142	0.00148933	0.0134292	0.0102216	VDR/TNFRSF1B/TNFRSF1A/BMP7/FOXC2/NOTCH1	6
GO:0050885	neuromuscular process controlling balance	14/1950	49/16142	0.00149362	0.0134472	0.0102353	ABL1/CDH23/TNR/PSAP/RBFOX2/GM2A/FOXS1/SHANK1/APP/DLG4/SLC1A3/NLGN2/JPH4/NR4A3	14
GO:0001701	in utero embryonic development	64/1950	367/16142	0.00151913	0.0136558	0.0103941	SH3PXD2A/GLI2/ARNT/CMTM3/LEF1/GLI3/ACVR1/APBA1/TGFB3/TBX3/VASH2/MSX1/GNA12/HAND2/EDNRA/VASH1/FOXF1/SNAI1/MGAT1/HS6ST1/ZFP36L1/PDGFB/TMEM100/PDGFRA/NOG/TWIST1/ZFPM2/BMP2/CTNNB1/EIF2S2/NPM2/PLPP4/CHST11/STMN3/SKIL/FZD5/PCGF2/RSPO3/IL10/ACVRL1/TET1/COPS3/CDKN1C/ANGPT1/EPAS1/TIE1/PKD1/PLCG1/EDN1/BMP7/ADAMTS3/NR2F2/WNT2/ZNF830/SMO/ITGB1/ND4/HIF1A/TM4SF1/ADD1/PCDH12/UBE2B/NOTCH1/TFEB	64
GO:0033273	response to vitamin	21/1950	88/16142	0.00153666	0.0137922	0.0104978	COL1A1/CYP1A1/VDR/CD4/SPARC/TGFB1/POSTN/KANK2/TNC/BCHE/PTN/SNAI2/FES/STC2/ALPL/BMP7/SFRP1/F7/CYTB/STC1/GAS6	21
GO:0002703	regulation of leukocyte mediated immunity	38/1950	193/16142	0.00154243	0.0138228	0.0105211	PTPRC/HSPD1/JAK3/FCGR2B/BST2/TYROBP/TGFB1/TNFRSF1B/CR1/SASH3/HAVCR2/FGR/FOXF1/TNFSF4/IL6/ICAM1/IL12RB1/IL4R/FCER1G/ADORA2B/FZD5/IL10/RASGRP1/FES/C4BPB/BTK/NLRP3/CD84/THOC1/IL7R/ULBP1/HMOX1/ADGRE2/ITGB2/IL13RA2/PAXIP1/RSAD2/CD300A	38
GO:0007204	positive regulation of cytosolic calcium ion concentration	54/1950	299/16142	0.00155198	0.013887	0.01057	TGM2/FPR3/LRP1/CCR5/PTPRC/ADCYAP1R1/CEMIP/CD4/ABL1/CD52/PTGER2/C5AR1/THY1/TGFB1/CACNB3/EDNRA/RASA3/CACNA2D1/PDGFRA/C3AR1/CCL3/LPAR1/F2R/CCR1/PTGIR/EDN2/TBXA2R/PIK3CG/PTGDR/CLIC2/F2RL2/S1PR1/HTR2B/GRIN2D/DLG4/CD24/ANK2/FPR1/CCR7/JPH4/CMKLR1/PKD1/HTR2A/PLCG1/PML/BDKRB1/EDNRB/EDN1/TRPV1/S1PR3/JPH1/GRIN2A/JPH2/CACNA1C	54
GO:0071675	regulation of mononuclear cell migration	13/1950	44/16142	0.00155816	0.013921	0.0105959	SLAMF8/C5AR1/TGFB1/AIF1/SLIT2/C3AR1/NBL1/CCR1/PLA2G7/THBS1/GREM1/CMKLR1/CCL5	13
GO:0043516	regulation of DNA damage response, signal transduction by p53 class mediator	11/1950	34/16142	0.00156649	0.0139527	0.0106201	CD74/HIC1/MSX1/SNAI1/SPRED3/TWIST1/SNAI2/ZNF385A/RPL26/ANKRD1/PMAIP1	11
GO:0110111	negative regulation of animal organ morphogenesis	11/1950	34/16142	0.00156649	0.0139527	0.0106201	WNT5A/ASPN/SULF1/NOG/CTNNB1/TBX2/GREM1/BMP7/FOXC2/DIO3/NOTCH1	11
GO:0055074	calcium ion homeostasis	75/1950	444/16142	0.00157096	0.0139606	0.010626	TGM2/FPR3/LRP1/CCR5/PTPRC/VDR/ADCYAP1R1/CEMIP/APOE/CD4/ABL1/CD52/PTGER2/C5AR1/THY1/TGFB1/CDH23/CACNB3/WNT5A/SLC24A3/SV2A/EDNRA/RASA3/KCTD17/CACNA2D1/PDGFRA/C3AR1/CCL3/LPAR1/SGCD/F2R/CCR1/KL/ANXA6/PTGIR/EDN2/PRKCB/TBXA2R/PIK3CG/PTGDR/CLIC2/F2RL2/APP/S1PR1/HTR2B/NCS1/MAIP1/GRIN2D/DLG4/CD24/ANK2/STC2/FPR1/CCR7/JPH4/CMKLR1/PKD1/HTR2A/PLCG1/PML/XK/BDKRB1/EDNRB/EDN1/CCL5/TRPV1/S1PR3/JPH1/KCNA5/GRIN2A/J…	75
GO:0060572	morphogenesis of an epithelial bud	7/1950	16/16142	0.00157454	0.0139606	0.010626	GLI2/WNT5A/SULF1/NOG/CTNNB1/BMP7/WNT2	7
GO:0072109	glomerular mesangium development	7/1950	16/16142	0.00157454	0.0139606	0.010626	ACTA2/PDGFRB/PDGFB/BMP7/CD34/FOXC2/NOTCH1	7
GO:0006027	glycosaminoglycan catabolic process	16/1950	60/16142	0.00158825	0.0140395	0.0106861	BGN/CEMIP/OGN/TGFB1/DCN/FMOD/PRELP/HGSNAT/LUM/VCAN/GPC6/ARSB/GALNS/NAGLU/BCAN/GPC3	16
GO:0046637	regulation of alpha-beta T cell differentiation	16/1950	60/16142	0.00158825	0.0140395	0.0106861	GLI3/JAK3/RUNX1/SASH3/NCKAP1L/TNFSF4/LOXL3/HLX/IL12RB1/IL4R/CD83/CD86/NLRP3/SOCS5/RUNX3/IRF4	16
GO:0014902	myotube differentiation	23/1950	100/16142	0.00159854	0.0141092	0.0107391	MMP14/CD53/SKI/NIBAN2/MEF2C/HDAC4/GDF15/TMEM119/ADAM12/MYEF2/PLEKHO1/IL4R/BHLHA15/CDON/PLPP7/SMYD3/CACNA1H/XK/EHD2/SMO/BHLHE41/HOMER1/NOTCH1	23
GO:0002822	regulation of adaptive immune response based on somatic recombination of immune receptors built from immunoglobulin superfamily domains	29/1950	137/16142	0.00171988	0.0151572	0.0115368	PTPRC/HSPD1/JAK3/FCGR2B/CD4/MEF2C/TGFB1/TNFRSF1B/CR1/SASH3/HAVCR2/SLC11A1/TNFSF4/IL6/LOXL3/HLX/IL12RB1/IL4R/FCER1G/FZD5/IL10/C4BPB/BTK/NLRP3/THOC1/IL7R/SOCS5/PAXIP1/RSAD2	29
GO:0032615	interleukin-12 production	15/1950	55/16142	0.00172258	0.0151582	0.0115376	HSPD1/JAK3/ACP5/TNFSF4/LILRA5/THBS1/NFKB1/IL10/TLR8/CLEC7A/CCR7/IDO1/IRAK3/CMKLR1/IRF8	15
GO:0072091	regulation of stem cell proliferation	17/1950	66/16142	0.00173914	0.0152809	0.011631	PTPRC/GLI3/TBX3/TGFB1/VEGFC/FBLN1/ZFP36L1/LTBP3/CTNNB1/PTN/SNAI2/EPCAM/YAP1/HMGA2/SMO/HIF1A/NOTCH1	17
GO:0050890	cognition	52/1950	287/16142	0.00174462	0.015306	0.0116501	HLA-DRA/APOE/STRA6/MEF2C/C5AR1/DGKI/LILRB2/CHL1/SLC17A7/TNR/BTG2/MAP1A/NFATC4/EPHB2/SNAP25/ST3GAL4/BCHE/ADCY3/PTN/GM2A/NTRK1/VLDLR/CAMK4/SHANK1/ZNF385A/SERPINF1/APP/S100B/CRTC1/CNTNAP2/NETO1/DLG4/SOBP/BRINP1/JPH4/HTR2A/SYNGAP1/NLGN4X/ATXN1/KIT/EGR2/ITGB1/EIF2AK4/HIF1A/THRA/SHC3/INSR/HRH2/GRIN2A/SCN2A/SLC6A4/CALB1	52
GO:0031346	positive regulation of cell projection organization	65/1950	376/16142	0.00175212	0.0153488	0.0116827	LRP1/FSCN1/PLXNA4/APOE/PTK7/NAV3/SEMA7A/LIMK1/DPYSL3/FZD1/ROBO1/TGFB3/ARAP1/HDAC4/WNT5A/FN1/CREB3L2/P3H1/SHTN1/KCTD17/PLXNC1/SLIT2/LPAR1/ISLR2/PALM/PTN/FEZ1/PLXND1/DOCK11/DVL3/NRP1/NTRK1/SKIL/ZNF804A/ARSB/VLDLR/ZEB2/SHANK1/SERPINF1/CRTC1/ESPN/FES/DLG4/EPHA3/CCR7/TENM3/NEDD4L/COBL/BMP7/ANKRD1/NGFR/KIT/ROBO2/PPP1R9A/DLG5/AP2A1/DYNLT1/LLPH/SYT3/NIN/TENM1/TRPV2/L1CAM/MEGF8/LRRC7	65
GO:0071222	cellular response to lipopolysaccharide	37/1950	188/16142	0.00177794	0.0155516	0.0118371	ABCA1/CCR5/SPON2/ABL1/MEF2C/PDCD1LG2/TGFB1/TNFRSF1B/BMP6/WNT5A/LILRB2/HAVCR2/LY86/PLSCR4/MRC1/TNFSF4/IL6/CCL3/ICAM1/KMO/HCK/TBXA2R/AXL/LILRA2/NFKB1/IL10/CD86/PPBP/CD180/TNIP3/CD14/NLRP3/CTSG/EDNRB/CCL5/ANKRD1/IRF8	37
GO:0006874	cellular calcium ion homeostasis	73/1950	432/16142	0.00178185	0.0155625	0.0118453	TGM2/FPR3/LRP1/CCR5/PTPRC/VDR/ADCYAP1R1/CEMIP/APOE/CD4/ABL1/CD52/PTGER2/C5AR1/THY1/TGFB1/CDH23/CACNB3/WNT5A/SLC24A3/SV2A/EDNRA/RASA3/KCTD17/CACNA2D1/PDGFRA/C3AR1/CCL3/LPAR1/F2R/CCR1/ANXA6/PTGIR/EDN2/PRKCB/TBXA2R/PIK3CG/PTGDR/CLIC2/F2RL2/APP/S1PR1/HTR2B/NCS1/MAIP1/GRIN2D/DLG4/CD24/ANK2/STC2/FPR1/CCR7/JPH4/CMKLR1/PKD1/HTR2A/PLCG1/PML/XK/BDKRB1/EDNRB/EDN1/CCL5/TRPV1/S1PR3/JPH1/KCNA5/GRIN2A/JPH2/STC1…	73
GO:0002335	mature B cell differentiation	9/1950	25/16142	0.00179327	0.0156156	0.0118857	FCGR2B/SLAMF8/DOCK10/DOCK11/NOTCH2/GPR183/LGALS1/NKX2-3/PLCL2	9
GO:0150117		9/1950	25/16142	0.00179327	0.0156156	0.0118857	MAP4K4/ABL1/TEK/THY1/COL16A1/LIMS1/NRP1/PPM1F/SFRP1	9
GO:0006754	ATP biosynthetic process	14/1950	50/16142	0.0018475	0.0160401	0.0122088	TGFB1/SLC25A12/PID1/PKM/STAT3/TREM2/PRKAG2/ATP5PO/ATP8/ATP6/COX2/ATP5F1C/ATP5PB/ATP5PF	14
GO:0050702	interleukin-1 beta secretion	14/1950	50/16142	0.0018475	0.0160401	0.0122088	ABCA1/WNT5A/CCL3/NLRP1/LILRA5/FZD5/LILRA2/TLR8/HK1/CCR7/NLRP3/PML/NLRC4/GBP5	14
GO:0061180	mammary gland epithelium development	18/1950	72/16142	0.00186072	0.0161308	0.0122779	GLI2/VDR/ROBO1/TBX3/TGFB1/ZNF703/WNT5A/MSX1/FOXF1/LBH/CSF1R/HOXA5/BTRC/PML/PGR/WNT2/SMO/HIF1A	18
GO:0035107	appendage morphogenesis	30/1950	144/16142	0.00187883	0.0162397	0.0123607	GLI2/LEF1/GLI3/SKI/ROR2/TBX3/WNT5A/MSX1/GNA12/SFRP2/HAND2/SEMA3C/OSR2/PRRX1/RUNX2/NOG/TWIST1/FBN2/CTNNB1/TBX2/CHST11/RNF165/OSR1/RECK/BMP7/AFF3/GPC3/NOTCH1/CACNA1C/MEGF8	30
GO:0035108	limb morphogenesis	30/1950	144/16142	0.00187883	0.0162397	0.0123607	GLI2/LEF1/GLI3/SKI/ROR2/TBX3/WNT5A/MSX1/GNA12/SFRP2/HAND2/SEMA3C/OSR2/PRRX1/RUNX2/NOG/TWIST1/FBN2/CTNNB1/TBX2/CHST11/RNF165/OSR1/RECK/BMP7/AFF3/GPC3/NOTCH1/CACNA1C/MEGF8	30
GO:0051897	positive regulation of protein kinase B signaling	33/1950	163/16142	0.00189446	0.0163505	0.0124451	NOX4/TEK/HCLS1/FGF1/ENG/TGFB1/OSM/PDGFRB/GDF15/IGFBP5/MEIS3/PDGFB/PDGFRA/CCL3/HSP90AA1/KL/PIK3CG/THBS1/AXL/CD86/PIK3R5/PDGFA/CCR7/ANGPT1/CHI3L1/KIT/F7/ITGB1/IGF1R/INSR/PIK3CB/PIK3CD/GAS6	33
GO:0045670	regulation of osteoclast differentiation	16/1950	61/16142	0.0019157	0.0165095	0.0125661	LILRB4/TYROBP/FBN1/PIAS3/TFE3/CCL3/CTNNB1/CCR1/NOTCH2/MAFB/LILRB3/FSTL3/CAMK4/RASSF2/TREM2/SFRP1	16
GO:0051480	regulation of cytosolic calcium ion concentration	59/1950	336/16142	0.00192583	0.0165724	0.012614	TGM2/FPR3/LRP1/CCR5/PTPRC/ADCYAP1R1/CEMIP/CD4/ABL1/CD52/PTGER2/C5AR1/THY1/TGFB1/CDH23/CACNB3/WNT5A/EDNRA/RASA3/CACNA2D1/PDGFRA/C3AR1/CCL3/LPAR1/F2R/CCR1/PTGIR/EDN2/TBXA2R/PIK3CG/PTGDR/CLIC2/F2RL2/S1PR1/HTR2B/NCS1/GRIN2D/DLG4/CD24/ANK2/FPR1/CCR7/JPH4/CMKLR1/PKD1/HTR2A/PLCG1/PML/BDKRB1/EDNRB/EDN1/TRPV1/S1PR3/JPH1/KCNA5/GRIN2A/JPH2/CACNA1C/CALB1	59
GO:0050777	negative regulation of immune response	29/1950	138/16142	0.00193155	0.0165972	0.0126328	PTPRC/COL3A1/JAK3/FCGR2B/SLAMF8/BST2/TGFB3/TGFB1/CR1/HAVCR2/FOXF1/TNFSF4/LOXL3/HLX/IL4R/VSIG4/IL10/C4BPB/ANGPT1/IRAK3/CD84/THOC1/IL7R/A2M/HMOX1/IL13RA2/SOCS5/SAMSN1/CD300A	29
GO:0043300	regulation of leukocyte degranulation	13/1950	45/16142	0.00195254	0.0166258	0.0126546	FCGR2B/FGR/FOXF1/IL4R/FCER1G/ADORA2B/FES/CD84/HMOX1/ADGRE2/ITGB2/IL13RA2/CD300A	13
GO:0046638	positive regulation of alpha-beta T cell differentiation	13/1950	45/16142	0.00195254	0.0166258	0.0126546	GLI3/RUNX1/SASH3/NCKAP1L/TNFSF4/HLX/IL12RB1/IL4R/CD83/CD86/NLRP3/SOCS5/RUNX3	13
GO:0070169	positive regulation of biomineral tissue development	13/1950	45/16142	0.00195254	0.0166258	0.0126546	ACVR1/TGFB3/MEF2C/TGFB1/BMP6/OSR2/TMEM119/FBN2/BMP2/KL/PTN/OSR1/BMP7	13
GO:0098868	bone growth	13/1950	45/16142	0.00195254	0.0166258	0.0126546	COL7A1/COL6A1/COMP/COL6A3/COL12A1/COL6A2/DDR2/SCARA3/ANXA6/BNC2/COL14A1/ECM1/STC1	13
GO:0110151		13/1950	45/16142	0.00195254	0.0166258	0.0126546	ACVR1/TGFB3/MEF2C/TGFB1/BMP6/OSR2/TMEM119/FBN2/BMP2/KL/PTN/OSR1/BMP7	13
GO:0042100	B cell proliferation	19/1950	78/16142	0.0019548	0.0166258	0.0126546	PTPRC/LEF1/CD74/HSPD1/FCGR2B/ABL1/MEF2C/TYROBP/SASH3/NCKAP1L/MNDA/GPR183/IL10/CD180/GAPT/BTK/IL7R/CD300A/PLCL2	19
GO:0060415	muscle tissue morphogenesis	19/1950	78/16142	0.0019548	0.0166258	0.0126546	COL3A1/FZD2/FZD1/ENG/TGFB1/WNT5A/NOG/MYOM1/ZFPM2/BMP2/MYLK/COL11A1/ACTC1/S1PR1/ANKRD1/WNT2/FOXC2/MIR145/NOTCH1	19
GO:0032103	positive regulation of response to external stimulus	80/1950	483/16142	0.00197005	0.0166318	0.0126592	TGM2/LRP1/IL16/MMP8/CD74/IL17RA/C5AR1/TGFB1/OSM/PDGFRB/BMP6/WNT5A/VEGFB/CCL18/HAVCR2/LY86/AIF1/THBS4/VEGFC/NCKAP1L/CD209/TNFSF4/IL6/PDGFB/SLIT2/C3AR1/CCL3/LPAR1/PSMD6/PSMA3/CCR1/STX3/FCER1G/HCK/PTN/PLA2G7/NRP1/CCL4/EDN2/VEGFD/CCN4/ADORA2B/LILRA5/PIK3CG/THBS1/MNDA/LILRA2/GPRC5B/NFKB1/SUCNR1/MUC3A/RASGRP1/S1PR1/CD180/PSMC6/TREM2/TLR8/CLEC7A/BTRC/CCR7/PPM1F/IDO1/CARD9/BTK/CMKLR1/TNFRSF1A/PSMA4/EDN1/…	80
GO:0045879	negative regulation of smoothened signaling pathway	10/1950	30/16142	0.00197259	0.0166318	0.0126592	GLI3/SUFU/KIF7/RUNX2/GLIS2/SERPINE2/BTRC/GPC3/MEGF8/GPR161	10
GO:0045880	positive regulation of smoothened signaling pathway	10/1950	30/16142	0.00197259	0.0166318	0.0126592	GLI1/KIF7/RAB34/PRRX1/CHSY1/DLG5/SMO/SFRP1/DCDC2/GPC3	10
GO:0050869	negative regulation of B cell activation	10/1950	30/16142	0.00197259	0.0166318	0.0126592	FCGR2B/INHBA/TYROBP/MNDA/IL10/BTK/THOC1/SFRP1/SAMSN1/CD300A	10
GO:0051491	positive regulation of filopodium assembly	10/1950	30/16142	0.00197259	0.0166318	0.0126592	FSCN1/DPYSL3/TGFB3/ARAP1/PALM/DOCK11/NRP1/ESPN/CCR7/TENM1	10
GO:0071295	cellular response to vitamin	10/1950	30/16142	0.00197259	0.0166318	0.0126592	COL1A1/VDR/POSTN/KANK2/TNC/PTN/SNAI2/FES/SFRP1/GAS6	10
GO:0071526	semaphorin-plexin signaling pathway	12/1950	40/16142	0.00202294	0.0170146	0.0129506	NRP2/PLXNA4/SEMA7A/HAND2/SEMA3C/PLXNC1/PLXND1/NRP1/SEMA4C/GDNF/SEMA3A/SEMA6B	12
GO:0002431	Fc receptor mediated stimulatory signaling pathway	20/1950	84/16142	0.00202382	0.0170146	0.0129506	PTPRC/FCGR2B/ABL1/LIMK1/MYO1G/FCGR3A/FGR/WIPF1/NCKAP1L/FCGR1A/HSP90AA1/FCER1G/HCK/PLPP4/FCGR2A/PLCG1/ARPC3/NR4A3/DOCK1/PIK3CB	20
GO:0021955	central nervous system neuron axonogenesis	11/1950	35/16142	0.00203846	0.0171131	0.0130255	GLI2/PLXNA4/CDH11/EPHB3/TSKU/DCLK1/SLIT2/EPHB2/HSP90AA1/ZEB2/NIN	11
GO:0035265	organ growth	36/1950	183/16142	0.00204983	0.0171839	0.0130794	COL7A1/GLI1/COL6A1/COMP/MEF2C/COL6A3/PDGFRB/BASP1/SASH3/SOD1/COL12A1/COL6A2/DDR2/NOG/HLX/ZFPM2/PSAP/SCARA3/ANXA6/BNC2/TBX2/S1PR1/COL14A1/YAP1/ECM1/DIPK2A/JARID2/NLGN4X/RGS4/EDN1/WNT2/SMO/FOXC2/NOTCH1/STC1/SLC6A4	36
GO:0034101	erythrocyte homeostasis	26/1950	120/16142	0.00205851	0.0172319	0.013116	ARNT/JAK3/INHBA/HCLS1/IKZF1/SPI1/NCKAP1L/ZFP36L1/RBFOX2/MAFB/AXL/LDB1/STAT3/BPGM/CEBPG/HOXA5/EPAS1/HSPA9/RPS24/RHEX/KIT/HMOX1/TAL1/HIF1A/THRA/ADD1	26
GO:0071900	regulation of protein serine/threonine kinase activity	81/1950	491/16142	0.00207634	0.0173563	0.0132106	PTPRC/CD74/ROR2/CEMIP/APOE/NOX4/ITGA1/ABL1/SHC1/FGF1/ROBO1/TGFB3/C5AR1/THY1/TGFB1/PDGFRB/WNT5A/GDF15/SFRP2/SLC27A1/MAGED1/SOD1/SPRED3/SPRY4/PDGFB/LPAR1/F2R/EPHB2/BMP2/DVL3/S1PR2/MAP3K3/ADORA2B/CSF1R/MAPRE3/NTRK1/MDFIC/PIK3CG/CCNC/THBS1/FZD5/ZEB2/PIK3R5/RASGRP1/PDGFA/HTR2B/FZD10/BCCIP/CD24/CDKN1C/PKIA/MAP3K12/FPR1/IRAK3/MAPKAPK5/PKD1/HTR2A/DUSP4/PRKAG2/MAPKAPK2/RGS4/PEA15/GADD45A/HMGA2/EDN1/BMP7/N…	81
GO:0002886	regulation of myeloid leukocyte mediated immunity	15/1950	56/16142	0.00209451	0.0174086	0.0132505	FCGR2B/TYROBP/FGR/FOXF1/IL4R/FCER1G/ADORA2B/FES/BTK/CD84/HMOX1/ADGRE2/ITGB2/IL13RA2/CD300A	15
GO:0042093	T-helper cell differentiation	15/1950	56/16142	0.00209451	0.0174086	0.0132505	LEF1/JAK3/SPN/TNFSF4/IL6/LOXL3/HLX/IL12RB1/IL4R/GPR183/CD86/STAT3/NLRP3/SOCS5/IRF4	15
GO:0050701	interleukin-1 secretion	15/1950	56/16142	0.00209451	0.0174086	0.0132505	ABCA1/WNT5A/CCL3/NLRP1/LILRA5/FZD5/LILRA2/TLR8/HK1/CCR7/NLRP3/PML/NLRC4/GBP5/GAS6	15
GO:0060688	regulation of morphogenesis of a branching structure	15/1950	56/16142	0.00209451	0.0174086	0.0132505	ABL1/TGFB1/WNT5A/MAGED1/SULF1/NOG/NTN4/CTNNB1/SNAI2/PDGFA/GDNF/BMP7/WNT2/SMO/SFRP1	15
GO:0072503	cellular divalent inorganic cation homeostasis	77/1950	463/16142	0.00211776	0.0175261	0.0133399	TGM2/FPR3/LRP1/CCR5/PTPRC/VDR/ADCYAP1R1/CEMIP/APOE/CD4/ABL1/CD52/PTGER2/C5AR1/THY1/TGFB1/CDH23/CACNB3/WNT5A/SLC24A3/SV2A/SLC11A1/EDNRA/RASA3/KCTD17/CACNA2D1/PDGFRA/C3AR1/CCL3/LPAR1/F2R/CCR1/ANXA6/PTGIR/EDN2/PRKCB/TBXA2R/PIK3CG/PTGDR/CLIC2/SLC39A13/F2RL2/APP/S1PR1/HTR2B/NCS1/MAIP1/GRIN2D/DLG4/CD24/ANK2/STC2/FPR1/CCR7/JPH4/CMKLR1/PKD1/HTR2A/PLCG1/PML/XK/BDKRB1/EDNRB/EDN1/CCL5/SLC39A7/TRPV1/S1PR3/JP…	77
GO:0003177	pulmonary valve development	8/1950	21/16142	0.00212364	0.0175261	0.0133399	STRA6/ROBO1/TNFRSF1B/SLIT2/NOTCH2/TNFRSF1A/ROBO2/NOTCH1	8
GO:0030810	positive regulation of nucleotide biosynthetic process	8/1950	21/16142	0.00212364	0.0175261	0.0133399	GUCA2B/SLC25A12/ADORA2B/PID1/STAT3/TREM2/COX2/GUCA2A	8
GO:1900373	positive regulation of purine nucleotide biosynthetic process	8/1950	21/16142	0.00212364	0.0175261	0.0133399	GUCA2B/SLC25A12/ADORA2B/PID1/STAT3/TREM2/COX2/GUCA2A	8
GO:1903055	positive regulation of extracellular matrix organization	8/1950	21/16142	0.00212364	0.0175261	0.0133399	FSCN1/PDPN/TGFB1/EMILIN1/PHLDB1/IL6/DDR2/COLGALT1	8
GO:0043547	positive regulation of GTPase activity	67/1950	393/16142	0.00214888	0.0177093	0.0134793	SIPA1/MAP4K4/DOCK2/ARHGAP31/DOCK4/LLGL1/ARAP1/MYO9B/PREX2/ARHGAP1/THY1/TBC1D10C/WNT5A/SYDE1/CCL18/TBC1D2B/ARHGAP25/AGAP2/CHN1/ARAP3/RASA3/NCKAP1L/ARHGAP22/ARHGAP30/TBC1D30/DOCK10/ARHGAP23/CCL3/ICAM1/F2R/RGS10/LIMS1/DOCK11/DVL3/NRP1/RGS1/CCL4/RASAL3/NTRK1/RASGRP1/RIN3/S1PR1/HTR2B/TBC1D16/FZD10/RIN2/PREX1/CCR7/GNAO1/RIC8B/ARHGAP12/SRGAP3/TIAM2/SYNGAP1/RGS4/CCL5/SFRP1/ITGB1/ASAP1/ARHGEF19/TBC1D19/DO…	67
GO:0009101	glycoprotein biosynthetic process	59/1950	338/16142	0.00221592	0.0182361	0.0138803	BGN/CHPF2/JAK3/GALNT15/DSE/EXTL1/CHSY3/HS3ST3A1/VEGFB/ST6GALNAC5/CHST15/GALNT16/CHST3/NDST1/GXYLT2/MGAT1/DCN/HS6ST1/GFPT2/GCNT4/XYLT2/POFUT1/ST3GAL4/CTNNB1/XXYLT1/POGLUT2/CSGALNACT2/CHST11/EXT2/VCAN/B3GNT9/CYTL1/GALNT13/TMTC1/CHST14/MUC3A/TET1/GBGT1/FUT4/FUT1/HS3ST2/CCR7/POFUT2/GALNT2/CHSY1/GALNT3/ST8SIA2/ST3GAL2/DPM1/EXTL2/POGLUT3/ST8SIA4/GAL3ST4/GFPT1/DSEL/ST6GAL2/HS3ST3B1/BCAN/MGAT4A	59
GO:0048738	cardiac muscle tissue development	40/1950	210/16142	0.00223849	0.0183959	0.0140019	GLI1/FHOD3/ALPK2/NOX4/ACVR1/TBX3/MEF2C/ENG/TGFB1/PDGFRB/FZD7/WNT5A/PDGFRA/NOG/MYOM1/SGCD/CXADR/ZFPM2/BMP2/TBX2/NEBL/COL11A1/BVES/GJC1/ACTC1/S1PR1/GREM1/YAP1/DIPK2A/JARID2/RGS4/EDN1/BMP7/ANKRD1/WNT2/ITGB1/FOXC2/CACYBP/JPH2/NOTCH1	40
GO:0016049	cell growth	77/1950	464/16142	0.00224638	0.0184348	0.0140316	NRP2/MMP14/LRP1/LTBP4/SPOCK1/SPHK1/LEF1/SIPA1/PLXNA4/APOE/SEMA7A/INHBA/ABL1/LIMK1/BST2/IGFBP4/TGFB1/DCSTAMP/IGFBP1/WNT5A/MSX1/ITGA4/FN1/SFRP2/IGFBP5/POSTN/SEMA3C/DACT3/TNR/FLRT1/SHTN1/DCLK1/CLSTN3/SLIT2/FRZB/ISLR2/HSP90AA1/CTNNB1/NRP1/CDKN2AIP/EPB41L3/SEMA4C/FBLN5/SERPINE2/ZEB2/ACVRL1/APP/PPP1R9B/APBB2/TAF9/IGFBP7/PML/SEMA3A/RGS4/BDKRB1/EDN1/EAF2/NEDD4L/COBL/SFRP1/CLSTN1/ITGB1/EIF2AK4/LLPH/SYT3/N…	77
GO:1903707	negative regulation of hemopoiesis	30/1950	146/16142	0.00234582	0.0192207	0.0146297	LILRB4/GLI3/CD74/JAK3/FCGR2B/RUNX1/INHBA/C1QC/ZBTB46/FBN1/ZFP36L1/TNFSF4/PIAS3/LOXL3/CCL3/HLX/IL4R/CTNNB1/MAFB/LILRB3/FSTL3/LDB1/HOXA5/HSPA9/SFRP1/SOCS5/TAL1/RUNX3/NOTCH1/NRARP	30
GO:0001892	embryonic placenta development	20/1950	85/16142	0.00235201	0.0192207	0.0146297	ARNT/LEF1/VASH2/VASH1/SNAI1/HS6ST1/ZFP36L1/PDGFB/FZD5/RSPO3/IL10/CDKN1C/EPAS1/PKD1/BMP7/NR2F2/WNT2/HIF1A/PCDH12/TFEB	20
GO:0050772	positive regulation of axonogenesis	20/1950	85/16142	0.00235201	0.0192207	0.0146297	LRP1/PLXNA4/SEMA7A/LIMK1/ROBO1/FN1/SHTN1/PLXNC1/SLIT2/ISLR2/PLXND1/NRP1/SKIL/ZEB2/NGFR/ROBO2/NIN/TRPV2/L1CAM/MEGF8	20
GO:0072080	nephron tubule development	21/1950	91/16142	0.00239144	0.0194201	0.0147815	KIF26B/GLI3/FGF1/MEF2C/TGFB1/MAGED1/NOG/BMP2/CTNNB1/WWTR1/CD24/OSR1/YAP1/GDNF/DCHS1/TCF21/PKD1/SMO/GPC3/NOTCH1/CALB1	21
GO:0003414	chondrocyte morphogenesis involved in endochondral bone morphogenesis	7/1950	17/16142	0.00239968	0.0194201	0.0147815	COL7A1/COL6A1/COL6A3/COL12A1/COL6A2/SCARA3/COL14A1	7
GO:0003429	growth plate cartilage chondrocyte morphogenesis	7/1950	17/16142	0.00239968	0.0194201	0.0147815	COL7A1/COL6A1/COL6A3/COL12A1/COL6A2/SCARA3/COL14A1	7
GO:0010715	regulation of extracellular matrix disassembly	7/1950	17/16142	0.00239968	0.0194201	0.0147815	LRP1/FSCN1/PDPN/TGFB1/FAP/IL6/DDR2	7
GO:0048486	parasympathetic nervous system development	7/1950	17/16142	0.00239968	0.0194201	0.0147815	NRP2/PLXNA4/NRP1/HOXB2/GDNF/SEMA3A/EGR2	7
GO:0048532	anatomical structure arrangement	7/1950	17/16142	0.00239968	0.0194201	0.0147815	NRP2/PLXNA4/NRP1/DAB1/HOXB2/SEMA3A/EGR2	7
GO:0090171	chondrocyte morphogenesis	7/1950	17/16142	0.00239968	0.0194201	0.0147815	COL7A1/COL6A1/COL6A3/COL12A1/COL6A2/SCARA3/COL14A1	7
GO:0006968	cellular defense response	13/1950	46/16142	0.00242562	0.0195759	0.0149001	CCR5/LSP1/C5AR1/TYROBP/LILRB2/NCF1/SPN/RAB23/ADORA2B/MNDA/NCF2/ITGB1/DCDC2	13
GO:0007566	embryo implantation	13/1950	46/16142	0.00242562	0.0195759	0.0149001	MMP9/SYDE1/MMP2/SOD1/FBLN1/TIMP1/PTGIS/RECK/STC2/IGFBP7/APELA/TRO/STC1	13
GO:0032673	regulation of interleukin-4 production	9/1950	26/16142	0.0024521	0.0196808	0.0149799	LEF1/SASH3/HAVCR2/TNFSF4/FCER1G/CD83/CD86/NLRP3/IRF4	9
GO:0035116	embryonic hindlimb morphogenesis	9/1950	26/16142	0.0024521	0.0196808	0.0149799	TBX3/MSX1/OSR2/TWIST1/CTNNB1/OSR1/AFF3/GPC3/NOTCH1	9
GO:0046885	regulation of hormone biosynthetic process	9/1950	26/16142	0.0024521	0.0196808	0.0149799	ARNT/VDR/DKK3/BMP6/BMP2/NFKB1/TRERF1/STC2/HIF1A	9
GO:0050855	regulation of B cell receptor signaling pathway	9/1950	26/16142	0.0024521	0.0196808	0.0149799	CMTM3/FCGR2B/RUNX1/NFAM1/GCSAML/PRKCB/LPXN/CD300A/PLCL2	9
GO:0016358	dendrite development	43/1950	231/16142	0.00247687	0.0197242	0.015013	APOE/LZTS1/MEF2C/PREX2/EPHB3/HECW1/FLRT1/DCLK1/MAP1A/DOCK10/NFATC4/LST1/LPAR1/EPHB2/RBFOX2/PTN/NRP1/VLDLR/ZNF365/DAB1/SHANK1/APP/CRTC1/DLG4/PREX1/RERE/SYNGAP1/SEMA3A/NEDD4L/COBL/BMP7/ABI2/PPP1R9A/DLG5/DYNLT1/ITGB1/ASAP1/LLPH/CAMK2A/DCDC2/PRKG1/SLITRK5/YWHAH	43
GO:0032802	low-density lipoprotein particle receptor catabolic process	6/1950	13/16142	0.00248451	0.0197242	0.015013	APOE/FURIN/VLDLR/AP2M1/AP2A1/MYLIP	6
GO:0033004	negative regulation of mast cell activation	6/1950	13/16142	0.00248451	0.0197242	0.015013	FOXF1/CD300LF/CD84/HMOX1/IL13RA2/CD300A	6
GO:0038065	collagen-activated signaling pathway	6/1950	13/16142	0.00248451	0.0197242	0.015013	COL1A1/OSCAR/COL4A1/DDR2/ITGA11/COL4A2	6
GO:0043301	negative regulation of leukocyte degranulation	6/1950	13/16142	0.00248451	0.0197242	0.015013	FCGR2B/FOXF1/CD84/HMOX1/IL13RA2/CD300A	6
GO:0045086	positive regulation of interleukin-2 biosynthetic process	6/1950	13/16142	0.00248451	0.0197242	0.015013	PTPRC/CD4/IL1A/CD86/CLEC7A/IRF4	6
GO:0070208	protein heterotrimerization	6/1950	13/16142	0.00248451	0.0197242	0.015013	COL1A1/COL1A2/COL6A1/COL6A2/C1QTNF6/C1QTNF2	6
GO:1902285	semaphorin-plexin signaling pathway involved in neuron projection guidance	6/1950	13/16142	0.00248451	0.0197242	0.015013	NRP2/PLXNA4/PLXNC1/PLXND1/NRP1/SEMA3A	6
GO:0002294	CD4-positive, alpha-beta T cell differentiation involved in immune response	15/1950	57/16142	0.00253076	0.0200369	0.015251	LEF1/JAK3/SPN/TNFSF4/IL6/LOXL3/HLX/IL12RB1/IL4R/GPR183/CD86/STAT3/NLRP3/SOCS5/IRF4	15
GO:1902041	regulation of extrinsic apoptotic signaling pathway via death domain receptors	15/1950	57/16142	0.00253076	0.0200369	0.015251	FGG/TIMP3/SFRP2/ICAM1/ITPRIP/SKIL/THBS1/ATF3/PEA15/FAIM2/HMOX1/FGA/SFRP1/PMAIP1/TNFSF10	15
GO:0002820	negative regulation of adaptive immune response	12/1950	41/16142	0.00255053	0.0201388	0.0153286	PTPRC/JAK3/FCGR2B/CR1/HAVCR2/TNFSF4/LOXL3/IL4R/C4BPB/THOC1/IL7R/SAMSN1	12
GO:0048286	lung alveolus development	12/1950	41/16142	0.00255053	0.0201388	0.0153286	STRA6/TGFB3/IGFBP5/FOXF1/HS6ST1/LTBP3/EDN2/PDGFA/HOXA5/TCF21/PGR/TNS3	12
GO:0008589	regulation of smoothened signaling pathway	18/1950	74/16142	0.00258069	0.0203221	0.015468	GLI3/GLI1/SUFU/KIF7/RAB34/PRRX1/RUNX2/GLIS2/SERPINE2/BTRC/CHSY1/DLG5/SMO/SFRP1/DCDC2/GPC3/MEGF8/GPR161	18
GO:0030512	negative regulation of transforming growth factor beta receptor signaling pathway	18/1950	74/16142	0.00258069	0.0203221	0.015468	SKI/VASN/HTRA3/PMEPA1/HTRA1/TGFB3/LDLRAD4/TGFB1/EMILIN1/ASPN/FBN1/HTRA4/LTBP1/FBN2/ADAMTSL2/CHST11/TGFB1I1/SKIL	18
GO:0010543	regulation of platelet activation	10/1950	31/16142	0.00260092	0.0204263	0.0155474	FGG/APOE/PDPN/PLEK/PDGFB/PDGFRA/FCER1G/SERPINE2/PDGFA/PRKG1	10
GO:0061036	positive regulation of cartilage development	10/1950	31/16142	0.00260092	0.0204263	0.0155474	GLI3/LOXL2/BMP6/WNT5A/SOX5/RUNX2/BMP2/BMP1/ACVRL1/GDF6	10
GO:0002823	negative regulation of adaptive immune response based on somatic recombination of immune receptors built from immunoglobulin superfamily domains	11/1950	36/16142	0.00261967	0.0204636	0.0155757	PTPRC/JAK3/FCGR2B/CR1/HAVCR2/TNFSF4/LOXL3/IL4R/C4BPB/THOC1/IL7R	11
GO:0046636	negative regulation of alpha-beta T cell activation	11/1950	36/16142	0.00261967	0.0204636	0.0155757	GLI3/JAK3/RUNX1/TNFSF4/LOXL3/HLX/TWSG1/IL4R/SOCS5/CD300A/RUNX3	11
GO:0071634	regulation of transforming growth factor beta production	11/1950	36/16142	0.00261967	0.0204636	0.0155757	LRRC32/TYROBP/LTBP1/FURIN/LUM/THBS1/CD24/CD34/CDH3/HIF1A/CD2AP	11
GO:0086010	membrane depolarization during action potential	11/1950	36/16142	0.00261967	0.0204636	0.0155757	CACNA2D1/SCN2B/HCN2/CACNA1G/SCN7A/ANK2/CACNA1H/KCNJ2/SCN2A/CACNA1C/YWHAH	11
GO:0021953	central nervous system neuron differentiation	34/1950	173/16142	0.00272661	0.0212705	0.0161899	NRP2/GLI2/SPOCK1/GLI3/PLXNA4/CDH11/INHBA/FZD1/ROBO1/EPHB3/SUFU/WNT5A/SFRP2/TSKU/DCLK1/DLX1/BTG2/MDGA1/SLIT2/EPHB2/HSP90AA1/CTNNB1/NRP1/CSF1R/LDB1/ZEB2/SEMA3A/FAIM2/WNT2/ROBO2/SMO/SFRP1/TAL1/NIN	34
GO:0002763	positive regulation of myeloid leukocyte differentiation	14/1950	52/16142	0.00276487	0.0215401	0.0163952	LEF1/CD74/ROR2/RUNX1/CD4/HCLS1/TYROBP/TGFB1/DCSTAMP/ZFP36L1/CCR1/FES/TREM2/EVI2B	14
GO:0072507	divalent inorganic cation homeostasis	79/1950	482/16142	0.00279502	0.0217461	0.0165519	TGM2/FPR3/LRP1/CCR5/PTPRC/VDR/ADCYAP1R1/CEMIP/APOE/CD4/ABL1/CD52/PTGER2/C5AR1/THY1/TGFB1/CDH23/CACNB3/WNT5A/SLC24A3/SV2A/SLC11A1/EDNRA/RASA3/KCTD17/CACNA2D1/PDGFRA/C3AR1/CCL3/LPAR1/SGCD/F2R/CCR1/KL/ANXA6/PTGIR/EDN2/PRKCB/TBXA2R/PIK3CG/PTGDR/CLIC2/SLC39A13/F2RL2/APP/S1PR1/HTR2B/NCS1/MAIP1/GRIN2D/DLG4/CD24/ANK2/STC2/FPR1/CCR7/JPH4/CMKLR1/PKD1/HTR2A/PLCG1/PML/XK/BDKRB1/EDNRB/EDN1/CCL5/SLC39A7/TRPV1/…	79
GO:0071229	cellular response to acid chemical	39/1950	206/16142	0.00281806	0.0218961	0.0166661	ABCA1/COL1A1/SIPA1/CYBB/COL3A1/ZEB1/PTK7/COL1A2/PTGER2/COL6A1/COL5A2/FZD7/WNT5A/MMP2/COL4A1/TNFSF4/KCNMB1/PDGFB/PDGFRA/COL16A1/NFATC4/TNC/PTGDR/PID1/GNG2/CLDN1/SERPINF1/FZD10/OSR1/BRINP1/EPHA3/YAP1/CPEB1/EDN1/WNT2/SFRP1/PRKAA2/RORB/SLC6A4	39
GO:1903034	regulation of response to wounding	33/1950	167/16142	0.00285067	0.0221184	0.0168353	FGG/LRP1/PLAU/APOE/PDPN/PLEK/TNR/FAP/PDGFB/PDGFRA/SIGLEC10/F2R/FCER1G/PTN/PLAT/MYLK/CCN4/SERPINB2/SERPINE2/TBXA2R/THBS1/IL10/PDGFA/KREMEN1/CLEC7A/EDN1/SMOC2/FGA/CD34/F7/FOXC2/PRKG1/TSPAN8	33
GO:1903531	negative regulation of secretion by cell	37/1950	193/16142	0.00285424	0.0221184	0.0168353	MAP4K4/LRRC32/FCGR2B/APOE/INHBA/IL11/INHBB/SRGN/TNFRSF1B/OSM/FN1/FOXF1/SSC5D/BMP8A/F2R/LILRA5/SYT11/IL10/TLR8/ANGPT1/NLRP3/TNFRSF1A/CD84/PML/EDN1/HMOX1/PPP1R9A/CD34/SFRP1/IL13RA2/RSAD2/CD300A/DPH3/NOTCH1/ATP5PF/GAS6/FAM3D	37
GO:0010517	regulation of phospholipase activity	17/1950	69/16142	0.00290251	0.0224627	0.0170974	LRP1/ADCYAP1R1/ABL1/C5AR1/PDGFRB/BICD1/RASGRP4/EDNRA/PDGFRA/LPAR1/PLA2G5/ANG/HTR2B/HTR2A/PLCG1/CCL5/KIT	17
GO:0019932	second-messenger-mediated signaling	69/1950	412/16142	0.00293524	0.022686	0.0172673	ABCA1/SPHK1/CCR5/PTPRC/ADCYAP1R1/APOE/CD4/PTGER2/LMCD1/HDAC4/SPINK1/PLEK/UCN2/GUCA2B/SAMD14/ADGRB2/PDE4A/TMEM100/HOMER3/NFATC4/CCL3/LPAR1/SGCD/CCR1/ADCY3/PTGIR/CCL4/EDN2/ADORA2B/NFATC3/TBXA2R/THBS1/CLIC2/BHLHA15/GNG2/ARRDC3/HTR2B/NPR2/GRIN2D/PPP1R9B/TREM2/ADGRG6/ANK2/FPR1/CCR7/BTK/JPH4/CMKLR1/LAT2/PLCG1/EDNRB/EDN1/CRTC3/PPP1R9A/JPH1/ADGRE2/CDH13/PRKG1/MT2A/ADGRL4/MCTP1/GRIN2A/EIF2AK3/RAMP2/JPH2/U…	69
GO:0001562	response to protozoan	8/1950	22/16142	0.00298765	0.0230075	0.017512	VTCN1/SLC11A1/IL4R/GBP4/IL10/CLEC7A/IRF8/IRF4	8
GO:1903010	regulation of bone development	8/1950	22/16142	0.00298765	0.0230075	0.017512	GLI3/RFLNB/TYROBP/FBN1/TMEM119/NOTCH2/LOX/GREM1	8
GO:0061614	pri-miRNA transcription by RNA polymerase II	13/1950	47/16142	0.00298865	0.0230075	0.017512	LILRB4/HDAC4/TGFB1/SPI1/PDGFB/NFATC4/BMP2/GNL3/NFATC3/IL10/STAT3/NGFR/HIF1A	13
GO:0045926	negative regulation of growth	44/1950	240/16142	0.00300014	0.0230404	0.0175371	NKD1/SIPA1/SEMA7A/INHBA/BST2/TGFB1/DCSTAMP/WNT5A/GDF15/MSX1/SFRP2/IGFBP5/SEMA3C/DACT3/TNR/NOG/SLIT2/FRZB/NOTCH2/NRP1/CDKN2AIP/SEMA4C/SERPINE2/ACVRL1/ALOX15B/PPP1R9B/APBB2/STC2/JARID2/PML/SEMA3A/RGS4/BDKRB1/EAF2/SFRP1/HIF1A/SEMA6B/MT2A/DCBLD2/IFRD1/CCDC85B/GPC3/NOTCH1/SLC6A4	44
GO:0048736	appendage development	34/1950	174/16142	0.00300476	0.0230404	0.0175371	GLI2/LEF1/GLI3/SKI/ROR2/TBX3/COMP/WNT5A/MSX1/GNA12/SFRP2/HAND2/SEMA3C/OSR2/PRRX1/RUNX2/NOG/TWIST1/FBN2/CTNNB1/TBX2/CHST11/KREMEN1/RNF165/GREM1/OSR1/RECK/BMP7/NR2F2/AFF3/GPC3/NOTCH1/CACNA1C/MEGF8	34
GO:0060173	limb development	34/1950	174/16142	0.00300476	0.0230404	0.0175371	GLI2/LEF1/GLI3/SKI/ROR2/TBX3/COMP/WNT5A/MSX1/GNA12/SFRP2/HAND2/SEMA3C/OSR2/PRRX1/RUNX2/NOG/TWIST1/FBN2/CTNNB1/TBX2/CHST11/KREMEN1/RNF165/GREM1/OSR1/RECK/BMP7/NR2F2/AFF3/GPC3/NOTCH1/CACNA1C/MEGF8	34
GO:0048588	developmental cell growth	41/1950	220/16142	0.00300926	0.0230447	0.0175404	NRP2/LRP1/PLXNA4/APOE/SEMA7A/ABL1/LIMK1/WNT5A/ITGA4/FN1/POSTN/SEMA3C/TNR/FLRT1/SHTN1/DCLK1/SLIT2/ISLR2/HSP90AA1/CTNNB1/NRP1/SEMA4C/ZEB2/APP/SEMA3A/RGS4/EDN1/NEDD4L/COBL/ITGB1/EIF2AK4/LLPH/SYT3/NIN/SEMA6B/TRPV2/IFRD1/NDN/L1CAM/MEGF8/LAMB2	41
GO:0002287	alpha-beta T cell activation involved in immune response	15/1950	58/16142	0.00303949	0.0232153	0.0176702	LEF1/JAK3/SPN/TNFSF4/IL6/LOXL3/HLX/IL12RB1/IL4R/GPR183/CD86/STAT3/NLRP3/SOCS5/IRF4	15
GO:0002293	alpha-beta T cell differentiation involved in immune response	15/1950	58/16142	0.00303949	0.0232153	0.0176702	LEF1/JAK3/SPN/TNFSF4/IL6/LOXL3/HLX/IL12RB1/IL4R/GPR183/CD86/STAT3/NLRP3/SOCS5/IRF4	15
GO:0034109	homotypic cell-cell adhesion	19/1950	81/16142	0.00309866	0.0236056	0.0179673	FGG/COMP/PDPN/PLEK/ZNF703/ITGB3/PDGFRA/CXADR/FERMT3/SERPINE2/PIK3CG/LGALS1/CD99L2/CCL5/FGA/PRKG1/PIK3CB/GAS6/CD99	19
GO:0038094	Fc-gamma receptor signaling pathway	19/1950	81/16142	0.00309866	0.0236056	0.0179673	PTPRC/FCGR2B/ABL1/LIMK1/MYO1G/FCGR3A/FGR/WIPF1/NCKAP1L/FCGR1A/HSP90AA1/FCER1G/HCK/PLPP4/FCGR2A/PLCG1/ARPC3/DOCK1/PIK3CB	19
GO:0021549	cerebellum development	22/1950	99/16142	0.00315272	0.0239549	0.0182332	GLI2/GLI1/FCGR2B/ABL1/AIF1/LPAR1/PTN/SEMA4C/SERPINE2/LDB1/ZNF365/DAB1/SSTR2/RERE/GNPAT/NLGN4X/NAGLU/FAIM2/COX1/SMO/ND4/KCNC1	22
GO:0071887	leukocyte apoptotic process	22/1950	99/16142	0.00315272	0.0239549	0.0182332	CCR5/GLI3/CD74/JAK3/HCLS1/MEF2C/WNT5A/IL6/TCP1/FCER1G/AXL/IL10/CCR7/IDO1/BTK/IL7R/CCL5/HIF1A/NR4A3/PIK3CB/PIK3CD/GAS6	22
GO:0060993	kidney morphogenesis	21/1950	93/16142	0.00316033	0.0239816	0.0182535	KIF26B/GLI3/FGF1/TGFB1/PDGFRB/BASP1/MAGED1/NOG/GCNT4/BMP2/CTNNB1/WWTR1/OSR1/GDNF/DCHS1/TCF21/PKD1/BMP7/SMO/GPC3/CALB1	21
GO:0010863	positive regulation of phospholipase C activity	12/1950	42/16142	0.00318478	0.0241045	0.018347	ADCYAP1R1/C5AR1/PDGFRB/RASGRP4/EDNRA/PDGFRA/LPAR1/ANG/HTR2B/HTR2A/PLCG1/KIT	12
GO:0014002	astrocyte development	12/1950	42/16142	0.00318478	0.0241045	0.018347	LRP1/ROR2/C5AR1/C1QA/LAMC3/IL6/APP/TREM2/SMO/PLP1/TSPAN2/LAMB2	12
GO:0002292	T cell differentiation involved in immune response	16/1950	64/16142	0.00325291	0.0245565	0.0186911	LEF1/JAK3/SPN/TNFSF4/IL6/LOXL3/HLX/IL12RB1/IL4R/FCER1G/GPR183/CD86/STAT3/NLRP3/SOCS5/IRF4	16
GO:0034332	adherens junction organization	16/1950	64/16142	0.00325291	0.0245565	0.0186911	MAP4K4/CDH11/PIP5K1C/BMP6/ZNF703/NUMBL/CTNNB1/CADM3/ANG/DLG5/CDH13/CDH3/CDH15/ADD1/RAMP2/CDH2	16
GO:0045671	negative regulation of osteoclast differentiation	9/1950	27/16142	0.00328913	0.0247341	0.0188262	LILRB4/FBN1/PIAS3/CCL3/CTNNB1/MAFB/LILRB3/FSTL3/SFRP1	9
GO:0070723	response to cholesterol	9/1950	27/16142	0.00328913	0.0247341	0.0188262	ABCA1/CCR5/INHBA/TGFB1/GRAMD1A/CCL3/ABCA2/SMO/F7	9
GO:2000515	negative regulation of CD4-positive, alpha-beta T cell activation	9/1950	27/16142	0.00328913	0.0247341	0.0188262	JAK3/RUNX1/TNFSF4/LOXL3/HLX/TWSG1/IL4R/SOCS5/RUNX3	9
GO:0030177	positive regulation of Wnt signaling pathway	34/1950	175/16142	0.00330681	0.0248351	0.0189031	NKD1/COL1A1/SKI/ROR2/DACT1/PTK7/ABL1/SULF2/SFRP4/WNT5A/SFRP2/ADGRA2/SULF1/PSMD6/BMP2/PSMA3/CCN4/GPRC5B/NFKB1/RSPO3/ZEB2/PSMC6/RECK/YAP1/DKK2/PSMA4/DAB2/SFRP1/CDH3/MIR145/UBE2B/GPC3/NRARP/RSPO1	34
GO:0048846	axon extension involved in axon guidance	11/1950	37/16142	0.00332754	0.0249267	0.0189728	NRP2/PLXNA4/SEMA7A/WNT5A/SEMA3C/SLIT2/NRP1/SEMA4C/SEMA3A/SEMA6B/MEGF8	11
GO:1902284	neuron projection extension involved in neuron projection guidance	11/1950	37/16142	0.00332754	0.0249267	0.0189728	NRP2/PLXNA4/SEMA7A/WNT5A/SEMA3C/SLIT2/NRP1/SEMA4C/SEMA3A/SEMA6B/MEGF8	11
GO:0002720	positive regulation of cytokine production involved in immune response	14/1950	53/16142	0.00334742	0.0250114	0.0190373	SPON2/CD74/SEMA7A/WNT5A/SASH3/TNFSF4/IL6/FCER1G/FZD5/GPRC5B/HK1/NLRP3/RSAD2/NR4A3	14
GO:0006949	syncytium formation	14/1950	53/16142	0.00334742	0.0250114	0.0190373	SH3PXD2A/CD53/TYROBP/VASH2/DCSTAMP/GDF15/ADAM12/PLEKHO1/IL4R/CDON/TREM2/CACNA1H/EHD2/ERCC1	14
GO:0030513	positive regulation of BMP signaling pathway	10/1950	32/16142	0.00337969	0.0252203	0.0191963	ENG/MSX1/SULF1/ZNF423/TWSG1/ACVRL1/RNF165/NEO1/GPC3/NOTCH1	10
GO:0033077	T cell differentiation in thymus	17/1950	70/16142	0.00341081	0.0254201	0.0193484	GLI2/PTPRC/GLI3/CD74/ZEB1/DOCK2/FZD7/SOD1/ZFP36L1/CTNNB1/MAFB/TESPA1/FZD5/CAMK4/RASGRP1/CCR7/IL7R	17
GO:0035023	regulation of Rho protein signal transduction	28/1950	137/16142	0.00348257	0.025856	0.0196801	ABCA1/COL3A1/APOE/ABL1/ROBO1/FGD5/MYO9B/PREX2/PDGFRB/KANK2/ARHGEF17/LPAR1/F2R/KCTD10/PLEKHG2/NRP1/ARHGEF39/F2RL2/RASGRF2/ARHGEF38/PLEKHG1/FGD1/PREX1/ARHGEF28/TIAM2/ITGB1/ARHGEF25/ARHGEF19	28
GO:0035296	regulation of tube diameter	28/1950	137/16142	0.00348257	0.025856	0.0196801	FGG/ACTA2/APOE/ITGA1/KCNMB4/DOCK4/COMP/SOD1/EDNRA/HTR7/KCNMB1/ICAM1/F2R/EDN2/ADORA2B/TBXA2R/HTR2B/HTR2A/EDNRB/EDN1/CRP/HMOX1/FGA/KCNA5/FOXC2/PRKG1/HRH2/SLC6A4	28
GO:0097746	regulation of blood vessel diameter	28/1950	137/16142	0.00348257	0.025856	0.0196801	FGG/ACTA2/APOE/ITGA1/KCNMB4/DOCK4/COMP/SOD1/EDNRA/HTR7/KCNMB1/ICAM1/F2R/EDN2/ADORA2B/TBXA2R/HTR2B/HTR2A/EDNRB/EDN1/CRP/HMOX1/FGA/KCNA5/FOXC2/PRKG1/HRH2/SLC6A4	28
GO:0001570	vasculogenesis	18/1950	76/16142	0.00351969	0.0260109	0.019798	ENG/HAS2/TGFB1/PDGFRB/FOXF1/ZFP36L1/TMEM100/ZFPM2/CTNNB1/GJC1/YAP1/TIE1/APELA/SMO/CD34/PAXIP1/RAMP2/NOTCH1	18
GO:0045076	regulation of interleukin-2 biosynthetic process	7/1950	18/16142	0.00352124	0.0260109	0.019798	PTPRC/CD4/IL1A/CD86/CLEC7A/CARD9/IRF4	7
GO:0045603	positive regulation of endothelial cell differentiation	7/1950	18/16142	0.00352124	0.0260109	0.019798	BMP6/TMEM100/CTNNB1/S1PR2/ACVRL1/ADD1/NOTCH1	7
GO:0071071	regulation of phospholipid biosynthetic process	7/1950	18/16142	0.00352124	0.0260109	0.019798	SLC27A1/AGAP2/PDGFB/PDGFA/HTR2B/HTR2A/IDH1	7
GO:0030168	platelet activation	30/1950	150/16142	0.0035832	0.0264237	0.0201123	FGG/LCP2/COL1A1/COL3A1/APOE/COL1A2/COMP/PDPN/DGKI/PLEK/GNA12/IL6/PDGFB/ITGB3/PDGFRA/F2R/FCER1G/FERMT3/PRKCB/SERPINE2/PIK3CG/AXL/GNG2/PIK3R5/F2RL2/PDGFA/FGA/PRKG1/PIK3CB/GAS6	30
GO:0042446	hormone biosynthetic process	19/1950	82/16142	0.00358617	0.0264237	0.0201123	ARNT/VDR/CYP27A1/DKK3/BMP6/CYP2R1/HSD17B14/DIO2/RDH8/BMP2/NFKB1/HSD11B1/TRERF1/AKR1B1/STC2/CACNA1H/FDX1/HIF1A/DIO3	19
GO:1901136	carbohydrate derivative catabolic process	36/1950	189/16142	0.00360273	0.0264868	0.0201603	BGN/CEMIP/ADAMTS12/OGN/NGLY1/CHIT1/TGFB1/APOBEC3B/DPYD/MGAT1/PDE4A/DCN/FMOD/NT5E/PRELP/NAGA/PDE1A/HGSNAT/PSAP/LUM/APOBEC1/GM2A/VCAN/NUDT10/GPC6/ARSB/NUDT9/GALNS/PDE7B/RENBP/NAGLU/GPD1L/TDG/BCAN/GPC3/GBA	36
GO:1901343	negative regulation of vasculature development	27/1950	131/16142	0.0036038	0.0264868	0.0201603	NIBAN2/SPARC/TEK/EMILIN1/ADGRB2/THBS2/THBS4/VASH1/SULF1/DCN/PDGFB/CTNNB1/COL4A2/ISM1/PTN/NFATC3/TBXA2R/THBS1/SERPINF1/FOXO4/HOXA5/TIE1/PML/BMP7/NGFR/MIR145/NOTCH1	27
GO:0120193	tight junction organization	15/1950	59/16142	0.0036294	0.0266414	0.020278	RUNX1/TGFB3/SNAI1/CLDN3/PARD6B/PARD6G/PECAM1/OCLN/SNAI2/FZD5/CLDN1/POF1B/MARVELD2/MARVELD3/RAMP2	15
GO:0030449	regulation of complement activation	13/1950	48/16142	0.00365372	0.0266859	0.0203118	C1QB/C1S/C1R/C5AR1/CR1/C1QA/C1QC/CFH/C3AR1/VSIG4/C2/C4BPB/A2M	13
GO:0045620	negative regulation of lymphocyte differentiation	13/1950	48/16142	0.00365372	0.0266859	0.0203118	GLI3/CD74/JAK3/RUNX1/INHBA/TNFSF4/LOXL3/HLX/IL4R/SFRP1/SOCS5/RUNX3/NRARP	13
GO:0048662	negative regulation of smooth muscle cell proliferation	13/1950	48/16142	0.00365372	0.0266859	0.0203118	OGN/TGFB3/MEF2C/CNN1/IGFBP5/AIF1/APOD/PTGIR/IL10/ANG/HMOX1/PRKG1/MIR145	13
GO:2001238	positive regulation of extrinsic apoptotic signaling pathway	13/1950	48/16142	0.00365372	0.0266859	0.0203118	PTPRC/INHBA/TIMP3/SRPX/G0S2/SKIL/THBS1/ATF3/PML/PEA15/SFRP1/PMAIP1/TNFSF10	13
GO:0050671	positive regulation of lymphocyte proliferation	26/1950	125/16142	0.00371969	0.0271337	0.0206527	PTPRC/CD74/JAK3/CD4/MEF2C/PDCD1LG2/VTCN1/SASH3/LILRB2/HAVCR2/HLA-DMB/AIF1/CD276/NCKAP1L/CD209/TNFSF4/IL6/IL12RB1/HHLA2/HLA-DPA1/RASAL3/GPR183/CD86/SPTA1/CD24/CCL5	26
GO:0035051	cardiocyte differentiation	29/1950	144/16142	0.0037308	0.0271809	0.0206886	FHOD3/ALPK2/NOX4/ACVR1/TBX3/MEF2C/TGFB1/PDGFRB/FZD7/HAND2/SEMA3C/PDGFRA/MYOM1/TWIST1/SGCD/CXADR/BMP2/TBX2/NEBL/BVES/ACTC1/GREM1/RGS4/EDN1/BMP7/ITGB1/CACYBP/MIR145/NOTCH1	29
GO:0048839	inner ear development	35/1950	183/16142	0.00379241	0.0274541	0.0208966	C1QB/GLI2/GLI3/ROR2/ZEB1/FZD2/PTK7/SPARC/TGFB3/TGFB1/CDH23/PDGFRB/WNT5A/SOD1/CTHRC1/PRRX1/FRZB/EPHB2/PSAP/BMP2/MAFB/CYTL1/COL11A1/ATP8B1/SOBP/TPRN/DCHS1/ESRP1/MAPKAPK2/NAGLU/INSIG2/NR4A3/MAF/NOTCH1/CALB1	35
GO:0021915	neural tube development	31/1950	157/16142	0.00379776	0.0274541	0.0208966	GLI2/GLI3/SKI/FZD2/DACT1/PTK7/ABL1/FZD1/SUFU/TGFB1/WNT5A/SFRP2/SEMA3C/CTHRC1/ZFP36L1/NOG/LIAS/TWIST1/DVL3/SEMA4C/ZEB2/DCHS1/PKD1/COBL/BMP7/LUZP1/SMO/SFRP1/HIF1A/NOTCH1/GPR161	31
GO:0031960	response to corticosteroid	31/1950	157/16142	0.00379776	0.0274541	0.0208966	COL1A1/CYBB/EIF4E/SPARC/ENG/TGFB1/BMP6/PAPPA/AIF1/ZFP36L1/IL6/SLIT2/ND3/ICAM1/BCHE/KLF9/IL10/CLDN1/SERPINF1/S100B/SSTR2/FIBIN/ANXA3/SMYD3/ALPL/IGFBP7/EDN1/FBXO32/NOTCH1/STC1/GBA	31
GO:0035747	natural killer cell chemotaxis	5/1950	10/16142	0.00381529	0.0274541	0.0208966	CCL3/CCL4/PIK3CG/CCL5/PIK3CD	5
GO:0045625	regulation of T-helper 1 cell differentiation	5/1950	10/16142	0.00381529	0.0274541	0.0208966	JAK3/TNFSF4/HLX/IL4R/SOCS5	5
GO:0045657	positive regulation of monocyte differentiation	5/1950	10/16142	0.00381529	0.0274541	0.0208966	CD74/CD4/DCSTAMP/ZFP36L1/FES	5
GO:0060033	anatomical structure regression	5/1950	10/16142	0.00381529	0.0274541	0.0208966	GLI2/LEF1/GLI1/CD248/SPI1	5
GO:0060346	bone trabecula formation	5/1950	10/16142	0.00381529	0.0274541	0.0208966	COL1A1/MMP2/FBN2/GREM1/SFRP1	5
GO:0060513	prostatic bud formation	5/1950	10/16142	0.00381529	0.0274541	0.0208966	GLI2/WNT5A/SULF1/NOG/BMP7	5
GO:0097709	connective tissue replacement	5/1950	10/16142	0.00381529	0.0274541	0.0208966	TGFB1/F2R/IL1A/TIMP1/HIF1A	5
GO:0002920	regulation of humoral immune response	16/1950	65/16142	0.00384106	0.0276055	0.0210118	C1QB/PTPRC/C1S/FCGR2B/C1R/C5AR1/CR1/C1QA/C1QC/CFH/C3AR1/VSIG4/C2/C4BPB/CCR7/A2M	16
GO:0097305	response to alcohol	41/1950	223/16142	0.00386388	0.0277355	0.0211107	ABCA1/CCR5/CYBB/ADCYAP1R1/INHBA/PTGER2/SPARC/TGFB1/SOD1/SPI1/TNFSF4/KCNMB1/CLDN3/GRAMD1A/SLIT2/CCL3/TNC/ICAM1/CTNNB1/ADCY3/KLF9/APOBEC1/TBXA2R/PTGDR/STAT3/GNG2/CLDN1/ACTC1/ABCA2/CD14/CCR7/IGFBP7/FDX1/RGS4/SMO/SFRP1/F7/ND4/PRKAA2/GRIN2A/CYTB	41
GO:0030856	regulation of epithelial cell differentiation	28/1950	138/16142	0.00387737	0.0277367	0.0211116	VDR/ZEB1/RUNX1/MMP9/TBX3/CTSK/SFRP4/BMP6/ZFP36L1/TMEM100/FRZB/CTNNB1/S1PR2/ZEB2/ACVRL1/ALOX15B/WWTR1/CD24/OSR1/CDKN1C/YAP1/GDNF/ESRP1/TNFRSF1A/S1PR3/SMO/ADD1/NOTCH1	28
GO:0035150	regulation of tube size	28/1950	138/16142	0.00387737	0.0277367	0.0211116	FGG/ACTA2/APOE/ITGA1/KCNMB4/DOCK4/COMP/SOD1/EDNRA/HTR7/KCNMB1/ICAM1/F2R/EDN2/ADORA2B/TBXA2R/HTR2B/HTR2A/EDNRB/EDN1/CRP/HMOX1/FGA/KCNA5/FOXC2/PRKG1/HRH2/SLC6A4	28
GO:0021535	cell migration in hindbrain	6/1950	14/16142	0.00390678	0.0277367	0.0211116	LEF1/RBFOX2/SEMA4C/DAB1/RERE/ITGB1	6
GO:0035791	platelet-derived growth factor receptor-beta signaling pathway	6/1950	14/16142	0.00390678	0.0277367	0.0211116	LRP1/ABL1/PDGFRB/PDGFB/LOX/PDGFA	6
GO:0042362	fat-soluble vitamin biosynthetic process	6/1950	14/16142	0.00390678	0.0277367	0.0211116	VDR/CYP27A1/CYP2R1/SNAI1/SNAI2/NFKB1	6
GO:0045064	T-helper 2 cell differentiation	6/1950	14/16142	0.00390678	0.0277367	0.0211116	TNFSF4/HLX/IL4R/CD86/NLRP3/SOCS5	6
GO:0072148	epithelial cell fate commitment	6/1950	14/16142	0.00390678	0.0277367	0.0211116	ACVR1/PDPN/NRP1/ESRP1/NR2F2/NOTCH1	6
GO:1901201	regulation of extracellular matrix assembly	6/1950	14/16142	0.00390678	0.0277367	0.0211116	HAS2/TGFB1/EMILIN1/ANTXR1/PHLDB1/NOTCH1	6
GO:1902931	negative regulation of alcohol biosynthetic process	6/1950	14/16142	0.00390678	0.0277367	0.0211116	APOE/DKK3/PLEK/SOD1/BMP2/NFKB1	6
GO:0050864	regulation of B cell activation	24/1950	113/16142	0.00392624	0.0278411	0.0211911	MMP14/PTPRC/CD74/FCGR2B/SLAMF8/INHBA/MEF2C/TYROBP/NFAM1/TGFB1/SASH3/NCKAP1L/ZFP36L1/TNFSF4/IL6/MNDA/GPR183/IL10/BTK/THOC1/SFRP1/PAXIP1/SAMSN1/CD300A	24
GO:0071622	regulation of granulocyte chemotaxis	12/1950	43/16142	0.00394066	0.0278756	0.0212174	CD74/C5AR1/THBS4/NCKAP1L/SLIT2/C3AR1/JAM3/THBS1/CCR7/CMKLR1/EDN1/CCL5	12
GO:1903580	positive regulation of ATP metabolic process	12/1950	43/16142	0.00394066	0.0278756	0.0212174	ARNT/SLC25A12/PID1/STAT3/APP/TREM2/PFKFB3/HTR2A/COX2/HIF1A/PRKAA2/INSR	12
GO:0010977	negative regulation of neuron projection development	30/1950	151/16142	0.00396727	0.0280299	0.0213348	LRP1/SPOCK1/MAP4K4/APOE/SEMA7A/DPYSL3/PMP22/THY1/WNT5A/SEMA3C/TNR/SLIT2/NFATC4/LPAR1/EPHB2/NRP1/SEMA4C/NR2F1/ZNF365/DAB1/KREMEN1/LGALS1/SYNGAP1/SEMA3A/NGFR/ASAP1/MYLIP/SEMA6B/IFRD1/YWHAH	30
GO:0038093	Fc receptor signaling pathway	34/1950	177/16142	0.00398918	0.0280919	0.021382	LCP2/PTPRC/FCGR2B/ABL1/LIMK1/SHC1/GRAP2/MYO1G/FCGR3A/FGR/WIPF1/NCKAP1L/FCGR1A/PSMD6/HSP90AA1/PSMA3/FCER1G/HCK/PLPP4/NFATC3/NFKB1/MS4A2/FCGR2A/PSMC6/BTRC/BTK/LAT2/PLCG1/PSMA4/KIT/ARPC3/NR4A3/DOCK1/PIK3CB	34
GO:0035050	embryonic heart tube development	17/1950	71/16142	0.00399047	0.0280919	0.021382	ACVR1/TBX3/MEF2C/ENG/SUFU/WNT5A/HAND2/CTNNB1/MICAL2/TBX2/YAP1/APELA/SMO/FOXC2/HIF1A/NOTCH1/MEGF8	17
GO:0051057	positive regulation of small GTPase mediated signal transduction	17/1950	71/16142	0.00399047	0.0280919	0.021382	MAP4K4/ADCYAP1R1/COL3A1/SHC1/ROBO1/DGKI/PDGFRB/RASGRP4/LPAR1/F2R/NOTCH2/NTRK1/RASGRP1/F2RL2/CDON/DYNLT1/NOTCH1	17
GO:0055001	muscle cell development	32/1950	164/16142	0.00400104	0.0281325	0.0214129	FHOD3/SKI/ALPK2/NIBAN2/TBX3/COMP/MEF2C/ENG/HDAC4/PDGFRB/PDGFRA/NFATC4/MYOM1/SGCD/CXADR/NEBL/LOX/BVES/ACTC1/LMOD1/ANK2/SMYD3/MYPN/XK/RGS4/EDN1/ANKRD1/SMO/ITGB1/HOMER1/RAMP2/NOTCH1	32
GO:0070830	bicellular tight junction assembly	14/1950	54/16142	0.00402641	0.0282768	0.0215228	RUNX1/SNAI1/CLDN3/PARD6B/PARD6G/PECAM1/OCLN/SNAI2/FZD5/CLDN1/POF1B/MARVELD2/MARVELD3/RAMP2	14
GO:0021954	central nervous system neuron development	18/1950	77/16142	0.004086	0.028637	0.0217969	NRP2/GLI2/PLXNA4/CDH11/ROBO1/EPHB3/WNT5A/TSKU/DCLK1/BTG2/SLIT2/EPHB2/HSP90AA1/NRP1/ZEB2/SEMA3A/ROBO2/NIN	18
GO:0002719	negative regulation of cytokine production involved in immune response	8/1950	23/16142	0.00410221	0.028637	0.0217969	JAK3/BST2/TGFB3/TGFB1/IL10/ANGPT1/IRAK3/HMOX1	8
GO:0003418	growth plate cartilage chondrocyte differentiation	8/1950	23/16142	0.00410221	0.028637	0.0217969	COL7A1/COL6A1/COL6A3/COL12A1/COL6A2/SCARA3/ANXA6/COL14A1	8
GO:0003433	chondrocyte development involved in endochondral bone morphogenesis	8/1950	23/16142	0.00410221	0.028637	0.0217969	COL7A1/SERPINH1/COL6A1/COL6A3/COL12A1/COL6A2/SCARA3/COL14A1	8
GO:0072215	regulation of metanephros development	8/1950	23/16142	0.00410221	0.028637	0.0217969	PDGFRB/BASP1/PDGFB/CTNNB1/PDGFA/WWTR1/YAP1/GDNF	8
GO:0006898	receptor-mediated endocytosis	44/1950	244/16142	0.00411755	0.0287014	0.0218459	PDLIM7/LRP1/RAB31/FCGR2B/APOE/SPARC/PIP5K1C/SFRP4/BICD1/ITGA4/APOC1/MRC1/FCGR1A/ITGB3/ACHE/HSP90AA1/SNAP25/FCER1G/CD163/MSR1/COLEC11/VLDLR/SYT11/HTR2B/DLG4/GREM1/CD14/ANGPT1/FCHSD2/AP2M1/APELA/CALY/DAB2/AP2A1/ITGB2/SGIP1/ITGB1/CD2AP/INSR/RAMP2/PIK3CB/LRP3/EPS15/RSPO1	44
GO:0060191	regulation of lipase activity	21/1950	95/16142	0.00412616	0.0287014	0.0218459	LRP1/ADCYAP1R1/ABL1/C5AR1/PDGFRB/BICD1/RASGRP4/ANGPTL4/EDNRA/APOC1/PDGFRA/LPAR1/FURIN/PLA2G5/ANG/HTR2B/HTR2A/PLCG1/CCL5/KIT/PNLIP	21
GO:2000379	positive regulation of reactive oxygen species metabolic process	21/1950	95/16142	0.00412616	0.0287014	0.0218459	MMP8/NOX4/TYROBP/HDAC4/TGFB1/PDGFRB/SOD1/AIF1/PDGFB/ICAM1/HSP90AA1/THBS1/PID1/CLEC7A/GADD45A/EDN1/CRP/TRPV1/ITGB2/COX2/INSR	21
GO:0071674	mononuclear cell migration	19/1950	83/16142	0.00413569	0.0287334	0.0218703	SLAMF8/C5AR1/TGFB1/CCL18/AIF1/IL6/PDGFB/SLIT2/C3AR1/CCL3/NBL1/CCR1/PECAM1/PLA2G7/CCL4/THBS1/GREM1/CMKLR1/CCL5	19
GO:0046634	regulation of alpha-beta T cell activation	20/1950	89/16142	0.00414688	0.028777	0.0219035	PTPRC/GLI3/JAK3/RUNX1/SASH3/NCKAP1L/TNFSF4/LOXL3/HLX/TWSG1/IL12RB1/IL4R/RASAL3/CD83/CD86/NLRP3/SOCS5/CD300A/RUNX3/IRF4	20
GO:0032946	positive regulation of mononuclear cell proliferation	26/1950	126/16142	0.00416091	0.0288401	0.0219515	PTPRC/CD74/JAK3/CD4/MEF2C/PDCD1LG2/VTCN1/SASH3/LILRB2/HAVCR2/HLA-DMB/AIF1/CD276/NCKAP1L/CD209/TNFSF4/IL6/IL12RB1/HHLA2/HLA-DPA1/RASAL3/GPR183/CD86/SPTA1/CD24/CCL5	26
GO:0007585	respiratory gaseous exchange	15/1950	60/16142	0.00430978	0.0297665	0.0226566	CSF2RB/TSHZ3/EDNRA/FTO/ELN/MAFB/CHST11/BPGM/HOXA5/NLGN2/ECEL1/EDN1/GLS/NDUFA12/NDN	15
GO:0046635	positive regulation of alpha-beta T cell activation	15/1950	60/16142	0.00430978	0.0297665	0.0226566	PTPRC/GLI3/RUNX1/SASH3/NCKAP1L/TNFSF4/HLX/IL12RB1/IL4R/RASAL3/CD83/CD86/NLRP3/SOCS5/RUNX3	15
GO:0042339	keratan sulfate metabolic process	10/1950	33/16142	0.0043327	0.0297665	0.0226566	OGN/FMOD/CHST1/PRELP/ST3GAL4/LUM/GALNS/CHST2/ST3GAL2/SLC35D2	10
GO:0045622	regulation of T-helper cell differentiation	10/1950	33/16142	0.0043327	0.0297665	0.0226566	JAK3/TNFSF4/LOXL3/HLX/IL12RB1/IL4R/CD86/NLRP3/SOCS5/IRF4	10
GO:0008045	motor neuron axon guidance	9/1950	28/16142	0.00433533	0.0297665	0.0226566	PLXNA4/CHN1/NOG/SLIT2/NTNG2/NRP1/RNF165/SEMA3A/EGR2	9
GO:0009595	detection of biotic stimulus	9/1950	28/16142	0.00433533	0.0297665	0.0226566	SSC5D/FAP/SRPX/TREM2/CLEC7A/YAP1/NLRP3/NLRC4/NOD1	9
GO:0018146	keratan sulfate biosynthetic process	9/1950	28/16142	0.00433533	0.0297665	0.0226566	OGN/FMOD/CHST1/PRELP/ST3GAL4/LUM/CHST2/ST3GAL2/SLC35D2	9
GO:0040036	regulation of fibroblast growth factor receptor signaling pathway	9/1950	28/16142	0.00433533	0.0297665	0.0226566	SULF2/WNT5A/SULF1/SPRY4/RUNX2/NOG/CTNNB1/THBS1/SMOC2	9
GO:0061572	actin filament bundle organization	30/1950	152/16142	0.00438556	0.0300761	0.0228922	FSCN1/RFLNB/NOX4/ABL1/LIMK1/DPYSL3/ITGB5/TGFB3/ARAP1/SH3PXD2B/PLEK/AIF1/SHTN1/LPAR1/ELN/NRP1/SYNPO2/SHANK1/S1PR1/ESPN/FHOD1/PPM1F/FHDC1/ACTN1/PLS1/PPP1R9A/SFRP1/FMN2/ADD1/LCP1	30
GO:0048146	positive regulation of fibroblast proliferation	13/1950	49/16142	0.00443375	0.030371	0.0231167	SPHK1/CD74/TGFB1/PDGFRB/WNT5A/FN1/DDR2/PDGFB/PDGFRA/PDGFA/PML/WNT2/GAS6	13
GO:0070665	positive regulation of leukocyte proliferation	27/1950	133/16142	0.00447891	0.0306443	0.0233248	PTPRC/CD74/JAK3/CD4/BST2/MEF2C/PDCD1LG2/VTCN1/SASH3/LILRB2/HAVCR2/HLA-DMB/AIF1/CD276/NCKAP1L/CD209/TNFSF4/IL6/IL12RB1/HHLA2/HLA-DPA1/RASAL3/GPR183/CD86/SPTA1/CD24/CCL5	27
GO:0002042	cell migration involved in sprouting angiogenesis	16/1950	66/16142	0.00451367	0.03081	0.0234509	SRPX2/ABL1/RHOJ/ROBO1/SLIT2/NRP1/MAP3K3/AKT3/TBXA2R/THBS1/GREM1/HMOX1/NR4A1/ITGB1/FOXC2/NOTCH1	16
GO:0060395	SMAD protein signal transduction	16/1950	66/16142	0.00451367	0.03081	0.0234509	SKI/ROR2/INHBA/INHBB/TGFB3/TGFB1/BMP6/GDF15/CILP/BMP8A/BMP2/WWTR1/GDF11/GDF6/BMP7/DAB2	16
GO:0006959	humoral immune response	38/1950	205/16142	0.00458022	0.0312278	0.0237689	C1QB/PTPRC/SPON2/C1S/FCGR2B/C1R/MEF2C/C5AR1/CR1/C1QA/C1QC/SLC11A1/CFH/IL6/TFE3/C3AR1/SCARA3/RNASE6/HLA-DQB1/PRSS3/BPIFB1/CD83/VSIG4/COLEC11/GPR183/PPBP/C2/TREM2/TREM1/C4BPB/CCR7/CTSG/A2M/CRP/FGA/NOTCH1/CFD/TFEB	38
GO:0003231	cardiac ventricle development	26/1950	127/16142	0.00464521	0.031634	0.0240781	FZD2/PTK7/ACVR1/STRA6/FZD1/ROBO1/TBX3/MEF2C/ENG/SUFU/TGFB1/WNT5A/SFRP2/HAND2/SEMA3C/FOXF1/NOG/LTBP1/SLIT2/ZFPM2/COL11A1/ROBO2/LUZP1/FOXC2/HIF1A/NOTCH1	26
GO:0014020	primary neural tube formation	21/1950	96/16142	0.0046942	0.0318933	0.0242754	SKI/FZD2/PTK7/ABL1/FZD1/SUFU/TGFB1/WNT5A/SFRP2/CTHRC1/NOG/LIAS/TWIST1/DVL3/SEMA4C/ZEB2/COBL/BMP7/LUZP1/SFRP1/HIF1A	21
GO:0046545	development of primary female sexual characteristics	21/1950	96/16142	0.0046942	0.0318933	0.0242754	MMP14/ADCYAP1R1/INHBA/INHBB/SOD1/MMP19/PDGFRA/SLIT2/ICAM1/ZFPM2/LHFPL2/PTPRN/ANG/IDH1/PGR/KIT/ZNF830/ROBO2/SFRP1/IMMP2L/INSR	21
GO:0002433	immune response-regulating cell surface receptor signaling pathway involved in phagocytosis	18/1950	78/16142	0.00472536	0.0319934	0.0243516	PTPRC/FCGR2B/ABL1/LIMK1/MYO1G/FCGR3A/FGR/WIPF1/NCKAP1L/FCGR1A/HSP90AA1/HCK/PLPP4/FCGR2A/PLCG1/ARPC3/DOCK1/PIK3CB	18
GO:0038096	Fc-gamma receptor signaling pathway involved in phagocytosis	18/1950	78/16142	0.00472536	0.0319934	0.0243516	PTPRC/FCGR2B/ABL1/LIMK1/MYO1G/FCGR3A/FGR/WIPF1/NCKAP1L/FCGR1A/HSP90AA1/HCK/PLPP4/FCGR2A/PLCG1/ARPC3/DOCK1/PIK3CB	18
GO:0051781	positive regulation of cell division	18/1950	78/16142	0.00472536	0.0319934	0.0243516	FGF1/TGFB3/TGFB1/OSM/VEGFB/THBS4/VEGFC/PDGFB/LBH/SVIL/PTN/IL1A/VEGFD/PPBP/PDGFA/HTR2B/TAL1/MACC1	18
GO:0048644	muscle organ morphogenesis	19/1950	84/16142	0.004753	0.0321433	0.0244657	COL3A1/FZD2/FZD1/ENG/TGFB1/WNT5A/NOG/MYOM1/ZFPM2/BMP2/MYLK/COL11A1/ACTC1/S1PR1/ANKRD1/WNT2/FOXC2/MIR145/NOTCH1	19
GO:0120192	tight junction assembly	14/1950	55/16142	0.00481309	0.0324797	0.0247218	RUNX1/SNAI1/CLDN3/PARD6B/PARD6G/PECAM1/OCLN/SNAI2/FZD5/CLDN1/POF1B/MARVELD2/MARVELD3/RAMP2	14
GO:0090066	regulation of anatomical structure size	79/1950	492/16142	0.00481387	0.0324797	0.0247218	FGG/LRP1/ACTA2/FHOD3/PLXNA4/APOE/SEMA7A/ITGA1/ABL1/KCNMB4/LIMK1/HCLS1/DOCK4/COMP/PLEK/WNT5A/FN1/SOD1/SEMA3C/EDNRA/HTR7/NCKAP1L/TNR/SHTN1/KCNMB1/SLIT2/ICAM1/ISLR2/F2R/PRR16/PEX11A/KANK4/ELN/HCK/MAGEL2/PLEKHG2/NRP1/EDN2/SEMA4C/ADORA2B/AKT3/TBXA2R/SPTA1/HTR2B/LMOD1/PREX1/CCR7/AP1AR/FCHSD2/MSN/HTR2A/PLS1/AP2M1/SEMA3A/XK/EDNRB/IL7R/EDN1/CRP/HMOX1/ABI2/PPP1R9A/FGA/ARPC3/KCNA5/TENM1/FOXC2/PRKG1/FMN2/GMF…	79
GO:0051489	regulation of filopodium assembly	12/1950	44/16142	0.0048341	0.0325036	0.0247399	FSCN1/DPYSL3/TGFB3/ARAP1/PALM/GAP43/DOCK11/NRP1/ESPN/CCR7/PPP1R9A/TENM1	12
GO:1900271	regulation of long-term synaptic potentiation	12/1950	44/16142	0.0048341	0.0325036	0.0247399	APOE/ABL1/TYROBP/LILRB2/EPHB2/PTN/APP/CRTC1/PPP1R9A/NSG1/EIF2AK4/CALB1	12
GO:1903672	positive regulation of sprouting angiogenesis	12/1950	44/16142	0.0048341	0.0325036	0.0247399	SRPX2/ABL1/RHOJ/FGF1/NRP1/MAP3K3/AKT3/PKM/IL10/APELA/HMOX1/FOXC2	12
GO:0006661	phosphatidylinositol biosynthetic process	24/1950	115/16142	0.00495798	0.0331292	0.0252161	PIP5K1C/PIP5K1B/PIGF/SLC27A1/AGAP2/PIP4K2B/PDGFB/PI4K2A/SH3YL1/INPPL1/PIK3CG/PIK3R5/PDGFA/HTR2B/PIGP/VAC14/SYNJ2/HTR2A/DPM1/CDS1/PIP4K2A/PLEKHA2/PIK3CB/PIK3CD	24
GO:0002699	positive regulation of immune effector process	38/1950	206/16142	0.00497881	0.0331292	0.0252161	PTPRC/SPON2/CD74/HSPD1/SEMA7A/TYROBP/TGFB1/WNT5A/SASH3/HLA-DMB/FGR/FOXF1/TNFSF4/IL6/HLX/IL12RB1/IL4R/FCER1G/ADORA2B/FZD5/GPRC5B/CD86/RASGRP1/FES/HK1/BTK/NLRP3/CD84/ULBP1/HMOX1/ADGRE2/ITGB2/IL13RA2/SOCS5/PAXIP1/RSAD2/NR4A3/CD300A	38
GO:0002313	mature B cell differentiation involved in immune response	7/1950	19/16142	0.00500085	0.0331292	0.0252161	FCGR2B/DOCK10/DOCK11/NOTCH2/GPR183/LGALS1/NKX2-3	7
GO:0010544	negative regulation of platelet activation	7/1950	19/16142	0.00500085	0.0331292	0.0252161	FGG/APOE/PDGFB/PDGFRA/SERPINE2/PDGFA/PRKG1	7
GO:0014821	phasic smooth muscle contraction	7/1950	19/16142	0.00500085	0.0331292	0.0252161	EDN2/HTR2B/SSTR2/GDNF/EDNRB/EDN1/KIT	7
GO:0030903	notochord development	7/1950	19/16142	0.00500085	0.0331292	0.0252161	GLI2/GLI1/COL5A2/WNT5A/NOG/YAP1/COBL	7
GO:0032011	ARF protein signal transduction	7/1950	19/16142	0.00500085	0.0331292	0.0252161	MAP4K4/PSD/CYTH4/IQSEC2/CYTH3/IQSEC3/PSD2	7
GO:0032012	regulation of ARF protein signal transduction	7/1950	19/16142	0.00500085	0.0331292	0.0252161	MAP4K4/PSD/CYTH4/IQSEC2/CYTH3/IQSEC3/PSD2	7
GO:0042535	positive regulation of tumor necrosis factor biosynthetic process	7/1950	19/16142	0.00500085	0.0331292	0.0252161	CYBB/TYROBP/SPN/THBS1/APP/CLEC7A/MAPKAPK2	7
GO:0045063	T-helper 1 cell differentiation	7/1950	19/16142	0.00500085	0.0331292	0.0252161	LEF1/JAK3/SPN/TNFSF4/HLX/IL4R/SOCS5	7
GO:0061081	positive regulation of myeloid leukocyte cytokine production involved in immune response	7/1950	19/16142	0.00500085	0.0331292	0.0252161	SPON2/CD74/SEMA7A/WNT5A/FCER1G/GPRC5B/NR4A3	7
GO:0071800	podosome assembly	7/1950	19/16142	0.00500085	0.0331292	0.0252161	FSCN1/SH3PXD2B/BIN2/HCK/MSN/ASAP1/LCP1	7
GO:2000696	regulation of epithelial cell differentiation involved in kidney development	7/1950	19/16142	0.00500085	0.0331292	0.0252161	MMP9/CTNNB1/WWTR1/CD24/OSR1/YAP1/GDNF	7
GO:0002449	lymphocyte mediated immunity	42/1950	233/16142	0.00501178	0.033164	0.0252426	C1QB/PTPRC/CD74/C1S/HSPD1/FCGR2B/C1R/TGFB1/TNFRSF1B/CR1/SASH3/C1QA/HAVCR2/MYO1G/C1QC/SLC11A1/RFTN1/TNFSF4/IL6/ICAM1/IL12RB1/IL4R/FCER1G/HLA-DQB1/FZD5/IL10/RASGRP1/C2/GAPT/TLR8/CEBPG/C4BPB/BTK/NLRP3/THOC1/IL7R/ULBP1/CRP/ERCC1/IL13RA2/PAXIP1/RSAD2	42
GO:0010761	fibroblast migration	11/1950	39/16142	0.00519936	0.0342501	0.0260693	HAS1/TGFB1/GNA12/DDR2/CYGB/THBS1/PRR5L/C5orf30/PML/MIR145/TMEM201	11
GO:0030857	negative regulation of epithelial cell differentiation	11/1950	39/16142	0.00519936	0.0342501	0.0260693	ZEB1/MMP9/TBX3/FRZB/CTNNB1/ACVRL1/OSR1/YAP1/S1PR3/SMO/NOTCH1	11
GO:0045581	negative regulation of T cell differentiation	11/1950	39/16142	0.00519936	0.0342501	0.0260693	GLI3/CD74/JAK3/RUNX1/TNFSF4/LOXL3/HLX/IL4R/SOCS5/RUNX3/NRARP	11
GO:2000648	positive regulation of stem cell proliferation	11/1950	39/16142	0.00519936	0.0342501	0.0260693	PTPRC/GLI3/TBX3/VEGFC/LTBP3/CTNNB1/EPCAM/HMGA2/SMO/HIF1A/NOTCH1	11
GO:0048661	positive regulation of smooth muscle cell proliferation	20/1950	91/16142	0.00540176	0.0355433	0.0270536	TGM2/MMP9/HDAC4/PDGFRB/MMP2/IGFBP5/AIF1/IL6/PDGFB/CCN4/THBS1/NOTCH3/IL10/S1PR1/AKR1B1/EDN1/CCL5/HMOX1/CDH13/NR4A3	20
GO:1901654	response to ketone	35/1950	187/16142	0.00541209	0.0355712	0.0270749	CYBB/EIF4E/PTGER2/CA9/TGFB3/TGFB1/TNFSF4/ELK1/SLIT2/TNC/ICAM1/ADCY3/PTN/KLF9/TBXA2R/THBS1/PTGDR/GNG2/CLDN1/SERPINF1/FIBIN/YAP1/AKR1B1/CCR7/SMYD3/MSN/IGFBP7/FDX1/EDN1/FBXO32/SFRP1/F7/PRKAA2/RAMP2/GBA	35
GO:0001881	receptor recycling	10/1950	34/16142	0.00548529	0.0358207	0.0272647	ARAP1/EHD3/PHETA2/ACHE/BVES/TBC1D16/AP1AR/NSG1/PLEKHJ1/EPS15	10
GO:0003417	growth plate cartilage development	10/1950	34/16142	0.00548529	0.0358207	0.0272647	COL7A1/COL6A1/COMP/COL6A3/COL12A1/COL6A2/SCARA3/ANXA6/COL14A1/STC1	10
GO:0045601	regulation of endothelial cell differentiation	10/1950	34/16142	0.00548529	0.0358207	0.0272647	ZEB1/BMP6/TMEM100/CTNNB1/S1PR2/ACVRL1/TNFRSF1A/S1PR3/ADD1/NOTCH1	10
GO:0097009	energy homeostasis	10/1950	34/16142	0.00548529	0.0358207	0.0272647	BMP8A/EDN2/STAT3/CRTC1/CRTC3/SLC35D3/AMPD2/SGIP1/NR4A3/PRKAA2	10
GO:2000516	positive regulation of CD4-positive, alpha-beta T cell activation	10/1950	34/16142	0.00548529	0.0358207	0.0272647	SASH3/NCKAP1L/TNFSF4/HLX/IL12RB1/IL4R/CD83/CD86/NLRP3/SOCS5	10
GO:0002407	dendritic cell chemotaxis	8/1950	24/16142	0.00551135	0.0358207	0.0272647	CCR5/SLAMF8/CCR1/PIK3CG/GPR183/CCR7/CCL5/GAS6	8
GO:0010894	negative regulation of steroid biosynthetic process	8/1950	24/16142	0.00551135	0.0358207	0.0272647	APOE/DKK3/SOD1/SNAI1/BMP2/SNAI2/NFKB1/INSIG2	8
GO:0014829	vascular smooth muscle contraction	8/1950	24/16142	0.00551135	0.0358207	0.0272647	ACTA2/DOCK4/COMP/EDNRA/EDN2/HTR2A/EDNRB/EDN1	8
GO:0018126	protein hydroxylation	8/1950	24/16142	0.00551135	0.0358207	0.0272647	P4HA3/P3H1/P3H4/PLOD1/CRTAP/P3H3/P4HA2/PLOD2	8
GO:0090025	regulation of monocyte chemotaxis	8/1950	24/16142	0.00551135	0.0358207	0.0272647	SLAMF8/AIF1/SLIT2/NBL1/CCR1/PLA2G7/GREM1/CCL5	8
GO:0003413	chondrocyte differentiation involved in endochondral bone morphogenesis	9/1950	29/16142	0.00562358	0.0362677	0.027605	COL7A1/SERPINH1/COL6A1/COL6A3/COL12A1/COL6A2/SCARA3/ANXA6/COL14A1	9
GO:0010800	positive regulation of peptidyl-threonine phosphorylation	9/1950	29/16142	0.00562358	0.0362677	0.027605	SPHK1/CEMIP/TGFB1/WNT5A/S1PR2/APP/CHI3L1/PRKAG2/BMP7	9
GO:0042533	tumor necrosis factor biosynthetic process	9/1950	29/16142	0.00562358	0.0362677	0.027605	CYBB/TYROBP/SPN/THBS1/IL10/APP/CLEC7A/CARD9/MAPKAPK2	9
GO:0042534	regulation of tumor necrosis factor biosynthetic process	9/1950	29/16142	0.00562358	0.0362677	0.027605	CYBB/TYROBP/SPN/THBS1/IL10/APP/CLEC7A/CARD9/MAPKAPK2	9
GO:0090022	regulation of neutrophil chemotaxis	9/1950	29/16142	0.00562358	0.0362677	0.027605	CD74/C5AR1/THBS4/NCKAP1L/SLIT2/C3AR1/JAM3/CCR7/EDN1	9
GO:1902624	positive regulation of neutrophil migration	9/1950	29/16142	0.00562358	0.0362677	0.027605	CD74/C5AR1/THBS4/NCKAP1L/C3AR1/CCR7/CD99L2/EDN1/CD99	9
GO:2000352	negative regulation of endothelial cell apoptotic process	9/1950	29/16142	0.00562358	0.0362677	0.027605	FGG/ABL1/TEK/ANGPTL4/ICAM1/ANGPT1/FGA/RAMP2/GAS6	9
GO:0021783	preganglionic parasympathetic fiber development	6/1950	15/16142	0.00585252	0.0373161	0.028403	NRP2/PLXNA4/NRP1/HOXB2/SEMA3A/EGR2	6
GO:0030852	regulation of granulocyte differentiation	6/1950	15/16142	0.00585252	0.0373161	0.028403	LEF1/RUNX1/HCLS1/C1QC/ZBTB46/EVI2B	6
GO:0045623	negative regulation of T-helper cell differentiation	6/1950	15/16142	0.00585252	0.0373161	0.028403	JAK3/TNFSF4/LOXL3/HLX/IL4R/SOCS5	6
GO:0048569	post-embryonic animal organ development	6/1950	15/16142	0.00585252	0.0373161	0.028403	MFAP2/FBN1/FZD5/HMGN1/EFEMP1/ERCC1	6
GO:0060026	convergent extension	6/1950	15/16142	0.00585252	0.0373161	0.028403	NKD1/PTK7/WNT5A/SFRP2/FRZB/SFRP1	6
GO:0072160	nephron tubule epithelial cell differentiation	6/1950	15/16142	0.00585252	0.0373161	0.028403	MEF2C/CTNNB1/WWTR1/CD24/OSR1/YAP1	6
GO:0090197	positive regulation of chemokine secretion	6/1950	15/16142	0.00585252	0.0373161	0.028403	LRP1/POSTN/AIF1/IL4R/CSF1R/ALOX15B	6
GO:0150146		6/1950	15/16142	0.00585252	0.0373161	0.028403	C1QB/TGFB3/C1QA/C1QC/SNAI2/TREM2	6
GO:1905048	regulation of metallopeptidase activity	6/1950	15/16142	0.00585252	0.0373161	0.028403	TIMP2/TIMP3/ANTXR1/TIMP1/STAT3/RECK	6
GO:0043524	negative regulation of neuron apoptotic process	28/1950	142/16142	0.00585455	0.0373161	0.028403	LRP1/APOE/TGFB3/MEF2C/C5AR1/UNC5B/CHL1/SOD1/CRLF1/AGAP2/DLX1/BTG2/NFATC4/F2R/NES/NRP1/NTRK1/AXL/RETREG1/MAP3K12/STAMBP/GDNF/ANGPT1/SYNGAP1/FAIM2/HMOX1/HIF1A/NR4A3	28
GO:0002455	humoral immune response mediated by circulating immunoglobulin	12/1950	45/16142	0.00588193	0.0373161	0.028403	C1QB/PTPRC/C1S/FCGR2B/C1R/CR1/C1QA/C1QC/HLA-DQB1/C2/C4BPB/CRP	12
GO:0043277	apoptotic cell clearance	12/1950	45/16142	0.00588193	0.0373161	0.028403	TGM2/LRP1/TYROBP/MFGE8/CD300LF/ITGB3/THBS1/AXL/C2/XKR6/TREM2/GAS6	12
GO:0060351	cartilage development involved in endochondral bone morphogenesis	12/1950	45/16142	0.00588193	0.0373161	0.028403	COL7A1/COL1A1/SERPINH1/COL6A1/COMP/COL6A3/COL12A1/COL6A2/SCARA3/ANXA6/COL14A1/STC1	12
GO:0060443	mammary gland morphogenesis	12/1950	45/16142	0.00588193	0.0373161	0.028403	GLI2/GLI3/VDR/TBX3/TGFB1/WNT5A/IGFBP5/TBX2/CSF1R/BTRC/PML/PGR	12
GO:2000107	negative regulation of leukocyte apoptotic process	12/1950	45/16142	0.00588193	0.0373161	0.028403	CCR5/CD74/JAK3/HCLS1/FCER1G/AXL/CCR7/IDO1/IL7R/CCL5/HIF1A/GAS6	12
GO:0051668	localization within membrane	20/1950	92/16142	0.00613741	0.0388947	0.0296045	PTPRC/DOCK2/APOE/THY1/TGFB1/ITGA4/ITGAL/RFTN1/PTN/SHISA6/DLG4/CD24/SYNGAP1/CD2/RILPL2/ITGB2/CDH13/CDH2/SEC23A/LRRC7	20
GO:0016331	morphogenesis of embryonic epithelium	29/1950	149/16142	0.00616235	0.0390104	0.0296926	GLI2/SKI/FZD2/PTK7/ABL1/FZD1/SUFU/TGFB1/WNT5A/SFRP2/VEGFC/CTHRC1/SULF1/NOG/LIAS/TWIST1/CTNNB1/DVL3/SEMA4C/TGFB1I1/ZEB2/OSR1/GDNF/COBL/BMP7/WNT2/LUZP1/SFRP1/HIF1A	29
GO:0051149	positive regulation of muscle cell differentiation	19/1950	86/16142	0.00621563	0.0392241	0.0298552	MMP14/CD53/NIBAN2/ABL1/MEF2C/ENG/TGFB1/GDF15/IL4R/CTNNB1/BOC/CDON/GREM1/EDN1/EHD2/KIT/CDH15/MIR145/CDH2	19
GO:0061053	somite development	19/1950	86/16142	0.00621563	0.0392241	0.0298552	NKD1/LEF1/CDX1/ROR2/WNT5A/SFRP2/SEMA3C/FOXF1/NOG/LOXL3/FRZB/POFUT1/ZEB2/COBL/SMO/SFRP1/FOXC2/NOTCH1/NRARP	19
GO:1901215	negative regulation of neuron death	37/1950	202/16142	0.00621624	0.0392241	0.0298552	LRP1/GPNMB/APOE/FZD1/TGFB3/MEF2C/C5AR1/TNFRSF1B/UNC5B/CHL1/SOD1/CRLF1/AGAP2/DLX1/BTG2/NFATC4/F2R/CTNNB1/NES/NRP1/NTRK1/AXL/IL10/STAT3/SERPINF1/RETREG1/MAP3K12/STAMBP/GDNF/ANGPT1/SYNGAP1/FAIM2/HMOX1/CD34/HIF1A/NR4A3/GBA	37
GO:0014820	tonic smooth muscle contraction	5/1950	11/16142	0.00630367	0.0394773	0.0300479	EDNRA/EDN2/MYLK/HTR2A/EDN1	5
GO:0030259	lipid glycosylation	5/1950	11/16142	0.00630367	0.0394773	0.0300479	ST3GAL4/GBGT1/ST3GAL2/GBA/B4GALNT1	5
GO:0032060	bleb assembly	5/1950	11/16142	0.00630367	0.0394773	0.0300479	PMP22/EMP1/LPAR1/MYLK/EMP3	5
GO:0032908	regulation of transforming growth factor beta1 production	5/1950	11/16142	0.00630367	0.0394773	0.0300479	TYROBP/FURIN/LUM/THBS1/CD2AP	5
GO:0045060	negative thymic T cell selection	5/1950	11/16142	0.00630367	0.0394773	0.0300479	PTPRC/GLI3/CD74/DOCK2/CCR7	5
GO:0060272	embryonic skeletal joint morphogenesis	5/1950	11/16142	0.00630367	0.0394773	0.0300479	OSR2/NOG/CTNNB1/OSR1/BMP7	5
GO:0090520	sphingolipid mediated signaling pathway	5/1950	11/16142	0.00630367	0.0394773	0.0300479	SPHK1/S1PR5/S1PR2/S1PR1/S1PR3	5
GO:0043534	blood vessel endothelial cell migration	26/1950	130/16142	0.00638903	0.0397035	0.0302201	SRPX2/APOE/ABL1/RHOJ/ROBO1/MEF2C/TGFB1/VEGFC/VASH1/PDGFB/SLIT2/NRP1/MAP3K3/AKT3/TBXA2R/THBS1/ACVRL1/GREM1/ANGPT1/PLCG1/HMOX1/NR4A1/ITGB1/FOXC2/HIF1A/NOTCH1	26
GO:0062013	positive regulation of small molecule metabolic process	26/1950	130/16142	0.00638903	0.0397035	0.0302201	ARNT/ADCYAP1R1/CD74/FGF1/HAS2/BMP6/GUCA2B/SLC25A12/PDGFB/TWIST1/ADORA2B/PID1/NFKB1/STAT3/APP/TREM2/PFKFB3/HTR2A/C1QTNF2/COX2/HIF1A/NR4A3/PRKAA2/INSR/GUCA2A/PMAIP1	26
GO:0000768	syncytium formation by plasma membrane fusion	13/1950	51/16142	0.00639415	0.0397035	0.0302201	SH3PXD2A/CD53/TYROBP/VASH2/DCSTAMP/GDF15/ADAM12/PLEKHO1/IL4R/CDON/TREM2/CACNA1H/EHD2	13
GO:0051055	negative regulation of lipid biosynthetic process	13/1950	51/16142	0.00639415	0.0397035	0.0302201	SPHK1/APOE/DKK3/SLC27A1/SOD1/SNAI1/APOC1/PDGFB/BMP2/SNAI2/NFKB1/PDGFA/INSIG2	13
GO:0140253	cell-cell fusion	13/1950	51/16142	0.00639415	0.0397035	0.0302201	SH3PXD2A/CD53/TYROBP/VASH2/DCSTAMP/GDF15/ADAM12/PLEKHO1/IL4R/CDON/TREM2/CACNA1H/EHD2	13
GO:1900024	regulation of substrate adhesion-dependent cell spreading	13/1950	51/16142	0.00639415	0.0397035	0.0302201	FGG/ABL1/PDPN/HAS2/POSTN/FBLN1/CASS4/LIMS1/NRP1/PREX1/AP1AR/FGA/DOCK1	13
GO:1905517	macrophage migration	13/1950	51/16142	0.00639415	0.0397035	0.0302201	MMP14/ROR2/SLAMF8/C5AR1/EMILIN1/C3AR1/CCL3/EDN2/THBS1/TREM2/CMKLR1/EDNRB/CCL5	13
GO:2000351	regulation of endothelial cell apoptotic process	13/1950	51/16142	0.00639415	0.0397035	0.0302201	FGG/ABL1/TEK/CD248/ITGA4/ANGPTL4/ICAM1/THBS1/ANGPT1/PLCG1/FGA/RAMP2/GAS6	13
GO:0001974	blood vessel remodeling	11/1950	40/16142	0.00640422	0.0397238	0.0302356	TGM2/BGN/MEF2C/TGFB1/SEMA3C/AXL/RSPO3/ACVRL1/EPAS1/HOXA3/FOXC2	11
GO:0051099	positive regulation of binding	33/1950	176/16142	0.00658931	0.0408286	0.0310764	LRP1/MMP8/SKI/DACT1/APOE/NIBAN2/ABL1/MMP9/MEF2C/TGFB1/SPON1/WNT5A/HAND2/CTHRC1/TWIST1/BMP2/CTNNB1/PLXND1/NRP1/MAPRE3/CLIC2/SPTA1/APP/CEBPG/GMNN/PKD1/EBF2/HMGA2/HOXA3/ADD1/PLCL2/DPH3/IRF4	33
GO:0051058	negative regulation of small GTPase mediated signal transduction	14/1950	57/16142	0.0067574	0.0417815	0.0318017	TIMP2/ARHGAP25/RASA3/SPRY4/SLIT2/EPHB2/KCTD10/STMN3/RASAL3/STAMBP/ARHGAP12/SYNGAP1/ITGB1/CD2AP	14
GO:0072577	endothelial cell apoptotic process	14/1950	57/16142	0.0067574	0.0417815	0.0318017	FGG/ABL1/TEK/CD248/ITGA4/ANGPTL4/ICAM1/THBS1/IL10/ANGPT1/PLCG1/FGA/RAMP2/GAS6	14
GO:0032332	positive regulation of chondrocyte differentiation	7/1950	20/16142	0.00690275	0.0425003	0.0323489	GLI3/LOXL2/BMP6/SOX5/RUNX2/ACVRL1/GDF6	7
GO:0042359	vitamin D metabolic process	7/1950	20/16142	0.00690275	0.0425003	0.0323489	CYP1A1/VDR/CYP27A1/CYP2R1/SNAI1/SNAI2/NFKB1	7
GO:0043567	regulation of insulin-like growth factor receptor signaling pathway	7/1950	20/16142	0.00690275	0.0425003	0.0323489	IGFBP4/IGFBP1/IGFBP5/CILP/IGFBP6/BMP2/CDH3	7
GO:0046823	negative regulation of nucleocytoplasmic transport	7/1950	20/16142	0.00690275	0.0425003	0.0323489	SUFU/APOD/RAB23/MDFIC/PKIA/ANGPT1/PKIG	7
GO:0016525	negative regulation of angiogenesis	24/1950	118/16142	0.00692074	0.0425662	0.032399	NIBAN2/SPARC/TEK/EMILIN1/ADGRB2/THBS2/THBS4/VASH1/SULF1/DCN/CTNNB1/COL4A2/ISM1/PTN/TBXA2R/THBS1/SERPINF1/FOXO4/HOXA5/TIE1/PML/NGFR/MIR145/NOTCH1	24
GO:0043297	apical junction assembly	15/1950	63/16142	0.00699448	0.0429294	0.0326755	RUNX1/SNAI1/CLDN3/PARD6B/PARD6G/PECAM1/OCLN/SNAI2/FZD5/CLDN1/POF1B/DLG5/MARVELD2/MARVELD3/RAMP2	15
GO:0043536	positive regulation of blood vessel endothelial cell migration	15/1950	63/16142	0.00699448	0.0429294	0.0326755	SRPX2/ABL1/RHOJ/TGFB1/VEGFC/PDGFB/NRP1/MAP3K3/AKT3/THBS1/ANGPT1/PLCG1/HMOX1/FOXC2/HIF1A	15
GO:1903035	negative regulation of response to wounding	19/1950	87/16142	0.00707394	0.0433553	0.0329996	FGG/PLAU/APOE/TNR/FAP/PDGFB/PDGFRA/SIGLEC10/PLAT/SERPINB2/SERPINE2/THBS1/PDGFA/KREMEN1/EDN1/FGA/CD34/PRKG1/TSPAN8	19
GO:0050680	negative regulation of epithelial cell proliferation	26/1950	131/16142	0.00707871	0.0433553	0.0329996	VDR/APOE/SPARC/ROBO1/MEF2C/TGFB1/WNT5A/SFRP2/MAGED1/VASH1/SULF1/MCC/PTN/KLF9/SNAI2/THBS1/ACVRL1/SERPINF1/CDKN1C/EAF2/NR2F2/NGFR/SFRP1/MARVELD3/RUNX3/GPC3	26
GO:0007599	hemostasis	53/1950	314/16142	0.00716971	0.0437968	0.0333357	FGG/LCP2/COL1A1/PLAU/COL3A1/APOE/COL1A2/COMP/PDPN/FLI1/DGKI/EHD3/PLEK/GNA12/F13A1/FBLN1/FAP/IL6/PDGFB/ITGB3/PDGFRA/F2R/ZFPM2/FCER1G/DOCK11/PLAT/FERMT3/PRKCB/ENTPD1/SERPINB2/SERPINE2/TBXA2R/PIK3CG/THBS1/AXL/GNG2/ZNF385A/PIK3R5/F2RL2/PDGFA/C4BPB/EDN1/PAFAH2/A2M/EHD2/FGA/CD34/F7/PRKG1/DOCK1/TSPAN8/PIK3CB/GAS6	53
GO:0001952	regulation of cell-matrix adhesion	23/1950	112/16142	0.00717771	0.0437968	0.0333357	MMP14/LRP1/PLAU/MAP4K4/ABL1/TEK/THY1/POSTN/APOD/DDR2/COL16A1/LIMS1/NRP1/THBS1/LDB1/ACVRL1/EPHA3/CCR7/PPM1F/SFRP1/CDH13/PLEKHA2/PIK3CB	23
GO:0030218	erythrocyte differentiation	23/1950	112/16142	0.00717771	0.0437968	0.0333357	ARNT/JAK3/INHBA/HCLS1/IKZF1/SPI1/NCKAP1L/ZFP36L1/RBFOX2/MAFB/LDB1/STAT3/BPGM/CEBPG/HOXA5/EPAS1/HSPA9/RHEX/KIT/TAL1/HIF1A/THRA/ADD1	23
GO:0007202	activation of phospholipase C activity	9/1950	30/16142	0.00718828	0.0437968	0.0333357	ADCYAP1R1/C5AR1/RASGRP4/EDNRA/LPAR1/ANG/HTR2B/HTR2A/PLCG1	9
GO:0036314	response to sterol	9/1950	30/16142	0.00718828	0.0437968	0.0333357	ABCA1/CCR5/INHBA/TGFB1/GRAMD1A/CCL3/ABCA2/SMO/F7	9
GO:0001945	lymph vessel development	8/1950	25/16142	0.00726103	0.0440563	0.0335332	TMEM204/PDPN/VEGFC/VASH1/ACVRL1/PKD1/NR2F2/FOXC2	8
GO:0090050	positive regulation of cell migration involved in sprouting angiogenesis	8/1950	25/16142	0.00726103	0.0440563	0.0335332	SRPX2/ABL1/RHOJ/NRP1/MAP3K3/AKT3/HMOX1/FOXC2	8
GO:1900120	regulation of receptor binding	8/1950	25/16142	0.00726103	0.0440563	0.0335332	LEF1/MMP9/NOG/NRP1/LOX/IL10/HOXA3/PLCL2	8
GO:2000108	positive regulation of leukocyte apoptotic process	8/1950	25/16142	0.00726103	0.0440563	0.0335332	MEF2C/WNT5A/IL10/IDO1/CCL5/NR4A3/PIK3CB/PIK3CD	8
GO:0007548	sex differentiation	44/1950	252/16142	0.00744294	0.0451132	0.0343377	MMP14/ADCYAP1R1/ROR2/FOXF2/INHBA/STRA6/INHBB/TBX3/PDGFRB/BMP6/WNT5A/BASP1/SFRP2/SOD1/MMP19/PDGFRA/SLIT2/ICAM1/ZFPM2/CTNNB1/EIF2S2/NTRK1/AXL/FSTL3/LHFPL2/PTPRN/ANG/OSR1/TCF21/PKD1/SEMA3A/IDH1/DHH/DNAJC19/PGR/KIT/ZNF830/ROBO2/SFRP1/ERCC1/BIK/IMMP2L/INSR/TNFSF10	44
GO:0061041	regulation of wound healing	27/1950	138/16142	0.00747173	0.0452408	0.0344348	FGG/PLAU/APOE/PDPN/PLEK/FAP/PDGFB/PDGFRA/F2R/FCER1G/PLAT/MYLK/CCN4/SERPINB2/SERPINE2/TBXA2R/THBS1/PDGFA/CLEC7A/EDN1/SMOC2/FGA/CD34/F7/FOXC2/PRKG1/TSPAN8	27
GO:0030516	regulation of axon extension	20/1950	94/16142	0.00785483	0.0475112	0.0361629	LRP1/PLXNA4/APOE/SEMA7A/ABL1/LIMK1/WNT5A/FN1/SEMA3C/TNR/SHTN1/ISLR2/NRP1/SEMA4C/SEMA3A/SEMA6B/TRPV2/IFRD1/L1CAM/MEGF8	20
GO:0010518	positive regulation of phospholipase activity	14/1950	58/16142	0.00794037	0.0479293	0.0364812	ADCYAP1R1/C5AR1/PDGFRB/RASGRP4/EDNRA/PDGFRA/LPAR1/PLA2G5/ANG/HTR2B/HTR2A/PLCG1/CCL5/KIT	14
GO:0042130	negative regulation of T cell proliferation	14/1950	58/16142	0.00794037	0.0479293	0.0364812	LRRC32/GPNMB/PDCD1LG2/TGFB1/VTCN1/LILRB2/HAVCR2/SPN/TWSG1/VSIG4/IL10/CD86/IDO1/DLG5	14
GO:2000736	regulation of stem cell differentiation	23/1950	113/16142	0.00800864	0.0482915	0.0367568	RUNX1/ABL1/OSM/SEMA3C/SOX5/HOXB4/PDGFRA/LTBP3/PSMD6/LBH/PSMA3/PTN/LDB1/STAT3/PSMC6/YAP1/GDNF/HSPA9/PSMA4/BMP7/TAL1/NOTCH1/SETD1A	23
GO:0061097	regulation of protein tyrosine kinase activity	19/1950	88/16142	0.00802598	0.0483462	0.0367985	PTPRC/NOX4/SHC1/THY1/NCF1/SH3BP5/FCGR1A/PDGFB/CASS4/CSF1R/LILRA5/GPRC5B/APP/DLG4/CD24/CCL5/SOCS5/TAL1/GAS6	19
GO:1904062	regulation of cation transmembrane transport	54/1950	323/16142	0.00810566	0.0487758	0.0371255	CEMIP/ABL1/MMP9/MEF2C/THY1/KCNAB2/TGFB1/EHD3/CACNB3/HECW1/CNKSR3/KCNMB1/CACNA2D1/FXYD6/TWIST1/SCN2B/F2R/EPHB2/LRRC55/DPP10/GEM/PIK3CG/SHISA6/CLIC2/KCNS2/TSPAN13/SHANK1/APP/NETO1/DLG4/TREM2/ANXA3/OSR1/ANK2/NLGN2/JPH4/PLCG1/COX17/RGS4/BDKRB1/NEDD4L/REM1/KCNJ2/HSPA2/GPD1L/JPH1/KCNIP1/KCNC1/GRIN2A/HOMER1/JPH2/CACNA1C/LRRC7/YWHAH	54
GO:0046579	positive regulation of Ras protein signal transduction	15/1950	64/16142	0.00813986	0.048881	0.0372055	MAP4K4/COL3A1/SHC1/ROBO1/DGKI/PDGFRB/RASGRP4/LPAR1/F2R/NOTCH2/NTRK1/RASGRP1/F2RL2/DYNLT1/NOTCH1	15
GO:0051965	positive regulation of synapse assembly	15/1950	64/16142	0.00813986	0.048881	0.0372055	SRPX2/SYNDIG1/EPHB3/ADGRB2/THBS2/FLRT1/CLSTN3/EPHB2/CLSTN2/NTRK1/NLGN2/TPBG/DLG5/CLSTN1/SLITRK5	15
GO:0046488	phosphatidylinositol metabolic process	32/1950	172/16142	0.00828158	0.049681	0.0378144	PIP5K1C/PIP5K1B/PIGF/PLEK/PDGFRB/SLC27A1/AGAP2/PIP4K2B/PDGFB/PLCD4/PI4K2A/SH3YL1/PLA2G5/INPPL1/CSF1R/PIK3CG/PIK3R5/PDGFA/HTR2B/PIGP/VAC14/IMPA2/SYNJ2/HTR2A/DPM1/PLA2G4A/SOCS5/CDS1/PIP4K2A/PLEKHA2/PIK3CB/PIK3CD	32
GO:0022037	metencephalon development	22/1950	107/16142	0.00830606	0.0497767	0.0378873	GLI2/GLI1/FCGR2B/ABL1/AIF1/LPAR1/PTN/SEMA4C/SERPINE2/LDB1/ZNF365/DAB1/SSTR2/RERE/GNPAT/NLGN4X/NAGLU/FAIM2/COX1/SMO/ND4/KCNC1	22
GO:0001502	cartilage condensation	6/1950	16/16142	0.0084193	0.0498925	0.0379754	ROR2/MGP/BMP1/COL11A1/PKD1/THRA	6
GO:0002295	T-helper cell lineage commitment	6/1950	16/16142	0.0084193	0.0498925	0.0379754	SPN/IL6/LOXL3/IL12RB1/STAT3/IRF4	6
GO:0021534	cell proliferation in hindbrain	6/1950	16/16142	0.0084193	0.0498925	0.0379754	GLI2/GLI1/C5AR1/RERE/SMO/SLC6A4	6
GO:0022038	corpus callosum development	6/1950	16/16142	0.0084193	0.0498925	0.0379754	EPHB3/TSKU/LPAR1/EPHB2/ZEB2/NIN	6
GO:0030889	negative regulation of B cell proliferation	6/1950	16/16142	0.0084193	0.0498925	0.0379754	FCGR2B/TYROBP/MNDA/IL10/BTK/CD300A	6
GO:0035988	chondrocyte proliferation	6/1950	16/16142	0.0084193	0.0498925	0.0379754	MMP14/COMP/MMP16/DDR2/HMGA2/STC1	6
GO:0045072	regulation of interferon-gamma biosynthetic process	6/1950	16/16142	0.0084193	0.0498925	0.0379754	INHBA/CD276/TLR8/CEBPG/CLEC7A/TLR7	6
GO:0061548	ganglion development	6/1950	16/16142	0.0084193	0.0498925	0.0379754	NRP2/CTNNB1/UNC5C/NRP1/SEMA3A/RGS4	6
GO:0071625	vocalization behavior	6/1950	16/16142	0.0084193	0.0498925	0.0379754	SRPX2/SHANK1/CNTNAP2/DLG4/BRINP1/NLGN4X	6
[truncated: 2 more rows]
