# Supplementary material for: Morphology-guided transcriptomic analysis of human pancreatic cancer organoids reveals microenvironmental signals that enhance invasion
Source: J Clin Invest. 2023 Apr 17;133(8):e162054. doi: 10.1172/JCI162054 (PMC10104894; doi:10.1172/JCI162054)
Supplement: Supplemental table 5 [file jci-133-162054-s036.xlsx]

## Sheet: DE results
geneid	Gene name	pvalue tG1	padj tG1	l2fc tG1	z-score tG1	pvalue tG2	padj tG2	l2fc tG2	z-score tG2	pvalue tG3	padj tG3	l2fc tG3	z-scoree tG3
ENSG00000162849	KIF26B	5.5612e-22	9.23306e-18	1.93476	9.63734	0.00754114	0.126105	0.732441	2.67195	0.0165133	0.0988246	0.664523	2.39737
ENSG00000140465	CYP1A1	8.89205e-22	9.23306e-18	-1.8592	-9.58903	0.249006	0.949101	-0.285365	-1.15277	3.74978e-05	0.00199327	-0.594539	-4.12238
ENSG00000169071	ROR2	4.55853e-20	3.15557e-16	1.61685	9.17398	0.613325	0.998838	-0.251394	-0.505333	0.829019	0.919211	-0.0886888	-0.21596
ENSG00000140807	NKD1	3.58429e-18	1.86088e-14	2.1899	8.69126	0.000160571	0.00249904	1.08696	3.77412	0.617576	0.796491	0.263775	0.499289
ENSG00000138795	LEF1	3.40829e-17	1.4156e-13	2.65796	8.43165	0.528018	0.997789	0.398518	0.631034	0.215478		1.12076	1.23864
ENSG00000107796	ACTA2	6.01687e-17	2.08254e-13	2.67316	8.36489	0.0540334	0.541584	-0.399206	-1.92657	0.311821	0.550594	0.811198	1.01141
ENSG00000149257	SERPINH1	1.05952e-16	2.95504e-13	1.1925	8.29792	0.994824	0.999621	-0.00127749	-0.00648662	0.040447	0.168613	0.349555	2.04915
ENSG00000075618	FSCN1	1.13836e-16	2.95504e-13	0.883728	8.28938	0.397169	0.986435	-0.184706	-0.846688	1.74407e-08	6.22129e-06	1.00419	5.63564
ENSG00000111087	GLI1	2.37939e-15	5.4903e-12	3.27348	7.91978	0.757427	0.999577	-0.396198	-0.308861	0.693116		0.401601	0.39463
ENSG00000170373	CST1	3.96032e-15	8.2244e-12	2.46538	7.85618	0.102233	0.732457	-0.978305	-1.63412	0.813212	0.911985	0.219268	0.236284
ENSG00000002746	HECW1	9.7115e-15	1.75077e-11	2.33912	7.74298	0.762088	0.999577	0.398784	0.302741	0.922915		-0.127404	-0.096763
ENSG00000049540	ELN	1.01166e-14	1.75077e-11	3.34354	7.73778	0.221105	0.920479	0.7373	1.2236	0.188295	0.414382	0.649564	1.31564
ENSG00000183688	RFLNB	1.21798e-14	1.94568e-11	1.71501	7.71414	0.117315	0.773139	0.486394	1.56614	0.294912	0.535863	0.614265	1.04741
ENSG00000112655	PTK7	1.66765e-14	2.47373e-11	1.73075	7.67396	0.0116826	0.185459	0.532302	2.52159	0.620875	0.798578	0.323833	0.49461
ENSG00000129038	LOXL1	3.82192e-14	5.29132e-11	1.49954	7.56691	0.682416	0.999577	0.112427	0.409169	0.0975969	0.281474	0.635508	1.65662
ENSG00000120708	TGFBI	7.42459e-14	9.33123e-11	2.13871	7.48014	0.157306	0.856414	1.51204	1.41419	0.45581	0.68203	0.739593	0.745764
ENSG00000121005	CRISPLD1	7.63861e-14	9.33123e-11	2.5993	7.4764	0.388455	0.985672	-0.724644	-0.862422	0.0961257		2.20005	1.66393
ENSG00000103196	CRISPLD2	1.71904e-13	1.9833e-10	2.32286	7.36901	0.711264	0.999577	0.125975	0.370158	0.490517	0.708677	0.483875	0.689487
ENSG00000171812	COL8A2	2.57831e-13	2.81809e-10	1.92273	7.31477	0.879769	0.999577	0.0632363	0.151262	0.241831	0.478788	0.506721	1.17042
ENSG00000117122	MFAP2	3.07531e-13	3.19325e-10	2.79376	7.29106	0.0588679	0.568816	0.959689	1.88918	0.823986	0.916706	0.136547	0.222421
ENSG00000065325	GLP2R	3.27641e-13	3.24005e-10	2.49977	7.28252	0.369784	0.983772	-0.996055	-0.896878	0.504286		0.527331	0.667761
ENSG00000106483	SFRP4	3.50453e-13	3.30812e-10	3.12369	7.27344	0.88035	0.999577	-0.149899	-0.150525	0.765009		0.16804	0.29891
ENSG00000106819	ASPN	5.24716e-13	4.73773e-10	3.42967	7.21874	0.922785	0.999577	0.0479252	0.0969268	0.435981	0.664985	-0.476861	-0.778998
ENSG00000211448	DIO2	6.00012e-13	5.19185e-10	2.70985	7.20048	0.799602	0.999577	-0.146881	-0.253862	0.718608		-0.227614	-0.360319
ENSG00000114853	ZBTB47	6.25091e-13	5.19251e-10	0.672356	7.19489	0.801623	0.999577	-0.0495758	-0.251247	0.097545	0.281444	0.359301	1.65687
ENSG00000185269	NOTUM	7.26732e-13	5.80463e-10	2.72466	7.17431	0.110342	0.752838	1.40127	1.59666	0.758394		0.313298	0.307591
ENSG00000132854	KANK4	1.05898e-12	8.14514e-10	3.11556	7.12262	0.0044692	0.080024	3.09398	2.84299	0.818149	0.914773	0.318484	0.229927
ENSG00000253304	TMEM200B	2.2961e-12	1.70297e-09	1.65568	7.01521	0.778574	0.999577	-0.114853	-0.281178	0.638619		0.229324	0.469631
ENSG00000185052	SLC24A3	2.6014e-12	1.86287e-09	1.73593	6.99773	0.347105	0.980416	0.384495	0.94022	0.473979	0.695356	0.471425	0.71602
ENSG00000196569	LAMA2	2.7721e-12	1.91894e-09	2.41298	6.98882	0.0261423	0.3351	0.589799	2.22409	0.701647	0.848575	0.371488	0.383098
ENSG00000107957	SH3PXD2A	3.36016e-12	2.25098e-09	1.035	6.96177	0.303565	0.974768	0.262378	1.02882	0.0898362	0.267641	0.298989	1.69626
ENSG00000129009	ISLR	4.48989e-12	2.9138e-09	2.96293	6.92083	0.0697906	0.627455	1.11575	1.81327	0.138811	0.347043	1.4018	1.48023
ENSG00000081237	PTPRC	5.95711e-12	3.74883e-09	3.24555	6.88067	0.091744	0.70014	1.40016	1.68627	0.301271		0.636432	1.03371
ENSG00000196735	HLA-DQA1	8.78977e-12	5.36874e-09	2.84997	6.82505	0.129874	0.795914	1.0621	1.5146	0.995222		-0.00442229	-0.00598815
ENSG00000241644	INMT	1.11026e-11	6.58763e-09	2.45126	6.79143	0.476344	0.996198	-0.777981	-0.712196	0.620526		0.421547	0.495105
ENSG00000144668	ITGA9	1.28016e-11	7.38474e-09	2.84458	6.77086	0.764652	0.999577	-0.292264	-0.299377	0.0691694		-1.72429	-1.81731
ENSG00000157227	MMP14	1.33478e-11	7.49172e-09	1.28611	6.76482	0.00670974	0.112596	0.473582	2.71092	0.0264928	0.130823	0.500633	2.21891
ENSG00000140931	CMTM3	1.90322e-11	1.03557e-08	1.3918	6.71326	0.00987473	0.160992	0.905876	2.58019	0.276222	0.514949	0.278745	1.08885
ENSG00000043462	LCP2	1.94479e-11	1.03557e-08	2.32	6.71011	0.262745	0.957313	0.687223	1.11993	0.215073		0.811221	1.23974
ENSG00000147257	GPC3	2.09617e-11	1.08828e-08	2.41165	6.69916	0.701098	0.999577	-0.338231	-0.383838	0.561642		0.398878	0.580404
ENSG00000172578	KLHL6	2.19252e-11	1.11054e-08	3.07702	6.69259	0.424457	0.991576	1.0896	0.798712	0.930396		0.135086	0.0873472
ENSG00000198467	TPM2	2.60809e-11	1.28957e-08	1.45318	6.66716	0.974011	0.999577	0.00664822	0.0325784	0.670109	0.829524	0.324461	0.425998
ENSG00000135643	KCNMB4	3.00666e-11	1.45208e-08	1.5876	6.64624	0.385659	0.984733	-0.714328	-0.867517	0.147812		0.737565	1.4473
ENSG00000105472	CLEC11A	3.3888e-11	1.59944e-08	1.61306	6.6286	0.963069	0.999577	0.0136431	0.0463031	0.648021	0.816349	0.285624	0.456514
ENSG00000132000	PODNL1	3.64283e-11	1.68113e-08	1.81393	6.61792	0.998732	0.999669	0.000895441	0.00158937	0.191806		0.627077	1.30525
ENSG00000123096	SSPN	4.47993e-11	1.98376e-08	1.77079	6.58727	0.965605	0.999577	0.0106933	0.0431216	0.799015	0.90459	-0.0717664	-0.254622
ENSG00000127083	OMD	4.56518e-11	1.98376e-08	3.22885	6.58447	0.70191	0.999577	1.18876	0.382744	0.238861		-3.15838	-1.17784
ENSG00000106571	GLI3	4.58517e-11	1.98376e-08	2.03341	6.58382	0.0116203	0.185338	0.958286	2.52347	0.774239	0.891212	0.186925	0.286835
ENSG00000118257	NRP2	4.8101e-11	2.03329e-08	1.54298	6.5767	0.672619	0.999577	-0.126554	-0.422556	8.11658e-05	0.0035722	0.946231	3.94093
ENSG00000112562	SMOC2	4.89549e-11	2.03329e-08	2.02296	6.57408	0.00479671	0.0860235	-1.64563	-2.82038	0.151569		-1.24828	-1.43401
ENSG00000148948	LRRC4C	5.48979e-11	2.23542e-08	2.43052	6.55701	0.587534	0.998838	1.06037	0.542413	0.868928		-0.31138	-0.16502
ENSG00000184922	FMNL1	5.71455e-11	2.28219e-08	1.47604	6.55102	0.995445	0.999621	-0.00160863	-0.00570847	4.03066e-05	0.00206172	1.08993	4.10572
ENSG00000031081	ARHGAP31	6.02606e-11	2.36119e-08	1.19495	6.54309	0.0301163	0.378941	0.65304	2.16856	0.941261	0.976638	0.0185147	0.0736846
ENSG00000165029	ABCA1	6.72204e-11	2.52409e-08	2.06247	6.52673	1.04786e-06	9.42568e-06	1.24339	4.88243	0.00926311	0.0701853	0.390033	2.60219
ENSG00000091656	ZFHX4	6.8023e-11	2.52409e-08	1.82882	6.52495	0.622876	0.998838	-0.31116	-0.491778	0.747816		-0.272181	-0.32152
ENSG00000198796	ALPK2	6.80643e-11	2.52409e-08	2.17208	6.52486	0.00867277	0.141539	2.00166	2.62469	0.433708		0.655299	0.782862
ENSG00000137868	STRA6	7.29069e-11	2.65624e-08	2.65993	6.51455	0.0852796	0.680432	1.44935	1.72084	0.234516	0.470438	0.610146	1.18881
ENSG00000188921	HACD4	8.67291e-11	3.03235e-08	1.66589	6.48844	0.642147	0.998838	0.249504	0.464699	0.452597		-0.653033	-0.751093
ENSG00000172638	EFEMP2	8.81883e-11	3.03235e-08	1.53812	6.48593	0.13936	0.816104	0.49224	1.47818	0.994605	0.997107	-0.00261225	-0.0067611
ENSG00000130508	PXDN	8.85307e-11	3.03235e-08	1.70637	6.48534	0.00226988	0.0446404	0.782118	3.05244	0.54663	0.748819	0.554407	0.602818
ENSG00000137094	DNAJB5	8.90709e-11	3.03235e-08	1.14805	6.48442	0.485375	0.996198	0.220192	0.697684	0.693926	0.844132	-0.215696	-0.393533
ENSG00000198121	LPAR1	9.34893e-11	3.13144e-08	1.01276	6.47712	0.469848	0.996135	-0.163468	-0.722727	0.832587	0.920725	0.0487005	0.211385
ENSG00000116962	NID1	9.64238e-11	3.17847e-08	1.7587	6.47245	0.000157329	0.00246544	0.743815	3.77921	0.483631	0.703945	0.614184	0.700475
ENSG00000126785	RHOJ	1.10632e-10	3.58984e-08	1.35821	6.45166	0.885291	0.999577	0.0527083	0.144265	0.772388	0.890661	0.163492	0.289253
ENSG00000233098	CCDC144NL-AS1	1.1633e-10	3.71666e-08	2.42879	6.44405	0.490689	0.996198	-0.929342	-0.689213	0.0887785		3.04349	1.70188
ENSG00000105664	COMP	1.18138e-10	3.71724e-08	3.3389	6.44171	0.802698	0.999577	0.291281	0.249856	0.607333	0.79008	0.553433	0.513884
ENSG00000110080	ST3GAL4	1.35057e-10	4.1246e-08	0.863438	6.42137	0.219163	0.920095	-0.323995	-1.22876	0.000984764	0.0180874	0.464338	3.29484
ENSG00000152377	SPOCK1	1.45249e-10	4.37159e-08	2.25647	6.41028	0.000361408	0.0060573	1.17081	3.56677	0.413394	0.646988	0.69084	0.817935
ENSG00000173391	OLR1	1.53054e-10	4.54067e-08	4.29694	6.4023	0.0138866	0.209335	2.37062	2.46018	0.144967		1.01054	1.45754
ENSG00000171502	COL24A1	1.75518e-10	5.13378e-08	2.32572	6.38136	0.899674	0.999577	-0.155272	-0.126073	0.789678		0.263462	0.266729
ENSG00000265735	RN7SL5P	1.80708e-10	5.21218e-08	-6.12871	-6.3769	0.000108367	0.0016563	-6.04422	-3.87105	0.465843		2.22897	0.72926
ENSG00000172716	SLFN11	1.99628e-10	5.679e-08	1.31936	6.36163	0.0169513	0.243934	-0.90597	-2.38776	0.1452	0.356354	-0.795233	-1.4567
ENSG00000134901	POGLUT2	2.23385e-10	6.26896e-08	0.952231	6.34434	0.825005	0.999577	-0.0651247	-0.221113	0.756855	0.880936	-0.0946412	-0.309614
ENSG00000187474	FPR3	2.6422e-10	7.31607e-08	4.2634	6.31844	2.20088e-05	0.000330624	5.17079	4.24347	0.0354243		1.49629	2.10347
ENSG00000119699	TGFB3	3.25909e-10	8.90547e-08	2.20281	6.28592	0.116994	0.773056	0.408375	1.56752	0.352928	0.591925	0.332521	0.928925
ENSG00000124491	F13A1	3.59707e-10	9.70135e-08	2.05369	6.27058	0.815442	0.999577	0.333333	0.233411	0.695091		-0.322286	-0.391955
ENSG00000154096	THY1	3.73437e-10	9.94252e-08	2.52051	6.26474	0.818986	0.999577	-0.115442	-0.22885	0.250097	0.487334	1.14618	1.15011
ENSG00000188959	C9orf152	5.25211e-10	1.38064e-07	-1.36963	-6.21138	0.568377	0.998568	-0.11939	-0.570444	0.233227	0.469398	-0.319582	-1.19209
ENSG00000167178	ISLR2	5.35198e-10	1.38931e-07	2.66583	6.20842	0.318226	0.978541	-1.96126	-0.99811	0.459422		0.905783	0.739799
ENSG00000185565	LSAMP	5.74806e-10	1.4737e-07	2.90122	6.19719	0.547522	0.997861	0.530309	0.601478	0.968547	0.98779	-0.0286834	-0.0394306
ENSG00000134668	SPOCD1	6.04143e-10	1.53003e-07	1.5818	6.18935	0.568788	0.998622	0.235827	0.569837	0.22507	0.460085	0.64215	1.21316
ENSG00000086991	NOX4	6.26607e-10	1.5678e-07	3.05938	6.18359	0.612848	0.998838	0.677208	0.506012	0.739703		0.338233	0.332247
ENSG00000162576	MXRA8	7.19214e-10	1.77809e-07	2.25093	6.1618	0.00240765	0.0469628	1.03856	3.03471	0.0952114	0.277546	1.37496	1.66853
ENSG00000099953	MMP11	7.48746e-10	1.82932e-07	1.89157	6.15543	0.0120223	0.186705	0.691062	2.51149	0.260205	0.499021	0.554899	1.12591
ENSG00000082512	TRAF5	7.85432e-10	1.89664e-07	0.8455	6.14784	0.902232	0.999577	0.0305093	0.122842	0.3897	0.625504	-0.325032	-0.860161
ENSG00000134775	FHOD3	8.23106e-10	1.96476e-07	2.17631	6.14041	0.892877	0.999577	0.0749152	0.134665	0.00893672	0.0688273	0.815384	2.61447
ENSG00000168461	RAB31	8.46272e-10	1.99711e-07	1.32656	6.136	0.187333	0.90054	0.257369	1.31851	0.192116	0.419278	0.322029	1.30434
ENSG00000149380	P4HA3	8.64627e-10	2.0175e-07	2.31346	6.13258	0.0403424	0.456219	0.893707	2.05023	0.16386	0.382023	0.953042	1.39221
ENSG00000172349	IL16	9.37879e-10	2.14716e-07	2.29169	6.11964	0.305339	0.976127	0.54105	1.02505	0.108521	0.299388	0.881779	1.60488
ENSG00000114450	GNB4	9.40877e-10	2.14716e-07	1.76848	6.11913	0.620747	0.998838	0.16409	0.494793	0.490779	0.708769	-0.317569	-0.68907
ENSG00000100985	MMP9	1.12267e-09	2.50902e-07	2.97977	6.09092	0.00211971	0.0419128	1.91708	3.07293	0.0169077	0.100369	1.44717	2.38871
ENSG00000197043	ANXA6	1.12361e-09	2.50902e-07	1.29954	6.09078	0.262912	0.957313	-0.333032	-1.11954	0.510047	0.723114	0.191162	0.658764
ENSG00000172061	LRRC15	1.24526e-09	2.75109e-07	2.50331	6.07431	0.7019	0.999577	0.609209	0.382757	0.0182034		2.14649	2.36145
ENSG00000123560	PLP1	1.52191e-09	3.32689e-07	3.13131	6.04203	0.628708	0.998838	0.470506	0.483546	1.5482e-09	1.06802e-06	-3.71061	-6.03926
ENSG00000121753	ADGRB2	1.54274e-09	3.33729e-07	1.70084	6.03983	0.704442	0.999577	0.162616	0.379331	0.96673	0.987164	0.0188511	0.0417103
ENSG00000183580	FBXL7	1.9091e-09	4.08724e-07	1.96181	6.00536	0.382076	0.984487	-0.435761	-0.874078	0.623406		0.321437	0.491029
ENSG00000134986	NREP	2.00209e-09	4.24259e-07	1.66961	5.99764	0.136523	0.809594	0.387264	1.48886	0.38723	0.62309	0.346416	0.864651
ENSG00000111817	DSE	2.03217e-09	4.26283e-07	1.45795	5.99521	0.344357	0.980416	0.231482	0.945591	0.450019	0.676608	0.226497	0.755384
ENSG00000213949	ITGA1	2.0608e-09	4.27967e-07	1.52376	5.99294	0.063628	0.593022	0.402874	1.85478	0.785021	0.897215	0.245731	0.272781
ENSG00000125869	LAMP5	2.17291e-09	4.46781e-07	2.38871	5.98432	0.0229215	0.300055	1.04519	2.27474	0.0962936		1.03605	1.66309
ENSG00000182492	BGN	2.28163e-09	4.64536e-07	2.56585	5.97637	0.0392983	0.450856	0.60357	2.06105	0.182794	0.406593	1.53958	1.3322
ENSG00000088882	CPXM1	2.50309e-09	5.04676e-07	2.57343	5.96125	0.32615	0.978541	0.990327	0.981899	0.764193	0.8849	0.183664	0.299979
ENSG00000156466	GDF6	2.64529e-09	5.28219e-07	2.13082	5.95222	0.57302	0.998838	-1.12737	-0.563609	0.603729		-0.958876	-0.519045
ENSG00000074047	GLI2	2.79932e-09	5.53652e-07	0.982344	5.94295	0.0305992	0.381055	0.538869	2.16225	0.174263	0.396065	0.29147	1.35863
ENSG00000172986	GXYLT2	2.92358e-09	5.72773e-07	2.1042	5.93583	0.278271	0.969387	0.663027	1.08421	0.590501		0.347816	0.53811
ENSG00000103241	FOXF1	3.07133e-09	5.96097e-07	1.96775	5.92774	0.607598	0.998838	0.212946	0.513505	0.290684	0.530813	-0.714033	-1.05662
ENSG00000117385	P3H1	3.10691e-09	5.97419e-07	0.75741	5.92585	0.396093	0.986435	0.183617	0.84862	0.454643	0.6809	0.19547	0.747697
ENSG00000163430	FSTL1	3.21194e-09	6.11948e-07	1.64595	5.92038	0.053001	0.535066	0.695787	1.93491	0.873992	0.943471	0.0400487	0.158589
ENSG00000140937	CDH11	3.37778e-09	6.34476e-07	2.37355	5.9121	0.335356	0.978541	-0.467505	-0.963382	0.524428	0.733452	0.566352	0.636535
ENSG00000115380	EFEMP1	3.39129e-09	6.34476e-07	1.24671	5.91144	0.903653	0.999577	-0.0407705	-0.121049	0.0232889	0.121462	-0.328226	-2.26866
ENSG00000116774	OLFML3	3.44121e-09	6.38068e-07	2.19972	5.90903	0.2038	0.911753	0.387259	1.2708	0.597734	0.784269	0.451669	0.527663
ENSG00000175352	NRIP3	3.64394e-09	6.69679e-07	1.05899	5.8996	0.108537	0.747683	-0.779657	-1.60481	0.231429		0.592722	1.19669
ENSG00000197253	TPSB2	3.77228e-09	6.87184e-07	2.69681	5.89388	0.000612191	0.0105749	3.06046	3.42616	0.792974		-0.191698	-0.262451
ENSG00000180340	FZD2	3.89979e-09	7.04234e-07	1.7963	5.88839	0.852334	0.999577	-0.111718	-0.186142	0.052125	0.195418	0.898607	1.9421
ENSG00000172935	MRGPRF	4.09035e-09	7.27684e-07	2.30872	5.8805	0.509932	0.997789	-0.286298	-0.658944	0.420523	0.652345	0.459962	0.805514
ENSG00000106809	OGN	4.09973e-09	7.27684e-07	2.94744	5.88012	0.0584125	0.56811	2.24231	1.89259	0.666535		-0.358974	-0.430908
ENSG00000138185	ENTPD1	4.146e-09	7.29662e-07	2.4587	5.87826	0.728898	0.999577	0.215292	0.346592	0.216943	0.450972	-0.630003	-1.2347
ENSG00000197646	PDCD1LG2	4.42561e-09	7.72325e-07	1.97103	5.86745	0.631653	0.998838	0.297367	0.479401	0.494839		0.536466	0.682632
ENSG00000162745	OLFML2B	4.82714e-09	8.28473e-07	2.53865	5.85302	0.189646	0.902373	0.599725	1.31163	0.947121	0.979344	0.0704954	0.0663226
ENSG00000166482	MFAP4	4.89735e-09	8.32395e-07	2.62093	5.85062	0.290382	0.973686	0.461084	1.05728	0.470809	0.693375	0.568678	0.721163
ENSG00000141753	IGFBP4	4.93523e-09	8.32395e-07	1.4586	5.84934	0.734924	0.999577	0.0861573	0.338582	0.303776	0.544667	0.48689	1.02837
ENSG00000017427	IGF1	4.97024e-09	8.32395e-07	3.39589	5.84817	0.383293	0.984487	1.80457	0.871845	0.438856		-0.622765	-0.774127
ENSG00000132386	SERPINF1	5.03507e-09	8.36506e-07	2.176	5.84601	0.186124	0.89758	0.422837	1.32213	0.0783891	0.246649	0.432202	1.76011
ENSG00000135094	SDS	5.38399e-09	8.87375e-07	3.79321	5.83485	0.000256187	0.00425286	6.14632	3.65599	0.894091		0.232854	0.133129
ENSG00000183386	FHL3	5.45757e-09	8.92421e-07	0.827861	5.83258	0.837511	0.999577	-0.0484572	-0.205078	0.308007	0.548264	0.221553	1.01941
ENSG00000123384	LRP1	5.5187e-09	8.95366e-07	1.56288	5.83073	0.0110157	0.177087	0.625519	2.5422	0.0237353	0.122656	0.517193	2.26139
ENSG00000106991	ENG	5.66213e-09	9.11312e-07	1.89668	5.82644	0.401665	0.988382	0.174359	0.838651	0.679274	0.835949	0.35341	0.413454
ENSG00000143341	HMCN1	5.70475e-09	9.11312e-07	2.79509	5.82519	0.449928	0.993301	0.278801	0.755535	0.858006	0.93411	-0.14975	-0.178913
ENSG00000084636	COL16A1	6.04841e-09	9.58835e-07	1.55556	5.81541	0.829651	0.999577	0.0494725	0.215149	0.595945	0.783451	0.153521	0.530241
ENSG00000142694	EVA1B	6.18297e-09	9.7274e-07	0.921731	5.81173	0.698723	0.999577	0.099771	0.387045	0.000506193	0.0120502	0.592182	3.47746
ENSG00000122786	CALD1	6.31411e-09	9.85903e-07	1.43322	5.80822	0.049786	0.51617	0.469734	1.9618	0.417724	0.650571	-0.525133	-0.810377
ENSG00000143786	CNIH3	6.62208e-09	1.02147e-06	1.55647	5.80024	0.598735	0.998838	0.270315	0.52622	0.0758343	0.242166	-0.769842	-1.77539
ENSG00000140092	FBLN5	6.64026e-09	1.02147e-06	1.87647	5.79978	0.0956766	0.713126	0.475567	1.66618	0.896003	0.953805	-0.102787	-0.130712
ENSG00000158714	SLAMF8	6.85807e-09	1.04722e-06	3.43673	5.79436	0.72405	0.999577	1.01037	0.353051	0.424876		0.625442	0.797991
ENSG00000189058	APOD	7.53527e-09	1.14223e-06	1.86774	5.77854	0.0218712	0.292282	-0.81505	-2.2926	0.314797	0.553018	0.630372	1.00521
ENSG00000050165	DKK3	7.59028e-09	1.14223e-06	2.0523	5.77731	0.948431	0.999577	0.0188791	0.0646768	0.779401	0.893702	0.301843	0.280099
ENSG00000100146	SOX10	7.69969e-09	1.15036e-06	2.73364	5.7749	0.897043	0.999577	-0.399474	-0.129398	0.00244202		-4.05345	-3.03044
ENSG00000183876	ARSI	7.96544e-09	1.18156e-06	1.94319	5.76919	0.300552	0.973935	0.507722	1.03525	0.183747		0.883879	1.32931
ENSG00000120594	PLXDC2	8.0473e-09	1.18524e-06	1.7539	5.76746	0.0196941	0.269164	0.574961	2.33213	0.668312	0.82806	-0.16675	-0.428466
ENSG00000114698	PLSCR4	8.11312e-09	1.18652e-06	1.2103	5.76609	0.182702	0.89483	0.265803	1.33248	0.780061	0.893969	-0.0661355	-0.27924
ENSG00000101236	RNF24	8.34145e-09	1.21138e-06	0.829819	5.76141	0.32575	0.978541	0.180472	0.982711	0.0754958	0.241664	0.257516	1.77744
ENSG00000175356	SCUBE2	8.54196e-09	1.23188e-06	1.87889	5.7574	0.38621	0.984834	-0.649228	-0.866512	0.987302		-0.00894119	-0.0159157
ENSG00000178202	POGLUT3	9.65042e-09	1.36735e-06	0.962436	5.73676	0.346477	0.980416	0.187016	0.941445	0.0621094	0.216314	-0.409162	-1.86551
ENSG00000162493	PDPN	9.68748e-09	1.36735e-06	2.15272	5.73611	0.0874798	0.690827	0.787989	1.70884	0.761844	0.88331	0.289571	0.303061
ENSG00000158186	MRAS	9.73664e-09	1.36735e-06	0.832825	5.73525	0.386767	0.984999	0.245435	0.865496	0.681937	0.836795	-0.115106	-0.409821
ENSG00000122176	FMOD	9.74467e-09	1.36735e-06	1.76336	5.73511	0.850552	0.999577	-0.0603785	-0.188414	0.929935	0.969964	0.057088	0.0879262
ENSG00000213190	MLLT11	9.87636e-09	1.37653e-06	1.3435	5.73284	0.0469014	0.500149	0.861064	1.98719	0.0237859	0.122746	0.672319	2.26057
ENSG00000182218	HHIPL1	1.00466e-08	1.39092e-06	1.66666	5.72994	0.300386	0.973935	-0.480157	-1.03561	0.350495	0.589449	0.44899	0.93363
ENSG00000162511	LAPTM5	1.02237e-08	1.40607e-06	2.16209	5.72697	0.0376441	0.435198	0.784328	2.07871	0.0200788	0.111728	0.819583	2.32487
ENSG00000170956	CEACAM3	1.04414e-08	1.42656e-06	-2.24646	-5.7234	0.261723	0.9571	-1.57462	-1.12233	0.237013		0.804151	1.18249
ENSG00000113657	DPYSL3	1.07412e-08	1.45525e-06	2.26258	5.71859	0.103597	0.735268	0.518107	1.62766	0.186414	0.41154	0.474069	1.32126
ENSG00000130635	COL5A1	1.07916e-08	1.45525e-06	2.76779	5.71779	1.40937e-07	7.61659e-07	1.53656	5.26402	0.139132	0.347445	1.61655	1.47903
ENSG00000130176	CNN1	1.10666e-08	1.4827e-06	2.27537	5.71352	0.150417	0.842713	-0.447277	-1.43806	0.133864	0.339925	0.852546	1.49904
ENSG00000134121	CHL1	1.16509e-08	1.54692e-06	2.62771	5.70476	0.413088	0.989091	0.721295	0.818472	0.0414478		-2.08126	-2.03902
ENSG00000143196	DPT	1.17164e-08	1.54692e-06	2.91525	5.7038	0.0853048	0.680432	2.25368	1.7207	0.415806		0.681858	0.81372
ENSG00000243244	STON1	1.17693e-08	1.54692e-06	1.82639	5.70303	0.829387	0.999577	0.0980563	0.215487	0.940426	0.976308	-0.0408851	-0.0747342
ENSG00000181104	F2R	1.21081e-08	1.58145e-06	1.577	5.6982	0.112017	0.757834	0.381311	1.58919	0.915954	0.96385	-0.0697169	-0.105531
ENSG00000261327	AC134312.5	1.22772e-08	1.59351e-06	2.21388	5.69583	0.332498	0.978541	1.04661	0.969094	0.976244		-0.0259748	-0.0297779
ENSG00000102359	SRPX2	1.24508e-08	1.606e-06	1.92482	5.69344	0.0713841	0.632076	0.483994	1.80303	0.337182	0.576284	0.78278	0.959748
ENSG00000106333	PCOLCE	1.29918e-08	1.66543e-06	2.04464	5.68617	0.284706	0.973686	0.295642	1.06981	0.238448	0.475043	0.512008	1.17887
ENSG00000010610	CD4	1.34042e-08	1.70776e-06	2.2542	5.68083	0.324202	0.978541	0.571667	0.985861	0.378581	0.61575	0.50602	0.880514
ENSG00000139220	PPFIA2	1.39501e-08	1.76647e-06	2.28528	5.674	0.741461	0.999577	0.374022	0.329919	0.0585901		-2.54404	-1.89126
ENSG00000131634	TMEM204	1.40734e-08	1.77128e-06	2.24155	5.67249	0.194154	0.907627	0.63983	1.29839	0.0344819	0.153811	1.37263	2.11439
ENSG00000268388	FENDRR	1.52089e-08	1.90267e-06	1.70685	5.65919	0.486488	0.996198	0.587182	0.695906	0.208667		-0.908101	-1.25724
ENSG00000081189	MEF2C	1.55181e-08	1.9184e-06	1.30783	5.65573	0.382728	0.984487	0.243708	0.872882	0.949264	0.980144	-0.0275781	-0.0636313
ENSG00000164465	DCBLD1	1.55609e-08	1.9184e-06	1.06303	5.65526	0.110139	0.752075	0.390064	1.59757	0.966665	0.987164	-0.0106892	-0.0417913
ENSG00000113140	SPARC	1.56117e-08	1.9184e-06	2.31516	5.6547	0.255056	0.953619	0.417922	1.13815	0.353393	0.592312	0.883755	0.928029
ENSG00000135074	ADAM19	1.63259e-08	1.99436e-06	2.20361	5.64701	0.735372	0.999577	-0.187753	-0.337988	0.00296077	0.0364516	1.22871	2.97178
ENSG00000172403	SYNPO2	1.89789e-08	2.29841e-06	1.92165	5.62106	0.216556	0.920095	-0.410758	-1.23574	0.673938	0.83267	-0.229262	-0.42075
ENSG00000122641	INHBA	1.90363e-08	2.29841e-06	1.86825	5.62054	0.00386471	0.0721146	0.914635	2.889	0.484762	0.704659	0.759405	0.698664
ENSG00000143147	GPR161	1.93265e-08	2.31996e-06	1.53665	5.61792	0.00243099	0.0473051	0.96462	3.0318	0.467399	0.691229	-0.332793	-0.726717
ENSG00000169442	CD52	1.94862e-08	2.32569e-06	3.53911	5.6165	0.645051	0.998838	0.41985	0.460648	0.203206		1.21888	1.27247
ENSG00000100234	TIMP3	1.96414e-08	2.33082e-06	2.15768	5.61513	0.83943	0.999577	0.0624077	0.202623	0.4296	0.660005	0.782645	0.789876
ENSG00000116157	GPX7	1.97835e-08	2.33434e-06	1.02888	5.61388	0.364848	0.983772	0.344859	0.906167	0.217637	0.451702	-0.587452	-1.23284
ENSG00000099994	SUSD2	2.02904e-08	2.38062e-06	1.94259	5.60951	0.92888	0.999577	0.0393521	0.0892539	0.0851154	0.258512	2.15141	1.72175
ENSG00000204287	HLA-DRA	2.07805e-08	2.42443e-06	2.12579	5.60537	0.00521874	0.093638	0.733874	2.79321	0.17022	0.390452	0.396866	1.3715
ENSG00000007933	FMO3	2.24889e-08	2.60908e-06	2.30059	5.59168	0.772358	0.999577	-0.26675	-0.289292	0.0653709		1.88802	1.84271
ENSG00000177363	LRRN4CL	2.41259e-08	2.78346e-06	1.98489	5.57947	0.483459	0.996198	0.431717	0.70075	0.531727		0.356418	0.625372
ENSG00000101134	DOK5	2.43354e-08	2.79212e-06	1.02347	5.57796	0.383422	0.984487	0.343305	0.871608	0.198031	0.427327	-0.631246	-1.28718
ENSG00000071282	LMCD1	2.45021e-08	2.7958e-06	1.45018	5.57677	0.182044	0.893702	0.344566	1.33449	0.283117	0.522296	0.387216	1.07334
ENSG00000154721	JAM2	2.49026e-08	2.82596e-06	1.8683	5.57395	0.901954	0.999577	-0.113096	-0.123194	0.949632		-0.0514082	-0.063169
ENSG00000105137	SYDE1	2.54285e-08	2.86996e-06	1.64469	5.57031	0.565227	0.998274	0.139427	0.575094	0.347943	0.587197	0.432235	0.938586
ENSG00000176971	FIBIN	2.58599e-08	2.90287e-06	2.26985	5.56738	0.437968	0.993301	0.332618	0.77563	0.630496	0.804895	0.263099	0.481029
ENSG00000143494	VASH2	2.63082e-08	2.93732e-06	1.62653	5.56438	0.112972	0.760278	1.06966	1.58498	0.723459		-0.336623	-0.353839
ENSG00000141756	FKBP10	2.68695e-08	2.98395e-06	1.3812	5.5607	0.373366	0.983772	-0.213177	-0.890185	0.435837	0.66484	0.577767	0.779242
ENSG00000204262	COL5A2	2.88234e-08	3.16795e-06	2.42138	5.54844	0.155243	0.852989	0.527665	1.42125	0.47493	0.696267	0.764684	0.71448
ENSG00000115232	ITGA4	2.88314e-08	3.16795e-06	2.1434	5.54839	0.364687	0.983772	0.432398	0.906471	0.293089	0.533552	-0.583109	-1.05137
ENSG00000185811	IKZF1	3.08221e-08	3.36266e-06	2.17581	5.5367	0.855157	0.999577	0.195518	0.182542	0.817491		0.176284	0.230774
ENSG00000135929	CYP27A1	3.09274e-08	3.36266e-06	1.42497	5.5361	0.520574	0.997789	0.172406	0.642461	0.434565	0.663797	0.216045	0.781403
ENSG00000187634	SAMD11	3.14971e-08	3.40677e-06	2.86785	5.5329	0.37124	0.983772	0.705875	0.894153	0.570314		0.47037	0.567588
ENSG00000087116	ADAMTS2	3.18633e-08	3.42852e-06	2.4511	5.53088	0.175956	0.884118	0.468814	1.35331	0.358449	0.596662	0.955926	0.918324
ENSG00000159674	SPON2	3.20469e-08	3.4305e-06	2.19806	5.52987	0.32077	0.978541	0.379148	0.992878	0.169335	0.389369	1.02992	1.37434
ENSG00000162998	FRZB	3.34096e-08	3.55804e-06	2.30713	5.52256	0.930383	0.999577	0.0328305	0.0873636	0.600347	0.785808	-0.260547	-0.523902
ENSG00000123500	COL10A1	3.46556e-08	3.6719e-06	2.67708	5.51613	0.00643389	0.110399	2.60006	2.72481	0.263066	0.502375	1.16926	1.11917
ENSG00000112139	MDGA1	3.55251e-08	3.73747e-06	1.94133	5.51177	0.484703	0.996198	0.266229	0.698758	0.713963	0.855456	-0.208143	-0.366539
ENSG00000164733	CTSB	3.56343e-08	3.73747e-06	0.746275	5.51123	0.515945	0.997789	0.115357	0.649609	0.000105096	0.00426496	0.482382	3.87852
ENSG00000272168	CASC15	3.67141e-08	3.83136e-06	1.55939	5.50597	0.0240602	0.311748	0.873363	2.25617	0.482838	0.703296	-0.312301	-0.701745
ENSG00000176170	SPHK1	3.7847e-08	3.92984e-06	0.936217	5.50061	0.091802	0.70014	0.36549	1.68597	0.00100266	0.0183168	0.543829	3.28978
ENSG00000133110	POSTN	3.90859e-08	4.03829e-06	2.65496	5.49493	0.898572	0.999577	-0.0542012	-0.127466	0.757066	0.880936	0.247704	0.309336
ENSG00000169894	MUC3A	4.03232e-08	4.13343e-06	-1.43686	-5.48943	0.813178	0.999577	0.0518997	0.236329	0.206992	0.437843	-0.395599	-1.26188
ENSG00000198832	SELENOM	4.04048e-08	4.13343e-06	0.996837	5.48907	0.143259	0.82358	-0.294484	-1.46376	0.0011807	0.0204138	0.549597	3.2435
ENSG00000268895	A1BG-AS1	4.09044e-08	4.15099e-06	2.09606	5.4869	0.776884	0.999577	-0.195727	-0.283383	0.943521		0.0657061	0.0708447
ENSG00000111341	MGP	4.10635e-08	4.15099e-06	2.40998	5.48622	0.743682	0.999577	-0.103981	-0.326982	0.437229	0.666348	0.596509	0.776882
ENSG00000168140	VASN	4.11761e-08	4.15099e-06	1.08218	5.48573	0.147619	0.833488	0.364548	1.44799	0.00887881	0.0685415	0.566868	2.61669
ENSG00000091986	CCDC80	4.3566e-08	4.3707e-06	2.25699	5.47575	0.0366076	0.428557	0.59128	2.09011	0.825718	0.917351	0.186105	0.220197
ENSG00000128656	CHN1	4.42314e-08	4.41612e-06	1.52069	5.47307	0.321273	0.978541	0.382486	0.991846	0.936074	0.973716	-0.0382499	-0.0802047
ENSG00000095203	EPB41L4B	4.45612e-08	4.42776e-06	-0.904378	-5.47175	0.363352	0.983772	-0.193717	-0.908997	0.278522	0.517385	-0.279056	-1.08365
ENSG00000163145	C1QTNF7	4.58459e-08	4.53372e-06	2.58973	5.46671	0.468933	0.996135	0.862472	0.724216	0.989724		-0.0156682	-0.0128793
ENSG00000125384	PTGER2	4.6277e-08	4.55467e-06	1.39898	5.46505	0.892988	0.999577	-0.0845203	-0.134524	0.162976		1.16086	1.39513
ENSG00000160791	CCR5	4.72134e-08	4.62491e-06	2.70395	5.4615	0.420032	0.990091	1.14075	0.806366	0.00276582		2.85786	2.99263
ENSG00000165617	DACT1	4.97343e-08	4.8371e-06	2.33662	5.45226	0.0653708	0.606018	0.668745	1.84271	0.213084	0.446078	0.691752	1.24513
ENSG00000115935	WIPF1	5.00638e-08	4.8371e-06	1.60632	5.45108	0.00114158	0.0221859	0.912988	3.25309	0.915535	0.963799	-0.0508484	-0.10606
ENSG00000131378	RFTN1	5.00783e-08	4.8371e-06	1.62914	5.45103	0.32667	0.978541	0.390847	0.980843	0.873697	0.943286	-0.0717621	-0.158965
ENSG00000109099	PMP22	5.3249e-08	5.11955e-06	0.917564	5.44011	0.106292	0.74301	-0.566983	-1.61508	0.352513	0.591449	0.24062	0.929726
ENSG00000112936	C7	6.24983e-08	5.98111e-06	2.45177	5.4115	0.510342	0.997789	0.365716	0.658305	0.173914	0.395894	-0.960967	-1.35973
ENSG00000115956	PLEK	6.33131e-08	6.01642e-06	3.56853	5.40918	0.175038	0.884118	1.65168	1.35619	0.978688		-0.0310468	-0.0267136
ENSG00000146070	PLA2G7	6.36134e-08	6.01642e-06	2.22278	5.40833	0.44512	0.993301	0.424463	0.763575	0.828712		0.185443	0.216353
ENSG00000177685	CRACR2B	6.38282e-08	6.01642e-06	-1.11824	-5.40773	0.250455	0.949314	-0.215594	-1.14925	0.0314374	0.145866	0.364807	2.15149
ENSG00000261594	TPBGL	6.40261e-08	6.01642e-06	1.78346	5.40718	0.588414	0.998838	-0.471391	-0.541135	0.384729		1.43044	0.869216
ENSG00000203805	PLPP4	6.53113e-08	6.10954e-06	1.4152	5.40361	0.713869	0.999577	-0.145723	-0.366665	0.653232		-0.2651	-0.449277
ENSG00000164107	HAND2	6.74684e-08	6.26641e-06	1.91334	5.39779	0.60004	0.998838	0.178013	0.524344	0.773244	0.8909	0.174106	0.288134
ENSG00000112852	PCDHB2	6.75916e-08	6.26641e-06	1.76989	5.39746	0.134836	0.808511	0.895754	1.4953	0.395966		0.68131	0.848849
ENSG00000203697	CAPN8	6.92407e-08	6.39076e-06	-1.29499	-5.39313	0.539589	0.997861	-0.215818	-0.613435	0.756193	0.88045	-0.0508909	-0.310483
ENSG00000225684	FAM225B	6.98112e-08	6.41491e-06	1.79794	5.39166	0.76182	0.999577	0.56461	0.303091	0.280129		1.04692	1.08003
ENSG00000090006	LTBP4	7.01343e-08	6.4162e-06	1.20594	5.39083	0.661564	0.999577	0.0987735	0.437754	0.00497889	0.0483445	0.724435	2.8084
ENSG00000228221	LINC00578	7.16217e-08	6.52354e-06	2.99894	5.38705	0.547276	0.997861	2.21136	0.601847	0.143055		2.17428	1.46451
ENSG00000165424	ZCCHC24	7.38854e-08	6.70034e-06	1.62865	5.38146	0.273188	0.966306	0.279296	1.09575	0.851542	0.930934	0.0737085	0.187151
ENSG00000224511	LINC00365	7.70789e-08	6.95956e-06	-1.83122	-5.37384	0.0119141	0.186521	-1.37492	-2.51468	0.437268	0.666348	0.255896	0.776815
ENSG00000177822	TENM3-AS1	7.75721e-08	6.97376e-06	1.54936	5.37269	0.260377	0.955736	0.65072	1.1255	0.512907		-0.946598	-0.654318
ENSG00000115252	PDE1A	8.03314e-08	7.16928e-06	1.67375	5.36638	0.853401	0.999577	0.0622572	0.18478	0.311598	0.550555	-0.541577	-1.01188
ENSG00000110900	TSPAN11	8.04373e-08	7.16928e-06	2.8371	5.36614	0.94149	0.999577	-0.06068	-0.0733967	0.394303	0.630281	-0.629768	-0.851839
ENSG00000117600	PLPPR4	8.15443e-08	7.23688e-06	1.99187	5.36368	0.617147	0.998838	0.442434	0.499897	0.535856		-0.725934	-0.619092
ENSG00000106823	ECM2	8.26652e-08	7.30514e-06	2.15379	5.36121	0.184651	0.896216	-0.8213	-1.32657	0.297377		-0.907795	-1.04207
ENSG00000180447	GAS1	8.33318e-08	7.33285e-06	1.7894	5.35976	0.863789	0.999577	-0.0823566	-0.171553	0.187014	0.412339	-0.578726	-1.31946
ENSG00000164294	GPX8	8.55025e-08	7.49211e-06	0.761426	5.35511	0.850461	0.999577	-0.0463504	-0.188531	0.729906	0.865	-0.0747614	-0.345251
ENSG00000134013	LOXL2	8.75047e-08	7.62864e-06	2.0999	5.35093	0.00635197	0.109608	0.738958	2.72904	0.365842	0.60365	0.946043	0.904289
ENSG00000106624	AEBP1	8.77953e-08	7.62864e-06	2.27306	5.35033	0.199601	0.911753	0.335419	1.28269	0.342701	0.581672	0.941224	0.948843
ENSG00000077942	FBLN1	8.86382e-08	7.66979e-06	1.81583	5.3486	0.241284	0.939525	0.65056	1.17178	0.0136553	0.089075	0.549153	2.4662
ENSG00000099998	GGT5	9.08183e-08	7.82582e-06	2.65586	5.3442	0.179023	0.890266	0.686509	1.34377	0.160695	0.378756	1.8376	1.40274
ENSG00000179292	TMEM151A	9.24265e-08	7.93149e-06	-1.19426	-5.34102	0.15372	0.850323	-0.505706	-1.42651	0.00872279	0.0679525	0.54978	2.62273
ENSG00000145423	SFRP2	9.51607e-08	8.13252e-06	2.47848	5.33573	0.850721	0.999577	0.202047	0.188199	0.540424	0.744625	0.194826	0.612173
ENSG00000007237	GAS7	9.78395e-08	8.32719e-06	2.29824	5.33069	0.0423309	0.469451	0.795178	2.03025	0.879248	0.946039	-0.14344	-0.151923
ENSG00000134028	ADAMDEC1	1.01654e-07	8.59861e-06	3.15856	5.32374	0.215487	0.919144	1.84451	1.23862	0.158982		-1.9754	-1.40851
ENSG00000155254	MARVELD1	1.01857e-07	8.59861e-06	0.980589	5.32338	0.549577	0.997861	0.128199	0.598393	0.0226794	0.119851	0.400186	2.27879
ENSG00000074590	NUAK1	1.05178e-07	8.843e-06	1.29191	5.31754	0.0142393	0.213509	0.594505	2.45117	0.736824	0.868869	0.0928441	0.336063
ENSG00000183098	GPC6	1.07399e-07	8.99334e-06	2.16345	5.31374	0.372472	0.983772	-0.406376	-0.891852	0.288785	0.528282	-0.66527	-1.06079
ENSG00000106538	RARRES2	1.08385e-07	9.03949e-06	1.56112	5.31207	0.327194	0.978541	0.28669	0.979782	0.965315	0.98714	0.0242073	0.0434846
ENSG00000114270	COL7A1	1.14299e-07	9.49457e-06	2.31642	5.30239	4.85047e-12	3.00515e-12	1.83841	6.90988	0.141412	0.350942	1.87709	1.47055
ENSG00000204866	IGFL2	1.16648e-07	9.63847e-06	2.79281	5.29867	0.868163	0.999577	0.364789	0.165993	0.769296		-0.437732	-0.293295
ENSG00000125354	SEPTIN6	1.16959e-07	9.63847e-06	0.922211	5.29819	0.47676	0.996198	0.173	0.711523	0.808226	0.909396	0.0794788	0.242716
ENSG00000128815	WDFY4	1.25159e-07	1.02734e-05	3.35206	5.2858	0.272514	0.966306	1.48014	1.09729	0.904897		-0.150901	-0.119477
ENSG00000183801	OLFML1	1.27114e-07	1.03928e-05	2.56654	5.28296	0.126481	0.791752	1.01245	1.52813	0.518562	0.72866	0.458906	0.645564
ENSG00000011105	TSPAN9	1.28525e-07	1.0467e-05	1.09833	5.28094	0.365741	0.983772	0.182165	0.90448	0.0011725	0.02035	0.592951	3.24549
ENSG00000131389	SLC6A6	1.29536e-07	1.05081e-05	1.13817	5.2795	0.66282	0.999577	0.102197	0.436023	0.10599	0.295616	0.298928	1.61648
ENSG00000137273	FOXF2	1.36183e-07	1.10043e-05	2.04741	5.27032	0.536519	0.997861	0.282223	0.618086	0.326247	0.565148	0.685951	0.981701
ENSG00000261625	AP003071.4	1.38258e-07	1.11287e-05	2.1932	5.26755	0.137156	0.81157	-1.63975	-1.48647	0.592648		0.583028	0.535002
ENSG00000182667	NTM	1.4179e-07	1.13661e-05	1.98086	5.26291	0.0135489	0.207305	1.04868	2.46901	0.257294	0.495686	1.40161	1.13281
ENSG00000158008	EXTL1	1.42302e-07	1.13661e-05	2.33912	5.26225	0.221517	0.920479	2.97093	1.2225	0.13603		2.12328	1.49074
ENSG00000113273	ARSB	1.43261e-07	1.13771e-05	1.11009	5.26102	0.286909	0.973686	0.255871	1.06493	0.602542	0.787301	-0.135255	-0.520748
ENSG00000128595	CALU	1.44665e-07	1.14231e-05	0.651008	5.25922	0.386635	0.984834	-0.161994	-0.865736	0.784484	0.896752	0.0478988	0.27348
ENSG00000143387	CTSK	1.47958e-07	1.16388e-05	1.95163	5.25508	0.153997	0.850323	0.370528	1.42555	0.965243	0.98714	0.0327326	0.0435758
ENSG00000149591	TAGLN	1.55324e-07	1.21298e-05	1.58455	5.24613	0.576548	0.998838	-0.200302	-0.558435	0.694684	0.844469	0.320073	0.392507
ENSG00000101605	MYOM1	1.55368e-07	1.21298e-05	-0.974317	-5.24608	0.765001	0.999577	-0.0708521	-0.298921	0.634167	0.807225	-0.0815285	-0.47587
ENSG00000164935	DCSTAMP	1.5897e-07	1.23645e-05	2.35119	5.24186	0.141421	0.818088	1.67392	1.47052	0.376117		0.778787	0.885074
ENSG00000146966	DENND2A	1.60336e-07	1.24107e-05	2.08334	5.24028	0.361357	0.983772	0.510755	0.912782	0.3998	0.635471	0.657911	0.841978
ENSG00000204381	LAYN	1.60758e-07	1.24107e-05	1.69413	5.23979	0.124562	0.783577	0.597419	1.5359	0.92552	0.967761	0.0495117	0.0934832
ENSG00000138615	CILP	1.63561e-07	1.25802e-05	2.65007	5.2366	0.906474	0.999577	0.117132	0.117487	0.435723		0.623856	0.779436
ENSG00000144810	COL8A1	1.69356e-07	1.29779e-05	2.3561	5.23017	0.414614	0.989739	0.428935	0.815801	0.319296	0.557452	1.07254	0.995905
ENSG00000061337	LZTS1	1.71098e-07	1.30632e-05	2.34677	5.22828	0.273416	0.966306	0.564271	1.09523	0.575537		0.478039	0.559916
ENSG00000134853	PDGFRA	1.73893e-07	1.32279e-05	2.10913	5.22528	0.795559	0.999577	0.104205	0.259099	0.946793	0.979344	0.0615702	0.0667342
ENSG00000163520	FBLN2	1.77561e-07	1.34577e-05	2.4311	5.22141	0.822623	0.999577	-0.122909	-0.224173	0.440073	0.668444	-0.446149	-0.77207
ENSG00000038945	MSR1	1.78903e-07	1.34613e-05	2.73134	5.22002	0.0662958	0.61046	1.43106	1.83642	0.732196		-0.252755	-0.342205
ENSG00000169744	LDB2	1.78905e-07	1.34613e-05	1.75189	5.22002	0.780643	0.999577	-0.215179	-0.278481	0.855566		0.112472	0.182022
ENSG00000182704	TSKU	1.847e-07	1.37597e-05	0.684605	5.21411	0.503121	0.997789	-0.134441	-0.669587	0.000687682	0.0144969	0.444752	3.39444
ENSG00000163823	CCR1	1.84859e-07	1.37597e-05	1.76968	5.21395	0.0233362	0.304449	1.05712	2.26788	0.975464		-0.0193055	-0.0307558
ENSG00000112210	RAB23	1.86544e-07	1.38356e-05	1.09882	5.21227	0.647178	0.998838	0.101936	0.457686	0.975811	0.990366	0.00775269	0.0303209
ENSG00000198542	ITGBL1	1.94184e-07	1.43509e-05	2.14732	5.20482	0.315739	0.978541	0.651942	1.00325	0.00736986	0.0618184	1.06746	2.67965
ENSG00000262655	SPON1	1.95697e-07	1.44115e-05	2.28008	5.20338	0.0511236	0.522318	0.697778	1.95044	0.581622	0.773554	0.506563	0.551016
ENSG00000241839	PLEKHO2	1.9709e-07	1.44628e-05	1.30743	5.20206	0.109822	0.751647	0.42829	1.59899	0.131559	0.336977	0.432877	1.50798
ENSG00000118113	MMP8	2.12233e-07	1.55192e-05	3.54455	5.18829	0.507852	0.997789	0.8821	0.662186	0.0349183		1.95844	2.1093
ENSG00000145040	UCN2	2.20053e-07	1.60346e-05	2.66931	5.18155	0.0724564	0.635667	1.74877	1.79624	0.997992		0.00285012	0.00251645
ENSG00000114948	ADAM23	2.21129e-07	1.60566e-05	2.08772	5.18064	0.55103	0.997861	-0.481095	-0.596217	0.521479		0.575921	0.641068
ENSG00000167123	CERCAM	2.2332e-07	1.61592e-05	1.15883	5.1788	0.295974	0.973686	0.453582	1.04511	0.906291	0.95885	0.0764531	0.117718
ENSG00000100055	CYTH4	2.2745e-07	1.64009e-05	1.33209	5.17538	0.263264	0.957313	0.532451	1.11871	0.104846		0.723588	1.6218
ENSG00000277632	CCL3	2.29963e-07	1.65247e-05	4.57543	5.17333	0.0926015	0.704269	3.58812	1.68183	0.514332		1.12759	0.652108
ENSG00000206052	DOK6	2.3477e-07	1.6812e-05	2.57261	5.16946	0.629972	0.998838	0.348477	0.481766	0.524901		0.602766	0.635809
ENSG00000166033	HTRA1	2.3817e-07	1.6988e-05	1.59884	5.16677	0.512707	0.997789	0.132701	0.654628	0.0189011	0.107064	0.47003	2.34748
ENSG00000117318	ID3	2.38864e-07	1.6988e-05	1.12431	5.16623	0.319986	0.978541	0.328847	0.994487	0.115406	0.310567	-0.602782	-1.57435
ENSG00000135414	GDF11	2.41179e-07	1.70941e-05	1.19965	5.16442	0.177806	0.887561	0.382297	1.34754	0.232752	0.468792	-0.426808	-1.1933
ENSG00000280721	LINC01943	2.43182e-07	1.71774e-05	2.21754	5.16288	0.56169	0.997861	0.607176	0.580334	0.845247		0.233405	0.195186
ENSG00000262943	ALOX12P2	2.45316e-07	1.72694e-05	-0.957774	-5.16124	0.579941	0.998838	-0.236489	-0.553471	0.617563	0.796491	0.212256	0.499308
ENSG00000180353	HCLS1	2.5314e-07	1.776e-05	1.47429	5.15536	0.888606	0.999577	-0.0519897	-0.140068	0.247013		0.638857	1.15764
ENSG00000187068	C3orf70	2.55634e-07	1.78746e-05	1.36678	5.15353	0.0745927	0.639207	-0.982254	-1.78296	0.7863		0.219365	0.271119
ENSG00000161791	FMNL3	2.63856e-07	1.83876e-05	2.07455	5.14759	0.447904	0.993301	0.287498	0.758915	0.386454	0.622379	0.522039	0.866066
ENSG00000169756	LIMS1	2.69913e-07	1.87468e-05	0.748401	5.14333	0.22284	0.920721	0.273751	1.21901	0.37673	0.613995	-0.130172	-0.883937
ENSG00000197405	C5AR1	2.7412e-07	1.89755e-05	1.47938	5.14042	0.77778	0.999577	0.109627	0.282213	0.831265	0.920493	0.12386	0.21308
ENSG00000124212	PTGIS	2.75907e-07	1.90358e-05	2.37001	5.1392	0.94696	0.999577	0.0615036	0.0665253	0.411553	0.645734	-0.225129	-0.821164
ENSG00000151702	FLI1	3.06739e-07	2.10929e-05	1.52842	5.11926	0.37125	0.983772	0.51749	0.894134	0.116067		1.32502	1.5715
ENSG00000011465	DCN	3.07916e-07	2.1104e-05	2.16491	5.11854	0.103011	0.732578	0.390618	1.63043	0.798255	0.904258	0.252162	0.255606
ENSG00000137507	LRRC32	3.10673e-07	2.12228e-05	2.26559	5.11685	0.760579	0.999577	0.138075	0.304721	0.367223	0.60512	0.998346	0.901686
ENSG00000156103	MMP16	3.28864e-07	2.23159e-05	2.11986	5.10611	0.491466	0.996258	0.434022	0.687979	0.487104		-0.457009	-0.694922
ENSG00000019549	SNAI2	3.29928e-07	2.23159e-05	1.6342	5.1055	0.313211	0.978541	0.329871	1.00851	0.251801	0.489375	-0.361505	-1.14599
ENSG00000211592	IGKC	3.30527e-07	2.23159e-05	5.46452	5.10515	0.9201	0.999577	-0.295463	-0.100307	0.91319		0.329401	0.109016
ENSG00000198502	HLA-DRB5	3.30971e-07	2.23159e-05	1.44976	5.1049	0.200154	0.911753	0.438415	1.28111	0.0622652	0.216689	0.559486	1.8644
ENSG00000177374	HIC1	3.34122e-07	2.24554e-05	2.30767	5.10311	0.161477	0.865051	0.640237	1.40012	0.677166	0.834591	0.25641	0.416333
ENSG00000099864	PALM	3.35398e-07	2.24684e-05	2.06503	5.10239	0.883745	0.999577	0.0796351	0.146223	0.927224		0.0674332	0.0913383
ENSG00000143119	CD53	3.37143e-07	2.25127e-05	2.89626	5.1014	0.453088	0.993301	0.753398	0.750276	0.125737		0.734904	1.53113
ENSG00000114251	WNT5A	3.39456e-07	2.25945e-05	1.92568	5.10011	0.116802	0.772491	0.409769	1.56834	0.979111	0.991585	-0.0246873	-0.0261839
ENSG00000187955	COL14A1	3.41745e-07	2.26742e-05	2.53264	5.09884	0.848388	0.999577	-0.063356	-0.191175	0.542164	0.745802	-0.7091	-0.609544
ENSG00000038427	VCAN	3.46593e-07	2.28665e-05	1.93181	5.09617	0.0802775	0.660015	0.575756	1.74908	0.562088	0.759444	-0.403445	-0.579743
ENSG00000180861	LINC01559	3.46846e-07	2.28665e-05	-1.55057	-5.09603	1.30333e-05	0.000181581	-1.56185	-4.35954	0.5599	0.75743	0.111093	0.582989
ENSG00000186818	LILRB4	3.54895e-07	2.33231e-05	3.67794	5.09169	0.0662336	0.61046	2.1593	1.83684	0.0818191		1.79799	1.74023
ENSG00000134871	COL4A2	3.65579e-07	2.39494e-05	1.70234	5.08606	0.00185619	0.0367606	0.800876	3.11233	0.748917	0.876646	0.253107	0.320068
ENSG00000255690	TRIL	3.71839e-07	2.4283e-05	2.24162	5.08284	0.70502	0.999577	-0.320079	-0.378553	0.778269		0.191687	0.281576
ENSG00000178597	PSAPL1	3.81156e-07	2.48099e-05	-2.35805	-5.07814	0.487196	0.996198	-1.16975	-0.694775	0.210284	0.44273	-0.350444	-1.25279
ENSG00000204767	INSYN2B	3.82298e-07	2.48099e-05	2.00947	5.07757	0.488445	0.996198	0.497362	0.692784	0.974833	0.990099	0.0231308	0.0315474
ENSG00000187498	COL4A1	3.88869e-07	2.51578e-05	1.95852	5.07433	0.00306598	0.0571132	0.882775	2.96104	0.740291	0.871304	0.345982	0.331468
ENSG00000136010	ALDH1L2	4.00021e-07	2.57989e-05	1.00185	5.06895	0.409741	0.989091	-0.315361	-0.82435	0.314012	0.552712	-0.738038	-1.00684
ENSG00000117586	TNFSF4	4.01451e-07	2.5811e-05	1.38587	5.06827	0.828766	0.999577	0.150903	0.216284	0.740211		0.198046	0.331575
ENSG00000171408	PDE7B	4.14564e-07	2.65452e-05	1.91979	5.06215	0.991595	0.999577	-0.00536969	-0.0105342	0.296236	0.53717	-0.732851	-1.04454
ENSG00000174080	CTSF	4.15427e-07	2.65452e-05	0.897452	5.06175	0.351796	0.980416	-0.316319	-0.931111	0.377912	0.615254	-0.285194	-0.881749
ENSG00000148516	ZEB1	4.17354e-07	2.65865e-05	2.00769	5.06087	0.105587	0.740419	0.597524	1.61835	0.312964	0.551798	0.426367	1.00902
ENSG00000122707	RECK	4.2198e-07	2.67989e-05	1.60853	5.05877	0.0843304	0.674585	0.559395	1.72609	0.33231	0.571269	-0.581013	-0.969472
ENSG00000151388	ADAMTS12	4.23735e-07	2.68284e-05	2.43438	5.05797	0.00552984	0.0980749	1.14027	2.77443	0.234642	0.470438	1.2738	1.18849
ENSG00000128602	SMO	4.30293e-07	2.71329e-05	1.32207	5.05504	0.594514	0.998838	0.150302	0.532306	0.263771	0.502945	-0.44978	-1.11752
ENSG00000172236	TPSAB1	4.31159e-07	2.71329e-05	2.45351	5.05466	1.11526e-05	0.000151415	2.89444	4.39353	0.721584		-0.268512	-0.356342
ENSG00000248771	SMIM31	4.33225e-07	2.71806e-05	-0.949381	-5.05375	0.316584	0.978541	-0.251569	-1.0015	0.00834801	0.0661468	-0.86407	-2.63766
ENSG00000102935	ZNF423	4.43654e-07	2.76723e-05	2.11571	5.0492	0.674911	0.999577	0.236098	0.419418	0.611634		-0.300785	-0.507742
ENSG00000089472	HEPH	4.43801e-07	2.76723e-05	1.86639	5.04914	0.3132	0.978541	-0.381758	-1.00853	0.418203	0.650847	-0.351844	-0.809543
ENSG00000166501	PRKCB	4.45821e-07	2.76723e-05	2.98741	5.04827	0.472487	0.996198	1.13336	0.718438	0.829033		0.233602	0.215942
ENSG00000113296	THBS4	4.47132e-07	2.76723e-05	2.32536	5.04771	0.0184452	0.255643	0.929016	2.35656	0.584449	0.775547	0.644483	0.546897
ENSG00000162706	CADM3	4.47725e-07	2.76723e-05	3.23071	5.04746	0.365293	0.983772	1.78044	0.905325	0.0202096		-2.60331	-2.32243
ENSG00000159403	C1R	4.5023e-07	2.77446e-05	2.11438	5.04639	0.107026	0.743057	0.614627	1.6117	0.648666	0.816749	0.301457	0.455616
ENSG00000131873	CHSY1	4.55816e-07	2.79283e-05	0.767964	5.04404	0.190005	0.902373	0.286492	1.31056	0.385562	0.621522	-0.157765	-0.867694
ENSG00000153976	HS3ST3A1	4.559e-07	2.79283e-05	1.60563	5.044	0.0586973	0.568326	1.04649	1.89045	0.643132		0.399162	0.463324
ENSG00000065534	MYLK	4.93523e-07	3.01441e-05	1.82344	5.02881	0.688416	0.999577	0.113238	0.401006	0.849059	0.92983	-0.133918	-0.19032
ENSG00000169169	CPT1C	5.03489e-07	3.06489e-05	1.78482	5.02498	0.959268	0.999577	-0.0223338	-0.0510722	0.33984	0.579001	0.539566	0.954481
ENSG00000204252	HLA-DOA	5.0474e-07	3.06489e-05	2.68452	5.0245	0.0352853	0.419093	1.55223	2.10507	0.0572745		-1.9213	-1.90121
ENSG00000136235	GPNMB	5.23791e-07	3.17116e-05	2.14854	5.01739	0.000822651	0.0150106	1.04128	3.34506	0.135649	0.342599	0.423909	1.49219
ENSG00000126803	HSPA2	5.25295e-07	3.17116e-05	0.865943	5.01684	0.810066	0.999577	-0.0680325	-0.240341	0.757785	0.88132	0.0741452	0.30839
ENSG00000157654	PALM2AKAP2	5.30467e-07	3.19311e-05	1.1738	5.01495	0.363206	0.983772	0.179034	0.909274	0.842348	0.926037	0.0490389	0.198891
ENSG00000110077	MS4A6A	5.58029e-07	3.3493e-05	3.30444	5.0052	0.407368	0.989091	1.29099	0.828534	0.691212		0.994076	0.39721
ENSG00000115318	LOXL3	5.69646e-07	3.40918e-05	1.76	5.00123	0.805198	0.999577	-0.0912892	-0.246625	0.855429	0.933002	0.211845	0.182195
ENSG00000144476	ACKR3	5.82619e-07	3.4768e-05	1.58526	4.99689	0.219714	0.920095	0.47168	1.22729	0.410324	0.644705	-0.389893	-0.823324
ENSG00000133392	MYH11	5.92817e-07	3.52751e-05	2.46396	4.99354	0.0186307	0.255643	-0.822024	-2.35284	0.132309	0.338067	-1.8105	-1.50506
ENSG00000006016	CRLF1	5.95912e-07	3.5358e-05	2.36153	4.99254	0.655926	0.999339	-0.220339	-0.445545	0.132206	0.337989	1.81013	1.50546
ENSG00000203499	IQANK1	6.03033e-07	3.56786e-05	-0.861673	-4.99024	0.97404	0.999577	-0.00663956	-0.0325421	0.00245457	0.0324602	0.406774	3.02889
ENSG00000085514	PILRA	6.14999e-07	3.62832e-05	1.50319	4.98645	0.183224	0.895305	0.731992	1.33089	0.49164		0.444334	0.687703
ENSG00000198795	ZNF521	6.26204e-07	3.68396e-05	2.03665	4.98296	0.16207	0.866973	0.728233	1.39814	0.674261	0.832918	-0.247719	-0.420307
ENSG00000159784	FAM131B	6.28558e-07	3.68736e-05	1.84229	4.98223	0.520254	0.997789	-0.723319	-0.642953	0.256357		-1.23086	-1.13504
ENSG00000141338	ABCA8	6.32616e-07	3.70072e-05	2.39735	4.98098	0.455865	0.993301	0.404951	0.745674	0.78225		0.472062	0.276388
ENSG00000174099	MSRB3	6.44847e-07	3.76167e-05	1.54673	4.97728	0.677547	0.999577	-0.127624	-0.415812	0.137171	0.344911	-0.520002	-1.48641
ENSG00000183153	GJD3	6.49684e-07	3.77927e-05	1.66636	4.97583	0.930269	0.999577	0.0567487	0.0875069	0.781377		0.232558	0.277525
ENSG00000188312	CENPP	6.58435e-07	3.81947e-05	1.10794	4.97324	0.56144	0.997861	0.210294	0.580703	0.68972		0.192924	0.399235
ENSG00000163817	SLC6A20	6.61949e-07	3.82758e-05	-1.02905	-4.97221	0.557591	0.997861	-0.14515	-0.586423	0.450136	0.676608	0.124492	0.755188
ENSG00000142920	AZIN2	6.65025e-07	3.82758e-05	1.17812	4.97131	0.72209	0.999577	-0.157394	-0.355667	0.475992		-0.324543	-0.712764
ENSG00000102385	DRP2	6.65418e-07	3.82758e-05	1.96365	4.97119	0.411302	0.989091	1.33601	0.821605	0.188431		1.57098	1.31524
ENSG00000167861	HID1	6.67205e-07	3.82758e-05	-0.795152	-4.97067	0.812924	0.999577	0.0421205	0.236656	0.0139573	0.0899591	0.295737	2.45836
ENSG00000135736	CCDC102A	6.71356e-07	3.84079e-05	0.904822	4.96947	0.574779	0.998838	0.148856	0.561026	0.774066	0.891212	0.0938202	0.28706
ENSG00000168060	NAALADL1	6.86424e-07	3.91548e-05	1.39739	4.96517	0.607203	0.998838	-0.336079	-0.51407	0.966617		-0.0398718	-0.0418513
ENSG00000154188	ANGPT1	6.88183e-07	3.91548e-05	1.90442	4.96467	0.798138	0.999577	-0.120715	-0.255758	0.257856	0.495797	-0.628319	-1.13147
ENSG00000064300	NGFR	6.98025e-07	3.96062e-05	2.8982	4.96191	0.291788	0.973686	-1.04841	-1.05421	0.00608181	0.0546727	-1.94372	-2.74334
ENSG00000170909	OSCAR	7.20015e-07	4.07427e-05	1.55908	4.95589	0.219655	0.920095	0.844711	1.22745	0.265014		0.646824	1.11462
ENSG00000138080	EMILIN1	7.25257e-07	4.09277e-05	2.19489	4.95448	0.775241	0.999577	0.108545	0.285526	0.434979	0.664205	0.72657	0.780699
ENSG00000100368	CSF2RB	7.27895e-07	4.09653e-05	2.66451	4.95377	0.0739243	0.639207	1.8692	1.78708	0.37613		0.77758	0.88505
ENSG00000182168	UNC5C	7.42299e-07	4.1663e-05	2.42171	4.94996	0.361744	0.983772	-0.696191	-0.912048	0.938945		0.0701326	0.0765961
ENSG00000141198	TOM1L1	7.49624e-07	4.19608e-05	-0.719438	-4.94805	0.939902	0.999577	0.0138636	0.0753933	0.109726	0.301506	-0.22693	-1.59943
ENSG00000185274	GALNT17	7.5827e-07	4.23306e-05	2.06691	4.94581	0.27337	0.966306	1.28866	1.09534	0.519982		-0.746353	-0.643373
ENSG00000270885	RASL10B	7.64306e-07	4.25532e-05	1.78066	4.94427	0.527159	0.997789	-0.48768	-0.632349	0.727269		0.263044	0.348761
ENSG00000125999	BPIFB1	8.14482e-07	4.52255e-05	-3.12565	-4.93186	0.00624383	0.108235	-4.14474	-2.73469	0.143917		-1.66703	-1.46136
ENSG00000106066	CPVL	8.22253e-07	4.53192e-05	2.0924	4.93001	0.190868	0.903025	0.888887	1.30802	0.691537		-0.173839	-0.39677
ENSG00000112137	PHACTR1	8.22614e-07	4.53192e-05	1.64699	4.92992	0.384045	0.984487	-0.768416	-0.870468	0.293032		-0.641703	-1.05149
ENSG00000165495	PKNOX2	8.22715e-07	4.53192e-05	1.99992	4.9299	0.908391	0.999577	0.0572631	0.115068	0.206106		1.02744	1.26434
ENSG00000215182	MUC5AC	8.2901e-07	4.55451e-05	-2.16823	-4.92841	0.327743	0.978541	-1.00476	-0.978669	0.892323	0.951749	-0.0264027	-0.135365
ENSG00000168685	IL7R	8.58927e-07	4.67301e-05	1.62838	4.92148	0.984724	0.999577	-0.0122048	-0.0191465	0.67864		-0.295313	-0.414319
ENSG00000218336	TENM3	8.59332e-07	4.67301e-05	1.87895	4.92139	0.232412	0.932367	0.379816	1.19417	0.128609	0.332974	-0.835135	-1.51961
ENSG00000113578	FGF1	8.59581e-07	4.67301e-05	1.87263	4.92133	0.481987	0.996198	0.410684	0.70311	0.576992	0.769871	0.381188	0.557784
ENSG00000107282	APBA1	8.86098e-07	4.8046e-05	1.2805	4.91538	0.731447	0.999577	0.12003	0.343201	0.456485	0.682512	0.359007	0.744647
ENSG00000158869	FCER1G	9.12564e-07	4.93521e-05	2.3631	4.90961	0.00522375	0.093638	1.54411	2.7929	0.945811		0.137862	0.0679677
ENSG00000020181	ADGRA2	9.15922e-07	4.94051e-05	2.30694	4.90889	0.441542	0.993301	0.328559	0.769593	0.737739	0.869645	0.353045	0.334849
ENSG00000225968	ELFN1	9.30091e-07	5.00394e-05	1.82921	4.90588	0.207702	0.915039	1.37413	1.25991	0.991268		-0.0109758	-0.0109444
ENSG00000198643	FAM3D	9.39754e-07	5.04286e-05	-1.90562	-4.90385	0.0725735	0.636357	-1.54979	-1.7955	0.547553	0.749455	-0.206605	-0.601431
ENSG00000174348	PODN	9.48117e-07	5.07462e-05	2.18413	4.90211	0.780942	0.999577	-0.168883	-0.278091	0.486975	0.705989	0.498828	0.695127
ENSG00000165323	FAT3	9.51224e-07	5.07817e-05	2.00487	4.90147	0.962124	0.999577	0.0584706	0.0474883	0.741365		0.306998	0.330046
ENSG00000122862	SRGN	9.64041e-07	5.13339e-05	1.71237	4.89884	0.164531	0.871715	0.626101	1.38999	0.221987	0.457151	0.474526	1.22126
ENSG00000072952	IRAG1	9.8125e-07	5.21166e-05	2.08117	4.89536	0.326678	0.978541	-0.3961	-0.980827	0.384776	0.621062	-0.549454	-0.86913
ENSG00000148908	RGS10	9.97972e-07	5.27767e-05	0.717789	4.89204	0.331267	0.978541	-0.331647	-0.971565	0.0141889	0.0908222	0.651814	2.45244
ENSG00000170369	CST2	9.9876e-07	5.27767e-05	2.35062	4.89188	0.014882	0.221901	-4.22775	-2.43524	0.602685		0.366606	0.520543
ENSG00000104332	SFRP1	1.00683e-06	5.30682e-05	1.79794	4.8903	0.758455	0.999577	-0.133419	-0.30751	0.974815	0.990099	-0.0411305	-0.0315704
ENSG00000011028	MRC2	1.06217e-06	5.58432e-05	2.22438	4.87976	0.00787534	0.131162	0.741947	2.65737	0.185696	0.410958	1.23441	1.32342
ENSG00000166402	TUB	1.06513e-06	5.58576e-05	1.79836	4.87921	0.533137	0.997861	-0.308624	-0.623225	0.393139	0.628904	-0.51141	-0.853939
ENSG00000152495	CAMK4	1.08421e-06	5.67147e-05	1.95524	4.8757	0.0283136	0.359207	1.34268	2.19291	0.940234		0.0629072	0.074976
ENSG00000004776	HSPB6	1.08998e-06	5.68733e-05	2.05766	4.87466	0.468478	0.996135	-0.281959	-0.724957	0.413833	0.647445	0.838926	0.817167
ENSG00000148848	ADAM12	1.09325e-06	5.68839e-05	2.42463	4.87407	0.00107803	0.020822	1.89923	3.26933	0.735	0.868065	0.360915	0.338482
ENSG00000140538	NTRK3	1.09566e-06	5.68839e-05	2.86386	4.87363	0.969858	0.999577	0.0380774	0.037786	0.152463		-1.83537	-1.43089
ENSG00000244486	SCARF2	1.122e-06	5.81062e-05	1.83777	4.86894	0.622912	0.998838	0.15968	0.491728	0.563653	0.760306	0.538146	0.577424
ENSG00000121690	DEPDC7	1.12754e-06	5.82476e-05	1.0145	4.86796	0.800008	0.999577	0.0782511	0.253336	0.0272767		-1.25466	-2.20753
ENSG00000135111	TBX3	1.1305e-06	5.82557e-05	1.52193	4.86745	0.680499	0.999577	0.0851848	0.411783	0.482361	0.702978	0.750248	0.702511
ENSG00000144815	NXPE3	1.15615e-06	5.93922e-05	0.880465	4.86301	0.386837	0.985054	0.244565	0.865368	0.131923	0.337505	-0.428758	-1.50656
ENSG00000138964	PARVG	1.15827e-06	5.93922e-05	2.94709	4.86265	0.614363	0.998838	0.769125	0.503856	0.29059		0.749012	1.05683
ENSG00000178033	CALHM5	1.17161e-06	5.99281e-05	2.25673	4.86038	0.428751	0.99301	0.494425	0.79133	0.507925	0.721618	0.475214	0.662073
ENSG00000174807	CD248	1.21189e-06	6.18361e-05	2.42494	4.85368	0.118198	0.775654	0.719251	1.56238	0.411593	0.645734	0.833667	0.821093
ENSG00000172794	RAB37	1.23003e-06	6.2608e-05	-1.43903	-4.85074	0.00343732	0.065429	-1.01568	-2.92565	0.468731	0.692038	-0.147298	-0.724546
ENSG00000152952	PLOD2	1.23953e-06	6.29181e-05	1.37194	4.84921	0.309768	0.977371	0.22918	1.01571	0.214905	0.448613	-0.261417	-1.24019
ENSG00000128791	TWSG1	1.24227e-06	6.29181e-05	0.79189	4.84877	0.239733	0.938431	0.230503	1.17565	0.793491	0.9018	-0.0594002	-0.26178
ENSG00000101335	MYL9	1.24577e-06	6.29181e-05	1.15899	4.84822	0.303803	0.974768	-0.266414	-1.02831	0.779493	0.893702	0.148472	0.27998
ENSG00000129116	PALLD	1.24824e-06	6.29181e-05	0.996068	4.84782	0.617126	0.998838	-0.088821	-0.499928	0.0222848	0.11885	0.284111	2.28548
ENSG00000231389	HLA-DPA1	1.29223e-06	6.49774e-05	1.43	4.84095	0.0623711	0.585807	0.535559	1.86365	0.887107	0.949626	-0.041549	-0.141965
ENSG00000107242	PIP5K1B	1.32241e-06	6.63348e-05	-1.18037	-4.83636	0.00813002	0.133983	-0.957833	-2.64662	0.130494	0.335353	-0.364417	-1.51216
ENSG00000164220	F2RL2	1.37124e-06	6.86181e-05	1.75864	4.82914	0.529	0.997789	-0.260157	-0.629533	0.981375	0.992833	-0.0116687	-0.0233457
ENSG00000137573	SULF1	1.41162e-06	7.04692e-05	2.19146	4.82336	0.988424	0.999577	-0.00416169	-0.0145087	0.541307	0.745153	0.61646	0.610838
ENSG00000174945	AMZ1	1.42881e-06	7.11563e-05	2.26658	4.82094	0.616362	0.998838	-0.537876	-0.501013	0.517137		-0.420497	-0.647765
ENSG00000130592	LSP1	1.51014e-06	7.50264e-05	2.34927	4.80989	0.647019	0.998838	0.33475	0.457907	0.00326376		1.27186	2.94174
ENSG00000111452	ADGRD1	1.518e-06	7.5237e-05	1.82538	4.80885	0.867374	0.999577	-0.142006	-0.166995	0.637965		-0.440511	-0.470547
ENSG00000144218	AFF3	1.54155e-06	7.62225e-05	1.74836	4.80577	0.681099	0.999577	-0.305647	-0.410964	0.522336		-0.593425	-0.639749
ENSG00000166147	FBN1	1.57462e-06	7.76724e-05	2.40283	4.80153	0.0856443	0.6837	0.614468	1.71884	0.546144	0.748657	0.558499	0.603548
ENSG00000164125	GASK1B	1.59085e-06	7.82871e-05	1.68091	4.79947	0.343479	0.980416	0.315242	0.947314	0.1138	0.308264	-0.591489	-1.58134
ENSG00000150556	LYPD6B	1.60447e-06	7.87706e-05	-1.09994	-4.79776	0.586731	0.998838	0.134047	0.543579	0.143138	0.353349	-0.308401	-1.4642
ENSG00000133466	C1QTNF6	1.61637e-06	7.91677e-05	1.03225	4.79628	0.183305	0.895305	0.428157	1.33065	0.441371	0.669889	0.186115	0.769881
ENSG00000140749	IGSF6	1.62052e-06	7.91845e-05	3.37717	4.79577	0.0256757	0.329878	2.1314	2.23108	0.718593		0.357448	0.36034
ENSG00000134516	DOCK2	1.64587e-06	8.0004e-05	2.62296	4.79266	0.0895957	0.693692	1.95325	1.69753	0.228813		0.753725	1.20342
ENSG00000154258	ABCA9	1.65117e-06	8.0004e-05	2.1015	4.79201	0.328083	0.978541	-0.653896	-0.977983	0.130187		-1.34369	-1.51336
ENSG00000121440	PDZRN3	1.65143e-06	8.0004e-05	2.10869	4.79198	0.704194	0.999577	0.200959	0.379665	0.66732	0.827663	-0.242549	-0.429828
ENSG00000230882	AC005077.4	1.6527e-06	8.0004e-05	-1.14209	-4.79183	0.896551	0.999577	0.0381557	0.13002	0.22701	0.462684	-0.395979	-1.2081
ENSG00000163431	LMOD1	1.67415e-06	8.08535e-05	2.08167	4.78924	0.0108565	0.176358	-0.981719	-2.54728	0.799397	0.904822	0.249848	0.254127
ENSG00000240875	LINC00886	1.69393e-06	8.16193e-05	-0.830121	-4.78688	0.511157	0.997789	-0.182272	-0.657037	0.304117	0.545063	-0.292672	-1.02764
ENSG00000169902	TPST1	1.71065e-06	8.22049e-05	1.20026	4.78491	0.0531663	0.535806	0.432363	1.93357	0.179116	0.402271	-0.443715	-1.34348
ENSG00000204472	AIF1	1.714e-06	8.22049e-05	3.13243	4.78452	0.156774	0.855818	1.96988	1.416	0.626059		0.717455	0.487282
ENSG00000072163	LIMS2	1.74256e-06	8.33818e-05	1.79193	4.7812	0.751358	0.999577	-0.162272	-0.316849	0.69396		-0.240251	-0.393486
ENSG00000082074	FYB1	1.78208e-06	8.50771e-05	3.13901	4.77669	0.180907	0.89164	1.57587	1.33797	0.0820905		2.21745	1.73868
ENSG00000184730	APOBR	1.82391e-06	8.68742e-05	2.56788	4.77202	0.261497	0.9571	1.29117	1.12286	0.175354		0.910999	1.3552
ENSG00000223764	LINC02593	2.00104e-06	9.50928e-05	3.00782	4.75332	0.447913	0.993301	0.892186	0.758899	0.234931		-1.70848	-1.18775
ENSG00000151617	EDNRA	2.01674e-06	9.54548e-05	2.09725	4.75174	0.514543	0.997789	0.249462	0.65178	0.935367	0.973353	0.078512	0.0810941
ENSG00000182326	C1S	2.01785e-06	9.54548e-05	2.02375	4.75163	0.00477261	0.0860235	0.964778	2.82199	0.0991104	0.284131	0.495898	1.64918
ENSG00000013016	EHD3	2.05639e-06	9.70571e-05	1.15578	4.7478	0.643628	0.998838	-0.128344	-0.462632	0.0511308	0.19295	0.495088	1.95038
ENSG00000157833	GAREM2	2.08304e-06	9.80079e-05	0.716258	4.7452	0.861147	0.999577	0.0684992	0.174914	0.368212	0.606012	-0.479968	-0.899828
ENSG00000123342	MMP19	2.08915e-06	9.80079e-05	1.83843	4.7446	0.786029	0.999577	0.155389	0.27147	0.31961		0.859775	0.99526
ENSG00000187140	FOXD3	2.09471e-06	9.80079e-05	2.61601	4.74407	0.623333	0.998838	-1.0854	-0.491132	0.035086		-4.04122	-2.10736
ENSG00000249669	CARMN	2.09542e-06	9.80079e-05	2.26919	4.744	0.480481	0.996198	-0.516898	-0.70553	0.229393	0.464926	-0.810133	-1.20192
ENSG00000172346	CSDC2	2.12677e-06	9.92507e-05	1.80532	4.74099	0.190088	0.902373	0.951119	1.31032	0.0215071		-1.21719	-2.29896
ENSG00000164749	HNF4G	2.13863e-06	9.95805e-05	-0.888627	-4.73986	0.46377	0.994947	0.15058	0.732653	0.105086	0.294063	-0.414928	-1.62068
ENSG00000107165	TYRP1	2.171e-06	0.000100862	2.59519	4.73682	0.0477369	0.503805	2.1624	1.9797	0.608992		0.818491	0.511513
ENSG00000100842	EFS	2.18189e-06	0.000101141	1.51826	4.7358	0.242926	0.942404	-0.469445	-1.1677	0.788991	0.899464	0.185668	0.267622
ENSG00000169604	ANTXR1	2.18882e-06	0.000101236	2.00282	4.73516	0.163768	0.870056	0.340414	1.39251	0.719595	0.858561	0.345371	0.359
ENSG00000136026	CKAP4	2.21851e-06	0.000102382	0.591798	4.73243	0.908033	0.999577	-0.0220478	-0.11552	0.420013	0.652001	0.107495	0.806399
ENSG00000167208	SNX20	2.23014e-06	0.00010269	2.62958	4.73137	0.30695	0.976544	-0.858497	-1.02164	0.698911		0.458085	0.386791
ENSG00000150764	DIXDC1	2.24256e-06	0.00010282	1.07407	4.73024	0.281337	0.971912	0.288482	1.07732	0.0112852	0.0788102	-0.606996	-2.53374
ENSG00000120658	ENOX1	2.24728e-06	0.00010282	1.70302	4.72981	0.470367	0.996135	0.372389	0.721881	0.780526		-0.178557	-0.278633
ENSG00000025423	HSD17B6	2.24781e-06	0.00010282	2.4969	4.72976	0.249784	0.949314	-1.43339	-1.15087	0.232848		-2.01126	-1.19305
ENSG00000101680	LAMA1	2.25478e-06	0.000102912	1.59416	4.72914	0.83309	0.999577	-0.0803533	-0.210741	0.561826	0.759277	0.37001	0.580131
ENSG00000255248	MIR100HG	2.28483e-06	0.000104055	1.69277	4.72645	0.136546	0.809594	0.48788	1.48878	0.212643	0.445566	0.478776	1.24633
ENSG00000172458	IL17D	2.30156e-06	0.000104234	1.50717	4.72496	0.175952	0.884118	-0.748149	-1.35332	0.200878		-0.913364	-1.27905
ENSG00000170608	FOXA3	2.30237e-06	0.000104234	-1.10335	-4.72489	0.102546	0.73249	-0.523434	-1.63264	0.991567	0.996247	0.00258036	0.0105699
ENSG00000110811	P3H3	2.30383e-06	0.000104234	1.30698	4.72476	0.88333	0.999577	0.0412683	0.14675	0.775225	0.89186	-0.137617	-0.285547
ENSG00000137809	ITGA11	2.32623e-06	0.000105019	2.14369	4.7228	0.974963	0.999577	-0.0111899	-0.0313845	0.809035	0.909853	0.233203	0.241672
ENSG00000254988	AP002498.1	2.35174e-06	0.00010594	-2.26158	-4.72058	0.000362727	0.0060573	-4.61705	-3.56582	0.589078		0.609718	0.540172
ENSG00000149633	KIAA1755	2.36785e-06	0.000106436	2.19117	4.71919	0.338912	0.979464	1.00903	0.956316	0.215187		1.31359	1.23943
ENSG00000044012	GUCA2B	2.39393e-06	0.000107252	-1.99993	-4.71696	0.0296362	0.373136	-0.574343	-2.17492	0.218508	0.45261	-0.503653	-1.2305
ENSG00000124813	RUNX2	2.39635e-06	0.000107252	1.50857	4.71676	0.154452	0.852115	-0.538802	-1.42398	0.676233	0.834081	-0.212911	-0.41761
ENSG00000136040	PLXNC1	2.43975e-06	0.00010896	1.70942	4.7131	0.155731	0.854791	0.597346	1.41958	0.79628	0.903094	-0.135288	-0.258165
ENSG00000079150	FKBP7	2.46809e-06	0.000109989	1.33043	4.71075	0.222184	0.920582	0.345322	1.22074	0.811682	0.911398	-0.0756038	-0.238256
ENSG00000184678	H2BC21	2.47391e-06	0.000110012	-0.781377	-4.71027	0.073141	0.637593	-0.375299	-1.79195	0.138789	0.347043	0.233935	1.48031
ENSG00000130224	LRCH2	2.4962e-06	0.000110766	2.02152	4.70844	0.918951	0.999577	-0.0818878	-0.101755	0.446856		-0.627078	-0.760666
ENSG00000170801	HTRA3	2.5112e-06	0.000111194	2.30501	4.70722	0.0252293	0.323688	1.01023	2.23787	0.0768493	0.24407	1.06892	1.76927
ENSG00000100979	PLTP	2.5569e-06	0.000112977	1.65862	4.70354	0.286097	0.973686	0.370276	1.06672	0.2295	0.465072	0.366223	1.20165
ENSG00000114248	LRRC31	2.56862e-06	0.000113254	-1.91098	-4.70261	0.088061	0.691924	-0.917148	-1.70572	0.471947	0.693769	-0.283738	-0.719314
ENSG00000164694	FNDC1	2.57517e-06	0.000113302	2.36296	4.70209	0.0325022	0.396399	1.40505	2.13818	0.24206	0.478926	0.445862	1.16985
ENSG00000187688	TRPV2	2.62474e-06	0.000115239	1.56743	4.69819	0.0780805	0.651255	-0.949378	-1.76193	0.938836	0.975472	0.0400434	0.0767335
ENSG00000242574	HLA-DMB	2.63556e-06	0.000115274	1.87858	4.69735	0.0496888	0.51617	0.887876	1.96263	0.421929		0.358974	0.80308
ENSG00000087589	CASS4	2.63663e-06	0.000115274	1.68339	4.69727	0.58917	0.998838	-0.579537	-0.54004	0.820163		0.166924	0.227336
ENSG00000006555	TTC22	2.64804e-06	0.000115399	-0.866914	-4.69639	0.683368	0.999577	-0.0742548	-0.407872	0.00272898	0.0345713	0.41938	2.99672
ENSG00000044524	EPHA3	2.65061e-06	0.000115399	2.11134	4.69619	0.884922	0.999577	0.053794	0.144733	0.959828	0.984821	0.0367959	0.0503696
ENSG00000186340	THBS2	2.68555e-06	0.000116675	2.22155	4.69351	0.00217381	0.0425648	0.719222	3.0654	0.445203	0.672865	0.735465	0.763437
ENSG00000166086	JAM3	2.72809e-06	0.000118276	1.68843	4.6903	0.530452	0.997789	-0.224352	-0.627317	0.824623	0.917086	-0.200837	-0.221603
ENSG00000115355	CCDC88A	2.8081e-06	0.000121468	0.840149	4.68438	0.946157	0.999577	-0.0175876	-0.0675335	0.31183	0.550594	-0.246235	-1.01139
ENSG00000196159	FAT4	2.81342e-06	0.000121468	1.21564	4.68399	0.0933641	0.706104	0.666016	1.67791	0.21575	0.449517	-0.50484	-1.23791
ENSG00000183722	LHFPL6	2.84565e-06	0.000122495	1.69787	4.68166	0.589693	0.998838	0.157023	0.53928	0.998751	0.999562	-0.00144621	-0.00156502
ENSG00000183682	BMP8A	2.84899e-06	0.000122495	1.97374	4.68142	0.0742768	0.639207	0.657378	1.7849	0.572701	0.766065	0.588199	0.564079
ENSG00000197702	PARVA	2.86465e-06	0.000122914	0.685959	4.68029	0.442199	0.993301	0.143981	0.768486	0.556237	0.755565	-0.0861284	-0.588441
ENSG00000163751	CPA3	2.87429e-06	0.000123073	2.52776	4.6796	2.93864e-08	1.38093e-07	3.69744	5.54505	0.00382077	0.0416658	-1.24574	-2.89259
ENSG00000272398	CD24	2.91386e-06	0.00012451	-0.915642	-4.6768	0.529809	0.997789	-0.133362	-0.628297	0.229856	0.465726	-0.251618	-1.20073
ENSG00000162733	DDR2	2.93284e-06	0.000125064	1.9323	4.67547	0.436609	0.993301	0.261103	0.777933	0.950678	0.980534	-0.0619693	-0.0618548
ENSG00000139926	FRMD6	2.93953e-06	0.000125093	0.765685	4.675	0.0203948	0.27776	0.697785	2.319	0.784196	0.896498	0.0729501	0.273855
ENSG00000229647	MYOSLID	2.95602e-06	0.000125537	2.34104	4.67385	0.311457	0.977371	-1.34548	-1.01217	0.621603		-0.739878	-0.49358
ENSG00000173706	HEG1	3.07856e-06	0.000130474	1.29175	4.66551	0.000403873	0.00688794	0.770816	3.53754	0.306519	0.546593	-0.327385	-1.02255
ENSG00000198108	CHSY3	3.13345e-06	0.000132469	1.83575	4.66187	0.712971	0.999577	0.233373	0.367869	0.205571	0.436294	0.681557	1.26584
ENSG00000272970	AC107294.2	3.13837e-06	0.000132469	1.49106	4.66155	0.896965	0.999577	-0.095125	-0.129497	0.18338	0.407361	0.661367	1.33042
ENSG00000067798	NAV3	3.17747e-06	0.000133847	1.0266	4.659	0.166188	0.873679	0.42105	1.38456	0.239243	0.475714	0.392793	1.17688
ENSG00000120820	GLT8D2	3.20919e-06	0.000134909	1.80644	4.65696	0.826689	0.999577	-0.0999249	-0.21895	0.915183	0.963768	-0.0634906	-0.106503
ENSG00000116667	C1orf21	3.26953e-06	0.000137168	1.05085	4.65312	0.702656	0.999577	-0.128694	-0.381738	0.0396036	0.166613	-0.721438	-2.05786
ENSG00000197380	DACT3	3.30393e-06	0.000138332	1.9331	4.65096	0.157364	0.856414	0.646686	1.41399	0.919608		0.066961	0.100927
ENSG00000155926	SLA	3.33394e-06	0.000139308	2.52797	4.6491	0.120379	0.778105	2.09181	1.55319	0.0858612		1.42493	1.71765
ENSG00000197629	MPEG1	3.35209e-06	0.000139534	3.00497	4.64798	0.000462487	0.00785057	3.56317	3.50159	0.640234		-0.484696	-0.467372
ENSG00000130203	APOE	3.3528e-06	0.000139534	2.48401	4.64793	0.00215915	0.0424416	1.26151	3.06742	5.08296e-19	2.29665e-15	1.64583	8.91044
ENSG00000105696	TMEM59L	3.41327e-06	0.000141767	2.08237	4.64424	0.245309	0.943253	-0.917043	-1.16182	0.0866276		1.15514	1.71346
ENSG00000101463	SYNDIG1	3.44062e-06	0.000142445	2.35285	4.64259	0.0544214	0.545721	1.49321	1.92347	0.311657		0.921747	1.01175
ENSG00000119919	NKX2-3	3.44331e-06	0.000142445	1.89835	4.64243	0.24229	0.941098	-1.81208	-1.16928	0.337317		1.12584	0.959479
ENSG00000088320	REM1	3.49187e-06	0.000144166	1.94485	4.63954	0.584034	0.998838	-0.409835	-0.547502	0.824601		-0.166827	-0.221631
ENSG00000256235	SMIM3	3.52411e-06	0.000145209	1.32643	4.63764	0.623189	0.998838	0.10967	0.491336	0.361258	0.599077	-0.260844	-0.91297
ENSG00000180535	BHLHA15	3.54372e-06	0.000145728	-1.23359	-4.63649	0.699126	0.999577	-0.146976	-0.386501	0.797296	0.903909	0.0861273	0.256848
ENSG00000162636	FAM102B	3.57352e-06	0.000146584	0.525619	4.63476	0.140722	0.817527	0.320747	1.47311	0.487509	0.706229	-0.157203	-0.694276
ENSG00000135426	TESPA1	3.57867e-06	0.000146584	3.25306	4.63446	0.303631	0.974768	1.9327	1.02868	0.144845		-1.89119	-1.45798
ENSG00000023902	PLEKHO1	3.61125e-06	0.000147627	1.35681	4.63259	0.109367	0.749784	0.4312	1.60104	0.400129	0.635666	0.383634	0.841391
ENSG00000132334	PTPRE	3.6654e-06	0.000149353	0.541041	4.62951	0.248595	0.948099	-0.284806	-1.15377	0.0255555	0.127877	0.45073	2.2329
ENSG00000184838	PRR16	3.66784e-06	0.000149353	1.81972	4.62937	0.973994	0.999577	-0.0151444	-0.0325994	0.631412	0.805301	0.334719	0.47974
ENSG00000145147	SLIT2	3.69056e-06	0.000149984	1.66528	4.62809	0.0117109	0.185459	0.849734	2.52074	0.510591	0.723582	-0.243346	-0.657918
ENSG00000003147	ICA1	3.70726e-06	0.000150369	-0.821883	-4.62715	0.291822	0.973686	-0.211644	-1.05413	0.666455	0.826967	-0.058867	-0.431019
ENSG00000197859	ADAMTSL2	3.73221e-06	0.000151085	2.28524	4.62576	0.253538	0.951885	0.584079	1.1418	0.873099	0.942716	0.136582	0.159723
ENSG00000100097	LGALS1	3.74753e-06	0.000151357	1.49943	4.62491	0.633901	0.998838	0.122647	0.476243	0.0476738	0.185482	0.49541	1.98026
ENSG00000173372	C1QA	3.7535e-06	0.000151357	3.45798	4.62458	0.0150718	0.223245	2.2129	2.43065	0.286667		1.29068	1.06546
ENSG00000169946	ZFPM2	3.78847e-06	0.000152471	2.22042	4.62266	0.850187	0.999577	-0.157699	-0.18888	0.588647		0.498279	0.540798
ENSG00000144642	RBMS3	3.81433e-06	0.000153215	1.61774	4.62125	0.712749	0.999577	0.177201	0.368167	0.346251		-0.463216	-0.941887
ENSG00000104415	CCN4	3.82648e-06	0.000153281	2.30854	4.62059	0.0479162	0.504837	1.87857	1.97811	0.491124	0.709117	0.443749	0.688522
ENSG00000196628	TCF4	3.83072e-06	0.000153281	1.97311	4.62036	0.249722	0.949314	0.506413	1.15102	0.991897	0.996247	0.00923485	0.0101553
ENSG00000149596	JPH2	3.84494e-06	0.000153554	1.87192	4.61959	0.212169	0.916948	-0.798046	-1.24762	0.212302		-0.847989	-1.24726
ENSG00000174705	SH3PXD2B	3.97708e-06	0.000158526	0.863257	4.61258	0.00581074	0.102999	0.680404	2.75827	0.0188402	0.106926	0.277328	2.34868
ENSG00000163017	ACTG2	4.0574e-06	0.000161306	2.48649	4.60842	0.694134	0.999577	0.242539	0.393251	0.515572	0.727288	0.492684	0.650185
ENSG00000122591	FAM126A	4.06237e-06	0.000161306	1.03398	4.60817	0.0266588	0.341268	0.488379	2.21648	0.000154704	0.00552224	-0.781837	-3.78339
ENSG00000178184	PARD6G	4.11512e-06	0.000163089	1.51767	4.60548	0.465365	0.994947	0.393107	0.730042	0.82761		0.158524	0.217768
ENSG00000197355	UAP1L1	4.13238e-06	0.000163461	0.942279	4.60461	0.345612	0.980416	0.229639	0.943134	0.101663	0.288308	0.420823	1.63685
ENSG00000176788	BASP1	4.1404e-06	0.000163467	1.7996	4.60421	0.105206	0.739481	0.464485	1.62012	0.570903	0.765136	0.551015	0.566722
ENSG00000197256	KANK2	4.19077e-06	0.000165142	1.07285	4.60169	0.124488	0.783577	0.298628	1.5362	0.470372	0.693092	0.111708	0.721873
ENSG00000166126	AMN	4.33978e-06	0.00017069	-1.84388	-4.59441	0.000647422	0.0112241	-0.785596	-3.41093	0.0904689	0.269104	0.295724	1.69293
ENSG00000225783	MIAT	4.47932e-06	0.000175845	2.05213	4.5878	0.998797	0.999669	-0.00142082	-0.00150754	0.621467		0.390083	0.493773
ENSG00000196368	NUDT11	4.50453e-06	0.000176419	1.58106	4.58663	0.61563	0.998838	-0.351832	-0.502053	0.697685		-0.30807	-0.388448
ENSG00000154654	NCAM2	4.51094e-06	0.000176419	2.03333	4.58634	0.913789	0.999577	-0.130467	-0.108261	0.177103		-2.13918	-1.34973
ENSG00000150337	FCGR1A	4.59451e-06	0.00017935	3.52321	4.5825	0.0679194	0.618263	3.49398	1.82554	0.884651		0.252097	0.145076
ENSG00000183160	TMEM119	4.62324e-06	0.000180133	1.88675	4.5812	0.777976	0.999577	-0.126265	-0.281957	0.657958	0.822083	0.439047	0.442735
ENSG00000184985	SORCS2	4.77534e-06	0.000185711	1.91981	4.57442	0.36449	0.983772	-0.427513	-0.906842	0.643919	0.813753	0.216875	0.462227
ENSG00000170891	CYTL1	4.78717e-06	0.000185823	2.53057	4.57391	0.52199	0.997789	0.831702	0.640281	0.601326		-0.78657	-0.522495
ENSG00000110079	MS4A4A	4.84842e-06	0.000187849	2.72495	4.57124	0.00184733	0.0367606	5.20476	3.11374	0.599435		-0.738516	-0.525213
ENSG00000010671	BTK	4.8689e-06	0.000188139	2.30807	4.57036	0.332944	0.978541	1.03807	0.968201	0.79427		-0.263412	-0.26077
ENSG00000136286	MYO1G	4.87403e-06	0.000188139	2.5184	4.57014	0.0281113	0.356762	2.35172	2.19573	0.258569		1.15287	1.12978
ENSG00000100968	NFATC4	4.93571e-06	0.000190167	1.2504	4.5675	0.720238	0.999577	0.098792	0.358141	0.85354	0.931852	0.196569	0.184603
ENSG00000165633	VSTM4	4.95486e-06	0.000190538	2.10338	4.56669	0.354009	0.980416	0.428748	0.926841	0.468746	0.692038	0.681788	0.724521
ENSG00000101955	SRPX	4.9637e-06	0.000190538	1.64799	4.56632	0.655942	0.999339	0.177951	0.445522	0.978012	0.990952	0.0146027	0.0275612
ENSG00000065308	TRAM2	5.0032e-06	0.0001917	1.02565	4.56465	0.910285	0.999577	0.0287147	0.112679	0.699333	0.847591	0.0832492	0.386221
ENSG00000164949	GEM	5.03374e-06	0.000192509	1.28067	4.56338	0.831455	0.999577	0.0489287	0.212835	0.526804	0.735182	-0.152724	-0.632893
ENSG00000280219	AC093908.1	5.04286e-06	0.000192509	2.23398	4.563	0.761333	0.999577	-0.293147	-0.303731	0.862411		0.168533	0.173306
ENSG00000144857	BOC	5.20645e-06	0.00019839	1.90265	4.55629	0.715172	0.999577	0.171929	0.364919	0.698983	0.847395	0.207523	0.386693
ENSG00000163364	LINC01116	5.24964e-06	0.000199669	2.13061	4.55456	0.3418	0.980416	-1.92497	-0.950615	0.0615934		4.09766	1.86921
ENSG00000022267	FHL1	5.36008e-06	0.000203497	1.72107	4.55018	0.480888	0.996198	-0.215183	-0.704874	0.293033	0.533552	-0.440599	-1.05149
ENSG00000116132	PRRX1	5.39657e-06	0.000204508	1.97578	4.54875	0.0731511	0.637593	0.568403	1.79189	0.76146	0.883244	0.328143	0.303564
ENSG00000164176	EDIL3	5.44363e-06	0.000205916	1.99125	4.54692	0.843621	0.999577	0.0650679	0.197264	0.837608	0.923285	-0.183819	-0.204954
ENSG00000008118	CAMK1G	5.46847e-06	0.00020648	1.87505	4.54596	0.229384	0.929585	1.1149	1.20195	0.521918		0.823164	0.640391
ENSG00000100385	IL2RB	5.49391e-06	0.000207039	3.25194	4.54499	0.137861	0.814299	-3.25684	-1.4838	0.871029		-0.193093	-0.162351
ENSG00000105419	MEIS3	5.50433e-06	0.000207039	1.74489	4.54459	0.721206	0.999577	0.124356	0.356848	0.383527	0.619705	0.672088	0.871417
ENSG00000136859	ANGPTL2	5.5132e-06	0.000207039	2.04242	4.54425	0.369103	0.983772	0.390612	0.898155	0.964413	0.986786	0.0431874	0.0446161
ENSG00000221866	PLXNA4	5.55336e-06	0.000208093	2.37615	4.54272	0.0422975	0.469451	1.62815	2.03058	0.066775	0.226145	1.34085	1.83319
ENSG00000130208	APOC1	5.56952e-06	0.000208093	1.5759	4.54211	0.660502	0.999535	0.221232	0.439221	0.17719	0.399769	1.03962	1.34946
ENSG00000196932	TMEM26	5.57133e-06	0.000208093	2.1183	4.54204	0.303677	0.974768	1.26823	1.02858	0.351856		-1.21863	-0.930996
ENSG00000109062	SLC9A3R1	5.62667e-06	0.000209783	-0.842094	-4.53995	0.404022	0.98862	-0.159447	-0.83446	0.188324	0.414382	0.262032	1.31555
ENSG00000154134	ROBO3	5.63744e-06	0.000209808	1.09268	4.53955	0.221161	0.920479	-0.431187	-1.22345	0.902066		-0.0840848	-0.123052
ENSG00000164106	SCRG1	5.72579e-06	0.000212715	2.60911	4.53627	0.763845	0.999577	0.304558	0.300435	0.451671		0.640717	0.752633
ENSG00000263718	SEPTIN9-DT	5.86138e-06	0.000217363	-1.74878	-4.53133	0.329662	0.978541	-0.481584	-0.974796	0.37708		0.531622	0.883289
ENSG00000171044	XKR6	5.90226e-06	0.000218426	-0.767737	-4.52986	0.862156	0.999577	0.0426789	0.17363	0.416076	0.648863	-0.325966	-0.813247
ENSG00000169105	CHST14	5.91109e-06	0.000218426	0.681489	4.52954	0.890899	0.999577	0.0370024	0.137167	0.0515375	0.194069	0.365323	1.94698
ENSG00000156140	ADAMTS3	5.97505e-06	0.000220398	1.93626	4.52727	0.277214	0.968554	0.971912	1.0866	0.134162		-1.55558	-1.49789
ENSG00000115594	IL1R1	6.04996e-06	0.00022246	1.14274	4.52464	0.0506064	0.519187	0.39546	1.9548	0.00174313	0.0260222	-0.631139	-3.13083
ENSG00000198959	TGM2	6.06228e-06	0.00022246	1.31153	4.52421	0.218282	0.920095	0.39171	1.23111	0.020727	0.1137	1.12062	2.31292
ENSG00000189320	FAM180A	6.06309e-06	0.00022246	1.70317	4.52418	0.807108	0.999577	-0.15468	-0.244159	0.613431		0.414467	0.505182
ENSG00000108381	ASPA	6.30128e-06	0.000230791	2.21398	4.51602	0.306551	0.976337	-0.628143	-1.02249	0.493878		-0.59302	-0.684154
ENSG00000139278	GLIPR1	6.36421e-06	0.000232686	1.50953	4.51391	0.125402	0.785327	0.510138	1.53249	0.329506	0.568974	-0.201619	-0.97511
ENSG00000280832	GSEC	6.40912e-06	0.000233916	1.53927	4.51242	0.85656	0.999577	0.105144	0.180755	0.612264		0.27951	0.506844
ENSG00000179954	SSC5D	6.42585e-06	0.000234058	2.25527	4.51187	0.182162	0.893946	0.62004	1.33413	0.37534	0.612749	1.02606	0.886514
ENSG00000128487	SPECC1	6.43556e-06	0.000234058	0.510212	4.51155	0.89271	0.999577	-0.0280371	-0.134876	0.269982	0.509651	0.189114	1.1031
ENSG00000137478	FCHSD2	6.45783e-06	0.000234458	0.509048	4.51082	0.267622	0.963794	0.234412	1.10856	0.32973	0.569144	-0.144364	-0.974658
ENSG00000061455	PRDM6	6.4991e-06	0.000235544	1.74546	4.50947	0.853479	0.999577	0.108012	0.184682	0.569024		0.513652	0.56949
ENSG00000113722	CDX1	6.584e-06	0.000238205	2.83935	4.50671	0.222732	0.920721	1.78129	1.2193	0.121258		2.95643	1.54951
ENSG00000100365	NCF4	6.63386e-06	0.000239592	1.26333	4.50511	0.961069	0.999577	-0.0253489	-0.0488116	0.16378		1.34006	1.39247
ENSG00000151623	NR3C2	6.67475e-06	0.00024065	-0.937153	-4.5038	0.627485	0.998838	0.0965974	0.48527	0.360006	0.598124	-0.180248	-0.915353
ENSG00000136244	IL6	6.75622e-06	0.000242898	2.11815	4.50123	0.257966	0.95532	0.70374	1.13121	0.314346	0.552906	1.4375	1.00615
ENSG00000135919	SERPINE2	6.76048e-06	0.000242898	1.57554	4.50109	0.00370919	0.0698203	0.83188	2.90189	0.311571	0.550555	-0.358164	-1.01193
ENSG00000286177	AC011462.5	6.83259e-06	0.000245065	1.32396	4.49884	0.606811	0.998838	-0.293031	-0.514631	0.364908		-0.648465	-0.906053
ENSG00000143753	DEGS1	6.85535e-06	0.000245457	0.590905	4.49813	0.590679	0.998838	-0.102517	-0.537852	0.407293	0.642254	-0.160848	-0.828667
ENSG00000145824	CXCL14	6.87434e-06	0.000245713	1.8371	4.49754	0.436019	0.993301	1.51017	0.778933	0.792041		-0.174641	-0.263662
ENSG00000087303	NID2	7.05169e-06	0.000251619	1.48908	4.49212	3.36041e-05	0.000463094	1.01449	4.14756	0.949078	0.980144	0.0622903	0.0638642
ENSG00000120332	TNN	7.06568e-06	0.000251686	3.12882	4.4917	0.63649	0.998838	-1.59117	-0.472611	0.433734		1.05537	0.782818
ENSG00000227258	SMIM2-AS1	7.19624e-06	0.000255898	-0.922198	-4.4878	0.278229	0.969387	-0.366919	-1.08431	0.749088	0.876646	0.0822763	0.319842
ENSG00000160182	TFF1	7.28543e-06	0.000258627	-2.15892	-4.48517	0.000265271	0.00440843	-1.0606	-3.64705	0.411005	0.645259	0.15402	0.822127
ENSG00000162551	ALPL	7.30067e-06	0.000258725	1.51316	4.48473	0.0869015	0.689874	-1.33014	-1.71197	0.67997		-0.518916	-0.412504
ENSG00000183019	MCEMP1	7.35386e-06	0.000260166	5.15505	4.48318	0.161115	0.865024	4.0578	1.40133	0.371239		1.39029	0.894155
ENSG00000079931	MOXD1	7.40818e-06	0.000261642	1.65616	4.48161	0.32721	0.978541	0.364679	0.979749	0.977163	0.990546	-0.0153284	-0.0286259
ENSG00000149451	ADAM33	7.55301e-06	0.000265921	2.12915	4.47748	0.963777	0.999577	-0.0315967	-0.0454144	0.775504	0.891978	0.22644	0.285183
ENSG00000162614	NEXN	7.55494e-06	0.000265921	1.26632	4.47742	0.435646	0.993301	0.242675	0.779567	0.00658142	0.0573705	-0.997236	-2.71731
ENSG00000105270	CLIP3	7.58592e-06	0.00026656	1.62971	4.47655	0.473074	0.996198	-0.273495	-0.717487	0.554906	0.754438	0.358621	0.590425
ENSG00000149557	FEZ1	7.64399e-06	0.000268146	1.61691	4.47492	0.295253	0.973686	-0.42494	-1.04667	0.86019	0.935579	0.0851953	0.176132
ENSG00000164309	CMYA5	7.67505e-06	0.000268782	1.87044	4.47405	0.954737	0.999577	0.0316622	0.0567587	0.653751	0.819911	-0.205775	-0.448557
ENSG00000118004	COLEC11	7.90463e-06	0.000276222	2.0237	4.46775	0.105408	0.740419	0.807126	1.61918	0.887995		0.110342	0.140842
ENSG00000164932	CTHRC1	7.91409e-06	0.000276222	1.94667	4.46749	0.0751755	0.640995	0.914761	1.77939	0.48038	0.701113	0.652774	0.705691
ENSG00000188783	PRELP	7.95026e-06	0.000277019	2.17601	4.46652	0.922463	0.999577	0.0624673	0.0973312	0.824038	0.916706	0.198524	0.222354
ENSG00000182771	GRID1	8.067e-06	0.000280181	1.81916	4.4634	0.879687	0.999577	0.0958587	0.151366	0.58784		-0.283695	-0.541968
ENSG00000078114	NEBL	8.06801e-06	0.000280181	-1.04009	-4.46337	0.205829	0.914181	-0.283438	-1.26512	0.0303578	0.142289	-0.49742	-2.16539
ENSG00000148680	HTR7	8.14541e-06	0.000282397	1.55155	4.46133	0.305138	0.976121	-0.779244	-1.02548	0.341346		1.03393	0.951509
ENSG00000105509	HAS1	8.37287e-06	0.000289799	2.73972	4.45542	0.966159	0.999577	-0.116016	-0.0424257	0.290376		1.08402	1.0573
ENSG00000267534	S1PR2	8.42063e-06	0.000290484	1.06158	4.4542	0.73785	0.999577	-0.12108	-0.334702	0.193165	0.420612	0.456043	1.30127
ENSG00000121898	CPXM2	8.63293e-06	0.000297313	1.91426	4.44885	0.612135	0.998838	-0.558876	-0.507028	0.963594	0.986669	0.0321956	0.0456435
ENSG00000131386	GALNT15	8.72524e-06	0.000299499	1.82926	4.44657	0.899252	0.999577	-0.187429	-0.126606	0.224686		1.48449	1.21416
ENSG00000126500	FLRT1	8.79146e-06	0.000301274	2.62682	4.44494	0.893838	0.999577	0.187739	0.133449	0.612094		0.573387	0.507087
ENSG00000262061	AC129507.1	9.30578e-06	0.000318083	3.03023	4.43271	0.715277	0.999577	1.44738	0.364778	0.0727024		-4.04482	-1.79469
ENSG00000119681	LTBP2	9.31732e-06	0.000318083	2.07185	4.43244	3.95703e-06	4.2738e-05	0.964253	4.61363	0.500782	0.716416	0.671296	0.67326
ENSG00000076554	TPD52	9.32789e-06	0.000318083	-0.887543	-4.43219	0.555278	0.997861	-0.124843	-0.58987	0.188832	0.415185	-0.26855	-1.31404
ENSG00000197467	COL13A1	9.34658e-06	0.000318197	1.17076	4.43176	0.0147299	0.219777	0.947334	2.43895	0.928354	0.969469	0.0646563	0.0899162
ENSG00000173068	BNC2	9.37664e-06	0.000318698	2.19141	4.43107	0.402564	0.988382	0.563886	0.83705	0.736388		-0.259129	-0.336641
ENSG00000165168	CYBB	9.41809e-06	0.000319584	2.74028	4.43012	0.000227365	0.00374334	2.24764	3.68649	0.00126316	0.021376	1.7815	3.22422
ENSG00000095752	IL11	9.4578e-06	0.000320408	1.86914	4.42921	0.117122	0.773139	1.23188	1.56697	0.192475	0.419722	1.5151	1.30329
ENSG00000132622	HSPA12B	9.47542e-06	0.000320482	2.21398	4.42881	0.530685	0.997789	1.08729	0.62696	0.62981		-1.00993	-0.481995
ENSG00000166997	CNPY4	9.5906e-06	0.00032385	1.12204	4.4262	0.671493	0.999577	0.123221	0.424099	0.932127	0.971237	0.0314982	0.0851693
ENSG00000181126	HLA-V	9.71368e-06	0.000327474	-1.24618	-4.42345	0.336816	0.978541	-0.253517	-0.960475	0.573927	0.767066	0.122307	0.562277
ENSG00000203710	CR1	9.77607e-06	0.000329043	3.78449	4.42207	0.211679	0.916948	4.16535	1.24896	0.979595		-0.0866406	-0.0255765
ENSG00000148288	GBGT1	9.85644e-06	0.000331212	1.01134	4.4203	0.789401	0.999577	0.136356	0.267088	0.889394		0.0849212	0.139071
ENSG00000072694	FCGR2B	9.96026e-06	0.000333813	2.97218	4.41803	0.538479	0.997861	1.09044	0.615114	0.0894884		3.10576	1.6981
ENSG00000046889	PREX2	9.96599e-06	0.000333813	2.45112	4.41791	0.491147	0.996198	0.783647	0.688486	0.684105		0.433442	0.406868
ENSG00000167768	KRT1	1.00222e-05	0.000335156	3.15618	4.41669	0.239576	0.938191	3.18552	1.17605	0.742218		-0.626183	-0.328918
ENSG00000223572	CKMT1A	1.01996e-05	0.000340538	-1.36807	-4.4129	0.0109772	0.177042	-0.800561	-2.54342	0.012705	0.0851294	0.691476	2.49193
ENSG00000141052	MYOCD	1.02275e-05	0.000340921	2.57628	4.41231	0.8148	0.999577	-0.12271	-0.234239	0.483747		-0.562736	-0.700289
ENSG00000147650	LRP12	1.03557e-05	0.000344643	0.89998	4.40961	0.0348062	0.417291	0.510776	2.11061	0.722893	0.860367	0.0615241	0.354594
ENSG00000151917	BEND6	1.04359e-05	0.000346754	1.80132	4.40794	0.350544	0.980416	0.598257	0.933535	0.890972		0.0678492	0.137074
ENSG00000135439	AGAP2	1.04773e-05	0.000347574	1.78138	4.40708	0.424939	0.99228	-0.618427	-0.797881	0.239772		0.728817	1.17556
ENSG00000071967	CYBRD1	1.05359e-05	0.000348961	1.56016	4.40587	0.100762	0.72667	0.31275	1.64117	0.701237	0.848307	0.0898448	0.383651
ENSG00000064692	SNCAIP	1.0562e-05	0.000349269	2.02329	4.40534	0.0709801	0.629787	1.17611	1.8056	0.708154		-0.346445	-0.374337
ENSG00000082397	EPB41L3	1.0612e-05	0.000350365	1.5115	4.40431	0.571351	0.998838	0.164103	0.566063	0.634323	0.807271	-0.267896	-0.475652
ENSG00000141506	PIK3R5	1.07434e-05	0.00035414	1.71637	4.40164	0.424407	0.991576	0.711019	0.7988	0.980135		0.0262572	0.0248994
ENSG00000164741	DLC1	1.07716e-05	0.000354506	1.06662	4.40108	0.85894	0.999577	0.036474	0.177723	0.158431	0.375421	-0.63418	-1.41037
ENSG00000123338	NCKAP1L	1.08251e-05	0.000355382	2.66473	4.4	0.0367579	0.428557	2.11215	2.08844	0.525164		0.47492	0.635405
ENSG00000263961	RHEX	1.08324e-05	0.000355382	1.51018	4.39985	0.126074	0.789666	1.02743	1.52977	0.545539	0.748232	-0.681774	-0.604459
ENSG00000278727	AC000403.1	1.08845e-05	0.000356526	1.39577	4.39881	0.730696	0.999577	-0.281016	-0.3442	0.707473		-0.335724	-0.375252
ENSG00000166130	IKBIP	1.09031e-05	0.000356573	0.911196	4.39844	0.426655	0.992804	0.19496	0.794929	0.310201	0.549859	-0.337931	-1.0148
ENSG00000231528	FAM225A	1.09692e-05	0.000358037	1.49082	4.39713	0.323123	0.978541	-1.94594	-0.98806	0.145594		1.15511	1.45527
ENSG00000071246	VASH1	1.09823e-05	0.000358037	1.23633	4.39687	0.389347	0.985672	0.356284	0.860802	0.905805	0.95856	-0.0565201	-0.118331
ENSG00000259120	SMIM6	1.10699e-05	0.000360326	-1.08457	-4.39515	0.0439696	0.477729	-0.445316	-2.01438	0.496514	0.713403	0.129774	0.679985
ENSG00000171444	MCC	1.1205e-05	0.000364153	1.01997	4.39251	0.0174352	0.248206	0.703499	2.3774	0.742952	0.872603	0.0643322	0.327947
ENSG00000142765	SYTL1	1.1428e-05	0.000370822	-1.07184	-4.38822	0.579219	0.998838	-0.149657	-0.554526	0.425653	0.656695	0.150774	0.796653
ENSG00000132718	SYT11	1.15297e-05	0.000373536	1.76189	4.3863	0.554624	0.997861	0.189619	0.590846	0.576261	0.769048	-0.46539	-0.558854
ENSG00000180875	GREM2	1.16183e-05	0.000375733	1.43025	4.38463	0.671407	0.999577	0.501525	0.424217	0.0313167		-3.77131	-2.15303
ENSG00000136546	SCN7A	1.16337e-05	0.000375733	3.28121	4.38434	0.140127	0.817527	3.38606	1.47532	0.8383		0.314818	0.204069
ENSG00000143702	CEP170	1.1769e-05	0.000379513	0.856333	4.38182	0.00671847	0.112596	0.746068	2.71049	0.605112	0.788758	0.106349	0.517063
ENSG00000102452	NALCN	1.20163e-05	0.000386886	1.76891	4.37729	0.793754	0.999577	-0.164743	-0.261438	0.4553		-0.459975	-0.746609
ENSG00000198910	L1CAM	1.20823e-05	0.000388309	1.8417	4.3761	0.498075	0.997789	-0.28306	-0.677522	0.989366	0.995539	0.00955724	0.0133288
ENSG00000119865	CNRIP1	1.20992e-05	0.000388309	1.59008	4.37579	0.446968	0.993301	0.302701	0.76048	0.856424	0.933596	0.115342	0.180929
ENSG00000131042	LILRB2	1.21165e-05	0.000388309	3.52184	4.37548	0.0169596	0.243934	3.79127	2.38758	0.76594		0.619025	0.29769
ENSG00000198483	ANKRD35	1.21928e-05	0.000390152	1.6084	4.37411	0.119288	0.778105	-1.04034	-1.55777	0.469249		0.446444	0.723702
ENSG00000085871	MGST2	1.22438e-05	0.00039118	-0.600622	-4.3732	0.251608	0.950018	-0.239666	-1.14645	0.989957	0.995539	-0.00247409	-0.0125869
ENSG00000196616	ADH1B	1.27766e-05	0.00040741	1.83966	4.3639	0.00158434	0.0312005	-1.42678	-3.15878	0.199421	0.428663	-0.786839	-1.2832
ENSG00000109705	NKX3-2	1.2791e-05	0.00040741	2.03205	4.36365	0.990348	0.999577	-0.0150113	-0.0120968	0.402769		0.939976	0.836686
ENSG00000187094	CCK	1.28872e-05	0.000409845	-1.75202	-4.36201	0.561456	0.997861	-0.311843	-0.58068	0.875369	0.944007	0.0440788	0.156843
ENSG00000039560	RAI14	1.29575e-05	0.00041145	1.02574	4.36082	0.227836	0.929038	0.333334	1.20595	0.0390011	0.165138	-0.38833	-2.06418
ENSG00000197520	FAM177B	1.30347e-05	0.000413268	-1.38608	-4.35952	0.0607089	0.576912	-1.00542	-1.87561	0.320813		-0.509043	-0.992788
ENSG00000229719	MIR194-2HG	1.31711e-05	0.000416957	-1.32099	-4.35724	0.77569	0.999577	-0.0866293	-0.28494	0.819176	0.915066	-0.0824	-0.228605
ENSG00000106541	AGR2	1.32037e-05	0.000417355	-1.79445	-4.3567	1.31347e-06	1.21264e-05	-1.02764	-4.8377	0.260884	0.49973	-0.173027	-1.1243
ENSG00000155760	FZD7	1.32613e-05	0.000418538	1.15213	4.35575	0.591516	0.998838	0.151797	0.53664	0.557177	0.756312	0.179461	0.58704
ENSG00000135914	HTR2B	1.34768e-05	0.000424694	1.63516	4.35222	0.728586	0.999577	-0.276302	-0.347007	0.744584		0.288631	0.325789
ENSG00000105639	JAK3	1.35953e-05	0.000427778	1.32531	4.3503	0.876003	0.999577	0.0796767	0.156038	0.0374514	0.16157	1.00035	2.08081
ENSG00000171860	C3AR1	1.36402e-05	0.000428542	2.96795	4.34957	0.196034	0.908144	1.79463	1.29293	0.830285		-0.224374	-0.214336
ENSG00000049192	ADAMTS6	1.36933e-05	0.000428989	1.37498	4.34872	0.000359364	0.0060573	1.74974	3.56826	0.351311		0.737738	0.93205
ENSG00000272841	AL139393.3	1.37117e-05	0.000428989	1.54982	4.34843	0.610648	0.998838	0.239179	0.509149	0.956189		0.0384302	0.0549366
ENSG00000119888	EPCAM	1.3752e-05	0.000429454	-0.743406	-4.34778	0.314926	0.978541	-0.207774	-1.00494	0.65891	0.822273	-0.0612648	-0.441418
ENSG00000102802	MEDAG	1.39622e-05	0.000435365	1.53179	4.34445	0.0548495	0.549136	0.961164	1.92007	0.835938	0.922205	-0.196196	-0.207092
ENSG00000131459	GFPT2	1.41144e-05	0.000439451	1.69085	4.34207	0.556938	0.997861	0.197555	0.587396	0.749868	0.877154	0.290476	0.318814
ENSG00000198771	RCSD1	1.42664e-05	0.000443319	1.99775	4.33972	0.576746	0.998838	0.335912	0.558145	0.919899		-0.0823007	-0.100561
ENSG00000150722	PPP1R1C	1.43114e-05	0.00044359	-0.830904	-4.33903	0.862666	0.999577	-0.0615845	-0.172982	0.561704	0.759188	0.171746	0.580313
ENSG00000139200	PIANP	1.44823e-05	0.000447695	2.20938	4.33642	0.507663	0.997789	0.755907	0.662481	0.371548		1.10191	0.893578
ENSG00000183114	FAM43B	1.4487e-05	0.000447695	2.45535	4.33635	0.64893	0.998838	1.26235	0.45525	0.711165		-0.334837	-0.370292
ENSG00000168487	BMP1	1.45719e-05	0.000449649	0.654959	4.33506	0.238963	0.937219	0.211279	1.17758	0.73834	0.870127	0.0644015	0.334052
ENSG00000143515	ATP8B2	1.46259e-05	0.000450316	1.64633	4.33425	0.172698	0.87987	0.41439	1.36358	0.906708	0.95904	-0.101891	-0.117192
ENSG00000274928	KRT89P	1.46594e-05	0.000450316	-1.44934	-4.33375	0.52916	0.997789	0.552657	0.629289	0.335915		-1.15876	-0.962268
ENSG00000184785	SMIM10	1.46738e-05	0.000450316	1.51738	4.33353	0.636237	0.998838	0.220446	0.472967	0.270502		-0.635536	-1.10191
ENSG00000105388	CEACAM5	1.46802e-05	0.000450316	-1.19277	-4.33343	0.0165142	0.237616	-0.899394	-2.39735	0.818579	0.914839	0.0504879	0.229373
ENSG00000157240	FZD1	1.47083e-05	0.000450511	0.783342	4.33301	0.0146043	0.218008	0.62617	2.44205	0.750665	0.877405	0.0594627	0.317762
ENSG00000105255	FSD1	1.48041e-05	0.000452779	2.67807	4.33158	0.414119	0.989186	-1.35197	-0.816666	0.982366		0.0875759	0.0221028
ENSG00000071991	CDH19	1.49259e-05	0.000455478	2.57904	4.32978	0.247234	0.946822	-1.19876	-1.15709	4.79991e-09	2.50242e-06	-3.82813	-5.85396
ENSG00000066336	SPI1	1.49362e-05	0.000455478	2.68085	4.32963	0.0371124	0.432054	1.93402	2.08453	0.544272		0.461474	0.606366
ENSG00000233593	LINC02609	1.5054e-05	0.000457905	2.00369	4.3279	0.0586455	0.568326	2.47976	1.89084	0.352061		0.753063	0.930598
ENSG00000146250	PRSS35	1.50599e-05	0.000457905	1.96182	4.32781	0.0438488	0.477333	2.88115	2.01553	0.793933	0.901849	-0.169476	-0.261207
ENSG00000120156	TEK	1.50961e-05	0.000458333	1.96964	4.32728	0.16245	0.868134	1.74308	1.39688	0.460777		0.844276	0.737568
ENSG00000237125	HAND2-AS1	1.5161e-05	0.000459633	1.92355	4.32634	0.89617	0.999577	0.0569645	0.130501	0.854789	0.932675	0.137753	0.183012
ENSG00000049323	LTBP1	1.5341e-05	0.000464412	1.61153	4.32373	0.344184	0.980416	0.256523	0.94593	0.971722	0.989046	-0.00893005	-0.0354484
ENSG00000150630	VEGFC	1.564e-05	0.000472774	1.20103	4.31948	0.926737	0.999577	0.0371142	0.0919509	0.257772	0.495797	0.612704	1.13167
ENSG00000128512	DOCK4	1.57647e-05	0.00047585	1.1304	4.31772	0.0723953	0.635667	0.707633	1.79662	0.44137	0.669889	0.293479	0.769881
ENSG00000117091	CD48	1.58205e-05	0.000476844	2.41292	4.31694	0.0178696	0.253114	2.48129	2.36831	0.285362		1.25961	1.06835
ENSG00000166741	NNMT	1.59413e-05	0.000479787	1.34242	4.31526	0.646219	0.998838	0.178039	0.459021	0.023344	0.121516	0.374342	2.26776
ENSG00000240771	ARHGEF25	1.60939e-05	0.000482827	1.7332	4.31316	0.757064	0.999577	-0.179716	-0.309339	0.429551		-0.559879	-0.789961
ENSG00000129675	ARHGEF6	1.61294e-05	0.000482827	1.5019	4.31267	0.437199	0.993301	0.281368	0.776932	0.017613	0.102907	-0.766687	-2.37366
ENSG00000112208	BAG2	1.61422e-05	0.000482827	1.26193	4.3125	0.943067	0.999577	0.0178839	0.0714156	0.377875	0.615254	-0.37089	-0.881818
ENSG00000169855	ROBO1	1.61449e-05	0.000482827	1.45374	4.31246	0.327571	0.978541	0.300741	0.979018	0.643356	0.813346	0.173095	0.463011
ENSG00000154639	CXADR	1.61586e-05	0.000482827	-0.721586	-4.31227	0.939917	0.999577	0.0147117	0.075374	0.103811	0.29188	-0.296295	-1.62665
ENSG00000145685	LHFPL2	1.62046e-05	0.000482938	0.501144	4.31164	0.174525	0.884118	-0.437781	-1.35781	0.612169	0.793076	0.068293	0.506979
ENSG00000132932	ATP8A2	1.62088e-05	0.000482938	1.72088	4.31159	0.579372	0.998838	0.253721	0.554303	0.797786		-0.301055	-0.256214
ENSG00000164604	GPR85	1.63741e-05	0.000487164	1.63558	4.30934	0.730581	0.999577	0.510739	0.344353	0.958291		-0.0866341	-0.0522979
ENSG00000135905	DOCK10	1.64729e-05	0.000489402	1.73951	4.30801	0.609093	0.998838	0.230748	0.511369	0.264186	0.50345	-0.623214	-1.11655
ENSG00000254815	LMNTD2-AS1	1.6497e-05	0.000489419	-1.20813	-4.30769	0.298069	0.973686	0.3278	1.04058	0.0803918	0.250566	0.415314	1.74842
ENSG00000053702	NRIP2	1.65935e-05	0.00049158	2.29862	4.3064	0.99579	0.999621	0.00469614	0.00527601	0.80225		-0.225131	-0.250436
ENSG00000278709	NKILA	1.66242e-05	0.000491787	0.833995	4.30599	0.000245918	0.00412428	1.22509	3.66647	0.128694	0.333024	0.371979	1.51927
ENSG00000198088	NUP62CL	1.66735e-05	0.000492544	-0.976363	-4.30533	0.804539	0.999577	-0.0852266	-0.247477	0.588051	0.778525	-0.163339	-0.541663
ENSG00000165886	UBTD1	1.67414e-05	0.000493848	0.628029	4.30443	0.98697	0.999577	0.00389835	0.0163315	0.000690131	0.014526	0.555409	3.39347
ENSG00000274956		1.68347e-05	0.000495896	2.79894	4.3032	0.828839	0.999577	0.617402	0.216191	0.484941		-1.43117	-0.698378
ENSG00000188747	NOXA1	1.68696e-05	0.000496219	-0.90674	-4.30274	0.707081	0.999577	-0.0823643	-0.375779	0.191209	0.418051	0.256064	1.30701
ENSG00000149090	PAMR1	1.69136e-05	0.00049681	1.72553	4.30217	0.626198	0.998838	0.206151	0.487085	0.553327	0.753266	-0.434481	-0.592782
ENSG00000135931	ARMC9	1.70862e-05	0.000501172	0.771567	4.29992	0.0429873	0.474569	0.44281	2.02383	0.647763	0.816264	0.122638	0.456873
ENSG00000177875	CCDC184	1.71816e-05	0.000503258	1.91848	4.29868	0.868192	0.999577	0.146128	0.165955	0.886232		0.124217	0.143073
ENSG00000011600	TYROBP	1.73752e-05	0.000507778	3.00492	4.2962	0.0358175	0.421195	2.06689	2.09899	0.121074		1.30607	1.55028
ENSG00000169435	RASSF6	1.7406e-05	0.000507778	-0.801037	-4.29581	0.730851	0.999577	-0.0794884	-0.343994	0.151221	0.365384	-0.332309	-1.43523
ENSG00000169291	SHE	1.74092e-05	0.000507778	1.58073	4.29576	0.449944	0.993301	1.01081	0.755509	0.204749		1.4334	1.26814
ENSG00000172733	PURG	1.74631e-05	0.000508634	3.21965	4.29508	0.282513	0.972312	2.02319	1.07469	0.0869516		3.32806	1.7117
ENSG00000089041	P2RX7	1.75072e-05	0.000509204	1.59536	4.29452	0.478649	0.996198	0.439623	0.708476	0.666069		-0.260513	-0.431549
ENSG00000107130	NCS1	1.75692e-05	0.000510294	1.04829	4.29373	0.278466	0.969387	0.318096	1.08377	0.280644	0.519531	0.174103	1.07887
ENSG00000147676	MAL2	1.76862e-05	0.000512975	-1.07646	-4.29226	0.217627	0.920095	-0.2286	-1.23286	0.752784	0.878443	0.0491203	0.31497
ENSG00000148082	SHC3	1.77321e-05	0.000513589	1.43968	4.29169	0.862173	0.999577	-0.0964738	-0.173609	0.283887	0.522938	-0.501923	-1.07163
ENSG00000134030	CTIF	1.78413e-05	0.000516032	0.830105	4.29032	0.257401	0.95532	0.25198	1.13256	0.80004	0.904994	0.0398028	0.253295
ENSG00000204616	TRIM31	1.79657e-05	0.000518906	-1.38955	-4.28878	0.102749	0.73249	-0.501375	-1.63167	0.307514	0.547656	0.277039	1.02045
ENSG00000110427	KIAA1549L	1.81159e-05	0.000522109	1.55244	4.28693	0.00176558	0.0347591	0.921119	3.12707	0.161185	0.378922	0.269631	1.4011
ENSG00000158373	H2BC5	1.81269e-05	0.000522109	-0.985149	-4.2868	0.0348997	0.41749	-0.635009	-2.10952	0.0227908	0.120096	0.284138	2.27692
ENSG00000121297	TSHZ3	1.84323e-05	0.00053017	1.64173	4.28308	0.363723	0.983772	0.374413	0.908293	0.408937	0.643428	0.461948	0.825767
ENSG00000122691	TWIST1	1.88477e-05	0.00054137	1.64955	4.27812	0.994164	0.999621	-0.00511364	-0.00731388	0.919841		-0.0798998	-0.100634
ENSG00000250120	PCDHA10	1.89495e-05	0.000543541	1.36037	4.27692	0.111876	0.757282	0.971728	1.58982	0.184332		-0.807295	-1.32754
ENSG00000134917	ADAMTS8	1.89995e-05	0.000544224	2.66155	4.27634	0.530895	0.997789	-0.628318	-0.626641	0.437992		-0.724902	-0.775588
ENSG00000010310	GIPR	1.93333e-05	0.000552726	-0.818156	-4.27245	0.568117	0.998568	-0.16825	-0.570827	0.223783	0.458276	0.280698	1.21653
ENSG00000182752	PAPPA	1.93731e-05	0.000552726	2.24179	4.272	0.156291	0.854791	0.58253	1.41766	0.511755	0.72441	0.706505	0.656107
ENSG00000272141	AL390719.2	1.93761e-05	0.000552726	-1.04263	-4.27196	0.282382	0.972312	0.287324	1.07498	0.428271	0.658934	0.242278	0.792154
ENSG00000119138	KLF9	1.96197e-05	0.000558906	0.795395	4.26918	0.628094	0.998838	-0.144014	-0.484411	0.380698	0.617194	-0.137829	-0.876611
ENSG00000018280	SLC11A1	1.97984e-05	0.000562807	1.73975	4.26715	0.022885	0.300055	1.25287	2.27535	0.0164884	0.0987627	1.00119	2.39792
ENSG00000254535	PABPC4L	1.98109e-05	0.000562807	1.72415	4.26701	0.451638	0.993301	1.11544	0.752688	0.148092		-3.11701	-1.44631
ENSG00000163637	PRICKLE2	1.98927e-05	0.000564361	1.22853	4.26609	0.779112	0.999577	-0.0746396	-0.280476	0.765746	0.885941	-0.0871094	-0.297944
ENSG00000079215	SLC1A3	1.99921e-05	0.000565634	1.70222	4.26498	0.12314	0.78309	0.817713	1.54173	0.750892	0.877529	-0.182363	-0.317463
ENSG00000169992	NLGN2	2.01406e-05	0.000568786	1.02258	4.26333	0.0952654	0.7124	0.401763	1.66825	0.299806	0.539763	-0.355724	-1.03685
ENSG00000171016	PYGO1	2.01583e-05	0.000568786	1.63807	4.26313	0.35967	0.982723	0.461584	0.915994	0.521568		-0.348763	-0.640931
ENSG00000132530	XAF1	2.02182e-05	0.000569702	1.35113	4.26247	0.832265	0.999577	0.075467	0.211798	0.359761	0.597865	0.404121	0.915821
ENSG00000241399	CD302	2.07514e-05	0.000583935	1.07023	4.25665	0.600821	0.998838	0.150968	0.52322	0.148816	0.36115	-0.501126	-1.44373
ENSG00000170624	SGCD	2.09628e-05	0.000589087	2.10098	4.25438	0.656057	0.999339	0.301472	0.445364	0.682688	0.837176	0.245618	0.408798
ENSG00000078098	FAP	2.1155e-05	0.000593684	1.99852	4.25234	0.0116504	0.185459	0.73944	2.52256	0.825479	0.917351	0.232408	0.220504
ENSG00000132688	NES	2.12151e-05	0.000594568	2.11979	4.2517	0.212252	0.916948	0.458952	1.2474	0.627466	0.802765	0.498022	0.485297
ENSG00000140285	FGF7	2.13187e-05	0.000596039	1.83109	4.25061	0.552765	0.997861	-0.196754	-0.593621	0.83226	0.920621	-0.25924	-0.211804
ENSG00000130303	BST2	2.13327e-05	0.000596039	1.27238	4.25047	0.249362	0.949314	0.367215	1.1519	4.54954e-05	0.00228404	0.679201	4.07764
ENSG00000134955	SLC37A2	2.13537e-05	0.000596039	1.67364	4.25024	0.155156	0.852989	-0.674838	-1.42155	0.00550499	0.0513913	0.91049	2.7759
ENSG00000120756	PLS1	2.16662e-05	0.000603949	-0.860757	-4.24699	0.875375	0.999577	0.0268201	0.156835	0.116509	0.312294	-0.284452	-1.5696
ENSG00000167994	RAB3IL1	2.17965e-05	0.000606767	1.41235	4.24565	0.698618	0.999577	-0.137	-0.387187	0.443834	0.671904	-0.317253	-0.765735
ENSG00000153162	BMP6	2.204e-05	0.000612724	1.28555	4.24315	0.722481	0.999577	0.179209	0.355145	0.325025		0.475637	0.984183
ENSG00000260135	MMP2-AS1	2.21208e-05	0.000614148	3.85831	4.24233	0.370398	0.983772	2.56388	0.895727	0.273897		3.01902	1.09413
ENSG00000169554	ZEB2	2.22378e-05	0.000616572	1.97807	4.24115	0.378855	0.984423	0.319017	0.880008	0.813284	0.911985	-0.247944	-0.236191
ENSG00000106004	HOXA5	2.24421e-05	0.000621407	1.20662	4.2391	0.231877	0.931596	-0.879818	-1.19554	0.917391		0.0711587	0.103721
ENSG00000133561	GIMAP6	2.27248e-05	0.000628397	2.03629	4.23629	0.237215	0.936553	1.41538	1.18198	0.289583		1.65864	1.05904
ENSG00000232774	AL355916.1	2.28183e-05	0.000630142	1.84495	4.23536	0.964075	0.999577	0.0711136	0.045041	0.576376		0.630382	0.558686
ENSG00000177469	CAVIN1	2.30368e-05	0.000635333	1.11246	4.23322	0.525143	0.997789	0.173532	0.635438	0.0223932	0.119014	0.40413	2.28363
ENSG00000178860	MSC	2.32274e-05	0.000639111	1.90411	4.23137	0.123102	0.78309	0.665352	1.54188	0.557869	0.756586	0.247947	0.586009
ENSG00000142552	RCN3	2.32354e-05	0.000639111	1.5553	4.23129	0.440647	0.993301	-0.271762	-0.771102	0.421236	0.653077	0.823198	0.804279
ENSG00000163453	IGFBP7	2.3375e-05	0.0006421	1.70776	4.22994	0.0614105	0.580342	0.667927	1.87053	0.572484	0.766031	-0.307399	-0.564397
ENSG00000188070	C11orf95	2.35073e-05	0.000644882	1.05482	4.22867	0.124729	0.783577	0.465808	1.53522	0.162515	0.380334	-0.390085	-1.39666
ENSG00000059804	SLC2A3	2.35758e-05	0.00064591	1.62021	4.22802	0.5286	0.997789	0.218179	0.630144	0.528745	0.736429	0.375637	0.629923
ENSG00000178695	KCTD12	2.38518e-05	0.000651909	1.2776	4.2254	0.346049	0.980416	0.228916	0.94228	0.317725	0.555799	-0.289747	-0.999144
ENSG00000160471	COX6B2	2.38576e-05	0.000651909	-1.08293	-4.22534	0.336626	0.978541	-0.30566	-0.960852	0.0154924	0.094925	0.634283	2.42066
ENSG00000204577	LILRB3	2.38975e-05	0.00065214	2.97792	4.22497	0.0159519	0.232469	4.27487	2.41001	0.923953		-0.177608	-0.0954558
ENSG00000004399	PLXND1	2.42303e-05	0.000660355	1.69702	4.22185	0.374304	0.983772	0.290313	0.88844	0.280916	0.519714	0.235737	1.07826
ENSG00000053254	FOXN3	2.43441e-05	0.000662469	0.93592	4.2208	0.245749	0.94403	0.29462	1.16074	0.752086	0.878157	-0.0561076	-0.31589
ENSG00000150636	CCDC102B	2.43717e-05	0.000662469	1.73085	4.22054	0.687737	0.999577	0.176269	0.401928	0.592885		-0.366657	-0.534659
ENSG00000167100	SAMD14	2.4596e-05	0.000667693	1.61483	4.21848	0.274276	0.967011	0.473328	1.09327	0.266883		0.948509	1.11027
ENSG00000196209	SIRPB2	2.48727e-05	0.000674287	2.03805	4.21595	0.830423	0.999577	0.345627	0.214159	0.575647		1.00177	0.559755
ENSG00000154122	ANKH	2.49038e-05	0.000674287	1.12572	4.21567	0.42823	0.992804	0.145677	0.792224	0.544472	0.747456	0.128502	0.606064
ENSG00000114812	VIPR1	2.54055e-05	0.000686975	-1.09013	-4.21117	0.0516573	0.524622	-0.42408	-1.94598	0.704715	0.849663	0.068532	0.378963
ENSG00000268754	LINC01081	2.55929e-05	0.000691141	1.60908	4.20951	0.862032	0.999577	0.16178	0.173788	0.368197		-1.03322	-0.899855
ENSG00000154589	LY96	2.60716e-05	0.000703154	1.2448	4.20532	0.8529	0.999577	-0.0812749	-0.185419	0.310218		-0.691149	-1.01476
ENSG00000160307	S100B	2.61603e-05	0.000704632	2.57179	4.20455	0.11925	0.778105	-1.79051	-1.55793	0.459663		-1.95379	-0.739402
ENSG00000168405	CMAHP	2.62172e-05	0.000705249	1.80631	4.20406	0.860891	0.999577	0.129376	0.17524	0.81865		-0.196878	-0.229281
ENSG00000140450	ARRDC4	2.63427e-05	0.00070771	-0.965248	-4.20298	0.225857	0.925974	-0.308472	-1.2111	0.0560184	0.204671	-0.367341	-1.91089
ENSG00000122122	SASH3	2.6424e-05	0.000708975	2.67709	4.20228	0.0837277	0.673535	2.01293	1.72945	0.248431		1.2291	1.15417
ENSG00000248429	FAM198B-AS1	2.67626e-05	0.000717135	1.49295	4.1994	0.668996	0.999577	-0.233279	-0.427526	0.222786		-1.20326	-1.21915
ENSG00000102468	HTR2A	2.74355e-05	0.000734218	4.07655	4.19377	0.822501	0.999577	0.612798	0.22433	0.865851		-0.412718	-0.16893
ENSG00000105227	PRX	2.8065e-05	0.000750098	0.544117	4.18862	0.79668	0.999577	0.0820557	0.257647	0.704598	0.849663	0.107833	0.379121
ENSG00000104894	CD37	2.81058e-05	0.000750223	2.78013	4.18829	0.241587	0.940111	2.02097	1.17103	0.526689		0.594825	0.633068
ENSG00000196358	NTNG2	2.81483e-05	0.000750338	1.72575	4.18795	0.924936	0.999577	0.0683749	0.0942181	0.380445		0.68859	0.877077
ENSG00000101265	RASSF2	2.81824e-05	0.000750338	0.903224	4.18768	0.51721	0.997789	-0.232714	-0.647653	0.746174	0.874713	-0.0978183	-0.323689
ENSG00000154451	GBP5	2.87883e-05	0.000765488	3.06232	4.18285	0.409672	0.989091	-1.40741	-0.824471	0.714579		0.551103	0.365714
ENSG00000138771	SHROOM3	2.91602e-05	0.000774386	-0.670193	-4.17993	0.390937	0.985791	0.179251	0.85792	0.373671	0.611211	0.133563	0.889619
ENSG00000212747	RTL8B	2.93964e-05	0.000779661	0.681308	4.17809	0.810198	0.999577	0.0560087	0.24017	0.899791	0.955402	-0.0306272	-0.125926
ENSG00000161681	SHANK1	2.96344e-05	0.000784972	1.87319	4.17626	0.437086	0.993301	0.767434	0.777124	0.870826		0.161304	0.162609
ENSG00000110934	BIN2	3.00079e-05	0.000793851	2.22971	4.17341	0.977044	0.999577	0.0411603	0.0287751	0.194989		1.90291	1.29596
ENSG00000115457	IGFBP2	3.03456e-05	0.000801765	1.65292	4.17086	0.412896	0.989091	0.363688	0.818807	0.000322494	0.0090132	-0.844488	-3.59653
ENSG00000099204	ABLIM1	3.06316e-05	0.000808293	-0.742641	-4.16872	0.643224	0.998838	-0.1045	-0.463196	0.781453	0.894796	-0.0330381	-0.277426
ENSG00000142156	COL6A1	3.08776e-05	0.00081375	1.88848	4.1669	0.596281	0.998838	0.209245	0.529756	0.000699169	0.0145768	0.866168	3.3899
ENSG00000099985	OSM	3.16253e-05	0.000832398	2.73024	4.16144	0.416175	0.989739	1.63526	0.813075	0.665257		0.857968	0.432667
ENSG00000170345	FOS	3.18841e-05	0.000838148	-0.6149	-4.15957	0.0164031	0.236419	-0.617022	-2.39982	0.824225	0.916821	0.0505436	0.222114
ENSG00000233101	HOXB-AS3	3.21612e-05	0.000844363	1.54496	4.1576	0.513816	0.997789	-0.517818	-0.652908	0.640505		-0.425005	-0.466992
ENSG00000178031	ADAMTSL1	3.28258e-05	0.000860725	2.10679	4.15292	0.518009	0.997789	-0.683041	-0.646418	0.434164		-0.887166	-0.782086
ENSG00000128262	POM121L9P	3.29167e-05	0.000861656	2.58898	4.15229	0.0493744	0.515329	2.03397	1.96534	0.179716		1.85407	1.34163
ENSG00000255737	AGAP2-AS1	3.29443e-05	0.000861656	0.882523	4.1521	0.764794	0.999577	-0.0929294	-0.299192	0.283328	0.522305	0.279514	1.07287
ENSG00000162078	ZG16B	3.30459e-05	0.000863227	-1.4419	-4.15139	0.000143691	0.00226952	-1.29033	-3.80173	0.0377308	0.162208	0.441396	2.07777
ENSG00000243742	RPLP0P2	3.33483e-05	0.000869006	1.47712	4.14931	0.327531	0.978541	-0.557318	-0.979099	0.976381		-0.0183887	-0.0296064
ENSG00000166546	BEAN1	3.33509e-05	0.000869006	0.880557	4.14929	0.000896884	0.016501	1.43137	3.32102	0.0599871	0.21236	0.701796	1.88089
ENSG00000076826	CAMSAP3	3.34344e-05	0.000869755	-0.658046	-4.14872	0.881419	0.999577	0.0277404	0.149171	0.0727484	0.236849	0.317751	1.79441
ENSG00000135077	HAVCR2	3.34634e-05	0.000869755	1.84229	4.14852	0.413413	0.989091	0.533562	0.817902	0.928589		0.063113	0.0896199
ENSG00000259426	AC027237.3	3.36527e-05	0.000873581	1.52526	4.14723	0.412883	0.989091	0.530392	0.818831	0.844062		-0.25079	-0.196701
ENSG00000134569	LRP4	3.38657e-05	0.000878013	1.98068	4.14578	0.131569	0.801393	1.00082	1.50794	0.596541	0.783691	-0.300383	-0.529381
ENSG00000182636	NDN	3.41777e-05	0.000884965	1.12346	4.14368	0.855344	0.999577	0.0552702	0.182304	0.30392	0.544854	-0.387547	-1.02806
ENSG00000147251	DOCK11	3.42191e-05	0.000884965	1.34856	4.1434	0.214678	0.917267	0.397766	1.2408	0.518126	0.728455	-0.235317	-0.646237
ENSG00000181804	SLC9A9	3.50325e-05	0.000904875	1.73483	4.13801	0.798474	0.999577	0.176803	0.255323	0.962047		-0.022342	-0.0475849
ENSG00000161544	CYGB	3.53473e-05	0.000911871	1.66754	4.13596	0.0890106	0.691924	0.378629	1.70064	0.693791	0.844132	0.375821	0.393715
ENSG00000133083	DCLK1	3.54886e-05	0.000914383	1.85976	4.13504	0.27976	0.970471	0.477837	1.08086	0.925071		-0.063588	-0.0940484
ENSG00000235649	MXRA5Y	3.57495e-05	0.000919647	2.28709	4.13336	0.483466	0.996198	1.85754	0.700739	0.642595		-0.344393	-0.464073
ENSG00000159899	NPR2	3.57815e-05	0.000919647	0.972762	4.13316	0.608015	0.998838	0.15889	0.512908	0.916898	0.964202	-0.0352788	-0.104341
ENSG00000095303	PTGS1	3.60085e-05	0.000923735	1.68405	4.1317	0.194605	0.907627	0.36349	1.29708	0.255767	0.494075	0.854675	1.13645
ENSG00000138758	SEPTIN11	3.60527e-05	0.000923735	0.658509	4.13142	0.646237	0.998838	0.0828214	0.458996	0.723092	0.860367	-0.0526916	-0.35433
ENSG00000157680	DGKI	3.6074e-05	0.000923735	1.76091	4.13129	0.0500946	0.51617	0.977854	1.95916	0.421817		0.65114	0.803273
ENSG00000151176	PLBD2	3.67341e-05	0.000939479	0.663475	4.12712	0.129994	0.795914	0.297232	1.51412	0.0293881	0.139418	0.267043	2.17824
ENSG00000166341	DCHS1	3.7489e-05	0.000957607	1.11651	4.12243	0.616278	0.998838	0.220021	0.501132	0.701363	0.848307	0.172418	0.383481
ENSG00000006747	SCIN	3.76594e-05	0.000960501	-1.29513	-4.12139	0.000555335	0.00938713	-1.14839	-3.45254	0.608655	0.790891	-0.15671	-0.511994
ENSG00000112812	PRSS16	3.77121e-05	0.000960501	-1.0422	-4.12107	0.596189	0.998838	-0.118818	-0.529889	0.591052	0.780392	0.109585	0.537312
ENSG00000101230	ISM1	3.77411e-05	0.000960501	1.82796	4.12089	0.0764696	0.648516	1.98797	1.77155	0.762368		-0.27241	-0.302373
ENSG00000136205	TNS3	3.80648e-05	0.000966634	0.838754	4.11892	0.521133	0.997789	0.137558	0.6416	0.62	0.798116	-0.0647846	-0.495851
ENSG00000233608	TWIST2	3.80907e-05	0.000966634	1.46912	4.11877	0.379416	0.984487	-0.453183	-0.878973	0.562726		0.392189	0.578798
ENSG00000008311	AASS	3.81217e-05	0.000966634	0.681687	4.11858	0.443603	0.993301	0.190223	0.766123	0.00496501	0.0482686	-0.664867	-2.8093
ENSG00000106683	LIMK1	3.81701e-05	0.000966682	0.63441	4.11829	0.356498	0.980501	0.210488	0.922059	1.88153e-05	0.00126886	0.55062	4.2785
ENSG00000188833	ENTPD8	3.8974e-05	0.000985838	-1.21386	-4.11348	0.00260826	0.0497271	-0.715744	-3.01049	0.415688	0.648481	0.165875	0.813925
ENSG00000168995	SIGLEC7	3.92709e-05	0.00099214	3.29633	4.11173	0.218925	0.920095	2.61121	1.22939	0.99228		0.0203051	0.00967526
ENSG00000103460	TOX3	3.96418e-05	0.00100029	-1.38994	-4.10956	0.208604	0.915342	-0.238371	-1.25741	0.243824	0.480592	-0.217196	-1.16548
ENSG00000087076	HSD17B14	3.97077e-05	0.00100074	1.51773	4.10917	0.939211	0.999577	-0.0390918	-0.0762619	0.853211		0.0847545	0.185022
ENSG00000087085	ACHE	3.99052e-05	0.0010045	-1.11146	-4.10803	0.800317	0.999577	-0.054127	-0.252937	0.036285	0.158557	-0.618613	-2.09372
ENSG00000173369	C1QB	4.01248e-05	0.0010088	3.13345	4.10676	0.0174305	0.248206	2.88396	2.3775	9.06784e-06		3.47685	4.43829
ENSG00000046653	GPM6B	4.04911e-05	0.00101678	1.61072	4.10466	0.289317	0.973686	0.512332	1.05962	0.00245812		-2.75167	-3.02845
ENSG00000100626	GALNT16	4.14654e-05	0.00103949	1.56629	4.09916	0.719049	0.999577	-0.243618	-0.35973	0.7993		0.155895	0.254253
ENSG00000114013	CD86	4.14956e-05	0.00103949	2.24666	4.09899	0.00162559	0.0318684	2.72229	3.15128	0.833454		-0.221316	-0.210274
ENSG00000165300	SLITRK5	4.16103e-05	0.00104111	2.02759	4.09835	0.47628	0.996198	0.643767	0.712299	0.981004		0.0227422	0.0238098
ENSG00000232679	LINC01705	4.18422e-05	0.00104565	1.74236	4.09706	0.0304825	0.380642	1.67383	2.16376	0.309146		0.688626	1.01702
ENSG00000144355	DLX1	4.20392e-05	0.00104931	2.46486	4.09598	0.710651	0.999577	0.611392	0.370982	0.122673		2.64656	1.54365
ENSG00000133816	MICAL2	4.25918e-05	0.00106183	0.826087	4.09295	0.456913	0.993301	0.158084	0.74394	0.0746066	0.240212	0.208641	1.78288
ENSG00000221818	EBF2	4.26435e-05	0.00106184	1.42597	4.09267	0.180952	0.89164	-0.765472	-1.33783	0.541245		-0.554689	-0.610931
ENSG00000204618	RNF39	4.31161e-05	0.00107233	-1.49252	-4.09011	0.000273332	0.00448071	-0.801967	-3.63935	0.197017	0.425588	0.199274	1.2901
ENSG00000105520	PLPPR2	4.31734e-05	0.00107247	0.711027	4.08981	0.789572	0.999577	-0.0510619	-0.266866	0.0601933	0.212812	0.443897	1.87937
ENSG00000261150	EPPK1	4.34726e-05	0.00107861	-0.784751	-4.0882	0.0111162	0.17865	0.754197	2.53903	0.90837	0.959641	0.0168432	0.115095
ENSG00000160539	PLPP7	4.38611e-05	0.00108695	1.54814	4.08614	0.841762	0.999577	-0.128576	-0.19964	0.857496		0.100371	0.179563
ENSG00000105245	NUMBL	4.42019e-05	0.00109409	0.98006	4.08434	0.691988	0.999577	-0.0996515	-0.396158	0.0503273	0.19141	0.467872	1.95717
ENSG00000189129	PLAC9	4.43464e-05	0.0010953	1.94945	4.08358	0.678612	0.999577	0.190598	0.414358	0.625167		-0.490208	-0.48854
ENSG00000139567	ACVRL1	4.43917e-05	0.0010953	1.70864	4.08335	0.34759	0.980416	0.437737	0.939273	0.794379	0.90228	-0.162939	-0.260628
ENSG00000165197	VEGFD	4.44229e-05	0.0010953	1.79955	4.08318	0.786296	0.999577	-0.29407	-0.271124	0.544878		-0.295629	-0.605453
ENSG00000235997	LINC01936	4.44618e-05	0.0010953	1.91156	4.08298	0.737472	0.999577	-0.670418	-0.335203	0.877201		-0.212743	-0.154518
ENSG00000123843	C4BPB	4.48386e-05	0.00110327	-1.31763	-4.08102	0.000195387	0.00310864	-0.840584	-3.72491	0.736715	0.868869	-0.0792816	-0.336206
ENSG00000181458	TMEM45A	4.53692e-05	0.00111501	1.44641	4.07828	0.00257178	0.0490466	-0.839832	-3.01477	0.385982	0.622041	0.245515	0.866927
ENSG00000137801	THBS1	4.56356e-05	0.00111901	1.09777	4.07692	0.0980088	0.717572	0.601068	1.65458	0.870126	0.94093	0.0406518	0.163498
ENSG00000077782	FGFR1	4.564e-05	0.00111901	1.15987	4.0769	0.0105259	0.172367	0.509042	2.55806	0.022694	0.119882	-0.760862	-2.27855
ENSG00000164743	C8orf48	4.65362e-05	0.00113964	1.10166	4.07237	0.661776	0.999577	0.170969	0.437462	0.606966		-0.369839	-0.514409
ENSG00000253159	PCDHGA12	4.67049e-05	0.00114243	1.31977	4.07153	0.222816	0.920721	0.612657	1.21907	0.989478		-0.00759461	-0.0131882
ENSG00000172985	SH3RF3	4.68298e-05	0.00114413	1.57033	4.07091	0.332021	0.978541	0.405794	0.970051	0.248801	0.486051	-0.733497	-1.15327
ENSG00000270919	AC108451.2	4.71829e-05	0.00115141	-1.49543	-4.06916	0.920307	0.999577	0.204172	0.100047	0.202901		-0.790381	-1.27333
ENSG00000239332	LINC01119	4.72535e-05	0.00115178	1.45752	4.06881	0.550635	0.997861	-0.565047	-0.596809	0.760426		0.247107	0.304922
ENSG00000073712	FERMT2	4.77932e-05	0.00116357	0.974261	4.06616	0.145927	0.829535	0.373549	1.45407	0.0111009	0.077804	-0.756441	-2.53951
ENSG00000102302	FGD1	4.79242e-05	0.00116473	1.17453	4.06553	0.541427	0.997861	0.174573	0.610656	0.997489	0.998909	-0.00143568	-0.00314733
ENSG00000128805	ARHGAP22	4.79533e-05	0.00116473	1.39001	4.06538	0.0928639	0.704496	0.480151	1.68048	0.731262	0.866228	0.162861	0.343448
ENSG00000136490	LIMD2	4.83007e-05	0.0011718	0.957541	4.0637	0.0417861	0.465771	0.872578	2.03564	0.874418	0.943689	-0.0694829	-0.15805
ENSG00000170581	STAT2	4.85277e-05	0.00117465	0.622394	4.06261	0.663106	0.999577	-0.100382	-0.435629	0.97298	0.989255	-0.00643791	-0.0338711
ENSG00000143344	RGL1	4.85311e-05	0.00117465	1.0969	4.06259	0.0611505	0.577793	0.43135	1.87241	0.23482	0.470438	-0.343746	-1.18803
ENSG00000157214	STEAP2	4.87081e-05	0.00117747	0.698975	4.06174	0.852835	0.999577	0.0377314	0.185502	0.120821	0.319062	-0.22944	-1.55134
ENSG00000136378	ADAMTS7	4.87614e-05	0.00117747	1.45643	4.06149	0.754509	0.999577	-0.171209	-0.312699	0.404958	0.640302	0.465414	0.832799
ENSG00000153823	PID1	4.95887e-05	0.00119606	1.42807	4.05756	0.518486	0.997789	0.182044	0.645681	0.954419	0.982094	0.0468457	0.0571584
ENSG00000028137	TNFRSF1B	4.9677e-05	0.0011968	1.48297	4.05714	0.330547	0.978541	-0.460092	-0.973013	0.0543473	0.20062	0.508385	1.92406
ENSG00000204291	COL15A1	4.97591e-05	0.00119739	1.94448	4.05676	0.0346975	0.416949	0.762791	2.11187	0.307242	0.547334	1.05263	1.02103
ENSG00000198168	SVIP	5.04624e-05	0.00121291	-0.789701	-4.05347	0.367546	0.983772	-0.172018	-0.901079	0.869833	0.940839	0.0220543	0.16387
ENSG00000106034	CPED1	5.06247e-05	0.0012154	1.68495	4.05272	0.515182	0.997789	0.235025	0.650791	0.972293	0.989046	0.0223682	0.034733
ENSG00000213694	S1PR3	5.09046e-05	0.00122071	1.69827	4.05143	0.475913	0.996198	0.253488	0.712891	0.657055	0.822001	-0.435275	-0.443983
ENSG00000118762	PKD2	5.12259e-05	0.001227	0.934387	4.04996	0.0273828	0.348457	0.50111	2.20602	0.0524789	0.196127	-0.405267	-1.93918
ENSG00000064989	CALCRL	5.13516e-05	0.00122859	1.27301	4.04939	0.344786	0.980416	0.490204	0.944751	0.121007		-0.935233	-1.55056
ENSG00000250510	GPR162	5.19558e-05	0.00124083	2.23215	4.04665	0.842702	0.999577	0.215463	0.198439	0.474168		0.777523	0.715713
ENSG00000090376	IRAK3	5.20311e-05	0.00124083	0.957968	4.04631	0.0228435	0.300055	-0.998937	-2.27604	0.219193	0.453469	0.502057	1.22868
ENSG00000171451	DSEL	5.21102e-05	0.00124083	0.927947	4.04596	0.0777915	0.651255	0.365015	1.76365	0.0326987	0.149203	-0.413749	-2.13576
ENSG00000214814	FER1L6	5.21387e-05	0.00124083	-1.45578	-4.04583	0.553929	0.997861	-0.223626	-0.591883	0.315737	0.553989	-0.178773	-1.00326
ENSG00000162490	DRAXIN	5.21617e-05	0.00124083	2.6748	4.04572	0.306528	0.976337	-2.31521	-1.02253	0.502801		-1.17678	-0.670089
ENSG00000167641	PPP1R14A	5.23325e-05	0.00124347	1.66198	4.04496	0.196307	0.90827	-0.695809	-1.29214	0.245263		-0.677936	-1.16193
ENSG00000103089	FA2H	5.24736e-05	0.00124539	-1.10085	-4.04433	0.0645177	0.599828	-0.438966	-1.84859	0.000379841	0.00997819	0.559077	3.55371
ENSG00000182158	CREB3L2	5.33436e-05	0.0012646	0.627643	4.04047	0.452573	0.993301	0.139087	0.751132	0.719391	0.858469	0.0620745	0.359272
ENSG00000162069	BICDL2	5.37125e-05	0.00127189	-0.859179	-4.03886	0.950764	0.999577	-0.012121	-0.0617477	0.0527946	0.196764	0.26212	1.9366
ENSG00000237541	HLA-DQA2	5.46918e-05	0.0012936	3.74088	4.03462	0.00668445	0.112596	1.95084	2.71217	0.688843		0.594074	0.400425
ENSG00000166923	GREM1	5.48153e-05	0.00129505	1.77443	4.03409	0.953523	0.999577	-0.0202095	-0.0582832	0.997627	0.998909	-0.0030153	-0.00297355
ENSG00000105967	TFEC	5.49101e-05	0.00129581	2.85709	4.03368	0.0474624	0.50367	2.02799	1.98215	0.676077		0.553115	0.417823
ENSG00000130751	NPAS1	5.50641e-05	0.00129706	-1.3011	-4.03302	0.466658	0.994983	-0.196824	-0.727928	0.194737	0.422684	0.426411	1.29669
ENSG00000140545	MFGE8	5.50878e-05	0.00129706	0.948258	4.03292	0.93097	0.999577	-0.019052	-0.0866242	0.212478	0.445342	0.381001	1.24678
ENSG00000078549	ADCYAP1R1	5.52422e-05	0.00129922	1.80038	4.03226	0.464219	0.994947	0.952201	0.731918	0.203835		1.563	1.2707
ENSG00000198758	EPS8L3	5.58512e-05	0.00131139	-1.172	-4.02969	0.649642	0.998838	-0.0852387	-0.454259	0.00122096	0.0208703	0.503657	3.23394
ENSG00000173200	PARP15	5.58917e-05	0.00131139	1.60954	4.02952	0.34181	0.980416	0.816168	0.950596	0.582337		-0.476849	-0.549975
ENSG00000174469	CNTNAP2	5.59491e-05	0.00131139	1.16701	4.02928	0.0081505	0.134016	1.32324	2.64577	0.69755	0.846457	-0.189811	-0.388629
ENSG00000115468	EFHD1	5.65423e-05	0.0013238	1.6647	4.02679	0.93916	0.999577	0.0315715	0.0763253	0.732308		0.275861	0.342058
ENSG00000141854	MISP3	5.69061e-05	0.00132943	-0.707697	-4.02529	0.642849	0.998838	-0.101468	-0.463719	0.309089	0.54934	0.254804	1.01714
ENSG00000104888	SLC17A7	5.6944e-05	0.00132943	1.7684	4.02513	0.351428	0.980416	0.522685	0.931823	0.151865		1.36218	1.43298
ENSG00000112276	BVES	5.69744e-05	0.00132943	1.74813	4.025	0.542582	0.997861	0.395646	0.608913	0.661553		-0.296259	-0.437771
ENSG00000154274	C4orf19	5.76657e-05	0.00134405	-0.811444	-4.02216	0.660079	0.999535	0.0968049	0.439804	0.156742	0.372939	-0.317217	-1.41612
ENSG00000158859	ADAMTS4	5.78854e-05	0.00134765	1.75924	4.02127	0.110532	0.753243	0.640652	1.59581	0.194046	0.421725	1.66438	1.2987
ENSG00000101213	PTK6	5.81948e-05	0.00135334	-1.2432	-4.02001	0.024818	0.32006	-0.779088	-2.24422	0.000994756	0.0182462	0.493795	3.29201
ENSG00000229852	AC019205.1	5.82739e-05	0.00135366	1.72633	4.01969	0.100604	0.72667	1.13567	1.64193	0.407113		-0.740807	-0.828986
ENSG00000168297	PXK	5.84418e-05	0.00135605	0.689007	4.01902	0.721541	0.999577	-0.0838239	-0.3564	0.0565537	0.205844	-0.386201	-1.90674
ENSG00000214274	ANG	5.91397e-05	0.00137071	-0.813869	-4.01622	0.340467	0.980199	-0.296054	-0.953243	0.0879557	0.263981	-0.383258	-1.70628
ENSG00000091136	LAMB1	5.95185e-05	0.00137795	1.04645	4.01471	0.000464378	0.00785057	0.804254	3.5005	0.509914	0.723076	-0.35863	-0.658971
ENSG00000159164	SV2A	5.97318e-05	0.00138135	1.92282	4.01387	0.698617	0.999577	0.202801	0.387188	0.375982	0.613363	0.722178	0.885324
ENSG00000253958	CLDN23	6.02857e-05	0.00139261	-1.13132	-4.01169	0.0616126	0.582468	-0.484517	-1.86907	0.579541	0.771999	0.122074	0.554056
ENSG00000136630	HLX	6.05196e-05	0.00139646	1.59932	4.01078	0.751645	0.999577	-0.238288	-0.316471	0.469142		0.662851	0.723876
ENSG00000134198	TSPAN2	6.10336e-05	0.00140675	1.39427	4.00878	0.0704818	0.628264	0.912008	1.8088	0.200271	0.429451	-0.558004	-1.28078
ENSG00000171310	CHST11	6.14225e-05	0.00141415	1.14712	4.00728	0.0050064	0.08937	0.881225	2.80662	0.883079	0.947411	0.0288557	0.147067
ENSG00000177181	RIMKLA	6.14942e-05	0.00141423	-0.815959	-4.007	0.555129	0.997861	-0.137792	-0.590092	0.896063	0.953805	-0.0291705	-0.130637
ENSG00000135454	B4GALNT1	6.1622e-05	0.0014156	1.37708	4.00651	0.340138	0.979964	-0.406478	-0.953893	0.660727	0.823403	0.212428	0.43891
ENSG00000127324	TSPAN8	6.20354e-05	0.00142352	-1.03871	-4.00493	0.253996	0.952414	-0.287604	-1.1407	0.170046	0.39021	-0.353017	-1.37206
ENSG00000171840	NINJ2	6.25235e-05	0.00143314	1.51089	4.00308	0.420938	0.990091	-0.630482	-0.804794	0.223881	0.458276	0.448411	1.21627
ENSG00000182916	TCEAL7	6.32404e-05	0.00144798	1.70095	4.00038	0.803447	0.999577	0.140228	0.248888	0.823806		0.176165	0.222653
ENSG00000171747	LGALS4	6.35233e-05	0.0014523	-0.849803	-3.99933	0.578307	0.998838	-0.125987	-0.555859	0.280089	0.519055	0.185465	1.08012
ENSG00000250208	FZD10-AS1	6.3569e-05	0.0014523	1.86402	3.99916	0.643356	0.998838	0.28778	0.463012	0.545521		-0.425264	-0.604486
ENSG00000121933	TMIGD3	6.45058e-05	0.00147208	3.85851	3.99569	0.0408752	0.460103	4.27204	2.04479	0.734079		0.811466	0.339705
ENSG00000169826	CSGALNACT2	6.46465e-05	0.00147367	0.804456	3.99517	0.605252	0.998838	-0.115067	-0.516862	0.795891	0.903013	-0.0527642	-0.258669
ENSG00000118407	FILIP1	6.51594e-05	0.00148373	2.28575	3.9933	0.345776	0.980416	0.712714	0.942815	0.314222		-0.75706	-1.0064
ENSG00000108984	MAP2K6	6.55338e-05	0.00149063	-0.5034	-3.99194	0.456944	0.993301	-0.180854	-0.743888	0.271739	0.510452	-0.34351	-1.09907
ENSG00000148841	ITPRIP	6.58471e-05	0.00149611	1.09235	3.99081	0.238054	0.936794	-0.342033	-1.17987	0.0446745	0.179161	0.490281	2.00771
ENSG00000128849	CGNL1	6.6191e-05	0.00150228	1.14715	3.98958	0.0180018	0.254146	0.741874	2.36558	0.0129628	0.0862175	-0.646982	-2.48479
ENSG00000138135	CH25H	6.77612e-05	0.00153624	1.89529	3.98401	0.20851	0.915342	-0.943287	-1.25767	0.497747		-1.34844	-0.678038
ENSG00000104413	ESRP1	6.82518e-05	0.00154568	-0.755659	-3.9823	0.272692	0.966306	-0.209081	-1.09688	0.61091	0.792277	0.0694938	0.508775
ENSG00000215386	MIR99AHG	6.83871e-05	0.00154705	1.18938	3.98183	0.834952	0.999577	-0.11256	-0.208355	0.633977		-0.505908	-0.476137
ENSG00000255197	AC090559.1	6.91083e-05	0.00156167	1.44318	3.97934	0.823174	0.999577	0.181427	0.223464	0.461825		-0.732107	-0.735845
ENSG00000175414	ARL10	6.91994e-05	0.00156203	0.675476	3.97902	0.0501334	0.51617	0.452625	1.95882	0.0266486	0.131332	-0.934777	-2.21663
ENSG00000141469	SLC14A1	6.97111e-05	0.00157134	2.11079	3.97727	0.046763	0.499186	0.812025	1.98844	0.00356532		-2.3375	-2.91426
ENSG00000104213	PDGFRL	6.97633e-05	0.00157134	1.45283	3.97709	0.949146	0.999577	0.0389421	0.0637788	0.0990649	0.284131	-0.767135	-1.6494
ENSG00000123685	BATF3	7.00854e-05	0.00157688	1.63927	3.976	0.790928	0.999577	0.276095	0.265106	0.778671		-0.329861	-0.281051
ENSG00000262160	AC020978.5	7.01734e-05	0.00157716	-0.8558	-3.9757	0.19283	0.90491	-0.311722	-1.30225	0.912277	0.961833	0.0172184	0.110167
ENSG00000175183	CSRP2	7.15999e-05	0.00160747	1.23737	3.97091	0.295889	0.973686	0.274946	1.04529	0.483427	0.703776	-0.273748	-0.700801
ENSG00000081923	ATP8B1	7.17439e-05	0.00160897	-0.451967	-3.97043	0.73277	0.999577	0.0711882	0.341444	0.00728777	0.0613195	-0.484041	-2.6834
ENSG00000133574	GIMAP4	7.26839e-05	0.00162829	2.54394	3.96732	0.197936	0.909603	1.55698	1.28746	0.752362		0.686086	0.315526
ENSG00000172183	ISG20	7.33456e-05	0.00163958	-1.15308	-3.96516	0.0953735	0.7125	-0.498457	-1.66771	0.000596852	0.013325	0.507194	3.43304
ENSG00000112214	FHL5	7.34944e-05	0.00164114	2.04769	3.96468	0.213965	0.916961	-0.831901	-1.24274	0.172733		-1.26292	-1.36348
ENSG00000097007	ABL1	7.37181e-05	0.00164436	0.640102	3.96396	0.0985142	0.720208	0.325944	1.6521	0.0627601	0.2175	0.234728	1.86089
ENSG00000113248	PCDHB15	7.41217e-05	0.00165121	1.41706	3.96265	0.910266	0.999577	0.062041	0.112703	0.489895	0.708323	0.309082	0.690476
ENSG00000232807	AL137186.2	7.41839e-05	0.00165121	1.71841	3.96245	0.480143	0.996198	-0.99016	-0.706072	0.216107		1.4268	1.23695
ENSG00000143226	FCGR2A	7.49611e-05	0.00166672	2.81871	3.95996	0.636995	0.998838	1.45661	0.471904	0.755113		-0.347255	-0.311905
ENSG00000173905	GOLIM4	7.61333e-05	0.00169097	0.782552	3.95626	0.126649	0.792065	0.285824	1.52745	0.0668214	0.226145	-0.295784	-1.83287
ENSG00000100448	CTSG	7.6314e-05	0.0016921	5.05138	3.95569	0.350596	0.980416	1.83802	0.933433	0.780309		0.549892	0.278917
ENSG00000159216	RUNX1	7.63468e-05	0.0016921	0.59051	3.95559	0.982386	0.999577	-0.0047217	-0.0220774	0.397042	0.633389	0.135719	0.846916
ENSG00000163132	MSX1	7.64541e-05	0.00169267	1.56012	3.95525	0.323323	0.978541	-0.517656	-0.987653	0.0152277	0.0939946	1.1852	2.42692
ENSG00000185532	PRKG1	7.65683e-05	0.00169339	1.21186	3.95489	0.135432	0.808511	0.431615	1.49302	0.230639	0.466754	-0.512875	-1.19871
ENSG00000113389	NPR3	7.70009e-05	0.00170115	1.93373	3.95355	0.696298	0.999577	-0.316378	-0.390323	0.258987		-1.10501	-1.12879
ENSG00000183570	PCBP3	7.74663e-05	0.00170793	1.74184	3.95211	0.965587	0.999577	0.023147	0.0431431	0.674694		0.353312	0.419714
ENSG00000168306	ACOX2	7.74726e-05	0.00170793	1.35277	3.95209	0.75936	0.999577	0.139781	0.306321	0.407344		0.488242	0.828578
ENSG00000184014	DENND5A	7.80732e-05	0.00171935	0.965521	3.95024	0.0374895	0.434792	0.445238	2.08039	0.131423	0.336854	-0.280711	-1.50851
ENSG00000155962	CLIC2	7.86097e-05	0.00172933	1.42609	3.9486	0.995665	0.999621	-0.00246823	-0.00543269	0.885722	0.948938	0.0461646	0.143719
ENSG00000108823	SGCA	7.90721e-05	0.00173766	2.25793	3.9472	0.502582	0.997789	0.34554	0.670433	0.882498		-0.139823	-0.147803
ENSG00000198400	NTRK1	7.9165e-05	0.00173786	1.71028	3.94691	0.0623702	0.585807	1.59341	1.86365	0.690241		0.410179	0.398529
ENSG00000157617	C2CD2	7.94789e-05	0.00174153	0.498709	3.94597	0.65728	0.999339	-0.0901808	-0.443672	0.886961	0.949626	0.0297591	0.14215
ENSG00000114638	UPK1B	7.94998e-05	0.00174153	-1.10717	-3.9459	0.936892	0.999577	0.0317568	0.0791771	0.346574	0.585982	-0.484212	-0.941255
ENSG00000160991	ORAI2	7.96313e-05	0.00174192	0.71963	3.94551	0.114404	0.766047	0.358144	1.5787	0.908268	0.959641	0.0260661	0.115224
ENSG00000118640	VAMP8	7.96953e-05	0.00174192	-0.633965	-3.94531	0.285039	0.973686	-0.220834	-1.06907	0.00596081	0.0540345	0.392524	2.74993
ENSG00000005243	COPZ2	7.97691e-05	0.00174192	1.13736	3.94509	0.0723069	0.635667	-0.700359	-1.79718	0.779182	0.893702	0.083289	0.280385
ENSG00000197933	ZNF823	8.00575e-05	0.00174638	-0.484375	-3.94423	0.886606	0.999577	0.0344402	0.1426	0.212503	0.445342	-0.277485	-1.24671
ENSG00000035862	TIMP2	8.09516e-05	0.00176403	0.641725	3.94157	0.734874	0.999577	-0.0608954	-0.33865	5.98117e-06	0.000583555	0.50532	4.52705
ENSG00000248458	AL139147.1	8.14296e-05	0.00177026	2.63598	3.94015	0.96705	0.999577	0.160472	0.0413087	0.949179		-0.25205	-0.0637383
ENSG00000184194	GPR173	8.15734e-05	0.00177026	1.32161	3.93973	0.902303	0.999577	0.0695059	0.122753	0.71127		-0.240249	-0.370151
ENSG00000026025	VIM	8.16196e-05	0.00177026	1.42106	3.93959	0.0564362	0.560524	0.476171	1.90765	0.118363	0.315457	-0.354944	-1.56168
ENSG00000170425	ADORA2B	8.16552e-05	0.00177026	-0.743589	-3.93949	0.185283	0.896613	-0.370012	-1.32466	0.502714	0.717831	0.124742	0.670226
ENSG00000187479	C11orf96	8.17782e-05	0.00177026	1.89398	3.93913	0.250453	0.949314	0.38658	1.14925	0.91095	0.961162	0.0837188	0.11184
ENSG00000197381	ADARB1	8.18268e-05	0.00177026	0.781865	3.93899	0.603399	0.998838	0.148273	0.519519	0.778247	0.893162	-0.112953	-0.281604
ENSG00000163251	FZD5	8.18341e-05	0.00177026	-0.667537	-3.93896	0.827672	0.999577	0.039439	0.217688	0.749949	0.877158	-0.0526746	-0.318706
ENSG00000164591	MYOZ3	8.21638e-05	0.00177554	1.88233	3.938	0.274909	0.967011	-1.77133	-1.09183	0.595036		0.927182	0.531552
ENSG00000123094	RASSF8	8.22513e-05	0.00177559	0.982912	3.93774	0.0503847	0.517615	0.38114	1.95668	0.0144443	0.0915347	-0.550411	-2.44602
ENSG00000235531	MSC-AS1	8.40808e-05	0.00181245	1.71097	3.93246	0.179289	0.890326	0.5603	1.34295	0.608733	0.790891	-0.247935	-0.511883
ENSG00000171557	FGG	8.41335e-05	0.00181245	1.93913	3.93231	4.19274e-05	0.00061761	2.5524	4.09659	0.139623		2.35334	1.4772
ENSG00000059915	PSD	8.46435e-05	0.00181981	1.48241	3.93086	0.60325	0.998838	-0.222649	-0.519732	0.467881	0.691541	0.380444	0.725932
ENSG00000176842	IRX5	8.46506e-05	0.00181981	-1.07042	-3.93084	0.0159292	0.232469	-0.914822	-2.41053	0.644529	0.813894	0.123071	0.461376
ENSG00000163219	ARHGAP25	8.61071e-05	0.00184921	1.3371	3.92673	0.126476	0.791752	0.959929	1.52815	0.181345		0.61307	1.33663
ENSG00000248994	AC124852.1	8.6736e-05	0.00186079	1.67386	3.92498	0.495066	0.997678	-0.672832	-0.682273	0.284003		-1.01175	-1.07137
ENSG00000131781	FMO5	8.72269e-05	0.00186939	-0.634706	-3.92362	0.931475	0.999577	-0.0264964	-0.0859894	0.0254649	0.127654	-0.369539	-2.23428
ENSG00000160013	PTGIR	8.74963e-05	0.00187323	1.56564	3.92288	0.439099	0.993301	0.264776	0.773716	0.582487	0.774232	0.452363	0.549755
ENSG00000138772	ANXA3	8.77859e-05	0.00187588	-0.835913	-3.92209	0.616498	0.998838	-0.133782	-0.50082	0.265278	0.504751	0.175368	1.114
ENSG00000058091	CDK14	8.78008e-05	0.00187588	0.74998	3.92204	0.0699859	0.627572	0.536299	1.812	0.573665	0.766791	0.0821806	0.562662
ENSG00000251191	LINC00589	8.9976e-05	0.00191841	-1.15929	-3.91615	0.275867	0.968048	-0.476452	-1.08965	0.583784	0.77531	-0.160629	-0.547867
ENSG00000223749	MIR503HG	9.09413e-05	0.00193409	1.46872	3.91357	0.138132	0.814709	1.30049	1.48278	0.325599		-1.15741	-0.983018
ENSG00000120280	CXorf21	9.10215e-05	0.00193409	4.11376	3.91336	0.414454	0.989505	2.20539	0.816081	0.904252		-0.24783	-0.120291
ENSG00000167157	PRRX2	9.10619e-05	0.00193409	1.66274	3.91325	0.752417	0.999577	-0.195175	-0.315454	0.151315	0.365414	0.52658	1.4349
ENSG00000110237	ARHGEF17	9.10841e-05	0.00193409	0.778428	3.91319	0.0634702	0.591709	0.45426	1.85588	0.975579	0.990366	0.00476649	0.0306123
ENSG00000019144	PHLDB1	9.14698e-05	0.0019403	1.25311	3.91217	0.230269	0.930065	0.300197	1.19967	0.0312432	0.14529	0.407062	2.15396
ENSG00000125207	PIWIL1	9.22724e-05	0.00195455	-1.39709	-3.91006	0.255562	0.953961	0.326309	1.13694	0.00531966		-3.51608	-2.78701
ENSG00000162694	EXTL2	9.23299e-05	0.00195455	0.711552	3.90991	0.289507	0.973686	0.266804	1.0592	0.538248	0.743121	-0.128481	-0.615464
ENSG00000180914	OXTR	9.29708e-05	0.00196612	-1.32068	-3.90824	0.350121	0.980416	0.247442	0.934355	0.164962	0.383395	-0.359275	-1.38858
ENSG00000121361	KCNJ8	9.35423e-05	0.00197567	1.75902	3.90676	0.0963058	0.715276	0.803146	1.66303	0.0720528	0.235557	-1.00224	-1.79878
ENSG00000103569	AQP9	9.36131e-05	0.00197567	3.95872	3.90658	0.00043962	0.0074603	4.82746	3.51508	0.00203043		2.62161	3.08574
ENSG00000236609	ZNF853	9.40291e-05	0.00198244	1.34512	3.9055	0.750863	0.999577	0.0992056	0.317501	0.4215	0.653138	-0.344948	-0.803822
ENSG00000064787	BCAS1	9.5485e-05	0.00201109	-1.42121	-3.90179	5.65043e-06	6.27501e-05	-1.15663	-4.53906	0.58072	0.772641	0.0737582	0.552333
ENSG00000139269	INHBE	9.69051e-05	0.00203893	1.66894	3.89821	0.0251793	0.323688	1.56686	2.23864	0.894006		0.0659875	0.133237
ENSG00000186281	GPAT2	9.73494e-05	0.00204621	1.46392	3.89711	0.565913	0.998457	0.250752	0.574082	0.782377	0.895324	-0.354585	-0.276223
ENSG00000108242	CYP2C18	9.8399e-05	0.00206525	-1.53821	-3.89451	0.972931	0.999577	0.00924102	0.0339325	0.202774	0.432851	-0.347225	-1.27369
ENSG00000139549	DHH	9.84539e-05	0.00206525	3.30948	3.89437	0.942947	0.999577	-0.281424	-0.0715663	0.998045		-0.00577276	-0.00245039
ENSG00000198488	B3GNT6	9.93263e-05	0.00208103	-1.85998	-3.89223	0.0103837	0.17013	-4.33486	-2.56278	0.0115896		1.88012	2.5244
ENSG00000214530	STARD10	9.9407e-05	0.00208103	-0.894437	-3.89203	0.102051	0.732457	-0.312719	-1.63499	0.083201	0.255226	0.288382	1.73241
ENSG00000095066	HOOK2	9.96439e-05	0.00208226	-0.55634	-3.89146	0.908659	0.999577	-0.0217105	-0.11473	0.81684	0.913945	-0.030003	-0.231611
ENSG00000132840	BHMT2	9.96662e-05	0.00208226	1.74332	3.8914	0.572369	0.998838	0.219994	0.564566	0.79026	0.900015	0.296886	0.265973
ENSG00000174332	GLIS1	0.000100356	0.00209457	1.90687	3.88973	0.0781506	0.651255	-2.75347	-1.76152	0.732106		-0.592284	-0.342325
ENSG00000107736	CDH23	0.000100467	0.00209478	1.76078	3.88946	0.648893	0.998838	0.287353	0.4553	0.370568		0.536754	0.89541
ENSG00000170961	HAS2	0.000101901	0.00212254	1.57383	3.88602	0.638758	0.998838	0.189069	0.469436	0.394506	0.630455	0.9179	0.851475
ENSG00000006638	TBXA2R	0.000102627	0.00213528	1.47148	3.8843	0.99256	0.999577	0.0073958	0.00932477	0.435887		0.742559	0.779158
ENSG00000168779	SHOX2	0.000102778	0.00213528	1.22959	3.88394	0.218969	0.920095	-1.50132	-1.22927	0.50687		-0.328255	-0.66372
ENSG00000118898	PPL	0.000102821	0.00213528	-0.746431	-3.88384	0.381424	0.984487	0.203693	0.875275	0.00015644	0.00552224	0.52386	3.78062
ENSG00000136048	DRAM1	0.000103126	0.00213786	0.822403	3.88312	0.186303	0.897952	0.290378	1.32159	0.0157505	0.0958421	-0.593825	-2.41465
ENSG00000186998	EMID1	0.000103151	0.00213786	1.85157	3.88306	0.013746	0.208048	1.63497	2.46383	0.298161		-0.481564	-1.04038
ENSG00000112799	LY86	0.000103652	0.00214611	3.549	3.88188	0.0693017	0.625533	2.59866	1.81645	0.272209		2.19466	1.09799
ENSG00000074527	NTN4	0.000103875	0.00214858	-0.972406	-3.88136	0.974424	0.999577	-0.00748932	-0.0320604	0.170238	0.390452	-0.257691	-1.37144
ENSG00000131187	F12	0.000104509	0.00215953	-0.751937	-3.87988	0.825763	0.999577	-0.0474644	-0.220139	0.0635535	0.218898	0.437549	1.8553
ENSG00000163554	SPTA1	0.000106501	0.00219851	2.38709	3.87528	0.917794	0.999577	0.213391	0.103213	0.679572		0.552036	0.413048
ENSG00000157766	ACAN	0.00010764	0.00221983	2.29863	3.87269	0.279383	0.970064	0.573181	1.08171	0.122465		-1.74828	-1.54451
ENSG00000259207	ITGB3	0.000110311	0.00227265	1.78319	3.86672	0.190517	0.902409	0.803382	1.30905	0.864259	0.937953	-0.122058	-0.170955
ENSG00000107159	CA9	0.00011169	0.00229879	-1.09066	-3.86368	0.938275	0.999577	0.0222775	0.0774386	0.135617	0.342599	-0.4282	-1.49231
ENSG00000170275	CRTAP	0.000111843	0.00229966	0.67936	3.86335	0.902211	0.999577	0.0234287	0.122869	0.233781	0.469815	0.169005	1.19068
ENSG00000186318	BACE1	0.000112711	0.00231375	0.9124	3.86146	0.760555	0.999577	0.06033	0.304752	0.250929	0.488349	-0.309927	-1.14809
ENSG00000132031	MATN3	0.000112752	0.00231375	1.28935	3.86137	0.495223	0.997678	0.3309	0.682025	0.935521		0.0444915	0.0809006
ENSG00000163873	GRIK3	0.000113485	0.0023248	2.57863	3.85979	0.338914	0.979464	2.08721	0.956313	0.840832		0.245046	0.200829
ENSG00000111424	VDR	0.000113611	0.0023248	0.854986	3.85952	0.538196	0.997861	0.119299	0.615544	0.0166979	0.0996216	0.512039	2.39329
ENSG00000144560	VGLL4	0.000113696	0.0023248	0.406188	3.85933	0.971509	0.999577	0.00624004	0.0357158	0.231544	0.467502	0.157041	1.19639
ENSG00000234882	EIF3EP1	0.000113738	0.0023248	1.4006	3.85925	0.922806	0.999577	0.10005	0.0968993	0.400092		-0.869961	-0.841457
ENSG00000111490	TBC1D30	0.000114535	0.00233878	-0.535486	-3.85754	0.0549586	0.549136	-0.456402	-1.9192	0.0577162	0.208308	-0.520997	-1.89785
ENSG00000042062	RIPOR3	0.000115427	0.0023547	1.3819	3.85564	0.537443	0.997861	0.263303	0.616685	0.608936	0.791059	-0.445455	-0.511593
ENSG00000100095	SEZ6L	0.000115617	0.00235625	3.17937	3.85524	0.741169	0.999577	-0.915444	-0.330305	1.16752e-05		-5.08078	-4.38357
ENSG00000179630	LACC1	0.000116824	0.00237851	0.664233	3.8527	0.703699	0.999577	-0.0808991	-0.380332	0.0450808	0.18031	-0.465119	-2.0039
ENSG00000231226	TRIM31-AS1	0.000117144	0.00238048	-1.62308	-3.85203	0.14061	0.817527	-0.697504	-1.47352	0.805237		0.122241	0.246575
ENSG00000160883	HK3	0.00011715	0.00238048	2.81571	3.85201	0.547723	0.997861	1.28611	0.601175	0.328284		1.23439	0.977576
ENSG00000196405	EVL	0.000117617	0.0023864	1.15308	3.85104	0.0705448	0.628264	0.509795	1.8084	0.284443	0.523223	-0.470331	-1.07039
ENSG00000112769	LAMA4	0.000117671	0.0023864	1.61813	3.85093	0.555862	0.997861	0.206099	0.588998	0.897792	0.954401	0.125929	0.128451
ENSG00000138944	SHISAL1	0.000120473	0.00244085	1.74691	3.84516	0.89801	0.999577	-0.101736	-0.128175	0.954452	0.982094	-0.0450377	-0.0571166
ENSG00000118922	KLF12	0.000121649	0.00245959	1.43574	3.84278	0.0735483	0.639207	0.629591	1.78941	0.459555	0.685514	-0.309776	-0.73958
ENSG00000151640	DPYSL4	0.000121753	0.00245959	1.33408	3.84257	0.894915	0.999577	0.0797053	0.132088	0.365274		-0.736131	-0.905361
ENSG00000162409	PRKAA2	0.000122092	0.00246403	-0.694932	-3.84189	0.213175	0.916961	0.321686	1.24488	0.0695305	0.231561	-0.342488	-1.81496
ENSG00000117594	HSD11B1	0.000122562	0.00247055	1.94362	3.84094	0.0436762	0.476167	0.604892	2.01718	0.58852	0.778607	0.585469	0.540983
ENSG00000108001	EBF3	0.000122653	0.00247055	1.65606	3.84076	0.555326	0.997861	-0.544098	-0.589799	0.863186		-0.141129	-0.172319
ENSG00000165646	SLC18A2	0.000123955	0.00249393	2.65786	3.83817	0.658775	0.999535	0.639096	0.441604	0.122829		-2.12088	-1.54301
ENSG00000175899	A2M	0.000124054	0.00249393	1.66979	3.83797	0.535827	0.997861	-0.184454	-0.619135	0.657624	0.822083	-0.393184	-0.443196
ENSG00000095917	TPSD1	0.000124206	0.00249456	2.60471	3.83767	0.350357	0.980416	2.87294	0.933898	0.86911		-0.19525	-0.164789
ENSG00000110446	SLC15A3	0.000124332	0.0024947	1.71144	3.83742	0.121412	0.778139	0.727222	1.54887	0.309176	0.54934	0.399302	1.01695
ENSG00000154262	ABCA6	0.000124571	0.00249708	1.85203	3.83695	0.443087	0.993301	0.493511	0.766991	0.100241		-1.1326	-1.64369
ENSG00000146535	GNA12	0.000124793	0.00249911	0.57587	3.83651	0.563662	0.997861	0.104928	0.57741	0.0207352	0.1137	0.32646	2.31277
ENSG00000159189	C1QC	0.000125175	0.00250435	2.93114	3.83576	5.49894e-05	0.000824118	4.22233	4.03334	0.219318		1.00304	1.22834
ENSG00000253161	LINC01605	0.000125398	0.00250638	1.9371	3.83533	0.756654	0.999577	-0.426434	-0.309877	0.0107295	0.0764663	1.36011	2.55139
ENSG00000176641	RNF152	0.000125599	0.002508	0.757433	3.83493	0.694515	0.999577	-0.13027	-0.392735	0.102018	0.288706	-0.733841	-1.63515
ENSG00000117643	MAN1C1	0.000126168	0.00251694	1.42668	3.83382	0.847203	0.999577	0.0966405	0.192688	0.0256348		-1.2728	-2.2317
ENSG00000196620	UGT2B15	0.000127163	0.00253436	-1.1884	-3.83189	0.519925	0.997789	-0.124124	-0.643461	0.0397829	0.166917	-1.37554	-2.056
ENSG00000124171	PARD6B	0.00012751	0.00253883	-1.09975	-3.83122	0.000480301	0.00814238	-0.899945	-3.49151	0.495363	0.712454	-0.0990789	-0.681804
ENSG00000168675	LDLRAD4	0.000128217	0.00255046	1.10197	3.82986	0.123225	0.78309	0.484973	1.54138	0.787503	0.898536	-0.0625574	-0.269554
ENSG00000185499	MUC1	0.000128711	0.0025567	-1.11369	-3.82891	0.00481236	0.0860391	-0.635258	-2.81933	0.00309011	0.037499	0.596229	2.95863
ENSG00000117115	PADI2	0.000128781	0.0025567	1.90242	3.82878	0.698628	0.999577	0.372227	0.387173	0.87208		0.0793488	0.161017
ENSG00000262823	AC127521.1	0.0001289	0.0025567	-1.18467	-3.82855	0.249999	0.949314	-0.382161	-1.15035	0.361425		-0.539893	-0.912653
ENSG00000186204	CYP4F12	0.000129406	0.00256428	-1.00625	-3.82759	0.500529	0.997789	-0.158933	-0.673658	0.292351	0.533209	0.224634	1.05298
ENSG00000144369	FAM171B	0.00012956	0.0025649	1.29163	3.82729	0.803497	0.999577	0.0833355	0.248823	0.620358	0.798343	-0.172522	-0.495343
ENSG00000260963	AC026462.3	0.000130661	0.00258422	-1.433	-3.82521	0.000427126	0.00728786	-0.843179	-3.52273	0.965861	0.98714	0.0177594	0.0427996
ENSG00000169224	GCSAML	0.000131291	0.00259422	2.79338	3.82402	0.214823	0.917267	2.07246	1.24041	0.738621		-0.671456	-0.33368
ENSG00000184304	PRKD1	0.000131926	0.00260428	1.05139	3.82284	0.0127494	0.194829	0.659331	2.49069	0.00323742	0.0381052	-1.00869	-2.94425
ENSG00000185650	ZFP36L1	0.000134304	0.0026487	0.584713	3.81843	0.0876735	0.690827	0.383364	1.7078	0.626262	0.802032	0.0622077	0.486994
ENSG00000113749	HRH2	0.000135262	0.00266507	2.10544	3.81668	0.904672	0.999577	0.0844081	0.119761	0.114		-1.53855	-1.58047
ENSG00000111261	MANSC1	0.000135873	0.00267457	-0.725637	-3.81556	0.0665988	0.61143	-0.468181	-1.83437	0.499918	0.716297	0.0896163	0.674619
ENSG00000101825	MXRA5	0.000136175	0.00267798	2.05028	3.81501	1.94919e-06	1.67704e-05	2.0881	4.75862	0.925292	0.967623	0.0165968	0.0937699
ENSG00000120457	KCNJ5	0.000136852	0.00268757	2.40184	3.81379	0.636774	0.998838	0.416733	0.472214	0.271394	0.510229	-0.619738	-1.09986
ENSG00000204482	LST1	0.000136922	0.00268757	3.26418	3.81366	0.318215	0.978541	1.20946	0.998133	0.360226		0.947861	0.914935
ENSG00000182742	HOXB4	0.000137079	0.00268812	1.47102	3.81338	0.0916795	0.70014	-0.804157	-1.6866	0.630658		0.367155	0.480801
ENSG00000146938	NLGN4X	0.000137816	0.00269907	2.38101	3.81206	0.0819371	0.663397	1.88565	1.73956	0.551589		-0.632297	-0.595381
ENSG00000245067	IGFBP7-AS1	0.000137897	0.00269907	1.74401	3.81191	0.458132	0.993301	-0.728914	-0.741926	0.899051		0.173062	0.12686
ENSG00000124216	SNAI1	0.000138289	0.00270188	1.5853	3.81121	0.779312	0.999577	-0.141866	-0.280216	0.0675003		1.02182	1.82833
ENSG00000141540	TTYH2	0.000138827	0.00270961	1.63059	3.81025	0.678718	0.999577	0.248017	0.414213	0.807536		-0.127547	-0.243606
ENSG00000204131	NHSL2	0.000138979	0.00271002	1.89857	3.80998	0.80954	0.999577	-0.170763	-0.24102	0.968154		-0.0318859	-0.0399237
ENSG00000009765	IYD	0.000139203	0.00271184	-1.26974	-3.80958	0.00531095	0.0954269	0.620408	2.78754	0.43462	0.663805	-0.212025	-0.781311
ENSG00000178038	ALS2CL	0.000139821	0.00272134	-0.73586	-3.80848	0.625745	0.998838	0.115967	0.487724	0.0134299	0.0880709	0.502961	2.47216
ENSG00000145936	KCNMB1	0.000140278	0.00272767	2.1286	3.80768	0.517373	0.997789	-0.490419	-0.6474	0.444909		0.725047	0.76393
ENSG00000080031	PTPRH	0.000141001	0.00273917	-0.930587	-3.80641	0.246521	0.945986	-0.342382	-1.15884	0.169745	0.389851	0.252265	1.37302
ENSG00000150347	ARID5B	0.000141577	0.00274778	1.0258	3.8054	0.344422	0.980416	-0.185268	-0.945464	0.45135	0.677826	-0.141416	-0.753166
ENSG00000077943	ITGA8	0.000141882	0.00274963	2.19732	3.80486	0.597729	0.998838	-0.33699	-0.527669	5.33222e-08	1.60618e-05	-2.68017	-5.43986
ENSG00000106080	FKBP14	0.000141937	0.00274963	0.630081	3.80477	0.885811	0.999577	-0.0324261	-0.143607	0.0959594	0.278947	-0.296766	-1.66477
ENSG00000170989	S1PR1	0.000143292	0.0027733	2.11698	3.80242	0.273328	0.966306	1.2797	1.09543	0.729101		-0.391073	-0.346322
ENSG00000254122	PCDHGB7	0.00014402	0.00278478	0.928958	3.80116	0.715249	0.999577	0.210779	0.364816	0.419255	0.651421	0.295178	0.807715
ENSG00000180044	C3orf80	0.000144411	0.00278907	1.89661	3.80049	0.337834	0.978832	0.588855	0.958454	0.194291	0.42185	0.774282	1.29799
ENSG00000138738	PRDM5	0.00014451	0.00278907	0.724123	3.80032	0.471026	0.996198	0.21426	0.720811	0.0263906	0.130604	-0.590698	-2.22041
ENSG00000117472	TSPAN1	0.000145615	0.00280779	-1.40966	-3.79843	0.00428337	0.0773659	-0.827228	-2.8565	0.000751831	0.0153944	0.50768	3.36995
ENSG00000167183	PRR15L	0.000146492	0.00282208	-0.826719	-3.79694	0.395222	0.986435	-0.189687	-0.850186	0.755494	0.880078	0.0635553	0.311403
ENSG00000240563	L1TD1	0.000146665	0.0028228	2.38183	3.79665	0.659759	0.999535	-1.08406	-0.440245	0.655296		-1.05566	-0.446417
ENSG00000140678	ITGAX	0.000146953	0.00282573	1.68507	3.79616	0.0741946	0.639207	0.941943	1.78541	0.839895		-0.387408	-0.202028
ENSG00000103855	CD276	0.000147401	0.00283171	0.528616	3.79541	0.887318	0.999577	0.0254806	0.141699	0.00335231	0.0387057	0.393103	2.93344
ENSG00000066294	CD84	0.000147632	0.00283352	2.59044	3.79502	0.741897	0.999577	1.00772	0.329342	0.370573		-0.923142	-0.895401
ENSG00000157350	ST3GAL2	0.000148072	0.00283934	1.0511	3.79428	0.877021	0.999577	0.0397448	0.154747	0.595848	0.783451	-0.114124	-0.530381
ENSG00000080573	COL5A3	0.000148406	0.00284312	2.02206	3.79372	0.150981	0.844284	0.685825	1.43607	0.260136	0.498958	1.27696	1.12607
ENSG00000203747	FCGR3A	0.000148895	0.00284725	2.88082	3.7929	0.0557409	0.553628	2.00933	1.91306	0.0747404		1.80667	1.78205
ENSG00000164920	OSR2	0.000149181	0.00285008	1.67115	3.79243	0.183819	0.896196	-0.963563	-1.32909	0.0254115	0.127654	0.899286	2.23509
ENSG00000179772	FOXS1	0.000150999	0.00288217	2.82512	3.78942	0.0190687	0.260869	2.63326	2.34419	0.97238		-0.0380105	-0.0346234
ENSG00000078053	AMPH	0.000151803	0.00289293	1.8235	3.7881	0.791969	0.999577	0.1824	0.263754	0.25395		0.965333	1.14081
ENSG00000107731	UNC5B	0.000151842	0.00289293	1.21971	3.78804	0.234572	0.934182	0.302475	1.18866	3.25136e-05	0.00180624	0.546711	4.15511
ENSG00000163347	CLDN1	0.000152622	0.00290356	-0.445852	-3.78676	0.166382	0.873679	0.380586	1.38392	0.180583	0.403861	-0.280741	-1.33896
ENSG00000259807	AC009093.1	0.000152679	0.00290356	1.9801	3.78667	0.371309	0.983772	0.757987	0.894023	0.664136		-0.306187	-0.43421
ENSG00000183049	CAMK1D	0.000152854	0.00290423	1.1704	3.78639	0.0143908	0.214785	0.960018	2.44736	0.0414652	0.171151	-0.637147	-2.03885
ENSG00000173467	AGR3	0.000153788	0.00291931	-1.45076	-3.78487	0.0392941	0.450856	-0.804076	-2.06109	0.00256957	0.0334587	-0.981378	-3.01503
ENSG00000100284	TOM1	0.000154817	0.00293615	0.475675	3.78321	0.495677	0.997678	0.120579	0.681308	0.000808601	0.0160559	0.469419	3.34983
ENSG00000146122	DAAM2	0.000155253	0.00294173	1.72171	3.78251	0.515264	0.997789	-0.40314	-0.650662	0.110007	0.301995	-0.897597	-1.59816
ENSG00000120693	SMAD9	0.00015581	0.00294952	1.37013	3.78162	0.512784	0.997789	-0.485137	-0.654509	0.110581		-1.63574	-1.59559
ENSG00000172020	GAP43	0.000155948	0.00294952	2.42218	3.7814	0.633505	0.998838	1.18981	0.476799	0.808575		0.332656	0.242264
ENSG00000104368	PLAT	0.000156316	0.00295379	1.29993	3.78081	0.646809	0.998838	0.108969	0.4582	0.665919	0.826757	0.255592	0.431756
ENSG00000120729	MYOT	0.000157994	0.00298278	2.93	3.77816	0.650309	0.998838	-1.20918	-0.453333	0.0224942		-5.48112	-2.28192
ENSG00000115339	GALNT3	0.000158194	0.00298385	-0.893921	-3.77784	0.980485	0.999577	-0.0044393	-0.0244613	0.508364	0.721618	-0.0899267	-0.661388
ENSG00000167772	ANGPTL4	0.000159183	0.00299706	1.07243	3.77629	0.0586709	0.568326	1.48039	1.89065	0.272823	0.511426	0.328681	1.09658
ENSG00000227456	LINC00310	0.000160595	0.00302083	1.406	3.77409	0.350434	0.980416	-0.66212	-0.933748	0.841842		0.182484	0.199538
ENSG00000161381	PLXDC1	0.000160737	0.00302083	1.79307	3.77387	0.630205	0.998838	0.233697	0.481439	0.870527	0.94099	0.095841	0.16299
ENSG00000169436	COL22A1	0.0001612	0.00302679	1.34638	3.77315	0.000163456	0.00252445	1.7935	3.76968	0.0967152	0.280293	1.09623	1.66099
ENSG00000148541	FAM13C	0.000163308	0.00306361	2.06926	3.76991	0.695307	0.999577	-0.273537	-0.391663	0.0795164		-1.15743	-1.7535
ENSG00000173702	MUC13	0.000163582	0.00306598	-0.995133	-3.76949	0.28058	0.971779	-0.376295	-1.07902	0.594529	0.782439	-0.112029	-0.532284
ENSG00000204991	SPIRE2	0.000163752	0.00306617	-0.952382	-3.76923	0.0344245	0.414899	-0.715726	-2.11506	0.000927932	0.0174885	0.461046	3.31151
ENSG00000162944	RFTN2	0.000163887	0.00306617	1.50109	3.76902	0.865438	0.999577	-0.104924	-0.169455	0.962774		0.0334799	0.0466734
ENSG00000117983	MUC5B	0.000164124	0.00306784	-1.68317	-3.76866	0.246943	0.94674	-1.13782	-1.15781	0.751585	0.877773	0.0907246	0.316551
ENSG00000153885	KCTD15	0.000164337	0.00306905	0.863741	3.76834	0.313514	0.978541	0.219813	1.00788	0.686198	0.839024	0.0884793	0.40402
ENSG00000173890	GPR160	0.00016569	0.00309154	-0.902988	-3.76629	0.979222	0.999577	-0.00627389	-0.0260438	0.313166	0.552011	-0.292272	-1.0086
ENSG00000146678	IGFBP1	0.000166026	0.00309503	-0.972523	-3.76579	0.0184778	0.255643	-0.977291	-2.3559	0.00164765	0.0249263	-0.438175	-3.14734
ENSG00000122254	HS3ST2	0.000166466	0.00310045	1.65502	3.76512	0.11224	0.758903	1.09679	1.58821	0.606941		-0.457254	-0.514445
ENSG00000169282	KCNAB1	0.00016695	0.0031055	1.70673	3.7644	0.184778	0.896216	0.700803	1.32618	0.54496		-0.261653	-0.605329
ENSG00000144278	GALNT13	0.000167222	0.00310618	2.02622	3.76399	0.482114	0.996198	-0.931953	-0.702907	0.965221		0.0550901	0.0436032
ENSG00000237254	TRBV30	0.00016836	0.00312452	-1.89156	-3.7623	0.129875	0.795914	-0.629389	-1.5146	0.434514		0.454935	0.78149
ENSG00000175879	HOXD8	0.000168572	0.00312565	2.06173	3.76198	0.236526	0.935932	-2.47153	-1.18372	0.12466		2.82371	1.5355
ENSG00000134531	EMP1	0.000169082	0.00313232	0.772253	3.76123	0.646622	0.998838	-0.120615	-0.45846	0.0186931	0.106485	0.278108	2.3516
ENSG00000171916	LGALS9C	0.000169593	0.00313898	-1.55931	-3.76047	0.251063	0.949491	-0.630111	-1.14777	0.170118		0.585536	1.37183
ENSG00000186310	NAP1L3	0.000169973	0.00314321	1.78752	3.75991	0.839928	0.999577	-0.1508	-0.201986	0.493233		0.679767	0.685175
ENSG00000105523	FAM83E	0.000170281	0.00314487	-1.25217	-3.75946	0.146319	0.830995	-0.397715	-1.45266	0.000292521	0.00827793	0.463582	3.62183
ENSG00000170004	CHD3	0.000170463	0.00314487	0.527862	3.75919	0.00585242	0.103174	0.65119	2.75594	0.609468	0.79124	0.068388	0.510834
ENSG00000180739	S1PR5	0.000170517	0.00314487	2.11249	3.75911	0.97634	0.999577	0.0393591	0.0296577	0.083893		1.97585	1.72853
ENSG00000110076	NRXN2	0.00017161	0.00315996	1.55135	3.75751	0.834718	0.999577	-0.112588	-0.208654	0.158528		-0.87218	-1.41004
ENSG00000137727	ARHGAP20	0.000171639	0.00315996	1.37721	3.75747	0.258376	0.95532	0.945435	1.13024	0.315105		-1.09935	-1.00457
ENSG00000162711	NLRP3	0.000172221	0.00316786	2.1407	3.75662	0.453784	0.993301	1.15101	0.749122	0.287072		1.50285	1.06457
ENSG00000110324	IL10RA	0.000172527	0.00316993	1.33406	3.75618	0.127357	0.792294	0.58612	1.52461	0.816218		-0.144915	-0.232412
ENSG00000183853	KIRREL1	0.000173507	0.00318306	1.43502	3.75476	0.0432958	0.475807	0.555579	2.02085	0.419483	0.651477	-0.231994	-0.807318
ENSG00000184384	MAML2	0.000173946	0.00318723	0.741646	3.75413	0.175098	0.884118	0.340072	1.356	0.464937	0.689428	-0.149614	-0.730741
ENSG00000166025	AMOTL1	0.000174042	0.00318723	0.819224	3.75399	0.116598	0.772491	0.291067	1.56921	0.690258	0.841887	0.067776	0.398504
ENSG00000160094	ZNF362	0.000175215	0.00320589	0.766272	3.75231	0.280566	0.971779	0.294482	1.07905	0.549303	0.750646	0.113825	0.598805
ENSG00000189184	PCDH18	0.000176154	0.00321965	1.64059	3.75097	0.757495	0.999577	0.111076	0.308773	0.890015	0.951056	-0.160031	-0.138285
ENSG00000079102	RUNX1T1	0.000176411	0.00321965	1.98756	3.7506	0.671152	0.999577	0.300864	0.424568	0.856821		-0.155874	-0.180422
ENSG00000131471	AOC3	0.000176552	0.00321965	1.95745	3.7504	0.922849	0.999577	0.0496196	0.0968459	0.416341	0.649051	-0.4472	-0.812786
ENSG00000074181	NOTCH3	0.000176587	0.00321965	1.53202	3.75035	0.0228922	0.300055	0.839337	2.27523	0.0597974	0.211925	0.430303	1.88228
ENSG00000185909	KLHDC8B	0.000176843	0.00322149	0.658931	3.74999	0.938976	0.999577	-0.0198638	-0.0765576	0.353465	0.592312	0.17481	0.92789
ENSG00000112874	NUDT12	0.000177839	0.00323679	-0.454316	-3.74858	0.742346	0.999577	-0.0726128	-0.328748	0.00951976	0.0714509	-0.538281	-2.5928
ENSG00000131446	MGAT1	0.000178117	0.00323901	0.370729	3.74819	0.480755	0.996198	-0.139055	-0.705089	0.00765377	0.0629001	0.307029	2.66697
ENSG00000174607	UGT8	0.000178383	0.00323964	-1.02208	-3.74781	0.914716	0.999577	-0.0215869	-0.107092	0.0686242	0.230191	-0.358109	-1.82089
ENSG00000196872	CRACDL	0.000178628	0.00323964	-0.619692	-3.74747	0.671809	0.999577	-0.140206	-0.423666	0.227278	0.462923	0.301211	1.2074
ENSG00000166292	TMEM100	0.000178711	0.00323964	2.12534	3.74735	0.904654	0.999577	0.121837	0.119785	0.223153		1.41661	1.21819
ENSG00000135773	CAPN9	0.000178775	0.00323964	-1.45726	-3.74726	0.300309	0.973935	-0.323386	-1.03577	0.570614	0.765136	-0.372724	-0.567147
ENSG00000149212	SESN3	0.000179612	0.00325196	1.18815	3.74609	0.930798	0.999577	-0.023067	-0.0868409	0.000583445	0.0131154	-0.679705	-3.4392
ENSG00000135100	HNF1A	0.000180506	0.00326531	-0.777546	-3.74484	0.925641	0.999577	-0.019643	-0.0933309	0.779508	0.893702	0.0723434	0.27996
ENSG00000274173	AL035661.1	0.000181764	0.00328519	-0.824888	-3.7431	0.120581	0.778105	-0.360318	-1.55234	0.820706	0.915686	0.0390793	0.226637
ENSG00000163563	MNDA	0.000184397	0.00332988	2.93904	3.73949	0.151879	0.845417	2.80228	1.43293	0.951585		0.145031	0.0607162
ENSG00000105426	PTPRS	0.000185096	0.00333961	1.03524	3.73853	0.00937077	0.152997	0.612784	2.59822	0.0293174	0.139418	-0.636253	-2.17919
ENSG00000139971	ARMH4	0.00018569	0.00334742	1.01008	3.73773	0.493059	0.997276	0.299798	0.685452	0.742006	0.872172	0.204352	0.329198
ENSG00000158201	ABHD3	0.000186076	0.00335147	-0.745995	-3.73721	0.21389	0.916961	-0.343733	-1.24294	0.599867	0.785547	-0.068807	-0.524592
ENSG00000189334	S100A14	0.000187346	0.00337023	-0.87911	-3.73549	0.0905719	0.698617	-0.310189	-1.69239	0.00305543	0.0372115	0.475089	2.96211
ENSG00000120875	DUSP4	0.000187442	0.00337023	-0.7858	-3.73537	0.422343	0.990388	-0.18365	-0.802363	0.733055	0.86714	0.0508999	0.341065
ENSG00000085831	TTC39A	0.00018852	0.00338667	-0.83247	-3.73392	0.625526	0.998838	-0.100049	-0.488034	0.836397	0.922634	0.0380848	0.206504
ENSG00000189420	ZFP92	0.000189117	0.00339446	1.19952	3.73313	0.050484	0.518154	0.760556	1.95584	0.218664		-0.624748	-1.23009
ENSG00000149201	CCDC81	0.000189539	0.00339909	1.78605	3.73257	0.689576	0.999577	0.300374	0.39943	0.210594		1.46179	1.25193
ENSG00000158258	CLSTN2	0.000190093	0.00340609	1.99095	3.73183	0.73783	0.999577	0.193279	0.334728	0.743131	0.872737	0.227166	0.32771
ENSG00000105329	TGFB1	0.000191497	0.00342755	0.984404	3.72998	0.112513	0.758903	0.349814	1.587	0.0357434	0.157234	0.415762	2.09983
ENSG00000147588	PMP2	0.000192435	0.00343915	2.4974	3.72875	0.334915	0.978541	1.70282	0.96426	0.00197984		-3.73643	-3.09324
ENSG00000180611	MB21D2	0.000192714	0.00344118	-0.681237	-3.72838	0.143035	0.822684	-0.381304	-1.46458	0.967115	0.987218	-0.00842125	-0.0412264
ENSG00000223865	HLA-DPB1	0.000193293	0.00344793	0.953258	3.72763	0.419459	0.989991	0.173054	0.807359	0.640347	0.810777	-0.122243	-0.467214
ENSG00000125851	PCSK2	0.000193424	0.00344793	3.70954	3.72745	0.0302854	0.379616	-1.37724	-2.16634	0.924938	0.967449	0.143798	0.0942149
ENSG00000271601	LIX1L	0.000193724	0.00345032	0.645332	3.72706	0.51452	0.997789	-0.157378	-0.651816	0.931906	0.971168	0.0182424	0.0854471
ENSG00000213626	LBH	0.000194388	0.00345918	0.647603	3.7262	0.685811	0.999577	0.0737464	0.404547	0.0552882	0.20313	0.301088	1.9166
ENSG00000170786	SDR16C5	0.000195294	0.00347233	-1.17726	-3.72503	8.19224e-10	1.24564e-09	-2.13585	-6.14116	0.847827	0.929497	0.0342209	0.191891
ENSG00000196684	HSH2D	0.000195479	0.00347263	-0.94952	-3.72479	0.078153	0.651255	-0.424654	-1.7615	0.043545	0.176247	0.357118	2.01844
ENSG00000099849	RASSF7	0.000196437	0.00348667	-0.822573	-3.72356	0.403245	0.98862	-0.146799	-0.835839	8.59554e-05	0.00371059	0.486644	3.92716
ENSG00000128833	MYO5C	0.000197338	0.00349896	-0.805327	-3.7224	0.684372	0.999577	0.0726975	0.406505	0.27092	0.510124	-0.146191	-1.10095
ENSG00000177096	PHETA2	0.000197466	0.00349896	0.494649	3.72224	0.832155	0.999577	-0.0457574	-0.211939	0.190991	0.417898	0.218908	1.30765
ENSG00000138829	FBN2	0.000198539	0.00351498	1.99845	3.72087	0.00536139	0.0958876	-1.84965	-2.78448	0.94353		0.0513183	0.0708345
ENSG00000122861	PLAU	0.000198799	0.00351658	0.622669	3.72054	0.44646	0.993301	0.205153	0.76133	1.60611e-08	5.97993e-06	0.688083	5.64983
ENSG00000160219	GAB3	0.000199134	0.0035195	1.20825	3.72011	0.143129	0.822929	0.857425	1.46424	0.786571		-0.245812	-0.270766
ENSG00000176049	JAKMIP2	0.000199763	0.00352762	2.63573	3.71932	0.283569	0.973137	1.39889	1.07234	0.921207		0.096186	0.0989132
ENSG00000140287	HDC	0.000200152	0.00353149	3.13627	3.71882	0.518728	0.997789	1.71666	0.645308	0.0929616		-3.92802	-1.67998
ENSG00000151715	TMEM45B	0.000201272	0.00354687	-0.716041	-3.71741	0.0493772	0.515329	-0.349396	-1.96532	0.517517	0.728069	0.0858544	0.647177
ENSG00000149534	MS4A2	0.000201365	0.00354687	2.32803	3.7173	0.104172	0.737312	1.88393	1.62496	0.171597		-1.88348	-1.36709
ENSG00000278771	RN7SL3	0.00020236	0.00356038	-2.71665	-3.71605	0.0408721	0.460103	-1.63685	-2.04482	0.292729		1.03658	1.05215
ENSG00000113083	LOX	0.000202557	0.00356038	1.55223	3.71581	0.314468	0.978541	0.388332	1.00589	0.951476	0.980739	-0.0491253	-0.0608528
ENSG00000162407	PLPP3	0.000202647	0.00356038	0.741979	3.71569	0.708115	0.999577	0.0756452	0.374389	0.118688	0.315887	-0.373814	-1.5603
ENSG00000013297	CLDN11	0.000203515	0.00357235	1.60757	3.71461	0.964081	0.999577	-0.0412668	-0.045033	0.342645		0.791745	0.948952
ENSG00000197822	OCLN	0.000203673	0.00357235	-0.795862	-3.71442	0.907303	0.999577	0.0257078	0.116441	0.449089	0.676002	-0.143958	-0.756935
ENSG00000119547	ONECUT2	0.000204697	0.0035873	-0.575156	-3.71315	0.000527163	0.00891248	0.600388	3.46656	0.00242866	0.0322434	-0.62205	-3.03209
ENSG00000104450	SPAG1	0.000205392	0.00359644	-0.639405	-3.71229	0.910036	0.999577	-0.0235286	-0.112993	0.285895	0.524968	-0.19688	-1.06717
ENSG00000198523	PLN	0.000206094	0.00360569	1.92221	3.71143	0.328581	0.978541	-0.335162	-0.976975	0.0135114		-1.80366	-2.47
ENSG00000182107	TMEM30B	0.000207435	0.0036261	-0.651796	-3.70979	0.621048	0.998838	0.087525	0.494365	0.906287	0.95885	0.0178722	0.117724
ENSG00000152213	ARL11	0.000208058	0.00363393	2.09738	3.70903	0.412181	0.989091	1.41346	0.820062	0.652618		1.08323	0.450128
ENSG00000182621	PLCB1	0.000209354	0.00364841	1.15547	3.70745	0.08676	0.689278	0.511541	1.71274	9.42325e-05	0.00396684	-1.17051	-3.90498
ENSG00000125355	TMEM255A	0.000210048	0.00365639	3.71984	3.70661	0.313766	0.978541	1.83115	1.00735	0.704072		-0.978583	-0.379829
ENSG00000117020	AKT3	0.000210738	0.00366533	1.38257	3.70578	0.063195	0.589952	0.410154	1.85782	0.822431	0.916318	0.0384759	0.22442
ENSG00000138031	ADCY3	0.000212327	0.00368987	1.08425	3.70388	0.606373	0.998838	-0.126775	-0.515257	0.469834	0.692616	0.174333	0.722749
ENSG00000196208	GREB1	0.000212639	0.00369143	1.63986	3.70351	0.440742	0.993301	0.466002	0.770941	0.96486		0.0229221	0.0440554
ENSG00000273551	AC120498.8	0.000212772	0.00369143	1.9786	3.70335	0.452264	0.993301	-2.83455	-0.751646	0.736193		1.09047	0.336898
ENSG00000067445	TRO	0.000213583	0.0037024	1.53034	3.70238	0.00803533	0.133983	1.01415	2.65058	0.316063	0.554019	-0.54951	-1.00258
ENSG00000140848	CPNE2	0.000215037	0.00372156	0.581263	3.70066	0.543	0.997861	0.13713	0.608282	0.128878	0.333184	0.232015	1.51854
ENSG00000188916	INSYN2A	0.000215047	0.00372156	2.70647	3.70065	0.793028	0.999577	0.673286	0.262381	0.596834		0.817826	0.528959
ENSG00000072210	ALDH3A2	0.000215737	0.0037304	-0.655717	-3.69984	0.777921	0.999577	-0.051924	-0.282029	0.00117972	0.0204138	-0.571174	-3.24374
ENSG00000105088	OLFM2	0.000216997	0.00374907	1.39463	3.69836	0.770926	0.999577	0.0683086	0.291164	0.679966	0.836028	-0.36537	-0.41251
ENSG00000103522	IL21R	0.000217605	0.00375644	2.30619	3.69765	0.397819	0.986435	2.03299	0.845524	0.741749		-0.447745	-0.329538
ENSG00000010319	SEMA3G	0.000218703	0.00377226	2.32252	3.69637	0.51058	0.997789	0.682717	0.657935	0.711071		-0.242774	-0.370418
ENSG00000027869	SH2D2A	0.000219533	0.00378345	1.44398	3.69541	0.143468	0.823908	0.719836	1.463	0.195537	0.423668	0.710042	1.29437
ENSG00000237380	HOXD-AS2	0.000219985	0.00378808	1.90226	3.69489	0.905472	0.999577	-0.370681	-0.118751	0.659812		0.838015	0.440173
ENSG00000134398	ERN2	0.000220491	0.00379365	-1.55622	-3.6943	0.116233	0.771222	-0.624222	-1.57078	0.00200045	0.0282256	0.385644	3.09017
ENSG00000167613	LAIR1	0.00022143	0.00380318	2.31236	3.69322	0.0579765	0.566187	1.82639	1.89588	0.701764		0.44255	0.382941
ENSG00000173511	VEGFB	0.000221436	0.00380318	0.615803	3.69322	0.689711	0.999577	-0.0984978	-0.399248	0.000474081	0.0115578	0.593611	3.49499
ENSG00000165152	PGAP4	0.000221623	0.00380318	-0.691396	-3.693	0.40656	0.989091	-0.191729	-0.829963	0.585889	0.776772	0.089783	0.544804
ENSG00000132970	WASF3	0.000221777	0.00380318	0.660247	3.69282	0.389528	0.985672	0.209269	0.860473	0.0149442	0.0933586	-1.01866	-2.43373
ENSG00000005844	ITGAL	0.000223254	0.00382534	2.55911	3.69114	0.837655	0.999577	-0.199408	-0.204894	0.114977		1.39226	1.57621
ENSG00000119630	PGF	0.000223574	0.00382766	1.37935	3.69077	0.349629	0.980416	0.39545	0.935309	0.625177	0.801275	-0.229686	-0.488526
ENSG00000118971	CCND2	0.000224497	0.0038403	1.03791	3.68972	0.15592	0.854791	-0.41149	-1.41893	0.0484968	0.187126	-0.84565	-1.97299
ENSG00000095637	SORBS1	0.000225993	0.00386271	1.17686	3.68803	0.958092	0.999577	-0.0136153	-0.0525482	0.0475456	0.185302	-0.637025	-1.98141
ENSG00000119714	GPR68	0.000228545	0.00390312	1.54982	3.68518	0.263214	0.957313	0.506162	1.11883	0.45288	0.67937	0.788761	0.750623
ENSG00000254139	AC104051.2	0.000231918	0.00395747	3.16529	3.68144	0.256371	0.954603	2.32215	1.13501	0.514426		0.8479	0.651961
ENSG00000123610	TNFAIP6	0.000232508	0.00396428	1.82825	3.6808	2.4523e-05	0.000350333	1.39288	4.21915	0.596629	0.78373	0.250084	0.529254
ENSG00000131370	SH3BP5	0.000233318	0.00397483	0.711177	3.67991	0.391348	0.985791	0.179264	0.857176	0.796196	0.903094	0.0463745	0.258274
ENSG00000272695	GAS6-DT	0.000233573	0.00397591	0.918737	3.67963	0.74985	0.999577	0.17582	0.318837	0.0876315		-1.03789	-1.70803
ENSG00000137745	MMP13	0.000233819	0.00397683	1.68508	3.67936	0.258884	0.955695	-1.30654	-1.12903	0.334947		-1.24114	-0.964197
ENSG00000259439	LINC01833	0.000234524	0.00398491	-2.3222	-3.67859	0.753649	0.999577	-0.717913	-0.313831	0.927054	0.968495	0.0470042	0.0915514
ENSG00000259933	AC009065.2	0.000234677	0.00398491	-1.29608	-3.67843	0.604868	0.998838	-0.210147	-0.517413	0.0108522	0.076791	0.581938	2.54742
ENSG00000044459	CNTLN	0.000234936	0.00398605	0.750028	3.67814	0.0945973	0.710248	0.573369	1.67163	0.0147134	0.0923699	-0.956505	-2.43936
ENSG00000174740	PABPC5	0.000236004	0.00400089	1.74583	3.67699	0.871945	0.999577	0.179653	0.161189	0.996875		-0.00525325	-0.00391654
ENSG00000169184	MN1	0.00023997	0.00405981	0.860722	3.67273	0.0660722	0.60974	0.564485	1.83793	0.0289817	0.138326	0.329246	2.18374
ENSG00000060718	COL11A1	0.000240066	0.00405981	2.69823	3.67263	0.110235	0.752216	1.72805	1.59714	0.296813	0.537632	-0.346276	-1.04329
ENSG00000275234	AC010503.5	0.000240287	0.00406024	-0.853666	-3.6724	0.147897	0.83468	-0.376543	-1.447	0.564392	0.761075	0.122455	0.576331
ENSG00000206432	TMEM200C	0.000240915	0.00406755	1.54654	3.67173	0.991428	0.999577	-0.00549514	-0.010744	0.146738		0.733379	1.45115
ENSG00000081277	PKP1	0.000241422	0.00407279	1.14106	3.67119	0.625716	0.998838	0.591269	0.487765	0.0103081	0.0751131	0.60374	2.56532
ENSG00000170382	LRRN2	0.000245175	0.00413275	1.30768	3.66725	0.00423996	0.0773659	1.78641	2.85973	0.484145	0.704172	-0.255878	-0.699651
ENSG00000122824	NUDT10	0.000246339	0.00414901	1.70747	3.66604	0.346925	0.980416	1.88397	0.94057	0.949485		-0.145839	-0.0633537
ENSG00000204103	MAFB	0.000246891	0.00415494	1.78832	3.66546	0.20818	0.915342	0.478018	1.25859	0.988621	0.995303	0.00573517	0.0142614
ENSG00000171345	KRT19	0.000247106	0.00415518	-0.863291	-3.66524	0.332414	0.978541	-0.209287	-0.969263	1.62149e-06	0.00022659	0.722738	4.79565
ENSG00000237289	CKMT1B	0.000247607	0.00416024	-1.11215	-3.66472	0.386345	0.984834	-0.258973	-0.866265	0.27667	0.515076	0.233482	1.08783
ENSG00000144057	ST6GAL2	0.000248925	0.00417693	1.80776	3.66336	0.219486	0.920095	0.654859	1.22789	0.806441		-0.173448	-0.24502
ENSG00000115363	EVA1A	0.000249003	0.00417693	1.04232	3.66328	0.151386	0.844284	0.431989	1.43465	0.131989	0.337569	-0.416609	-1.5063
ENSG00000184986	TMEM121	0.00025025	0.00419446	1.123	3.662	0.392735	0.986435	0.59229	0.854668	0.263461		-0.773739	-1.11825
ENSG00000253313	C1orf210	0.000251823	0.00421742	-0.76297	-3.6604	0.515633	0.997789	-0.140728	-0.650092	0.487709	0.706367	0.136004	0.693958
ENSG00000203943	SAMD13	0.000253238	0.00423554	-1.16591	-3.65896	0.923152	0.999577	-0.0392586	-0.0964645	0.629319		-0.26545	-0.482686
ENSG00000134532	SOX5	0.000253318	0.00423554	1.70884	3.65888	0.651531	0.998838	0.337515	0.451637	0.62419		0.443951	0.489921
ENSG00000169439	SDC2	0.000253517	0.00423554	1.20571	3.65868	0.793127	0.999577	0.0687412	0.262252	0.0138935	0.0898805	-0.827712	-2.46
ENSG00000170396	ZNF804A	0.000254579	0.00424988	2.37006	3.65761	0.317273	0.978541	-1.82751	-1.00008	0.718327		0.872119	0.360695
ENSG00000010438	PRSS3	0.0002549	0.00425181	-1.15999	-3.65729	0.0173234	0.248206	-0.491512	-2.37977	0.811908	0.911573	-0.0683669	-0.237965
ENSG00000249992	TMEM158	0.0002552	0.00425341	1.34252	3.65698	0.920037	0.999577	-0.02319	-0.100387	0.861968	0.936602	0.153014	0.17387
ENSG00000102554	KLF5	0.00025603	0.00426381	-0.843641	-3.65615	0.415972	0.989739	-0.146462	-0.81343	0.353768	0.5926	0.127912	0.927306
ENSG00000164120	HPGD	0.000256583	0.00426959	-1.30844	-3.6556	0.00118833	0.0230828	-0.6604	-3.24167	0.692106	0.842759	0.0730168	0.395999
ENSG00000240541	TM4SF1-AS1	0.000257855	0.00428733	-1.03649	-3.65433	0.204682	0.911753	-0.502841	-1.26833	0.685028	0.838289	0.127073	0.405611
ENSG00000189409	MMP23B	0.000258177	0.00428815	2.43476	3.65401	0.29101	0.973686	-2.24718	-1.05591	0.890403		0.163609	0.137794
ENSG00000122694	GLIPR2	0.000258317	0.00428815	1.3257	3.65387	0.204725	0.911753	0.581521	1.2682	0.57942	0.771999	0.232162	0.554232
ENSG00000168807	SNTB2	0.000259896	0.00430754	0.451668	3.65231	0.910263	0.999577	0.0220696	0.112707	0.398563	0.634472	-0.136177	-0.84419
ENSG00000236136	ADORA2BP1	0.000260121	0.00430754	2.33596	3.65208	0.976341	0.999577	-0.0618956	-0.029656	0.950279		0.204671	0.0623568
ENSG00000054965	FAM168A	0.000260223	0.00430754	0.720063	3.65198	0.0123364	0.188975	0.4946	2.50237	0.772779	0.890726	0.0447832	0.288741
ENSG00000141696	P3H4	0.000260315	0.00430754	0.56205	3.65189	0.869104	0.999577	-0.034469	-0.164796	0.0931093	0.274012	0.250839	1.67922
ENSG00000166813	KIF7	0.000260617	0.0043091	1.05198	3.65159	0.373157	0.983772	0.280945	0.890576	0.271106	0.510204	0.293535	1.10052
ENSG00000101916	TLR8	0.00026099	0.00431184	3.38776	3.65123	0.226902	0.927607	2.20779	1.20838	0.673429		0.862747	0.421447
ENSG00000118473	SGIP1	0.00026134	0.00431347	1.57284	3.65088	0.512011	0.997789	0.296132	0.655709	0.91144	0.96137	-0.0958911	-0.111222
ENSG00000272674	PCDHB16	0.000261504	0.00431347	1.36482	3.65072	0.135153	0.808511	-0.938983	-1.49409	0.321742		-0.509819	-0.990885
ENSG00000171388	APLN	0.000262538	0.00432709	3.20674	3.64971	0.274063	0.967011	-0.881019	-1.09375	0.509691		0.811718	0.659319
ENSG00000167202	TBC1D2B	0.000264988	0.00436369	0.648806	3.64732	0.0837963	0.673535	0.398301	1.72907	0.248391	0.485727	0.163141	1.15427
ENSG00000104321	TRPA1	0.000265179	0.00436369	1.90111	3.64714	0.661264	0.999577	-0.217526	-0.438169	0.664356		-0.416899	-0.433907
ENSG00000114455	HHLA2	0.000266571	0.00438312	-0.878395	-3.64579	0.725296	0.999577	0.0845764	0.35139	0.0947511	0.2768	-0.398282	-1.67085
ENSG00000138316	ADAMTS14	0.00026772	0.0043966	1.75693	3.64468	0.00428423	0.0773659	1.24595	2.85644	0.417115	0.64981	0.490588	0.811436
ENSG00000225526	MKRN2OS	0.000267814	0.0043966	-0.937083	-3.64459	0.0591044	0.569843	-0.531315	-1.88742	0.0595757	0.211622	0.376207	1.88392
ENSG00000174600	CMKLR1	0.000271989	0.0044616	1.94118	3.64061	0.608707	0.998838	0.441012	0.51192	0.158253	0.375283	1.16373	1.41097
ENSG00000170390	DCLK2	0.000272317	0.00446347	1.62485	3.6403	0.263531	0.957313	0.517802	1.11808	0.496227	0.713108	-0.483245	-0.680438
ENSG00000157933	SKI	0.000273915	0.00448611	0.590193	3.6388	0.0577811	0.566187	0.389162	1.89736	0.00621979	0.0555396	0.350878	2.73596
ENSG00000123572	NRK	0.000274575	0.00449338	1.61111	3.63818	0.0549436	0.549136	1.24715	1.91932	0.173634		-0.663861	-1.36062
ENSG00000196549	MME	0.000274902	0.00449519	0.842828	3.63787	0.795635	0.999577	-0.0870628	-0.259	0.156583	0.372692	-0.901666	-1.41666
ENSG00000188732	FAM221A	0.00027543	0.00450028	-0.640275	-3.63738	0.911383	0.999577	0.0292875	0.111294	0.0419922	0.17222	-0.595434	-2.0336
ENSG00000127920	GNG11	0.000277167	0.0045251	1.35576	3.63576	0.717542	0.999577	0.0704505	0.361746	0.0377226	0.162208	-0.641187	-2.07786
ENSG00000115170	ACVR1	0.000278483	0.00454301	0.343366	3.63453	0.773597	0.999577	0.0563013	0.287673	0.340034	0.579259	0.116737	0.954098
ENSG00000041353	RAB27B	0.000279913	0.00456276	-0.824567	-3.63321	0.931643	0.999577	0.020358	0.0857784	0.0281182	0.135831	-0.386697	-2.19563
ENSG00000021826	CPS1	0.00028127	0.00458128	1.29232	3.63197	0.226799	0.927471	0.723098	1.20865	0.191879		-0.912436	-1.30504
ENSG00000182463	TSHZ2	0.000282862	0.00459999	1.28863	3.63051	0.161718	0.866188	0.461458	1.39932	0.0912814	0.270689	-0.484572	-1.68868
ENSG00000229782	AC118754.1	0.000284183	0.00461786	-2.02239	-3.62931	0.0443757	0.478809	-1.67895	-2.01052	0.9842		-0.0202511	-0.0198039
ENSG00000147443	DOK2	0.000284467	0.00461887	2.51197	3.62905	0.384203	0.984487	1.48778	0.870177	0.209654		2.109	1.25452
ENSG00000225138	SLC9A3-AS1	0.000286407	0.00464672	-0.547232	-3.62729	0.471124	0.996198	0.213641	0.720651	0.857783	0.93411	0.0496691	0.179197
ENSG00000092820	EZR	0.000287228	0.00465642	-0.857261	-3.62655	0.467687	0.995079	-0.141516	-0.726248	0.0111457	0.0780372	0.359502	2.5381
ENSG00000152049	KCNE4	0.000287919	0.00466397	1.63225	3.62593	0.204109	0.911753	0.556823	1.26993	0.0442585	0.178337	-0.667644	-2.01163
ENSG00000073350	LLGL2	0.000288465	0.00466918	-0.858681	-3.62544	0.750759	0.999577	0.0556385	0.317639	0.00132215	0.0218013	0.414837	3.21113
ENSG00000166689	PLEKHA7	0.000288822	0.00467131	-0.776903	-3.62512	0.65141	0.998838	-0.110115	-0.451804	0.0418985	0.171997	0.256062	2.03453
ENSG00000145362	ANK2	0.000289128	0.00467262	1.68204	3.62485	0.745653	0.999577	-0.162194	-0.324377	0.968462	0.98779	0.0220264	0.0395367
ENSG00000115648	MLPH	0.000290701	0.0046944	-1.28921	-3.62345	0.00546656	0.0969063	-0.630494	-2.77817	0.0657216	0.224008	0.226834	1.84032
ENSG00000130881	LRP3	0.000291119	0.00469749	0.690727	3.62308	0.878638	0.999577	-0.0336888	-0.152696	0.149491	0.362367	0.295146	1.44133
ENSG00000150471	ADGRL3	0.000291656	0.00470249	1.64648	3.6226	0.421644	0.990091	-0.54256	-0.803572	0.134444		-2.06259	-1.49681
ENSG00000179542	SLITRK4	0.000292843	0.00471798	1.42206	3.62155	0.0771342	0.650857	-1.36044	-1.76756	0.921173		0.0580667	0.098956
ENSG00000105997	HOXA3	0.000295565	0.00475814	1.31829	3.61916	0.780134	0.999577	-0.241996	-0.279145	0.301366		0.80084	1.03351
ENSG00000160188	RSPH1	0.000295944	0.00476055	-0.683444	-3.61882	0.834298	0.999577	-0.050726	-0.209192	0.613256	0.793835	0.149172	0.505431
ENSG00000177679	SRRM3	0.000297129	0.00477591	1.37074	3.61779	0.153844	0.850323	0.524073	1.42608	0.0386575	0.164358	-0.962396	-2.06781
ENSG00000147592	LACTB2	0.000298815	0.00479797	-0.513987	-3.61633	0.336273	0.978541	-0.195269	-0.961556	0.300708	0.540812	-0.192397	-1.03492
ENSG00000171431	KRT20	0.00029922	0.00479797	-1.68232	-3.61597	0.845901	0.999577	-0.311796	-0.194352	0.76165	0.883256	-0.197223	-0.303315
ENSG00000144596	GRIP2	0.000299472	0.00479797	0.866086	3.61576	0.786974	0.999577	0.129358	0.270242	0.291329	0.531561	-0.616117	-1.05521
ENSG00000121895	TMEM156	0.000299636	0.00479797	-1.01629	-3.61561	0.876561	0.999577	0.0654781	0.15533	0.543536		-0.259761	-0.607475
ENSG00000253552	HOXA-AS2	0.000299657	0.00479797	1.5213	3.6156	0.407542	0.989091	-0.819678	-0.828227	0.649749		-0.466246	-0.454111
ENSG00000147100	SLC16A2	0.000301854	0.00482943	0.754215	3.6137	0.415102	0.989739	0.20071	0.814948	0.0608715	0.213912	0.393747	1.87443
ENSG00000261371	PECAM1	0.000302834	0.00484138	1.92883	3.61286	0.0319098	0.39458	1.43939	2.14554	0.12211	0.321585	0.628941	1.54598
ENSG00000137726	FXYD6	0.00030519	0.0048753	1.49086	3.61085	0.26804	0.963794	0.429569	1.10759	0.424497	0.655664	0.635111	0.798644
ENSG00000158406	H4C8	0.000305565	0.00487754	-0.539647	-3.61054	0.00622688	0.108235	-0.671906	-2.73559	0.860436	0.935677	-0.0269143	-0.175819
ENSG00000184305	CCSER1	0.000305887	0.00487892	-0.960174	-3.61026	0.859182	0.999577	-0.0705845	-0.177415	0.336597	0.575647	-0.329871	-0.96091
ENSG00000145287	PLAC8	0.000306323	0.00488212	-1.40117	-3.60989	6.95735e-13	3.00515e-12	-2.74027	-7.18027	0.839086	0.924232	-0.059649	-0.203063
ENSG00000258791	LINC00520	0.000310523	0.00494527	-1.21669	-3.60636	0.000758363	0.0136341	-1.46876	-3.36756	0.00138049	0.0222504	0.858191	3.1987
ENSG00000184937	WT1	0.000312076	0.0049662	1.86323	3.60506	0.910329	0.999577	-0.197305	-0.112624	0.423567		-1.55233	-0.800249
ENSG00000174669	SLC29A2	0.000313565	0.00498606	-0.800838	-3.60383	0.96111	0.999577	-0.00916329	-0.0487601	0.00898559	0.0689302	0.376468	2.6126
ENSG00000197594	ENPP1	0.000315675	0.00501375	0.987174	3.60208	0.469583	0.996135	-0.261373	-0.723158	0.0161488	0.0973309	-1.17273	-2.40553
ENSG00000133687	TMTC1	0.000315789	0.00501375	1.57032	3.60199	0.586079	0.998838	0.195254	0.544526	0.981833	0.992833	-0.0106002	-0.0227706
ENSG00000135750	KCNK1	0.000316349	0.00501881	-0.838704	-3.60153	0.0707346	0.628695	-0.491699	-1.80718	0.200203	0.429451	0.162653	1.28097
ENSG00000142347	MYO1F	0.000316754	0.0050214	1.4201	3.6012	0.168033	0.873679	0.666565	1.37855	0.229624		0.642877	1.20133
ENSG00000111145	ELK3	0.000317419	0.0050252	0.614694	3.60065	0.285973	0.973686	0.26223	1.067	0.0582628	0.209372	0.322374	1.89372
ENSG00000106537	TSPAN13	0.000317478	0.0050252	-0.802539	-3.6006	0.117544	0.773797	-0.288676	-1.56517	0.289548	0.529379	-0.194423	-1.05911
ENSG00000128482	RNF112	0.000318487	0.00503733	2.05549	3.59978	0.915113	0.999577	-0.0871416	-0.106592	0.131347		1.16461	1.50881
ENSG00000079308	TNS1	0.00031877	0.00503743	1.60664	3.59955	0.0105172	0.172367	0.9925	2.55834	0.0668069	0.226145	-0.524685	-1.83297
ENSG00000243335	KCTD7	0.000318978	0.00503743	0.580849	3.59938	0.646863	0.998838	0.10736	0.458125	0.624512	0.800974	-0.100414	-0.489466
ENSG00000166444	DENND2B	0.000319737	0.00504558	0.717698	3.59876	0.316017	0.978541	0.216452	1.00268	0.571564	0.76572	0.119588	0.565749
ENSG00000132535	DLG4	0.000320694	0.00505684	1.01036	3.59798	0.990668	0.999577	0.00360853	0.0116961	0.949532	0.980187	-0.0363396	-0.0632939
ENSG00000146374	RSPO3	0.000321517	0.00506597	1.65796	3.59732	0.797448	0.999577	0.151395	0.256652	0.646855	0.815487	0.369316	0.458136
ENSG00000244682	FCGR2C	0.000322036	0.00507029	2.35939	3.5969	0.661804	0.999577	0.760142	0.437424	0.619803		-1.33856	-0.49613
ENSG00000112320	SOBP	0.000325508	0.00511535	1.15313	3.59411	0.491031	0.996198	0.184191	0.68867	0.433508	0.662929	-0.375847	-0.783202
ENSG00000141068	KSR1	0.000325555	0.00511535	0.883832	3.59407	0.204122	0.911753	0.36798	1.2699	0.158154	0.375114	-0.421414	-1.41131
ENSG00000101336	HCK	0.000325637	0.00511535	2.59318	3.594	0.292441	0.973686	1.30291	1.05278	0.893953		0.127379	0.133304
ENSG00000106278	PTPRZ1	0.000326193	0.00512022	1.30044	3.59356	0.3833	0.984487	0.684433	0.871833	0.000216554		-3.55924	-3.69888
ENSG00000103710	RASL12	0.000327296	0.00512978	1.91946	3.59268	0.895736	0.999577	-0.0597303	-0.13105	0.0758868	0.242166	-1.15897	-1.77507
ENSG00000108387	SEPTIN4	0.000328259	0.00514098	1.44301	3.59191	0.361694	0.983772	-0.44642	-0.912142	0.467013		-0.56161	-0.727348
ENSG00000223756	TSSC2	0.000329904	0.00516286	1.46764	3.59061	0.839437	0.999577	-0.131593	-0.202614	0.342931		-0.850603	-0.94839
ENSG00000154511	DIPK1A	0.000330277	0.0051648	0.70557	3.59032	0.988354	0.999577	-0.00341591	-0.014596	0.0235872	0.122307	-0.592854	-2.26379
ENSG00000143851	PTPN7	0.00033076	0.00516846	1.80754	3.58994	0.332393	0.978541	1.0456	0.969306	0.971283		0.0412846	0.0359991
ENSG00000287906	AC127526.5	0.000331651	0.0051785	-0.581843	-3.58923	0.102331	0.732457	-0.368286	-1.63366	0.307734	0.547851	0.241048	1.01999
ENSG00000235568	NFAM1	0.000333742	0.00520722	1.29052	3.5876	0.32494	0.978541	0.464836	0.984358	0.183678		0.793503	1.32951
ENSG00000101842	VSIG1	0.000334068	0.00520841	-1.8739	-3.58734	0.204041	0.911753	-0.356734	-1.27012	0.279615	0.518553	-0.767208	-1.08119
ENSG00000163909	HEYL	0.000335484	0.00522656	1.82651	3.58624	0.266081	0.960687	0.542433	1.11213	0.115746	0.311049	-0.69339	-1.57288
ENSG00000105991	HOXA1	0.00033648	0.00523814	1.18573	3.58546	0.00125035	0.0238022	-2.37682	-3.22714	0.833966		0.366231	0.209617
ENSG00000089057	SLC23A2	0.000338152	0.00526023	0.72496	3.58417	0.0762709	0.648236	0.364108	1.77275	0.463577	0.68845	-0.110034	-0.73297
ENSG00000124429	POF1B	0.000339061	0.00526849	-0.810295	-3.58347	0.999815	0.999889	-4.23044e-05	-0.000231601	0.0150848	0.0936039	-0.480085	-2.43034
ENSG00000197653	DNAH10	0.000339191	0.00526849	1.54617	3.58337	0.426569	0.992804	0.992424	0.795077	0.661979		-0.681203	-0.437182
ENSG00000117069	ST6GALNAC5	0.000342384	0.00531411	2.45026	3.58092	0.746906	0.999577	-0.319425	-0.322721	0.136556		0.972729	1.48874
ENSG00000223652	AC106786.1	0.00034381	0.00533226	2.86966	3.57984	0.493536	0.997527	1.71648	0.684696	0.676275		1.10206	0.417551
ENSG00000163694	RBM47	0.000345499	0.00535104	-0.675503	-3.57855	0.995137	0.999621	0.00119634	0.00609493	0.917478	0.964437	0.015535	0.103611
ENSG00000103056	SMPD3	0.000345536	0.00535104	-1.2608	-3.57853	0.185963	0.89758	-0.284838	-1.32262	0.689802	0.841743	-0.0738385	-0.399123
ENSG00000284791	SMIM41	0.000350391	0.00542219	2.11288	3.57488	0.367943	0.983772	-1.37966	-0.900334	0.479392		1.12901	0.707281
ENSG00000260220	CCDC187	0.0003513	0.0054322	-1.52518	-3.5742	0.0601887	0.575879	-1.33515	-1.87941	0.288473		0.813979	1.06148
ENSG00000124920	MYRF	0.00035305	0.00545519	-0.775256	-3.5729	0.809646	0.999577	0.0590464	0.240883	0.0726334	0.23667	0.270664	1.79513
ENSG00000167306	MYO5B	0.000353814	0.00546295	-0.642571	-3.57233	0.162858	0.868544	0.253778	1.39552	0.49445	0.711477	0.0957977	0.683249
ENSG00000138639	ARHGAP24	0.000354483	0.00546921	1.00165	3.57184	0.352611	0.980416	0.222734	0.929537	0.0831769	0.255226	-0.688802	-1.73254
ENSG00000121068	TBX2	0.000355858	0.00548634	1.56605	3.57083	0.762409	0.999577	0.0882884	0.302319	0.822826	0.916392	0.228303	0.223911
ENSG00000072840	EVC	0.000358555	0.00552094	0.912409	3.56885	0.00451721	0.0808436	0.75795	2.83959	0.00221066	0.0302071	-0.850763	-3.06037
ENSG00000127951	FGL2	0.000358633	0.00552094	1.53899	3.56879	0.436048	0.993301	0.457681	0.778884	0.0972573		-1.61324	-1.6583
ENSG00000197712	FAM114A1	0.000360037	0.00553681	0.477807	3.56777	0.0914044	0.70014	-0.334532	-1.68804	0.182866	0.406685	0.193188	1.33198
ENSG00000287346	AL132712.2	0.000360198	0.00553681	-1.37069	-3.56765	0.803752	0.999577	-0.107449	-0.248494	0.676543		-0.235462	-0.417185
ENSG00000157554	ERG	0.000362208	0.00556359	1.60779	3.56619	0.540083	0.997861	0.479012	0.612688	0.487672		-0.575209	-0.694016
ENSG00000215845	TSTD1	0.000363457	0.00557864	-0.687942	-3.56529	0.453175	0.993301	-0.156216	-0.750132	0.107038	0.297185	0.287983	1.61165
ENSG00000204385	SLC44A4	0.000365404	0.00560257	-0.965943	-3.56389	0.935671	0.999577	0.0154052	0.0807116	0.0588586	0.210453	0.303735	1.88925
ENSG00000162618	ADGRL4	0.000365555	0.00560257	1.71585	3.56378	0.324656	0.978541	0.832357	0.984936	0.888992		-0.15305	-0.139579
ENSG00000166928	MS4A14	0.000367518	0.0056285	3.26804	3.56237	0.860336	0.999577	-0.496044	-0.175947	0.787673		-0.575717	-0.269333
ENSG00000110799	VWF	0.000368644	0.00564158	1.60754	3.56157	0.731568	0.999577	-0.231993	-0.34304	0.939698		0.0472361	0.0756491
ENSG00000154553	PDLIM3	0.000370412	0.00566446	1.56075	3.56031	0.548042	0.997861	0.159073	0.600697	0.0397865	0.166917	-0.701122	-2.05596
ENSG00000113212	PCDHB7	0.000371289	0.0056737	1.7548	3.55969	0.933719	0.999577	0.0805278	0.0831671	0.264436		-0.744463	-1.11597
ENSG00000275832	ARHGAP23	0.000371844	0.00567801	0.647172	3.5593	0.767375	0.999577	0.0711242	0.29581	3.30643e-06	0.000403772	0.592402	4.6508
ENSG00000263639	MSMB	0.000372122	0.00567807	-2.03264	-3.5591	0.011241	0.179429	-3.71756	-2.53512	0.0797104	0.249244	-1.10683	-1.75237
ENSG00000134201	GSTM5	0.000372998	0.00568726	1.73428	3.55849	0.392198	0.986435	0.509743	0.855639	0.455526	0.68178	0.474422	0.746234
ENSG00000169413	RNASE6	0.000374158	0.00570076	2.98312	3.55767	0.00593293	0.103554	4.47993	2.75147	0.897555		-0.190973	-0.12875
ENSG00000164047	CAMP	0.000375137	0.00571141	3.14842	3.55698	0.50702	0.997789	-1.24839	-0.663486	0.856175		0.3299	0.181245
ENSG00000183018	SPNS2	0.000375407	0.00571141	-1.22416	-3.5568	0.00812508	0.133983	-0.862887	-2.64683	0.0954536	0.277894	0.260191	1.66731
ENSG00000100503	NIN	0.000377176	0.00573413	0.510926	3.55556	0.0773298	0.650857	0.417096	1.76639	0.433695	0.66314	-0.175357	-0.782884
ENSG00000068366	ACSL4	0.000378355	0.00574783	0.726026	3.55474	0.120546	0.778105	0.319802	1.55249	0.0404371	0.168613	-0.383167	-2.04926
ENSG00000130940	CASZ1	0.000380206	0.00576766	-0.643911	-3.55346	0.0592983	0.570746	0.441785	1.88598	0.364788	0.602506	0.119538	0.906279
ENSG00000254245	PCDHGA3	0.000380215	0.00576766	1.67378	3.55345	0.0232048	0.30345	1.79852	2.27005	0.647396		-0.357678	-0.457383
ENSG00000254614	AP003068.2	0.000381714	0.00578304	-0.656831	-3.55241	0.383895	0.984487	-0.20108	-0.870742	0.200291	0.429451	0.257373	1.28072
ENSG00000238741	SCARNA7	0.000381786	0.00578304	-2.43831	-3.55236	0.562948	0.997861	-0.706571	-0.578468	0.44067		0.481224	0.771063
ENSG00000225177	AL590617.2	0.000382091	0.00578344	0.795793	3.55215	0.964108	0.999577	-0.0174618	-0.0449991	0.699026		0.183939	0.386636
ENSG00000250320	EDIL3-DT	0.000382429	0.00578435	2.20851	3.55192	0.822599	0.999577	0.30578	0.224203	0.880041		-0.140477	-0.150917
ENSG00000164283	ESM1	0.000384735	0.00581499	1.50825	3.55034	0.218452	0.920095	0.844447	1.23066	0.712107		-0.342375	-0.369028
ENSG00000203485	INF2	0.000385388	0.00582062	-0.735344	-3.54989	0.722066	0.999577	0.0633381	0.355699	1.23772e-06	0.000188508	0.628873	4.8495
ENSG00000162267	ITIH3	0.000386363	0.0058311	2.08145	3.54923	0.821065	0.999577	-0.197615	-0.226175	0.145623		-1.43582	-1.45517
ENSG00000160808	MYL3	0.000390423	0.00588453	1.45895	3.54647	0.786138	0.999577	-0.211496	-0.27133	0.374869		-0.872124	-0.887389
ENSG00000158966	CACHD1	0.000390491	0.00588453	1.12863	3.54643	0.0263891	0.338944	0.778887	2.22044	0.114319	0.309072	-0.651647	-1.57908
ENSG00000180573	H2AC6	0.000390753	0.00588453	-0.732147	-3.54625	0.0193528	0.263721	-0.442415	-2.33866	0.281431	0.520508	0.143353	1.07711
ENSG00000152939	MARVELD2	0.00039226	0.00590294	-0.687241	-3.54524	0.357716	0.980947	-0.191406	-0.919726	0.915165	0.963768	-0.0217274	-0.106526
ENSG00000248441	LINC01197	0.000393943	0.00592398	1.65727	3.54411	0.252701	0.951179	-1.18519	-1.14381	0.963217		-0.0743584	-0.0461175
ENSG00000121207	LRAT	0.000396342	0.00595574	-0.744253	-3.54251	0.959735	0.999577	0.0127244	0.050486	0.18322	0.407073	-0.775653	-1.3309
ENSG00000147155	EBP	0.000398692	0.00598673	-0.893898	-3.54095	0.185826	0.89758	-0.331662	-1.32303	0.0974842	0.281388	0.306918	1.65717
ENSG00000142227	EMP3	0.000399426	0.00599342	0.975419	3.54046	0.606604	0.998838	0.165228	0.514927	0.567982	0.763486	0.150358	0.571026
ENSG00000112096	SOD2	0.000403733	0.00605366	0.749301	3.53763	0.00122113	0.0233984	0.704329	3.2339	0.000347031	0.00938922	-0.487464	-3.5774
ENSG00000139625	MAP3K12	0.000404099	0.00605477	1.04388	3.53739	0.440702	0.993301	0.243345	0.771009	0.901621	0.956381	-0.0703911	-0.123613
ENSG00000248927	AC114284.1	0.000404535	0.00605695	1.9129	3.53711	0.176342	0.885189	1.6089	1.3521	0.751429		-0.504997	-0.316756
ENSG00000010327	STAB1	0.00040485	0.00605729	2.09745	3.5369	0.0435851	0.476167	1.81636	2.01806	0.278925		-0.917039	-1.08274
ENSG00000121594	CD80	0.000406856	0.00608292	2.83333	3.5356	0.96545	0.999577	0.136722	0.0433161	0.706011		-0.936351	-0.377219
ENSG00000094963	FMO2	0.000408599	0.00610169	2.0269	3.53447	0.54641	0.997861	0.623152	0.603149	0.220256		-1.83231	-1.22585
ENSG00000187260	WDR86	0.000408699	0.00610169	2.07441	3.5344	0.630327	0.998838	0.78817	0.481266	0.468662		-1.35964	-0.724658
ENSG00000075340	ADD2	0.000411122	0.00613346	2.22278	3.53284	0.535782	0.997861	0.878951	0.619204	0.598746		0.440624	0.526204
ENSG00000227051	C14orf132	0.000411814	0.00613937	1.74797	3.53239	0.211368	0.916576	0.469816	1.24981	0.698488	0.847152	-0.311108	-0.387362
ENSG00000136059	VILL	0.000412422	0.00614402	-1.35278	-3.532	0.0159111	0.232469	-0.440539	-2.41095	0.00127798	0.021453	0.429903	3.22088
ENSG00000244482	LILRA6	0.000413372	0.00615377	2.7513	3.5314	0.391987	0.986435	1.70228	0.85602	0.714011		0.743764	0.366474
ENSG00000124107	SLPI	0.000416218	0.00619141	-0.753007	-3.52958	9.20165e-05	0.001417	-0.92763	-3.91073	0.000101204	0.00414447	0.719583	3.88769
ENSG00000169908	TM4SF1	0.000416568	0.00619141	-0.800687	-3.52936	0.474285	0.996198	-0.1646	-0.715524	0.241162	0.478337	0.196562	1.17209
ENSG00000286451	AL499602.1	0.000416882	0.00619141	-0.669475	-3.52916	0.574981	0.998838	0.138938	0.56073	0.137836	0.345963	-0.397241	-1.4839
ENSG00000090539	CHRD	0.000417093	0.00619141	1.55089	3.52903	0.307841	0.977172	0.487151	1.01976	0.241742	0.478786	-0.803777	-1.17064
ENSG00000158352	SHROOM4	0.000417784	0.00619522	0.71098	3.52859	0.14235	0.820459	0.469245	1.4671	0.293845		-0.829257	-1.04972
ENSG00000145819	ARHGAP26	0.000418091	0.00619522	-0.549524	-3.52839	0.803533	0.999577	0.0569866	0.248777	0.164262	0.382506	-0.274788	-1.39088
ENSG00000157404	KIT	0.000418245	0.00619522	1.90905	3.5283	0.054017	0.541584	1.23864	1.9267	0.310197		-0.684761	-1.01481
ENSG00000277837	AC090340.1	0.000418716	0.00619777	-1.98686	-3.528	0.595974	0.998838	0.845383	0.530199	0.607118	0.79008	-0.759367	-0.514192
ENSG00000104267	CA2	0.000419942	0.00621149	-0.94718	-3.52722	0.201386	0.911753	-0.440807	-1.27761	0.989427	0.995539	-0.00336008	-0.0132518
ENSG00000070540	WIPI1	0.000420559	0.00621239	0.371284	3.52683	0.892199	0.999577	-0.0264428	-0.135522	0.566659	0.762497	0.0929217	0.572979
ENSG00000122592	HOXA7	0.000420601	0.00621239	1.94314	3.52681	0.643892	0.998838	-0.560593	-0.462264	0.533071		-1.97994	-0.623324
ENSG00000185442	FAM174B	0.000421016	0.00621411	-0.729544	-3.52655	0.15374	0.850323	-0.277474	-1.42644	0.767224	0.886894	-0.0435367	-0.296008
ENSG00000088881	EBF4	0.000425109	0.00627005	0.770749	3.52398	0.729804	0.999577	0.112441	0.345386	0.462089	0.687327	-0.339021	-0.735412
ENSG00000054690	PLEKHH1	0.000428635	0.00631533	-0.576314	-3.5218	0.162439	0.868134	0.344118	1.39692	0.0487646	0.187625	-0.313862	-1.97064
ENSG00000173421	IHO1	0.000428787	0.00631533	2.27647	3.5217	0.997838	0.999621	0.00501853	0.00271029	0.103023		3.74861	1.63037
ENSG00000039068	CDH1	0.00043015	0.00633092	-0.570737	-3.52086	0.368403	0.983772	0.154507	0.89947	0.127141	0.330658	0.24205	1.52548
ENSG00000212719	LINC02693	0.000431694	0.00634914	0.627158	3.51991	0.770397	0.999577	-0.0679992	-0.291856	0.135361	0.342425	-0.557186	-1.49329
ENSG00000171714	ANO5	0.000433074	0.00636494	-0.561852	-3.51906	0.600954	0.998838	0.119268	0.52303	0.0105898	0.0761996	-0.785645	-2.55595
ENSG00000066405	CLDN18	0.000433999	0.00636525	-1.36689	-3.5185	0.352081	0.980416	-1.44406	-0.93056	0.230422	0.466661	-0.268338	-1.19927
ENSG00000163328	GPR155	0.000434006	0.00636525	1.13714	3.51849	0.129735	0.795914	0.518635	1.51515	0.0352757	0.15582	-0.779037	-2.10518
ENSG00000185347	TEDC1	0.000434015	0.00636525	-0.813607	-3.51849	0.873034	0.999577	-0.0372736	-0.159806	0.227024	0.462684	0.287883	1.20806
ENSG00000144229	THSD7B	0.000437375	0.00640999	2.16017	3.51644	0.789201	0.999577	0.602607	0.267349	0.884334		-0.553075	-0.145477
ENSG00000265972	TXNIP	0.000440911	0.00645272	-0.92454	-3.5143	0.047432	0.50367	-0.446936	-1.98242	0.609218	0.791177	0.071769	0.51119
ENSG00000136153	LMO7	0.000446882	0.00653549	-0.854905	-3.51073	0.572099	0.998838	-0.103111	-0.564962	0.337574	0.57659	0.119488	0.958969
ENSG00000144749	LRIG1	0.000448984	0.00656161	0.786514	3.50948	0.801429	0.999577	-0.0802804	-0.251498	0.114458	0.309245	-0.423813	-1.57847
ENSG00000142303	ADAMTS10	0.000452663	0.00661072	1.54017	3.50731	0.327009	0.978541	0.595209	0.980156	0.493696	0.711029	-0.425921	-0.684442
ENSG00000177575	CD163	0.000453606	0.00661985	2.42934	3.50676	0.192829	0.90491	1.74618	1.30226	0.916288		-0.116184	-0.105111
ENSG00000117009	KMO	0.000459421	0.00668996	2.32329	3.50336	0.146783	0.831353	1.31831	1.45099	0.710217		0.362656	0.371565
ENSG00000118402	ELOVL4	0.000459569	0.00668996	1.32706	3.50328	0.642017	0.998838	-0.244828	-0.464881	0.930804		0.0796881	0.0868331
ENSG00000128011	LRFN1	0.000459571	0.00668996	1.43498	3.50328	0.334864	0.978541	-1.02155	-0.964362	0.811894		-0.232252	-0.237983
ENSG00000147027	TMEM47	0.000460022	0.00668996	1.24928	3.50302	0.00984414	0.160779	0.722171	2.58126	0.700396	0.847767	-0.0796487	-0.384786
ENSG00000271503	CCL5	0.000462123	0.00671457	1.89285	3.5018	0.0185945	0.255643	-1.79282	-2.35356	0.000179752		4.7324	3.74589
ENSG00000163293	NIPAL1	0.00046236	0.00671457	-0.45913	-3.50167	0.490593	0.996198	0.135519	0.689366	0.0386658	0.164358	-0.489923	-2.06773
ENSG00000240922	LSAMP-AS1	0.00046317	0.00672162	-2.26173	-3.5012	0.0256972	0.329878	-1.44763	-2.23076	0.212053	0.444813	0.485668	1.24794
ENSG00000155016	CYP2U1	0.000464275	0.00673297	1.07347	3.50056	0.579173	0.998838	0.172898	0.554593	0.769052	0.888174	-0.130517	-0.293616
ENSG00000160588	MPZL3	0.000465292	0.00674299	-0.639558	-3.49998	0.415538	0.989739	-0.160234	-0.814187	0.950956	0.980657	-0.0086442	-0.0615058
ENSG00000108947	EFNB3	0.000465979	0.00674825	1.8435	3.49959	0.211314	0.916576	0.787804	1.24996	0.0313907		-2.32608	-2.15208
ENSG00000186469	GNG2	0.000472659	0.00684022	1.83514	3.49579	0.163079	0.868929	0.775473	1.39479	0.606793	0.79008	-0.343535	-0.514657
ENSG00000173641	HSPB7	0.000473906	0.00685348	1.18706	3.49509	0.641649	0.998838	-0.179302	-0.465394	0.552365	0.75272	-0.377538	-0.59422
ENSG00000117228	GBP1	0.00047468	0.00685991	0.834514	3.49465	0.997095	0.999621	-0.000810678	-0.00364073	0.1371	0.34485	-0.343912	-1.48668
ENSG00000237438	CECR7	0.00047589	0.00687261	1.7244	3.49397	0.254891	0.953196	-0.917989	-1.13855	0.0265836		-3.65502	-2.21758
ENSG00000166250	CLMP	0.000476319	0.00687403	1.35689	3.49373	0.517957	0.997789	-0.24634	-0.646498	0.364582	0.602304	-0.719889	-0.906669
ENSG00000164251	F2RL1	0.000476772	0.00687579	-1.06849	-3.49348	0.71312	0.999577	0.0751402	0.367669	0.96296	0.986242	-0.00824626	-0.0464399
ENSG00000169218	RSPO1	0.000477663	0.00688384	3.49385	3.49298	0.978402	0.999577	0.105466	0.0270719	0.161162		-3.51937	-1.40117
ENSG00000100767	PAPLN	0.000479369	0.0069017	1.18074	3.49203	0.33036	0.978541	0.315977	0.973389	0.931203	0.970659	-0.0321284	-0.0863318
ENSG00000186907	RTN4RL2	0.000479567	0.0069017	1.04548	3.49192	0.491345	0.996198	-0.316951	-0.688171	0.746832		-0.204992	-0.322819
ENSG00000125775	SDCBP2	0.000480472	0.00690926	-0.801138	-3.49141	0.413438	0.989091	-0.188185	-0.817858	0.00626448	0.0558101	0.405852	2.73361
ENSG00000183691	NOG	0.000480757	0.00690926	1.07096	3.49126	0.898811	0.999577	0.0752549	0.127163	0.0732083		1.05741	1.79153
ENSG00000157005	SST	0.000482065	0.00692326	4.3906	3.49053	0.359444	0.982595	-0.394388	-0.916424	0.305613	0.545796	-2.32181	-1.02447
ENSG00000172817	CYP7B1	0.000483029	0.00693232	0.71591	3.49	0.0815553	0.663397	0.456505	1.74173	0.0048547	0.0477994	-1.00371	-2.81652
ENSG00000133107	TRPC4	0.000483602	0.0069345	1.69716	3.48968	0.788111	0.999577	0.179378	0.268765	0.849063		-0.20648	-0.190314
ENSG00000094755	GABRP	0.000483876	0.0069345	-1.88033	-3.48953	0.00396586	0.0735085	-1.10945	-2.88086	0.399732	0.635436	-0.691917	-0.8421
ENSG00000110841	PPFIBP1	0.000484183	0.0069345	0.602655	3.48936	0.229833	0.929619	0.236017	1.20079	0.374075	0.61143	0.10914	0.888866
ENSG00000171867	PRNP	0.000486243	0.0069592	0.435875	3.48822	0.75068	0.999577	-0.0586489	-0.317743	0.303444	0.544431	-0.149356	-1.02908
ENSG00000171813	PWWP2B	0.000486753	0.00696076	-0.58892	-3.48794	0.949772	0.999577	-0.0112423	-0.0629928	0.0125498	0.0844528	0.400682	2.4963
ENSG00000019102	VSIG2	0.000487022	0.00696076	-1.73103	-3.48779	1.61561e-06	1.42368e-05	-1.62413	-4.79638	0.021939	0.117808	0.370935	2.29142
ENSG00000214575	CPEB1	0.00048819	0.00697266	1.40968	3.48715	0.670006	0.999577	0.325827	0.426139	0.619082		-0.507029	-0.497152
ENSG00000197070	ARRDC1	0.000492311	0.00702185	-0.716445	-3.48491	0.202754	0.911753	-0.224754	-1.27374	0.00173381	0.0259116	0.442169	3.1324
ENSG00000184347	SLIT3	0.000495345	0.00706028	1.70783	3.48326	0.447461	0.993301	-0.373841	-0.759654	0.407761	0.6424	-0.848579	-0.827839
ENSG00000109854	HTATIP2	0.000497692	0.00708887	-0.524	-3.482	0.339196	0.979464	-0.192703	-0.955755	0.755101	0.880042	0.0470002	0.311921
ENSG00000112964	GHR	0.000498694	0.00709827	1.50871	3.48146	0.569774	0.998743	0.454427	0.568384	0.608978		-0.457372	-0.511533
ENSG00000136379	ABHD17C	0.000500237	0.00711535	-0.941567	-3.48063	0.0572195	0.562345	-0.498267	-1.90163	0.0509455	0.192627	0.230787	1.95194
ENSG00000100599	RIN3	0.00050124	0.0071188	0.746185	3.48009	0.882386	0.999577	-0.0506425	-0.147945	0.19699	0.425588	0.565905	1.29018
ENSG00000174007	CEP19	0.000501389	0.0071188	0.606868	3.48001	0.671323	0.999577	0.14216	0.424333	0.335119	0.574266	-0.348889	-0.963855
ENSG00000280143	AP000892.4	0.000501507	0.0071188	1.55088	3.47995	0.826178	0.999577	-0.245513	-0.219606	0.68237		-0.757108	-0.409231
ENSG00000070614	NDST1	0.00050398	0.00714556	0.565377	3.47863	0.223659	0.920721	0.254167	1.21685	0.00751397	0.062371	0.307058	2.67316
ENSG00000198598	MMP17	0.000504081	0.00714556	1.4027	3.47858	0.914838	0.999577	0.0738098	0.106938	0.643711		0.406696	0.462517
ENSG00000142512	SIGLEC10	0.000504902	0.00715231	2.43062	3.47814	0.0217579	0.290787	4.25319	2.29457	0.794285		0.570099	0.26075
ENSG00000106258	CYP3A5	0.000512667	0.00725736	-0.78976	-3.47405	0.889014	0.999577	0.042728	0.139552	0.199983	0.42926	-0.187186	-1.2816
ENSG00000165124	SVEP1	0.000514863	0.00728349	1.55615	3.4729	0.570875	0.998838	0.200222	0.566763	0.149261	0.361938	-0.658653	-1.44215
ENSG00000186074	CD300LF	0.000515816	0.007292	1.94	3.47241	0.3307	0.978541	-1.45045	-0.972705	0.119283		2.04588	1.55779
ENSG00000131711	MAP1B	0.000518749	0.00732847	1.25605	3.47088	0.0502241	0.516581	0.387644	1.95805	0.483402	0.703776	-0.524931	-0.700842
ENSG00000089127	OAS1	0.000519389	0.00733253	-0.677457	-3.47055	5.84481e-05	0.000873156	-0.83443	-4.01899	0.00523574	0.0496912	0.369342	2.79216
ENSG00000221869	CEBPD	0.000525026	0.00740598	0.819908	3.46765	0.842187	0.999577	0.0510038	0.199097	0.361312	0.599093	0.191304	0.912868
ENSG00000177311	ZBTB38	0.000525305	0.00740598	0.360081	3.46751	0.253458	0.951885	0.218806	1.14199	0.595991	0.783451	-0.0723879	-0.530175
ENSG00000106686	SPATA6L	0.000525863	0.00740882	-0.586304	-3.46722	0.43428	0.993301	0.210402	0.781888	0.0659761	0.2247	-0.531938	-1.83859
ENSG00000140297	GCNT3	0.00052651	0.00741291	-0.827367	-3.46689	0.654124	0.999339	-0.1	-0.448041	0.513699	0.725711	0.121361	0.653088
ENSG00000205922	ONECUT3	0.000528113	0.00743043	-1.31404	-3.46608	0.00346995	0.0656029	-1.44062	-2.92271	0.00211589	0.0294163	0.6961	3.07346
ENSG00000171777	RASGRP4	0.000529649	0.007447	2.83263	3.4653	0.335871	0.978541	2.85412	0.962355	0.804756		0.474473	0.247197
ENSG00000262454	MIR193BHG	0.000530058	0.00744771	1.20314	3.46509	0.204615	0.911753	1.32888	1.26851	0.743617	0.872966	0.168251	0.327067
ENSG00000196169	KIF19	0.000532469	0.00747653	4.63427	3.46387	0.585677	0.998838	1.98137	0.545111	0.709422		-1.48231	-0.372633
ENSG00000267121	AC008105.3	0.000533161	0.00747874	1.62716	3.46352	0.889221	0.999577	-0.143975	-0.13929	0.110604	0.303146	2.2826	1.59548
ENSG00000099331	MYO9B	0.000533707	0.00747874	0.648228	3.46324	0.665329	0.999577	0.119408	0.432568	0.0219871	0.117894	0.375714	2.29059
ENSG00000144935	TRPC1	0.00053448	0.00748452	0.995758	3.46285	0.517934	0.997789	0.231511	0.646534	0.0405746	0.168708	-0.756139	-2.04785
ENSG00000164484	TMEM200A	0.000535882	0.0074991	1.50805	3.46215	0.575442	0.998838	0.325021	0.560055	0.657291	0.822083	0.612854	0.443656
ENSG00000171551	ECEL1	0.000536309	0.00750002	2.09442	3.46193	0.920507	0.999577	-0.0756421	-0.0997951	0.292496		-0.908306	-1.05266
ENSG00000115041	KCNIP3	0.000544262	0.00760101	0.72073	3.45797	0.477438	0.996198	0.273947	0.71043	0.145949	0.357524	-0.663362	-1.45399
ENSG00000133121	STARD13	0.000545509	0.00761329	0.820879	3.45735	0.0738504	0.639207	0.498393	1.78754	0.0461635	0.182433	-0.529821	-1.9939
ENSG00000035115	SH3YL1	0.000546126	0.00761678	-0.465688	-3.45705	0.844548	0.999577	-0.0390392	-0.196079	0.503506	0.718272	-0.0874544	-0.668984
ENSG00000095539	SEMA4G	0.000546705	0.00761975	-0.724642	-3.45676	0.873066	0.999577	-0.0318867	-0.159765	0.414769	0.647644	0.149936	0.81553
ENSG00000103067	ESRP2	0.000547774	0.00762953	-0.727119	-3.45624	0.641481	0.998838	0.0994344	0.46563	0.334183	0.573326	0.121934	0.965723
ENSG00000261087	ZNNT1	0.000551514	0.00767646	-0.661008	-3.4544	0.00781877	0.130284	-1.10344	-2.6598	0.57024	0.765004	0.146857	0.567698
ENSG00000107186	MPDZ	0.000553789	0.00769903	1.23787	3.45329	0.263327	0.957313	0.456669	1.11856	0.0475196	0.18527	-0.909056	-1.98164
ENSG00000105383	CD33	0.000553876	0.00769903	2.789	3.45325	0.360722	0.98358	2.13387	0.913989	0.453933		-1.3056	-0.748874
ENSG00000168646	AXIN2	0.000554756	0.00770611	1.01013	3.45282	0.770706	0.999577	0.106472	0.291452	0.390858	0.626547	-0.308213	-0.858062
ENSG00000165626	BEND7	0.000555961	0.00771463	-0.46161	-3.45224	0.27869	0.969387	0.19489	1.08327	0.0334671	0.151569	-0.346529	-2.12643
ENSG00000126882	FAM78A	0.000556113	0.00771463	0.803064	3.45216	0.415614	0.989739	0.58086	0.814054	0.527627	0.735877	0.25114	0.631632
ENSG00000151746	BICD1	0.000558028	0.00773516	0.542287	3.45123	0.374326	0.983772	0.175502	0.888399	0.683179	0.837372	0.0766304	0.408129
ENSG00000158517	NCF1	0.000558679	0.00773516	2.04572	3.45092	0.576698	0.998838	0.636779	0.558214	0.0818013		3.00589	1.74033
ENSG00000240668	KRT8P36	0.00055871	0.00773516	-0.960815	-3.45091	0.514957	0.997789	-0.219508	-0.651138	0.921029	0.965848	0.0473578	0.0991378
ENSG00000137077	CCL21	0.000560551	0.00775547	3.99797	3.45002	0.314612	0.978541	3.13869	1.00559	0.955041		-0.222693	-0.0563773
ENSG00000034053	APBA2	0.000561476	0.0077631	1.26029	3.44957	0.627349	0.998838	0.232795	0.485461	0.837872	0.923362	-0.0888769	-0.204617
ENSG00000173406	DAB1	0.000562522	0.00777239	1.73863	3.44907	0.723684	0.999577	0.542575	0.35354	0.439573		1.29854	0.772914
ENSG00000269190	FBXO17	0.000570253	0.00787397	1.24769	3.44538	0.520957	0.997789	0.243596	0.641871	0.0415604	0.171388	-0.96267	-2.0379
ENSG00000197279	ZNF165	0.000573461	0.00790919	-0.848995	-3.44387	0.915834	0.999577	0.0289584	0.105682	0.348545	0.587567	-0.170926	-0.937415
ENSG00000149970	CNKSR2	0.000573566	0.00790919	1.88481	3.44382	0.0377828	0.435851	1.53903	2.0772	0.567697		-0.605156	-0.571446
ENSG00000114200	BCHE	0.000576359	0.00794243	2.11609	3.4425	0.584794	0.998838	0.728544	0.546396	0.298667	0.538714	0.368678	1.0393
ENSG00000128606	LRRC17	0.000578315	0.0079641	1.21209	3.44159	0.0275744	0.350078	0.973637	2.20329	0.160974	0.378788	0.913515	1.4018
ENSG00000148291	SURF2	0.000580162	0.00798424	-0.423968	-3.44072	0.376724	0.983772	-0.198555	-0.883948	0.0728283	0.236849	0.281588	1.7939
ENSG00000274712	AC005332.4	0.000580909	0.00798923	1.41898	3.44037	0.904677	0.999577	-0.0931418	-0.119755	0.954459		-0.055272	-0.0571086
ENSG00000123496	IL13RA2	0.000585829	0.0080459	1.05625	3.43809	0.187798	0.901004	-0.55797	-1.31712	0.756648	0.880904	0.205547	0.309885
ENSG00000165841	CYP2C19	0.000586119	0.0080459	-1.72027	-3.43796	0.925257	0.999577	0.0296219	0.0938135	0.656143		-0.241024	-0.445245
ENSG00000108375	RNF43	0.000586192	0.0080459	-0.985917	-3.43792	0.154003	0.850323	-0.367979	-1.42553	0.708401	0.851879	0.0801728	0.374004
ENSG00000229056	HECW2-AS1	0.00059592	0.00817402	1.53143	3.43346	0.105494	0.740419	1.02521	1.61878	0.795899		0.153088	0.258658
ENSG00000169026	SLC49A3	0.000596916	0.00818228	0.432932	3.43301	0.155127	0.852989	0.289903	1.42165	0.265157	0.504591	0.271783	1.11429
ENSG00000155659	VSIG4	0.000598269	0.00819541	3.01593	3.4324	0.51334	0.997789	1.15183	0.653646	0.195787		3.02785	1.29365
ENSG00000196460	RFX8	0.000598736	0.00819641	1.42957	3.43219	0.607537	0.998838	-0.310664	-0.513592	0.317756	0.555799	0.881623	0.999079
ENSG00000166900	STX3	0.000600852	0.00821995	-0.619535	-3.43123	0.407213	0.989091	-0.183083	-0.828808	0.613847	0.794263	-0.0763359	-0.504589
ENSG00000177106	EPS8L2	0.00060455	0.0082651	-0.739137	-3.42956	0.969217	0.999577	0.00719854	0.0385908	0.00235502	0.0315438	0.345959	3.04137
ENSG00000130762	ARHGEF16	0.000606299	0.00828315	-0.703686	-3.42878	0.695718	0.999577	0.0705653	0.391107	0.00768779	0.0631181	0.372662	2.66548
ENSG00000277586	NEFL	0.000606668	0.00828315	1.42133	3.42862	0.110548	0.753243	0.715953	1.59573	0.188066		-1.53234	-1.31632
ENSG00000006576	PHTF2	0.000607912	0.00828985	0.886624	3.42806	0.341775	0.980416	0.221334	0.950663	0.0156082	0.0953015	-0.489838	-2.41795
ENSG00000154277	UCHL1	0.000607957	0.00828985	1.20162	3.42804	0.557747	0.997861	0.142548	0.586191	0.758898	0.881858	-0.241607	-0.306928
ENSG00000105289	TJP3	0.000611292	0.00832985	-0.699996	-3.42655	0.55851	0.997861	-0.136612	-0.585056	0.0412521	0.170696	0.387044	2.04099
ENSG00000188677	PARVB	0.000615591	0.00837869	1.1255	3.42465	0.527953	0.997789	-0.223393	-0.631134	0.676551	0.83415	-0.20103	-0.417174
ENSG00000155755	TMEM237	0.000615683	0.00837869	0.5897	3.42461	0.648639	0.998838	0.120498	0.455654	0.457862	0.683441	-0.173295	-0.742371
ENSG00000139626	ITGB7	0.000619684	0.00841996	-1.0334	-3.42285	0.0748224	0.639517	-0.732815	-1.78155	0.000930228	0.0174885	1.06944	3.31082
ENSG00000261183	SPINT1-AS1	0.000620143	0.00841996	-0.643223	-3.42265	0.332983	0.978541	-0.192475	-0.968123	0.259278	0.497876	0.242727	1.1281
ENSG00000163154	TNFAIP8L2	0.000620319	0.00841996	2.45587	3.42257	0.463302	0.994947	1.73086	0.73342	0.643813		0.796766	0.462374
ENSG00000182963	GJC1	0.000620337	0.00841996	1.1877	3.42256	0.992536	0.999577	0.00398468	0.00935524	0.907756		-0.0887256	-0.11587
ENSG00000069188	SDK2	0.000620822	0.00842104	1.93149	3.42235	0.472178	0.996198	0.477832	0.71894	0.104957		-1.35629	-1.62128
ENSG00000112414	ADGRG6	0.00062153	0.00842514	-0.85309	-3.42204	0.772816	0.999577	-0.0553981	-0.288693	0.00888435	0.0685415	-0.410332	-2.61647
ENSG00000179820	MYADM	0.000625687	0.00847199	0.626434	3.42023	0.676637	0.999577	0.0832559	0.417057	0.835086	0.921641	0.0346517	0.208183
ENSG00000119535	CSF3R	0.000625802	0.00847199	3.06762	3.42018	0.00708069	0.119032	3.71176	2.69303	0.763906		0.557388	0.300356
ENSG00000179564	LSMEM2	0.000627395	0.00848428	-1.93339	-3.41949	0.12936	0.795914	-0.943928	-1.51663	0.470174		-0.627616	-0.722195
ENSG00000145692	BHMT	0.000627527	0.00848428	2.07703	3.41943	0.271763	0.965547	1.87649	1.09901	0.461423		-1.13531	-0.736506
ENSG00000228649	SNHG26	0.000632837	0.0085505	1.29171	3.41714	0.941425	0.999577	-0.0357581	-0.0734792	0.187714		-0.742505	-1.31737
ENSG00000111348	ARHGDIB	0.000633666	0.0085526	0.760106	3.41678	0.51532	0.997789	-0.241788	-0.650577	0.00271152	0.0345294	0.435295	2.99868
ENSG00000267795	SMIM22	0.00063407	0.0085526	-0.820495	-3.41661	0.0718301	0.634105	-0.379908	-1.80019	0.00276862	0.0347809	0.532614	2.99232
ENSG00000106366	SERPINE1	0.000634228	0.0085526	1.24001	3.41654	0.247123	0.94674	0.952029	1.15737	0.808775	0.909853	0.153497	0.242006
ENSG00000182578	CSF1R	0.000635869	0.00856477	1.89096	3.41583	0.408029	0.989091	0.630052	0.827367	0.474674		-0.437796	-0.714895
ENSG00000143850	PLEKHA6	0.000635955	0.00856477	-0.752285	-3.4158	0.892909	0.999577	-0.0263563	-0.134624	0.0383933	0.163777	0.23795	2.07063
ENSG00000010295	IFFO1	0.000637969	0.00858299	1.30409	3.41494	0.779703	0.999577	-0.0918464	-0.279706	0.972049	0.989046	-0.021851	-0.035039
ENSG00000172243	CLEC7A	0.000638134	0.00858299	2.48239	3.41487	0.436365	0.993301	0.943128	0.778347	0.197867		0.858539	1.28765
ENSG00000040275	SPDL1	0.000640296	0.00860649	0.680191	3.41394	0.572451	0.998838	0.118396	0.564445	0.379423	0.616528	-0.187916	-0.878961
ENSG00000126603	GLIS2	0.000642336	0.00862832	0.712115	3.41308	0.0341238	0.412145	0.498725	2.11861	0.0563082	0.205318	0.30883	1.90864
ENSG00000149575	SCN2B	0.000645627	0.00866692	2.60733	3.41169	0.77507	0.999577	-0.667958	-0.28575	0.12594		2.82445	1.53031
ENSG00000132965	ALOX5AP	0.000647276	0.00868345	1.80505	3.41099	0.0945835	0.710248	1.12824	1.6717	0.175829		0.604982	1.35371
ENSG00000277734	TRAC	0.000651061	0.00872858	2.0189	3.4094	0.808781	0.999577	0.23465	0.241998	0.619878		0.512827	0.496023
ENSG00000221947	XKR9	0.000655366	0.00877479	-1.03416	-3.4076	0.526729	0.997789	-0.245286	-0.633007	0.63842		-0.314183	-0.469909
ENSG00000138685	FGF2	0.000655857	0.00877479	1.04066	3.4074	0.234799	0.934182	0.267649	1.18809	0.232243	0.468182	-0.952906	-1.1946
ENSG00000108797	CNTNAP1	0.000656192	0.00877479	1.09859	3.40726	0.914464	0.999577	0.0532838	0.10741	0.406167	0.641081	-0.418806	-0.830657
ENSG00000183317	EPHA10	0.000656197	0.00877479	-0.980836	-3.40726	0.849979	0.999577	-0.0434748	-0.189145	0.0967878	0.280293	0.294522	1.66063
ENSG00000140030	GPR65	0.000657134	0.00878167	1.93335	3.40687	0.33071	0.978541	1.27729	0.972684	0.32142		-1.36083	-0.991544
ENSG00000155850	SLC26A2	0.000660723	0.00882394	0.675533	3.40538	0.0350049	0.41749	0.527691	2.1083	0.0192444	0.108465	-0.473668	-2.34076
ENSG00000175264	CHST1	0.000664457	0.00886811	1.47518	3.40384	0.447917	0.993301	0.420931	0.758893	0.00044692	0.011136	1.01504	3.5107
ENSG00000160124	CCDC58	0.000666121	0.0088846	-0.379675	-3.40316	0.654085	0.999339	-0.104056	-0.448095	0.138454	0.346645	-0.288822	-1.48157
ENSG00000143641	GALNT2	0.000671565	0.00894573	0.397277	3.40093	0.303607	0.974768	0.194084	1.02873	0.372103	0.609271	0.144988	0.892542
ENSG00000170153	RNF150	0.000672619	0.00895402	1.69162	3.4005	0.714556	0.999577	0.224187	0.365744	0.670015	0.829524	-0.338641	-0.426127
ENSG00000286750	AC015802.7	0.000673681	0.00896242	-1.84856	-3.40007	0.516475	0.997789	-0.713767	-0.648788	0.131955		-0.999931	-1.50644
ENSG00000099812	MISP	0.000675576	0.00897912	-0.906041	-3.3993	0.334524	0.978541	-0.167177	-0.965042	0.00323406	0.0381052	0.578357	2.94457
ENSG00000138347	MYPN	0.000675801	0.00897912	-1.18321	-3.39921	0.405119	0.988932	-0.292162	-0.832514	0.222972	0.457894	0.359207	1.21866
ENSG00000174059	CD34	0.00067706	0.0089901	1.85062	3.3987	0.175807	0.884118	0.978368	1.35378	0.935521		-0.068331	-0.0809001
ENSG00000101346	POFUT1	0.00067763	0.00899191	0.302205	3.39847	0.947653	0.999577	0.0117359	0.0656546	0.585836	0.776772	0.0750081	0.54488
ENSG00000282849	AL359834.1	0.000679181	0.00900673	1.54966	3.39785	0.652984	0.999117	0.462892	0.44962	0.464184		-0.647114	-0.731975
ENSG00000111252	SH2B3	0.000680808	0.00902255	0.863696	3.39719	0.594343	0.998838	0.102538	0.532553	0.417966	0.650709	-0.206416	-0.809956
ENSG00000225756	DBH-AS1	0.000681745	0.00902921	1.98648	3.39682	0.383985	0.984487	1.00609	0.870578	0.512139		-0.534016	-0.655511
ENSG00000254810	AP001189.3	0.000684589	0.00905585	2.30463	3.39568	0.417414	0.989739	3.22382	0.810915	0.419953		-1.62518	-0.806503
ENSG00000179071	CCDC89	0.000684794	0.00905585	1.78355	3.3956	0.525523	0.997789	-0.679969	-0.634855	0.921546		-0.149195	-0.0984865
ENSG00000091106	NLRC4	0.000685065	0.00905585	3.20424	3.39549	0.881373	0.999577	-0.454266	-0.149229	0.733682		0.843515	0.340232
ENSG00000198478	SH3BGRL2	0.00068647	0.00906866	-0.82677	-3.39493	0.0160846	0.233609	-0.425247	-2.40699	0.0341923	0.153114	-0.322682	-2.1178
ENSG00000138111	MFSD13A	0.000689883	0.00910794	-0.658995	-3.39357	0.698154	0.999577	-0.116114	-0.387814	0.0772764	0.244796	0.393437	1.76671
ENSG00000163040	CCDC74A	0.000691805	0.00912752	0.821973	3.39281	0.110424	0.753216	0.558011	1.59629	0.292994	0.533552	0.42532	1.05158
ENSG00000179915	NRXN1	0.00069277	0.00913045	2.50139	3.39242	0.208156	0.915342	-1.65384	-1.25865	0.135103		-4.90618	-1.49428
ENSG00000245694	CRNDE	0.000692906	0.00913045	-0.928276	-3.39237	0.278771	0.969387	-0.419821	-1.08308	0.56866	0.764019	-0.10686	-0.570026
ENSG00000237232	ZNF295-AS1	0.000695847	0.00916338	1.64977	3.39121	0.676603	0.999577	0.441626	0.417103	0.383277		-0.773006	-0.871875
ENSG00000152092	ASTN1	0.000697892	0.00918448	3.12169	3.39041	0.434501	0.993301	0.978503	0.781513	0.366946		-0.969335	-0.902209
ENSG00000119411	BSPRY	0.000700237	0.00920059	-0.703191	-3.38949	0.70027	0.999577	-0.0953025	-0.384956	0.0154788	0.0948963	0.41739	2.42098
ENSG00000146197	SCUBE3	0.000700393	0.00920059	1.59158	3.38943	0.11556	0.769773	2.54823	1.57369	0.348297		-1.20679	-0.937897
ENSG00000153071	DAB2	0.000700445	0.00920059	0.966457	3.3894	0.186916	0.900171	0.347831	1.31976	0.380444	0.617003	-0.241606	-0.877079
ENSG00000019582	CD74	0.000702836	0.00922616	0.976168	3.38847	0.0686641	0.622227	0.338033	1.82062	0.00341982	0.0388263	0.488744	2.92724
ENSG00000105357	MYH14	0.000705617	0.00925682	-0.71745	-3.38739	0.372591	0.983772	0.179367	0.891631	0.000530142	0.0123685	0.563468	3.46505
ENSG00000130545	CRB3	0.000706276	0.00925961	-0.705623	-3.38713	0.799476	0.999577	-0.0456426	-0.254025	0.0151654	0.0937803	0.350754	2.42841
ENSG00000118432	CNR1	0.00070831	0.00928042	1.91073	3.38634	0.0960079	0.714036	0.872274	1.66452	0.0744906		-2.58178	-1.78359
ENSG00000178776	C5orf46	0.000710241	0.00929985	1.45237	3.3856	0.399533	0.98748	0.885508	0.842455	0.978905		0.0269399	0.0264414
ENSG00000108950	FAM20A	0.000710778	0.00930103	0.953594	3.38539	0.506149	0.997789	-0.35812	-0.664847	0.206253	0.437315	-0.601514	-1.26394
ENSG00000104951	IL4I1	0.000717816	0.00938721	1.72013	3.38268	0.678088	0.999577	0.353995	0.415074	0.620171		0.612229	0.495608
ENSG00000272142	LYRM4-AS1	0.000718705	0.00939291	0.916567	3.38234	0.216532	0.920095	0.560849	1.2358	0.998514	0.999406	-0.000788867	-0.00186291
ENSG00000166073	GPR176	0.00072002	0.00940418	1.10783	3.38184	0.694898	0.999577	0.0909051	0.392216	0.911397	0.96137	-0.0344134	-0.111277
ENSG00000000938	FGR	0.000724124	0.00945185	2.6264	3.38028	0.722159	0.999577	1.09785	0.355575	0.0346679		1.19141	2.11222
ENSG00000073737	DHRS9	0.000724823	0.00945502	-1.29965	-3.38001	0.0310152	0.385215	-0.864745	-2.15688	0.100085	0.285311	0.331984	1.64444
ENSG00000023445	BIRC3	0.000727172	0.00947924	-0.476999	-3.37912	0.634022	0.998838	-0.0836204	-0.476073	0.202761	0.432851	-0.244179	-1.27372
ENSG00000169851	PCDH7	0.000731932	0.0095298	0.771141	3.37733	0.473078	0.996198	-0.229243	-0.717481	0.378855	0.615897	0.118276	0.880008
ENSG00000169495	HTRA4	0.000733592	0.00954543	2.09202	3.37671	0.881994	0.999577	0.175016	0.148442	0.697178		0.584539	0.389133
ENSG00000197471	SPN	0.000735942	0.00957001	2.59312	3.37583	0.133445	0.806856	1.88682	1.50065	0.0915121		1.13736	1.68747
ENSG00000232063	AL691447.2	0.000736842	0.00957572	1.32508	3.37549	0.21614	0.920095	1.90585	1.23686	0.54114		0.551487	0.61109
ENSG00000179178	TMEM125	0.000738321	0.00958894	-0.902014	-3.37494	0.605289	0.998838	-0.114373	-0.516809	0.133377	0.339325	0.265832	1.50092
ENSG00000131037	EPS8L1	0.000739135	0.00959351	-1.07306	-3.37464	0.0265387	0.340903	-0.520116	-2.21824	6.03202e-09	3.0283e-06	0.684944	5.81587
ENSG00000178904	DPY19L3	0.000740808	0.00960922	0.541976	3.37401	0.84832	0.999577	-0.0498583	-0.191262	0.0178747	0.10397	-0.479801	-2.3682
ENSG00000196743	GM2A	0.000742482	0.00962493	0.629378	3.37339	0.862754	0.999577	0.0497748	0.172869	0.0411676	0.170442	0.330335	2.04184
ENSG00000127328	RAB3IP	0.000743298	0.00962949	-0.46673	-3.37309	0.325725	0.978541	-0.315924	-0.982761	0.0264089	0.130647	-0.424713	-2.22015
ENSG00000100154	TTC28	0.000745288	0.00964925	0.91964	3.37235	0.0443216	0.478535	0.589016	2.01104	0.163343	0.38135	-0.573501	-1.39392
ENSG00000131941	RHPN2	0.000746571	0.00965984	-0.779955	-3.37188	0.468477	0.996135	-0.146869	-0.72496	0.120961	0.319366	0.199598	1.55075
ENSG00000164112	TMEM155	0.000748713	0.00968152	2.04235	3.37109	0.554746	0.997861	-2.06955	-0.590663	0.409832		-1.94798	-0.824189
ENSG00000163032	VSNL1	0.000750276	0.0096957	1.47154	3.37052	0.588848	0.998838	-0.809638	-0.540506	0.172434		-2.08563	-1.36443
ENSG00000139737	SLAIN1	0.000752127	0.00970753	-0.60916	-3.36984	0.361137	0.983772	-0.194041	-0.913201	0.604306	0.788553	-0.174489	-0.518218
ENSG00000103888	CEMIP	0.000752653	0.00970829	0.638653	3.36964	0.419568	0.989991	-0.236414	-0.807171	0.0118043	0.0808529	0.461213	2.51794
ENSG00000132698	RAB25	0.00075365	0.00971082	-0.723612	-3.36928	0.571819	0.998838	-0.126101	-0.565375	0.00083241	0.0163054	0.460044	3.34179
ENSG00000115840	SLC25A12	0.000753784	0.00971082	0.6879	3.36923	0.552177	0.997861	-0.203648	-0.594501	0.267397	0.507144	0.249037	1.10908
ENSG00000141622	RNF165	0.000757425	0.00975167	1.96609	3.3679	0.792171	0.999577	0.484494	0.263493	0.851205	0.930934	0.110313	0.187582
ENSG00000182795	C1orf116	0.000764861	0.00983608	-0.920609	-3.36521	0.105964	0.741703	-0.390697	-1.6166	0.0234733	0.121908	0.332565	2.26564
ENSG00000138162	TACC2	0.000765224	0.00983608	-0.745852	-3.36508	0.385492	0.984502	-0.185583	-0.867821	0.0267189	0.131509	0.282317	2.2156
ENSG00000153064	BANK1	0.000765436	0.00983608	-1.41238	-3.365	0.0225608	0.297648	-0.642967	-2.28079	0.38917	0.624986	0.181008	0.861124
ENSG00000149809	TM7SF2	0.000765876	0.00983608	-0.792777	-3.36484	0.969381	0.999577	0.00803491	0.0383845	0.860819	0.936018	-0.038409	-0.175332
ENSG00000186479	RGS7BP	0.000766945	0.00984373	2.84633	3.36446	0.497455	0.997789	0.867889	0.678499	0.389088		1.96925	0.861272
ENSG00000049239	H6PD	0.000768335	0.00985548	0.71481	3.36396	0.169634	0.875662	0.359229	1.37338	0.41387	0.647445	0.104819	0.817102
ENSG00000198597	ZNF536	0.000769023	0.00985821	2.16124	3.36371	0.944687	0.999577	-0.255724	-0.0693803	0.865681		-0.366683	-0.169148
ENSG00000066056	TIE1	0.000769561	0.00985902	2.27533	3.36352	0.213047	0.916961	1.68089	1.24523	0.171289		3.41924	1.36807
ENSG00000275302	CCL4	0.000770828	0.00986917	3.88834	3.36306	0.417058	0.989739	2.62259	0.811535	0.318923		3.94157	0.996674
ENSG00000136160	EDNRB	0.000776418	0.00993461	1.33073	3.36107	0.917149	0.999577	-0.0324624	-0.104025	0.710339	0.852722	-0.397578	-0.3714
ENSG00000103485	QPRT	0.000777492	0.00994222	0.801333	3.36069	0.681271	0.999577	0.129092	0.41073	0.556853	0.756127	-0.194207	-0.587522
ENSG00000069424	KCNAB2	0.000784589	0.0100206	1.07295	3.35818	0.821075	0.999577	0.106649	0.226163	0.0197861	0.110553	0.487541	2.33038
ENSG00000186407	CD300E	0.000791065	0.0100971	2.54419	3.3559	0.234643	0.934182	2.4329	1.18848	0.647522		0.510365	0.457207
ENSG00000196526	AFAP1	0.000795754	0.0101507	0.505488	3.35427	0.039434	0.451528	0.385939	2.05963	0.14017	0.349265	0.181889	1.47516
ENSG00000273151	AC073957.3	0.000800062	0.0101994	-1.12793	-3.35277	0.0772269	0.650857	-0.69806	-1.76701	0.529565	0.736911	0.181	0.62867
ENSG00000108700	CCL8	0.00080722	0.0102844	1.6089	3.35031	0.124511	0.783577	-2.18551	-1.53611	0.997439		0.00512633	0.00320937
ENSG00000196542	SPTSSB	0.000810623	0.0103214	-1.26037	-3.34914	0.409612	0.989091	-0.336399	-0.824577	0.0157458	0.0958421	-0.688999	-2.41475
ENSG00000166448	TMEM130	0.000812962	0.0103448	2.24129	3.34834	0.351826	0.980416	-1.07172	-0.931054	0.876562		-0.146111	-0.155329
ENSG00000095970	TREM2	0.000815584	0.0103719	2.73295	3.34745	0.0430809	0.475451	2.48903	2.02292	0.542472		0.581008	0.609079
ENSG00000182575	NXPH3	0.000823732	0.0104691	1.93273	3.34469	0.603667	0.998838	-0.521268	-0.519134	0.503419		0.677159	0.66912
ENSG00000260314	MRC1	0.000826528	0.0104982	2.28044	3.34375	0.0956447	0.713126	1.39652	1.66635	0.244012	0.480823	0.657442	1.16502
ENSG00000140391	TSPAN3	0.000827038	0.0104982	-0.609735	-3.34358	0.379011	0.984423	-0.171878	-0.87972	0.423921	0.655107	-0.1316	-0.799637
ENSG00000197872	CYRIA	0.000833731	0.0105767	1.38662	3.34135	0.154523	0.852115	0.608853	1.42374	0.928894	0.969469	0.0367787	0.0892363
ENSG00000181885	CLDN7	0.000837734	0.0106145	-0.826913	-3.34002	0.23285	0.932831	-0.262505	-1.19305	0.131671	0.337084	0.288771	1.50755
ENSG00000100314	CABP7	0.000839354	0.0106286	4.64861	3.33948	0.372506	0.983772	2.63833	0.891789	0.00720163		-3.72074	-2.68737
ENSG00000179913	B3GNT3	0.000841441	0.0106485	-0.706096	-3.33879	0.44166	0.993301	-0.15076	-0.769394	0.00015556	0.00552224	0.57939	3.78202
ENSG00000147488	ST18	0.000845073	0.0106756	2.61145	3.33759	0.664274	0.999577	0.41793	0.43402	0.00501797		-3.68348	-2.80588
ENSG00000119431	HDHD3	0.000845413	0.0106756	-0.62331	-3.33748	0.719475	0.999577	-0.0686269	-0.35916	0.358945	0.597287	0.164445	0.917377
ENSG00000118849	RARRES1	0.000845553	0.0106756	1.39825	3.33744	0.574818	0.998838	-0.214167	-0.56097	0.0187452	0.106671	0.456856	2.35056
ENSG00000019991	HGF	0.000845635	0.0106756	1.47447	3.33741	0.67009	0.999577	-0.126813	-0.426024	0.290837	0.53095	-0.655108	-1.05629
ENSG00000183421	RIPK4	0.000846382	0.0106785	-0.71802	-3.33716	0.27973	0.970471	-0.231691	-1.08093	0.136191	0.343455	0.228265	1.49013
ENSG00000197860	SGTB	0.000847601	0.010685	0.669006	3.33676	0.313517	0.978541	0.262276	1.00787	0.236718	0.473262	-0.261873	-1.18323
ENSG00000004846	ABCB5	0.000847926	0.010685	2.10011	3.33666	0.904643	0.999577	-0.133235	-0.119799	0.666863		-0.854974	-0.430457
ENSG00000196126	HLA-DRB1	0.000850567	0.0107118	0.984074	3.33579	0.235255	0.935086	0.312296	1.18693	0.407653	0.6424	0.198519	0.82803
ENSG00000154864	PIEZO2	0.00085153	0.0107174	1.58499	3.33548	0.5566	0.997861	0.395615	0.5879	0.0723585	0.2362	-0.804539	-1.79686
ENSG00000203446	AC004988.1	0.000853007	0.0107295	1.51749	3.335	0.826461	0.999577	0.140605	0.219243	0.274482		1.08617	1.0928
ENSG00000176532	PRR15	0.000855083	0.0107491	-0.934256	-3.33432	0.19623	0.908144	-0.391524	-1.29237	0.0107473	0.0764722	0.416323	2.55081
ENSG00000253731	PCDHGA6	0.000861544	0.0108238	0.863012	3.33223	0.566525	0.998568	0.275429	0.573177	0.6061		-0.276282	-0.515648
ENSG00000087258	GNAO1	0.000865321	0.0108646	2.00801	3.33101	0.31092	0.977371	-0.543646	-1.01329	0.539866	0.744338	-0.475543	-0.613015
ENSG00000100336	APOL4	0.000866917	0.0108781	1.92611	3.3305	0.273288	0.966306	-1.33131	-1.09552	0.294007		0.932089	1.04937
ENSG00000111701	APOBEC1	0.000871784	0.0109262	-1.29391	-3.32894	0.0359444	0.421195	-1.07584	-2.09756	0.14331	0.353516	-0.61177	-1.46357
ENSG00000138741	TRPC3	0.000871802	0.0109262	2.43386	3.32893	0.700363	0.999577	1.28368	0.384831	0.351894		-2.77399	-0.930922
ENSG00000112149	CD83	0.000879019	0.01101	1.13637	3.32663	0.133491	0.806856	0.597052	1.50048	0.139094	0.347414	0.547816	1.47917
ENSG00000147642	SYBU	0.000885336	0.0110824	-0.435165	-3.32464	0.887175	0.999577	0.0283276	0.141879	0.0679179	0.228614	-0.598734	-1.82555
ENSG00000196154	S100A4	0.000886759	0.0110936	0.869969	3.32419	0.0793514	0.654745	-0.393535	-1.75446	1.34538e-06	0.000198225	0.947184	4.83293
ENSG00000089351	GRAMD1A	0.000890674	0.0111358	1.00131	3.32296	0.103824	0.735306	0.591775	1.62659	0.129035	0.333184	0.30782	1.51792
ENSG00000164647	STEAP1	0.000896806	0.0111998	0.456918	3.32105	0.325153	0.978541	-0.273341	-0.983923	0.549846	0.750873	-0.103878	-0.597991
ENSG00000153292	ADGRF1	0.000896869	0.0111998	-0.993257	-3.32103	0.205044	0.912003	-0.305962	-1.26731	0.628821	0.803437	-0.0806297	-0.483387
ENSG00000238045	AC009133.1	0.000898357	0.0112117	-0.853217	-3.32056	0.750956	0.999577	0.0906146	0.317379	0.0134149	0.0880152	0.627114	2.47256
ENSG00000164330	EBF1	0.000900477	0.0112314	1.57176	3.31991	0.826417	0.999577	-0.10678	-0.219299	0.441614		-0.620964	-0.769471
ENSG00000256229	ZNF486	0.000903135	0.0112511	0.777601	3.31908	0.00377343	0.0707764	0.760246	2.89651	0.171971	0.392833	-0.486548	-1.3659
ENSG00000183208	GDPGP1	0.000903143	0.0112511	-0.981455	-3.31908	0.211249	0.916576	-0.516927	-1.25014	0.207476		0.617773	1.26054
ENSG00000102181	CD99L2	0.000905584	0.0112747	0.546094	3.31833	0.554784	0.997861	0.124346	0.590607	0.504519	0.719037	-0.1058	-0.667396
ENSG00000168077	SCARA3	0.000907307	0.0112894	1.54361	3.3178	0.0128817	0.197148	0.900489	2.48702	0.785631	0.897608	-0.113634	-0.271989
ENSG00000197576	HOXA4	0.000918474	0.0114215	1.65849	3.31438	0.419053	0.989739	-1.02886	-0.808065	0.936619		0.167074	0.0795205
ENSG00000006283	CACNA1G	0.000919364	0.0114258	1.66616	3.31411	0.704897	0.999577	-0.332424	-0.378718	0.272009		1.41925	1.09845
ENSG00000124731	TREM1	0.000923201	0.0114639	1.49433	3.31294	0.879844	0.999577	0.0892907	0.151167	0.862585	0.937058	0.146473	0.173085
ENSG00000149968	MMP3	0.000923537	0.0114639	1.12698	3.31284	0.640187	0.998838	0.166512	0.467438	0.806154	0.90847	-0.241005	-0.24539
ENSG00000232021	LEF1-AS1	0.000925087	0.0114763	1.95487	3.31237	0.13377	0.807475	2.48008	1.4994	0.972375		-0.0629698	-0.0346298
ENSG00000145416	MARCHF1	0.000933276	0.0115709	2.09837	3.30991	0.748725	0.999577	0.416616	0.320321	0.80718		0.312759	0.244065
ENSG00000197457	STMN3	0.000938467	0.0116284	1.04584	3.30835	0.756222	0.999577	-0.0815424	-0.310446	0.232883	0.468985	0.258534	1.19296
ENSG00000167779	IGFBP6	0.000939981	0.0116402	0.827832	3.3079	0.301156	0.974162	0.251723	1.03396	0.497194	0.713851	0.192208	0.678911
ENSG00000123453	SARDH	0.000949413	0.0117439	1.50385	3.3051	0.727315	0.999577	0.27025	0.3487	0.482185	0.702798	-0.321571	-0.702792
ENSG00000239389	PCDHA13	0.000949831	0.0117439	1.81718	3.30498	0.961683	0.999577	-0.0689767	-0.0480421	0.296956		-1.95567	-1.04298
ENSG00000188042	ARL4C	0.000950056	0.0117439	0.756268	3.30491	0.279873	0.970645	0.298419	1.08061	0.69764	0.846457	0.0494571	0.388508
ENSG00000167642	SPINT2	0.000954757	0.011795	-0.765013	-3.30353	0.134176	0.808031	-0.285764	-1.49784	0.0035232	0.0397644	0.385663	2.91797
ENSG00000235513	L3MBTL2-AS1	0.000956177	0.0118055	1.35632	3.30311	0.712446	0.999577	-0.352814	-0.368573	0.381396		0.554087	0.875327
ENSG00000171150	SOCS5	0.000957369	0.0118132	0.641668	3.30276	0.963752	0.999577	0.0102666	0.0454462	0.190838	0.417699	-0.217163	-1.3081
ENSG00000185885	IFITM1	0.000959612	0.0118339	1.34337	3.30211	0.612479	0.998838	0.221445	0.506538	0.000470867	0.0115418	1.06574	3.4968
ENSG00000128594	LRRC4	0.000965247	0.0118893	2.228	3.30047	0.0215077	0.288157	-1.85266	-2.29895	0.0900736		-3.05551	-1.69501
ENSG00000111319	SCNN1A	0.000966959	0.0119033	-0.874959	-3.29997	0.345208	0.980416	0.185873	0.943924	0.000253522	0.00765367	0.57535	3.65868
ENSG00000185522	LMNTD2	0.000970115	0.0119351	-0.695042	-3.29905	0.544132	0.997861	-0.15448	-0.606577	0.00855282	0.0672512	0.623807	2.62943
ENSG00000007866	TEAD3	0.000970955	0.0119383	0.436061	3.29881	0.919807	0.999577	-0.0215353	-0.100677	0.00394728	0.0424617	0.439552	2.88234
ENSG00000267532	MIR497HG	0.000978144	0.0120196	1.97996	3.29674	0.87214	0.999577	-0.281506	-0.16094	0.466354		-1.47277	-0.728424
ENSG00000230630	DNM3OS	0.000983013	0.0120723	1.47917	3.29534	0.790781	0.999577	-0.155732	-0.265297	0.991988		0.0105145	0.0100421
ENSG00000267013	LINC01929	0.000985738	0.0120986	1.65392	3.29457	0.95821	0.999577	-0.100985	-0.0523995	0.394928		1.2752	0.850715
ENSG00000099814	CEP170B	0.000987081	0.0121079	-0.473185	-3.29418	0.131019	0.799866	0.346273	1.51009	0.00453353	0.0461419	0.330527	2.83844
ENSG00000165194	PCDH19	0.000993104	0.0121746	1.8897	3.29247	0.737326	0.999577	0.390438	0.335396	0.31144		-1.64573	-1.01221
ENSG00000168658	VWA3B	0.000995537	0.0121972	-1.74489	-3.29178	0.673703	0.999577	0.301709	0.421071	0.763508		0.174696	0.300877
ENSG00000173207	CKS1B	0.000997968	0.0122198	-0.651692	-3.2911	0.267816	0.963794	-0.240243	-1.1081	0.0137813	0.0894936	0.423061	2.46291
ENSG00000143036	SLC44A3	0.000999617	0.0122328	-0.708173	-3.29063	0.486788	0.996198	-0.154767	-0.695427	0.76388	0.884737	-0.0655372	-0.30039
ENSG00000135472	FAIM2	0.00100517	0.0122935	1.2	3.28908	0.683585	0.999577	-0.16635	-0.407576	0.62171	0.799021	0.248198	0.493429
ENSG00000170293	CMTM8	0.00100854	0.0123275	-0.473641	-3.28813	0.263255	0.957313	-0.249442	-1.11873	0.782629	0.895462	0.0637318	0.275895
ENSG00000130193	THEM6	0.00101044	0.0123434	-0.511376	-3.2876	0.633482	0.998838	-0.0914785	-0.476831	0.000136132	0.00499159	0.56615	3.81509
ENSG00000116194	ANGPTL1	0.00101796	0.012428	1.54205	3.28551	0.363271	0.983772	0.388658	0.909151	0.0210333		-1.4042	-2.30739
ENSG00000255642	PABPC1P4	0.00101966	0.0124341	1.16397	3.28504	0.964706	0.999577	-0.0330212	-0.0442484	0.240417		-1.46511	-1.17395
ENSG00000205476	CCDC85C	0.00102027	0.0124343	-0.574405	-3.28488	0.502339	0.997789	0.122956	0.670814	0.245977	0.483134	0.183239	1.16018
ENSG00000175395	ZNF25	0.00102271	0.0124567	0.823652	3.2842	0.163405	0.869424	0.375247	1.39371	0.219687	0.454284	-0.305478	-1.22736
ENSG00000183496	MEX3B	0.00102765	0.0125021	0.84451	3.28285	0.115863	0.770739	0.650178	1.57238	0.951617		0.0357482	0.0606763
ENSG00000179855	GIPC3	0.00103097	0.012528	2.22043	3.28194	0.587238	0.998838	0.659975	0.542843	0.0191247		3.98971	2.34309
ENSG00000105928	GSDME	0.00103098	0.012528	0.944074	3.28193	0.451076	0.993301	0.183404	0.753622	0.0185079	0.105894	-0.495296	-2.3553
ENSG00000187531	SIRT7	0.00103418	0.0125595	-0.686551	-3.28106	0.209123	0.915342	-0.291118	-1.25598	0.000365231	0.0097455	0.462983	3.56401
ENSG00000057294	PKP2	0.00103554	0.0125687	-0.514519	-3.28069	0.720767	0.999577	-0.0645285	-0.357434	0.5901	0.779839	0.0730833	0.538691
ENSG00000182511	FES	0.00104078	0.0126249	0.816616	3.27926	0.207843	0.915039	0.430338	1.25952	0.822624	0.916318	0.074701	0.224171
ENSG00000127074	RGS13	0.00104222	0.01263	2.48778	3.27887	0.359952	0.982723	1.68262	0.915456	0.394735		-2.12311	-0.851061
ENSG00000185008	ROBO2	0.00104241	0.01263	2.24038	3.27882	0.380607	0.984487	1.03828	0.876779	0.359534		-1.03887	-0.916253
ENSG00000133048	CHI3L1	0.00104303	0.0126301	1.69233	3.27865	0.040412	0.456757	0.988498	2.04951	0.731481	0.866261	-0.332431	-0.343156
ENSG00000152669	CCNO	0.00104927	0.0126983	-0.740875	-3.27697	0.0757318	0.645036	-0.413572	-1.77601	0.110998	0.303608	0.34469	1.59372
ENSG00000137076	TLN1	0.00105274	0.0127328	0.491861	3.27604	0.0302095	0.37913	0.45176	2.16733	0.677555	0.834628	-0.0592807	-0.415802
ENSG00000166111	SVOP	0.00105399	0.012737	3.1941	3.2757	0.336374	0.978541	-1.61474	-0.961354	0.691594		-0.602293	-0.396692
ENSG00000169504	CLIC4	0.00105431	0.012737	0.617948	3.27562	0.255406	0.953961	0.235482	1.13732	0.065438	0.223372	-0.229741	-1.84225
ENSG00000181790	ADGRB1	0.00105648	0.0127558	1.20257	3.27504	0.410491	0.989091	0.50082	0.823029	0.820176		-0.175319	-0.227319
ENSG00000214357	NEURL1B	0.00105743	0.0127598	1.18252	3.27478	0.179445	0.890396	0.543801	1.34247	0.829015	0.919211	-0.0454063	-0.215965
ENSG00000083307	GRHL2	0.00105808	0.0127603	-0.708261	-3.27461	0.636619	0.998838	0.0892778	0.472431	0.920824	0.965777	-0.0163953	-0.0993957
ENSG00000276980	AC008760.2	0.00106013	0.0127748	2.59567	3.27406	0.362463	0.983772	1.03897	0.910683	0.472259		-0.666573	-0.718809
ENSG00000234456	MAGI2-AS3	0.00106144	0.0127748	0.861723	3.27371	0.350738	0.980416	0.230176	0.933158	0.497045	0.713788	-0.402665	-0.679147
ENSG00000134590	RTL8C	0.00106166	0.0127748	0.377543	3.27366	0.558171	0.997861	-0.123763	-0.585561	0.017973	0.104068	0.371708	2.36617
ENSG00000139725	RHOF	0.00106175	0.0127748	-0.905701	-3.27363	0.413911	0.989186	-0.183553	-0.81703	1.72241e-05	0.00121492	0.810473	4.29814
ENSG00000166562	SEC11C	0.00106255	0.012777	-0.559718	-3.27342	0.706631	0.999577	-0.084294	-0.376385	0.00904539	0.0690677	-0.401637	-2.61033
ENSG00000183779	ZNF703	0.00106368	0.0127833	0.616209	3.27312	0.403872	0.98862	-0.305826	-0.834726	8.61982e-07	0.000144249	0.673424	4.92078
ENSG00000161642	ZNF385A	0.0010747	0.0129082	0.950415	3.27021	0.157881	0.857501	-0.43982	-1.41223	0.208682	0.440468	0.368891	1.2572
ENSG00000152642	GPD1L	0.00107778	0.0129377	-0.657856	-3.2694	0.105772	0.740808	-0.463023	-1.61749	0.381245	0.617565	-0.169436	-0.875604
ENSG00000130590	SAMD10	0.00107979	0.0129544	-0.601869	-3.26887	0.256693	0.954657	-0.247679	-1.13424	0.0181819	0.104786	0.415725	2.36189
ENSG00000172037	LAMB2	0.00108406	0.0129981	0.574831	3.26775	0.0840677	0.674373	0.340651	1.72756	0.739211	0.870397	0.0625674	0.332898
ENSG00000167608	TMC4	0.0010882	0.0130402	-0.618842	-3.26667	0.524366	0.997789	0.11215	0.63663	0.0218814	0.117722	0.334672	2.29242
ENSG00000003249	DBNDD1	0.00109027	0.0130575	-0.600645	-3.26613	0.899561	0.999577	0.0270355	0.126216	0.010233	0.0746946	0.453967	2.56786
ENSG00000140682	TGFB1I1	0.00109842	0.0131429	0.926502	3.26402	0.301856	0.974768	0.266166	1.03246	0.630148	0.804527	0.131845	0.481518
ENSG00000166793	YPEL4	0.00109867	0.0131429	1.27272	3.26396	0.432464	0.993301	-0.796062	-0.784983	0.287492		1.10751	1.06364
ENSG00000123643	SLC36A1	0.00110103	0.0131635	0.453828	3.26335	0.557311	0.997861	0.159337	0.586841	0.830449	0.920044	0.0366756	0.214125
ENSG00000284976	BX255925.3	0.00111009	0.0132642	-0.667013	-3.26103	0.232971	0.932831	-0.305567	-1.19274	0.00423736	0.0444218	0.452249	2.85993
ENSG00000172123	SLFN12	0.00111136	0.0132718	0.508952	3.2607	0.465421	0.994947	0.206913	0.729949	0.9817	0.992833	-0.00851726	-0.022938
ENSG00000105223	PLD3	0.00111288	0.0132823	0.483581	3.26032	0.271497	0.965547	-0.201332	-1.09962	5.13941e-05	0.00255182	0.491943	4.0492
ENSG00000161682	FAM171A2	0.00111516	0.0133019	1.23234	3.25974	0.457763	0.993301	0.532996	0.742536	0.241227		0.705771	1.17193
ENSG00000100739	BDKRB1	0.00111747	0.0133218	0.675709	3.25915	0.935642	0.999577	-0.0396561	-0.080748	0.272084	0.510817	0.374172	1.09828
ENSG00000126790	L3HYPDH	0.00112322	0.0133767	0.60298	3.25769	0.862709	0.999577	0.0479496	0.172927	0.156702	0.372909	-0.378489	-1.41625
ENSG00000115825	PRKD3	0.00112336	0.0133767	0.502524	3.25766	0.335606	0.978541	0.181484	0.962883	0.002639	0.0340034	-1.01908	-3.00693
ENSG00000041982	TNC	0.00112465	0.0133843	1.35478	3.25733	0.000148356	0.00230465	1.0568	3.7938	0.492483	0.710183	0.533408	0.686365
ENSG00000132429	POPDC3	0.00112683	0.0134026	1.34017	3.25678	0.104837	0.738268	-0.999014	-1.62184	0.734763		0.374624	0.338796
ENSG00000130958	SLC35D2	0.00113031	0.0134363	-0.551465	-3.25591	0.345611	0.980416	-0.195916	-0.943137	0.427447	0.658189	0.161094	0.793568
ENSG00000168229	PTGDR	0.00113123	0.0134396	1.65074	3.25567	0.47287	0.996198	0.712516	0.717818	0.274988		1.64101	1.09165
ENSG00000111058	ACSS3	0.00113316	0.0134547	1.39146	3.25519	0.111553	0.756548	0.652232	1.59125	0.293579	0.534227	-0.354658	-1.0503
ENSG00000092096	SLC22A17	0.00113543	0.0134678	1.34821	3.25462	0.898193	0.999577	-0.0359355	-0.127944	0.666175	0.82691	-0.467501	-0.431404
ENSG00000174292	TNK1	0.00113556	0.0134678	-0.638044	-3.25459	0.333689	0.978541	-0.208936	-0.96671	0.167876	0.387065	0.260823	1.37906
ENSG00000236039	AC019117.1	0.00114722	0.0135984	-0.649959	-3.25169	0.370737	0.983772	0.28004	0.895093	0.0781728	0.246369	-0.355119	-1.76139
ENSG00000178573	MAF	0.00115304	0.0136595	0.824587	3.25025	0.874486	0.999577	0.0395716	0.157963	0.3476	0.586911	-0.403714	-0.939254
ENSG00000140832	MARVELD3	0.0011552	0.0136773	-0.700069	-3.24972	0.747697	0.999577	-0.0626753	-0.321678	0.989093	0.995539	-0.00237454	-0.0136707
ENSG00000100290	BIK	0.00115706	0.0136915	-0.981965	-3.24926	0.820499	0.999577	-0.0766867	-0.226903	0.580263	0.772336	0.148213	0.553
ENSG00000196188	CTSE	0.00115848	0.0137006	-1.01062	-3.24891	0.011024	0.177087	-0.79539	-2.54194	0.992966	0.996494	0.00180197	0.00881643
ENSG00000171101	SIGLEC17P	0.0011669	0.0137756	2.01961	3.24685	0.0265606	0.340903	3.45539	2.21792	0.89067		0.185179	0.137457
ENSG00000117519	CNN3	0.00116736	0.0137756	0.783018	3.24674	0.332886	0.978541	0.278781	0.968318	0.633141	0.806459	-0.0889991	-0.477311
ENSG00000010932	FMO1	0.00116748	0.0137756	1.72625	3.24671	0.0973869	0.715276	1.76135	1.65766	0.645268		-0.354856	-0.460346
ENSG00000162804	SNED1	0.00116926	0.0137887	1.39077	3.24628	0.153765	0.850323	0.575823	1.42636	0.779314	0.893702	0.0792309	0.280213
ENSG00000100934	SEC23A	0.00117205	0.0138138	0.493913	3.2456	0.53865	0.997861	0.130236	0.614856	0.456175	0.682212	-0.15641	-0.74516
ENSG00000159314	ARHGAP27	0.00117561	0.0138431	-0.760472	-3.24473	0.914059	0.999577	0.0199361	0.10792	0.000304335	0.00856613	0.467217	3.61158
ENSG00000121064	SCPEP1	0.00117587	0.0138431	0.830008	3.24467	0.897968	0.999577	-0.0247598	-0.128228	0.0321188	0.147733	-0.335351	-2.14293
ENSG00000171488	LRRC8C	0.00118018	0.013886	0.757367	3.24363	0.35119	0.980416	0.288678	0.932283	0.271236	0.510204	-0.322723	-1.10022
ENSG00000163898	LIPH	0.00118237	0.0139039	-0.772066	-3.2431	0.969304	0.999577	0.00707425	0.0384816	0.224415	0.459063	0.18321	1.21487
ENSG00000121380	BCL2L14	0.00118378	0.0139126	-0.82557	-3.24276	0.323626	0.978541	-0.41056	-0.987033	0.575033	0.767938	-0.145345	-0.560655
ENSG00000205090	TMEM240	0.00118493	0.0139182	1.47689	3.24248	0.917877	0.999577	0.0982364	0.103109	0.843695		-0.159216	-0.19717
ENSG00000106511	MEOX2	0.00119994	0.0140707	1.03471	3.23889	0.396277	0.986435	-0.651212	-0.848289	0.43148		-0.752922	-0.786662
ENSG00000048342	CC2D2A	0.00120975	0.0141777	0.579146	3.23657	0.482426	0.996198	0.180526	0.702406	0.0220356	0.118107	-0.499232	-2.28975
ENSG00000140718	FTO	0.00121306	0.0142017	0.384471	3.23579	0.919459	0.999577	0.0189945	0.101115	0.608515	0.790891	0.0849003	0.512194
ENSG00000166342	NETO1	0.00121317	0.0142017	1.97363	3.23577	0.401766	0.988382	1.53496	0.838472	0.908009		0.180068	0.11555
ENSG00000105792	CFAP69	0.0012162	0.0142266	0.617747	3.23505	0.937837	0.999577	0.0300424	0.0779894	0.03708		-0.926786	-2.08488
ENSG00000082126	MPP4	0.00121666	0.0142266	1.3548	3.23494	0.663046	0.999577	-0.405164	-0.435711	0.181822		-1.233	-1.33517
ENSG00000111057	KRT18	0.0012212	0.0142716	-0.649739	-3.23388	0.753781	0.999577	-0.0673281	-0.313658	0.315069	0.553207	0.207947	1.00464
ENSG00000211454	AKR7L	0.00122443	0.0143013	-1.20322	-3.23313	0.996985	0.999621	-0.0012043	-0.00377887	0.549119		-0.386208	-0.59908
ENSG00000175793	SFN	0.00122916	0.0143422	-0.680306	-3.23203	0.0311304	0.385734	-0.543796	-2.1554	8.46112e-06	0.000747942	0.854415	4.45317
ENSG00000175600	SUGCT	0.00122931	0.0143422	0.952332	3.23199	0.366092	0.983772	-0.277423	-0.903817	0.138817		-0.863449	-1.48021
ENSG00000261068	AL512274.1	0.00123556	0.0143992	-1.17246	-3.23054	0.0292193	0.367262	-0.649771	-2.18051	0.28179	0.521029	0.24994	1.07631
ENSG00000181284	TMEM102	0.00123593	0.0143992	-0.600768	-3.23046	0.867824	0.999577	-0.0344225	-0.166424	0.355258	0.593996	0.214912	0.924438
ENSG00000102349	KLF8	0.00123628	0.0143992	0.80467	3.23037	0.164771	0.872671	0.513633	1.3892	0.28233	0.521512	-0.679007	-1.0751
ENSG00000146090	RASGEF1C	0.0012399	0.0144333	2.2907	3.22954	0.275824	0.968048	-2.0948	-1.08975	0.699934		-1.52793	-0.385409
ENSG00000101445	PPP1R16B	0.00124142	0.0144429	1.77598	3.22919	0.628348	0.998838	-0.799966	-0.484054	0.935604		-0.134665	-0.0807966
ENSG00000188761	BCL2L15	0.00124219	0.0144437	-0.936243	-3.22901	0.664817	0.999577	-0.12062	-0.433273	0.255324	0.49364	-0.273126	-1.13751
ENSG00000070371	CLTCL1	0.00124635	0.014484	0.864278	3.22805	0.673177	0.999577	0.12495	0.421791	0.0365002	0.159115	-0.692855	-2.09131
ENSG00000196814	MVB12B	0.00124794	0.0144944	0.583829	3.22769	0.562016	0.997861	0.169749	0.57985	0.924467	0.967235	-0.0266053	-0.094808
ENSG00000255302	EID1	0.00124891	0.0144976	0.461997	3.22747	0.268352	0.963794	0.202974	1.10687	0.607555	0.790156	-0.0679383	-0.513566
ENSG00000105963	ADAP1	0.00125024	0.0145049	-0.910497	-3.22716	0.001375	0.0265663	-0.619433	-3.19985	0.00155233	0.023857	0.548478	3.16472
ENSG00000253910	PCDHGB2	0.00125687	0.0145736	1.18579	3.22565	0.436649	0.993301	0.513794	0.777864	0.460147	0.685852	0.256079	0.738605
ENSG00000276168	RN7SL1	0.00125812	0.0145747	-1.23865	-3.22537	4.66026e-05	0.000699789	-1.38918	-4.07204	0.397389	0.633643	0.685869	0.846294
ENSG00000064309	CDON	0.00125836	0.0145747	0.913367	3.22531	0.104824	0.738268	0.46166	1.6219	0.313487	0.552177	0.267323	1.00793
ENSG00000111961	SASH1	0.00126175	0.0146058	0.689576	3.22454	0.197507	0.909603	0.336257	1.28869	0.205591	0.436294	-0.225911	-1.26578
ENSG00000126218	F10	0.00126282	0.0146079	1.78492	3.2243	0.816383	0.999577	0.163912	0.2322	0.82265		0.181445	0.224138
ENSG00000137558	PI15	0.00126334	0.0146079	3.24168	3.22418	0.203969	0.911753	1.67768	1.27032	0.36181	0.599625	-2.07154	-0.911922
ENSG00000159214	CCDC24	0.00126981	0.0146745	-0.768333	-3.22272	0.597274	0.998838	-0.113201	-0.528325	0.332898	0.571772	0.169792	0.968294
ENSG00000184113	CLDN5	0.00127275	0.0147003	2.04419	3.22205	0.983878	0.999577	0.0227862	0.0202073	0.719898		-1.39969	-0.358596
ENSG00000152217	SETBP1	0.00127554	0.0147244	1.07951	3.22143	0.00327488	0.0617956	0.880223	2.94068	0.132486	0.338137	-0.377702	-1.50437
ENSG00000153317	ASAP1	0.00128261	0.0147978	0.665215	3.21984	0.721572	0.999577	0.0726004	0.356359	0.816973	0.913945	-0.0393007	-0.23144
ENSG00000138172	CALHM2	0.00128368	0.0148019	1.48559	3.2196	0.395733	0.986435	0.436993	0.849266	0.13937	0.347848	0.287108	1.47814
ENSG00000162714	ZNF496	0.00128775	0.0148334	0.494549	3.2187	0.282479	0.972312	0.248399	1.07477	0.591919	0.780872	-0.10949	-0.536057
ENSG00000237181	PRKAR1B-AS1	0.00128784	0.0148334	1.60096	3.21868	0.730571	0.999577	-0.315146	-0.344367	0.855701		-0.248849	-0.181849
ENSG00000171115	GIMAP8	0.0012894	0.0148431	1.54787	3.21833	0.287258	0.973686	1.38596	1.06416	0.271337		-1.56984	-1.09999
ENSG00000145861	C1QTNF2	0.00129137	0.0148575	1.48026	3.21789	0.983418	0.999577	-0.0140436	-0.0207845	0.490694		-0.50651	-0.689206
ENSG00000173705	SUSD5	0.00129612	0.0149039	1.37318	3.21684	0.341855	0.980416	-0.56509	-0.950506	0.470935	0.693485	-0.445015	-0.720958
ENSG00000099251	HSD17B7P2	0.00129789	0.0149157	-0.727184	-3.21645	0.67832	0.999577	0.109034	0.414756	0.0190433		-1.10214	-2.34468
ENSG00000171219	CDC42BPG	0.00129858	0.0149157	-0.650218	-3.21629	0.338761	0.979464	0.215652	0.956617	0.329858	0.569147	0.182537	0.9744
ENSG00000204396	VWA7	0.00130446	0.0149671	-0.656955	-3.215	0.497495	0.997789	0.170037	0.678436	0.6199	0.798116	0.153188	0.495992
ENSG00000129354	AP1M2	0.0013045	0.0149671	-0.675721	-3.21499	0.54333	0.997861	-0.133001	-0.607785	0.0196531	0.110047	0.386168	2.33291
ENSG00000131899	LLGL1	0.00130803	0.0149994	0.360969	3.21421	0.89368	0.999577	0.0270658	0.133649	0.142041	0.351729	0.255489	1.46823
ENSG00000159166	LAD1	0.00131041	0.0150184	-0.702881	-3.21369	0.777353	0.999577	0.0540449	0.28277	0.00116891	0.02035	0.508768	3.24636
ENSG00000149948	HMGA2	0.00131374	0.0150483	0.880337	3.21296	0.960714	0.999577	0.0120874	0.0492572	0.468223	0.691716	0.198461	0.725373
ENSG00000150527	MIA2	0.00132355	0.0151522	-0.426102	-3.21082	0.910292	0.999577	0.0193545	0.11267	0.0213832	0.116172	-0.314177	-2.30115
ENSG00000145777	TSLP	0.00132725	0.0151862	1.42889	3.21002	0.844946	0.999577	-0.10292	-0.19557	0.826583		0.210337	0.219086
ENSG00000134258	VTCN1	0.00132863	0.0151937	-0.963002	-3.20972	0.527741	0.997789	0.537677	0.631459	0.00919902	0.06997	-0.555697	-2.60457
ENSG00000188803	SHISA6	0.00132954	0.0151957	1.66423	3.20953	0.858238	0.999577	-0.12274	-0.178617	0.637938		-0.672391	-0.470584
ENSG00000240184	PCDHGC3	0.00133254	0.0152216	0.695066	3.20888	0.248048	0.94751	0.336139	1.1551	0.0239456	0.123368	0.365335	2.258
ENSG00000112319	EYA4	0.00133493	0.0152405	1.06872	3.20836	0.121405	0.778139	0.878321	1.5489	0.360817		-1.10004	-0.91381
ENSG00000108639	SYNGR2	0.0013364	0.0152489	-0.617167	-3.20805	0.704245	0.999577	-0.0872799	-0.379596	0.000759733	0.0155259	0.620682	3.36706
ENSG00000108798	ABI3	0.00133738	0.0152517	2.12996	3.20784	0.940261	0.999577	0.0899206	0.0749419	0.175743		1.51198	1.35398
ENSG00000009790	TRAF3IP3	0.00134503	0.0153306	1.76935	3.20619	0.641885	0.998838	0.544833	0.465065	0.88719		-0.200797	-0.141861
ENSG00000079257	LXN	0.0013476	0.0153514	0.707519	3.20564	0.724137	0.999577	-0.0706347	-0.352935	0.77527	0.89186	-0.0531016	-0.285489
ENSG00000102575	ACP5	0.00135544	0.0154246	1.10814	3.20398	0.963896	0.999577	-0.00985007	-0.0452657	0.00163111	0.0247035	0.715436	3.15029
ENSG00000137338	PGBD1	0.00135551	0.0154246	0.85443	3.20396	0.720059	0.999577	-0.155601	-0.35838	0.104489		-0.766104	-1.62347
ENSG00000099250	NRP1	0.00135649	0.0154273	0.698277	3.20375	0.895577	0.999577	0.0306806	0.131251	0.996771	0.998466	-0.000851952	-0.00404687
ENSG00000162777	DENND2D	0.00135835	0.01544	-0.502584	-3.20336	0.818387	0.999577	-0.0433523	-0.22962	0.132237	0.337989	0.208424	1.50534
ENSG00000069849	ATP1B3	0.00136087	0.0154551	0.419069	3.20282	0.0735024	0.639207	-0.5124	-1.7897	0.0812732	0.251996	0.226018	1.74335
ENSG00000157103	SLC6A1	0.00136117	0.0154551	2.20021	3.20276	0.587297	0.998838	-0.66879	-0.542757	0.243669		-1.32967	-1.16587
ENSG00000187240	DYNC2H1	0.0013679	0.0155231	0.703728	3.20134	0.00651762	0.11083	0.703255	2.72054	0.00733819	0.0616419	-0.654318	-2.68109
ENSG00000047936	ROS1	0.00137084	0.0155479	2.0463	3.20072	0.0756543	0.644741	2.58623	1.77648	0.536445		-0.830665	-0.618198
ENSG00000118526	TCF21	0.00137631	0.0156015	1.20001	3.19957	0.905947	0.999577	-0.0464202	-0.118152	0.802666	0.906527	0.299776	0.249899
ENSG00000133106	EPSTI1	0.00137946	0.0156286	0.776454	3.19892	0.730972	0.999577	0.103649	0.343832	0.966881	0.987164	0.0128072	0.04152
ENSG00000269906	AL606834.1	0.00138027	0.0156292	-1.06939	-3.19875	0.876998	0.999577	-0.0824771	-0.154776	0.821064		-0.153628	-0.226177
ENSG00000229619	MBNL1-AS1	0.00138147	0.0156343	0.757793	3.1985	0.183005	0.895305	-0.46474	-1.33156	0.809681	0.910203	0.0709773	0.240837
ENSG00000007264	MATK	0.00138326	0.0156411	2.21639	3.19812	0.484009	0.996198	1.49455	0.699869	0.269707		1.18131	1.10374
ENSG00000197093	GAL3ST4	0.00138358	0.0156411	1.35802	3.19806	0.0577202	0.566187	0.814221	1.89782	0.158542		-1.04141	-1.40999
ENSG00000171124	FUT3	0.00138854	0.0156837	-0.942837	-3.19702	0.507396	0.997789	-0.134741	-0.662897	0.00780287	0.0636454	0.432869	2.66048
ENSG00000135697	BCO1	0.00138968	0.0156837	-0.833627	-3.19679	0.551139	0.997861	-0.203085	-0.596054	0.141917	0.351613	0.36125	1.46869
ENSG00000246379	AC040168.1	0.0013903	0.0156837	2.70998	3.19666	0.68019	0.999577	-0.880745	-0.412204	0.309806		-3.97939	-1.01563
ENSG00000143867	OSR1	0.00139036	0.0156837	1.49887	3.19664	0.807849	0.999577	0.132667	0.243202	0.37801	0.615339	0.424109	0.881568
ENSG00000145244	CORIN	0.00139508	0.0157283	1.78089	3.19567	0.774995	0.999577	-0.307465	-0.285847	0.830898		0.178159	0.21355
ENSG00000186197	EDARADD	0.0013979	0.0157516	1.78457	3.19508	0.140469	0.817527	1.69473	1.47405	0.354852		-0.768423	-0.925219
ENSG00000223784	LINP1	0.00139927	0.0157585	-1.33782	-3.1948	0.684315	0.999577	-0.120272	-0.406582	0.397522	0.633643	-0.307016	-0.846055
ENSG00000048471	SNX29	0.00140547	0.0158198	0.759375	3.19352	0.345663	0.980416	0.252533	0.943035	0.279647	0.518553	0.174619	1.08111
ENSG00000139874	SSTR1	0.00140704	0.0158235	-1.16671	-3.1932	0.173968	0.884118	-0.435764	-1.35956	0.00169514	0.0254723	-1.05495	-3.13902
ENSG00000224769	MUC20P1	0.00140775	0.0158235	-0.907445	-3.19306	0.585775	0.998838	-0.150701	-0.544969	0.565129	0.761695	0.119712	0.575239
ENSG00000186567	CEACAM19	0.00140809	0.0158235	-0.759307	-3.19299	0.348486	0.980416	-0.255109	-0.93753	0.935634	0.973556	-0.014989	-0.080759
ENSG00000272321	AP003355.2	0.00141139	0.015837	3.22372	3.19231	0.886813	0.999577	-0.553581	-0.142338	0.9267		0.348846	0.0919975
ENSG00000196693	ZNF33B	0.00141158	0.015837	-0.376888	-3.19227	0.277071	0.968554	0.209762	1.08692	0.000809011	0.0160559	-0.583303	-3.34969
ENSG00000164695	CHMP4C	0.00141774	0.0158976	-0.665737	-3.19101	0.518669	0.997789	-0.122865	-0.645398	0.474778	0.696215	0.0970479	0.714727
ENSG00000157445	CACNA2D3	0.00142469	0.0159611	1.15176	3.1896	0.971324	0.999577	-0.027611	-0.0359479	0.308903		-1.12137	-1.01753
ENSG00000124664	SPDEF	0.00142495	0.0159611	-1.3412	-3.18955	0.0501039	0.51617	-0.626233	-1.95908	0.0142913	0.0911307	0.418899	2.44986
ENSG00000134250	NOTCH2	0.00142684	0.0159722	0.503686	3.18917	0.00847449	0.138974	0.576847	2.63256	0.757317	0.881078	0.0405143	0.309006
ENSG00000130309	COLGALT1	0.00142748	0.0159722	0.333709	3.18904	0.516575	0.997789	-0.121206	-0.648635	0.0120228	0.0819677	0.45426	2.51147
ENSG00000133985	TTC9	0.00143561	0.0160468	-0.752575	-3.18739	0.771848	0.999577	-0.0574259	-0.289959	0.00244654	0.0323856	0.431166	3.02988
ENSG00000257084	MIR200CHG	0.00143569	0.0160468	-0.707106	-3.18738	0.400376	0.98748	-0.272312	-0.84095	0.538372	0.743147	0.203094	0.615277
ENSG00000132837	DMGDH	0.00144185	0.016107	1.02769	3.18614	0.300223	0.973935	-0.59076	-1.03595	0.835868		0.0915733	0.207181
ENSG00000269313	MAGIX	0.00144895	0.016169	-0.831584	-3.18472	0.516338	0.997789	-0.161388	-0.649	0.12164	0.320658	0.370695	1.54793
ENSG00000143067	ZNF697	0.0014553	0.016231	0.686406	3.18345	0.161795	0.866188	0.321218	1.39906	0.222565	0.457379	-0.316032	-1.21973
ENSG00000156463	SH3RF2	0.00145975	0.0162719	-0.666132	-3.18257	0.369821	0.983772	0.183741	0.896809	0.75697	0.880936	-0.0484178	-0.309462
ENSG00000049449	RCN1	0.00147197	0.0163994	0.414248	3.18015	0.54459	0.997861	-0.135137	-0.605886	0.763703	0.884656	-0.0366328	-0.300621
ENSG00000197147	LRRC8B	0.00147446	0.0164183	-0.398612	-3.17966	0.200427	0.911753	0.248685	1.28034	0.0798842	0.24973	-0.287895	-1.75136
ENSG00000137509	PRCP	0.00148211	0.0164946	0.60511	3.17816	0.383134	0.984487	0.186488	0.872136	0.429436	0.659903	-0.111479	-0.790158
ENSG00000170419	VSTM2A	0.00148624	0.016526	4.67554	3.17736	0.863341	0.999577	-0.474126	-0.172123	0.698546		-1.53462	-0.387284
ENSG00000184669	OR7E14P	0.00148652	0.016526	-0.939153	-3.1773	0.276434	0.968179	-0.293433	-1.08836	0.241305	0.478379	0.353646	1.17173
ENSG00000140022	STON2	0.00149396	0.0165857	-0.57674	-3.17585	0.202304	0.911753	-0.333873	-1.27502	0.594086	0.782056	-0.089058	-0.532924
ENSG00000107036	RIC1	0.00149405	0.0165857	0.363379	3.17584	0.419051	0.989739	0.170323	0.808069	0.058223	0.209285	-0.38003	-1.89402
ENSG00000197766	CFD	0.00149429	0.0165857	1.03721	3.17579	0.795485	0.999577	0.123029	0.259194	0.425204		0.443781	0.797425
ENSG00000147465	STAR	0.00150082	0.0166493	2.88025	3.17452	0.41757	0.989739	-1.38514	-0.810645	0.436637		2.0405	0.777884
ENSG00000260249	AC007608.3	0.00151164	0.0167604	2.47758	3.17244	0.622944	0.998838	-0.891289	-0.491682	0.485502		-1.91742	-0.697481
ENSG00000143479	DYRK3	0.0015187	0.016821	0.77048	3.17109	0.988326	0.999577	-0.00341302	-0.0146316	0.0431856	0.175332	-0.484849	-2.02191
ENSG00000153956	CACNA2D1	0.00151872	0.016821	1.0157	3.17108	0.634167	0.998838	0.126065	0.47587	0.90519	0.958281	0.0513521	0.119108
ENSG00000260196	AC124798.1	0.00152595	0.016892	-0.622469	-3.1697	0.115951	0.770739	-0.427975	-1.572	0.385118	0.621388	-0.227719	-0.868504
ENSG00000167394	ZNF668	0.00153297	0.0169607	0.611366	3.16837	0.67747	0.999577	0.107619	0.415919	0.00769801	0.0631637	0.505303	2.66504
ENSG00000135835	KIAA1614	0.00153723	0.0169988	1.403	3.16756	0.335357	0.978541	0.55028	0.96338	0.669979		-0.315338	-0.426176
ENSG00000137648	TMPRSS4	0.00154117	0.0170278	-0.847596	-3.16682	0.000354361	0.0060573	-0.871592	-3.57193	0.00024844	0.00756766	0.577801	3.66386
ENSG00000140945	CDH13	0.00154175	0.0170278	1.4645	3.16671	0.623437	0.998838	-0.269298	-0.490986	0.956639	0.983363	0.0666886	0.0543723
ENSG00000174306	ZHX3	0.00154281	0.0170278	0.596983	3.16651	0.123079	0.78309	0.332829	1.54198	0.712768	0.854552	-0.0534127	-0.368142
ENSG00000182606	TRAK1	0.00154314	0.0170278	-0.58379	-3.16645	0.622379	0.998838	-0.0917458	-0.492481	0.262554	0.50168	0.125322	1.12038
ENSG00000213983	AP1G2	0.00155409	0.0171245	-0.536437	-3.16439	0.240109	0.938431	0.214166	1.17471	0.454102	0.68045	0.113412	0.748595
ENSG00000139190	VAMP1	0.00155418	0.0171245	0.79205	3.16437	0.596465	0.998838	-0.166984	-0.52949	0.441055	0.669635	-0.296092	-0.770412
ENSG00000102760	RGCC	0.0015559	0.0171253	0.936615	3.16405	0.250448	0.949314	-0.388063	-1.14926	0.368154	0.605991	0.289187	0.899936
ENSG00000279369	AC046185.3	0.00155609	0.0171253	1.43764	3.16401	0.227083	0.928385	0.894636	1.20791	0.768956		-0.350291	-0.293741
ENSG00000078295	ADCY2	0.0015598	0.0171569	1.15353	3.16332	0.478889	0.996198	0.253786	0.70809	0.451937		-0.382322	-0.75219
ENSG00000135549	PKIB	0.00156163	0.017168	-0.881473	-3.16298	0.321783	0.978541	-0.193562	-0.9908	0.648295	0.816619	-0.102058	-0.456132
ENSG00000130755	GMFG	0.00157298	0.0172836	1.50626	3.16087	0.494501	0.99761	0.427475	0.683168	0.82649		0.145791	0.219206
ENSG00000067715	SYT1	0.00157719	0.0173208	1.62026	3.16009	0.386095	0.984834	0.860465	0.866721	0.345996		-1.01269	-0.942385
ENSG00000277954	AC092376.2	0.00158238	0.0173686	2.20239	3.15913	0.973594	0.999577	-0.0942065	-0.0331006	0.92937		0.14907	0.0886375
ENSG00000233930	KRTAP5-AS1	0.00158445	0.0173821	-0.960945	-3.15875	0.700607	0.999577	0.0841373	0.384501	0.498462	0.7152	-0.174136	-0.676911
ENSG00000177464	GPR4	0.00159086	0.0174432	1.79447	3.15758	0.917563	0.999577	0.0812727	0.103504	0.120707		-2.19194	-1.55181
ENSG00000275340	FGD5P1	0.00159689	0.0174933	1.76186	3.15647	0.426634	0.992804	1.14404	0.794964	0.698556		0.762569	0.38727
ENSG00000163235	TGFA	0.00159711	0.0174933	-0.640207	-3.15643	0.913971	0.999577	0.0250331	0.108031	0.441492	0.669902	0.118227	0.769676
ENSG00000100379	KCTD17	0.00160277	0.0175459	0.630187	3.1554	0.172776	0.87987	0.304988	1.36334	0.550719	0.751356	0.133179	0.596683
ENSG00000144891	AGTR1	0.0016043	0.0175534	1.50945	3.15512	0.965372	0.999577	0.0385423	0.0434135	0.152665		-1.06377	-1.43018
ENSG00000125510	OPRL1	0.0016079	0.0175822	1.22766	3.15447	0.757264	0.999577	0.281155	0.309076	0.40986		-0.966239	-0.824141
ENSG00000170458	CD14	0.00160862	0.0175822	1.0229	3.15434	0.904142	0.999577	-0.0584241	-0.12043	0.76168	0.883256	0.162931	0.303275
ENSG00000206190	ATP10A	0.00161205	0.0176104	1.24203	3.15372	0.305128	0.976121	0.325685	1.0255	0.878421	0.9456	-0.0693815	-0.152971
ENSG00000177932	ZNF354C	0.00161312	0.0176129	0.571626	3.15352	0.153735	0.850323	0.360203	1.42646	0.00902213	0.0690542	-1.18546	-2.61121
ENSG00000181617	FDCSP	0.0016135		4.62024	3.15346	0.266346	0.960712	4.03001	1.11152	0.0531248		2.77443	1.9339
ENSG00000134369	NAV1	0.00161428	0.0176163	1.04707	3.15331	0.124637	0.783577	0.426295	1.5356	0.577818	0.770671	-0.351937	-0.556574
ENSG00000173546	CSPG4	0.00161924	0.0176599	1.512	3.15242	0.607296	0.998838	0.292579	0.513936	0.389493	0.625333	-0.579483	-0.860538
ENSG00000198719	DLL1	0.00161998	0.0176599	1.23484	3.15229	0.483663	0.996198	0.240178	0.700424	0.378644	0.61578	-0.587035	-0.880397
ENSG00000226026	AC092802.1	0.00162576	0.0177136	1.48917	3.15125	0.566374	0.998568	0.672705	0.5734	0.445791		-0.770169	-0.76245
ENSG00000236279	CLEC2L	0.00162867	0.017736	2.37012	3.15072	0.696383	0.999577	1.16158	0.390208	0.568111		1.49279	0.570835
ENSG00000161202	DVL3	0.00163506	0.0177963	0.278374	3.14958	0.753129	0.999577	0.0559771	0.314516	0.000694583	0.0145383	0.395659	3.39171
ENSG00000126217	MCF2L	0.00163859	0.0178253	-0.720356	-3.14895	0.512375	0.997789	-0.19524	-0.655145	0.0289028	0.137998	0.27542	2.18481
ENSG00000225969	ABHD11-AS1	0.00163954	0.0178263	-0.895858	-3.14878	0.829927	0.999577	-0.0703732	-0.214795	6.54972e-06	0.000615392	0.930852	4.50782
ENSG00000178171	AMER3	0.00164373	0.0178572	3.4107	3.14803	0.339067	0.979464	-1.81848	-0.956011	0.301817		-2.08362	-1.03255
ENSG00000153930	ANKFN1	0.0016441	0.0178572	-1.02769	-3.14797	0.0132966	0.203976	-1.59204	-2.47573	0.760083		-0.172745	-0.305372
ENSG00000111077	TNS2	0.00165285	0.0179428	0.817423	3.14642	0.0425306	0.471416	0.513923	2.02829	0.612123	0.793076	-0.13974	-0.507045
ENSG00000197888	UGT2B17	0.00166145	0.0180269	-1.63778	-3.1449	0.941185	0.999577	0.0335771	0.0737811	0.958636		-0.0590766	-0.0518656
ENSG00000160190	SLC37A1	0.00167216	0.0181335	-0.592004	-3.14302	0.759999	0.999577	-0.0550731	-0.305482	0.0842512	0.256924	0.26099	1.72653
ENSG00000159433	STARD9	0.00169095	0.0183203	1.4222	3.13974	0.888356	0.999577	-0.0683536	-0.140384	0.146586	0.3584	-1.162	-1.4517
ENSG00000168481	LGI3	0.00169115	0.0183203	2.92308	3.13971	0.262797	0.957313	3.59203	1.1198	0.476215		0.890262	0.712403
ENSG00000168071	CCDC88B	0.0016941	0.0183378	-0.589087	-3.1392	0.0885832	0.691924	-0.31847	-1.70292	0.0352793	0.15582	0.304673	2.10514
ENSG00000006453	BAIAP2L1	0.00169453	0.0183378	-0.577987	-3.13913	0.78959	0.999577	0.0473254	0.266843	0.518881	0.72866	0.0976284	0.645072
ENSG00000222009	BTBD19	0.00169871	0.0183735	0.760639	3.1384	0.465305	0.994947	0.292148	0.73014	0.457135	0.682869	-0.321578	-0.743573
ENSG00000122877	EGR2	0.00170184	0.018389	1.60238	3.13786	0.859743	0.999577	0.0898144	0.176701	0.758423	0.881512	0.135978	0.307552
ENSG00000225492	GBP1P1	0.00170192	0.018389	1.88733	3.13785	0.709408	0.999577	0.43155	0.372651	0.94419		-0.0927782	-0.0700043
ENSG00000116711	PLA2G4A	0.00170803	0.0184455	0.691742	3.1368	0.168167	0.873679	0.351493	1.37812	0.163942	0.382023	-0.32902	-1.39194
ENSG00000152207	CYSLTR2	0.00171649	0.0185272	2.21021	3.13535	0.797705	0.999577	0.479251	0.256318	0.0157202		-5.09956	-2.41535
ENSG00000225465	RFPL1S	0.00172476	0.0186068	2.34091	3.13394	0.772465	0.999577	-0.697953	-0.289152	0.606158		1.45878	0.515565
ENSG00000162522	KIAA1522	0.0017258	0.0186083	-0.500396	-3.13376	0.282329	0.972312	0.213789	1.0751	0.00127394	0.021453	0.417836	3.22179
ENSG00000251307	AC026704.1	0.00172942	0.0186377	-2.20249	-3.13315	0.953799	0.999577	-0.0421519	-0.0579369	0.175946		-1.18311	-1.35334
ENSG00000172156	CCL11	0.0017311	0.0186461	1.58212	3.13286	0.292523	0.973686	-0.483121	-1.0526	0.881133	0.94634	0.151511	0.149533
ENSG00000168672	LRATD2	0.00173214	0.0186477	-0.656797	-3.13269	0.972315	0.999577	0.00639041	0.0347048	0.351559	0.590573	0.108608	0.93157
ENSG00000148344	PTGES	0.00173398	0.0186578	0.690565	3.13237	0.95509	0.999577	-0.0198203	-0.0563162	0.00296947	0.0364925	0.732914	2.97088
ENSG00000160181	TFF2	0.00173681	0.0186786	-2.24759	-3.1319	0.767752	0.999577	-0.336957	-0.295316	0.509352	0.722581	0.320722	0.659848
ENSG00000197465	GYPE	0.00173776	0.0186791	1.48301	3.13174	0.613349	0.998838	0.926222	0.505299	0.67662		0.647824	0.41708
ENSG00000131018	SYNE1	0.00174845	0.0187843	0.981398	3.12994	0.0233794	0.304708	0.70815	2.26718	7.27254e-08	2.05373e-05	-1.18784	-5.3843
ENSG00000085662	AKR1B1	0.00175003	0.0187916	0.944915	3.12967	0.805073	0.999577	-0.0449186	-0.246788	0.0129717	0.0862222	0.677421	2.48455
ENSG00000196843	ARID5A	0.00175362	0.0188125	0.530693	3.12907	0.0900259	0.6953	0.380738	1.69526	0.900166	0.955501	0.0283307	0.125451
ENSG00000185614	INKA1	0.00175442	0.0188125	1.18588	3.12893	0.847364	0.999577	-0.0944987	-0.192483	0.834678		-0.153364	-0.208705
ENSG00000121797	CCRL2	0.0017547	0.0188125	-1.06601	-3.12889	0.055467	0.551957	-0.52419	-1.9152	0.134174	0.340587	0.296333	1.49784
ENSG00000128596	CCDC136	0.00175765	0.0188344	0.83904	3.12839	0.462637	0.994947	0.376979	0.734511	0.229352	0.464911	-0.701333	-1.20203
ENSG00000002586	CD99	0.00176049	0.0188551	0.831961	3.12792	0.405428	0.988932	-0.164277	-0.831966	0.268722	0.508306	0.208243	1.10601
ENSG00000243279	PRAF2	0.00176484	0.0188919	0.519933	3.12719	0.586394	0.998838	-0.15324	-0.544069	0.919454	0.965391	-0.0328558	-0.101122
ENSG00000116824	CD2	0.00176604	0.0188951	2.49012	3.12699	0.130296	0.797313	-2.29465	-1.51293	0.0113411		4.98021	2.53201
ENSG00000268650	AC005759.1	0.00177493	0.0189805	2.07554	3.12552	0.710974	0.999577	0.802262	0.370549	0.705853		-0.467157	-0.377432
ENSG00000272894	AC004982.2	0.00178158	0.0190418	-0.655397	-3.12442	0.785696	0.999577	0.101848	0.271904	0.213254	0.446353	-0.530009	-1.24467
ENSG00000163359	COL6A3	0.00178586	0.0190637	2.424	3.12371	0.256235	0.9546	0.967936	1.13533	0.357309	0.595735	1.09315	0.920504
ENSG00000008277	ADAM22	0.00178631	0.0190637	1.60411	3.12364	0.0867436	0.689278	1.14379	1.71283	0.821897	0.916075	-0.100692	-0.225106
ENSG00000136634	IL10	0.00178639	0.0190637	1.6349	3.12362	0.810994	0.999577	-0.536687	-0.239144	0.960437		0.081747	0.0496056
ENSG00000105492	SIGLEC6	0.00178911	0.0190829	2.40088	3.12318	0.156884	0.855818	2.85714	1.41563	0.0547638		-2.47379	-1.92075
ENSG00000231672	DIRC3	0.00179205	0.0191044	1.17583	3.12269	0.909553	0.999577	-0.0597629	-0.113602	0.353223		-0.50229	-0.928356
ENSG00000129596	CDO1	0.00179864	0.0191595	1.26022	3.12161	0.206259	0.914251	0.595183	1.26392	0.0151055		-1.30572	-2.42984
ENSG00000110628	SLC22A18	0.00179922	0.0191595	-0.665247	-3.12152	0.929669	0.999577	-0.0163186	-0.088261	0.00339489	0.0387815	0.380335	2.92952
ENSG00000187601	MAGEH1	0.00179998	0.0191595	0.803231	3.12139	0.49661	0.997789	0.167533	0.679834	0.204298	0.434872	-0.600757	-1.2694
ENSG00000227388	AL133410.1	0.00181113	0.0192683	-0.966688	-3.11957	0.585558	0.998838	0.242879	0.545284	0.482994		-0.304036	-0.701495
ENSG00000232517	AC112198.2	0.00181265	0.0192746	1.94419	3.11933	0.2385	0.937143	1.48382	1.17874	0.921869		-0.127929	-0.0980799
ENSG00000236699	ARHGEF38	0.00183842	0.0195286	-0.791332	-3.11516	0.39068	0.985791	0.201972	0.858384	0.0106183	0.0762397	-0.999342	-2.55502
ENSG00000263934	SNORD3A	0.00184394	0.0195613	-1.25051	-3.11428	0.00117768	0.0229839	-1.94628	-3.24423	0.508315	0.721618	0.377311	0.661464
ENSG00000196260	SFTA2	0.00184432	0.0195613	-1.18485	-3.11422	0.655022	0.999339	-0.120476	-0.446796	0.00420491	0.0442184	0.555586	2.86237
ENSG00000176435	CLEC14A	0.00184997	0.0196112	2.09582	3.11332	0.0736232	0.639207	2.38053	1.78895	0.612147		-1.0984	-0.507011
ENSG00000253276	CCDC71L	0.00185688	0.0196707	0.417886	3.11222	0.80161	0.999577	-0.0494132	-0.251263	0.29834	0.538411	0.154274	1.04
ENSG00000166479	TMX3	0.00185748	0.0196707	0.468153	3.11212	0.134655	0.808511	0.297506	1.49599	0.00462677	0.0466983	-0.47136	-2.83193
ENSG00000147059	SPIN2A	0.00186689	0.0197603	2.6948	3.11063	0.55996	0.997861	1.60715	0.582901	0.578998		-1.38342	-0.554849
ENSG00000125534	PPDPF	0.00187543	0.0198406	-0.642728	-3.10928	0.436877	0.993301	-0.145061	-0.777478	5.04713e-06	0.000526261	0.679062	4.56282
ENSG00000271614	ATP2B1-AS1	0.00187915	0.0198696	0.847184	3.1087	0.942334	0.999577	-0.034647	-0.0723366	0.933091		0.063847	0.0839568
ENSG00000142675	CNKSR1	0.00188009	0.0198696	-0.585125	-3.10855	0.219254	0.920095	0.2293	1.22851	0.108611	0.299537	0.241716	1.60447
ENSG00000177453	NIM1K	0.00188968	0.0199608	1.13843	3.10704	0.275693	0.968048	-0.911502	-1.09005	0.380855		-0.731171	-0.876322
ENSG00000178226	PRSS36	0.00189179	0.0199729	-0.999297	-3.10671	0.491786	0.996516	-0.28979	-0.687471	0.314085	0.552768	0.375803	1.00669
ENSG00000188993	LRRC66	0.00189601	0.0199905	-0.900561	-3.10606	0.671732	0.999577	-0.155614	-0.423772	0.955874	0.982763	0.0131198	0.0553323
ENSG00000259134	LINC00924	0.00189634	0.0199905	1.38005	3.106	0.33781	0.978832	-1.32452	-0.958502	0.311192		-2.76331	-1.01272
ENSG00000287281	AC012101.2	0.00190391	0.0200601	2.09833	3.10483	0.982617	0.999577	0.0714182	0.0217883	0.314776		-3.96496	-1.00525
ENSG00000206538	VGLL3	0.00191351	0.0201511	1.25316	3.10334	0.00340217	0.0648385	1.1234	2.92885	0.594608	0.782439	-0.385113	-0.532171
ENSG00000100351	GRAP2	0.00191871	0.0201956	1.9173	3.10253	0.541102	0.997861	0.748373	0.611147	0.429809		0.764531	0.789518
ENSG00000109321	AREG	0.00192258	0.020226	-0.958515	-3.10194	0.792035	0.999577	-0.063874	-0.263669	0.0167997	0.0999646	0.365607	2.39106
ENSG00000125148	MT2A	0.00193102	0.0203025	0.999187	3.10064	0.9395	0.999577	0.0187686	0.0758977	0.782105	0.895221	0.181026	0.276577
ENSG00000104998	IL27RA	0.0019318	0.0203025	0.855795	3.10052	0.00841721	0.138373	0.761581	2.63486	0.28816	0.527341	-0.295828	-1.06217
ENSG00000230333	AC004160.1	0.00193451	0.0203207	1.9607	3.10011	0.221534	0.920479	-2.23568	-1.22246	0.90633		0.185637	0.117668
ENSG00000060140	STYK1	0.00193731	0.0203398	-0.978062	-3.09968	0.0524634	0.531809	-0.593316	-1.93931	0.607352	0.79008	0.0863359	0.513857
ENSG00000197903	H2BC12	0.00193941	0.0203515	-0.53778	-3.09936	0.00590868	0.103554	-0.510487	-2.75281	4.49846e-06	0.000499809	0.631494	4.58691
ENSG00000115556	PLCD4	0.00194206	0.0203691	1.33402	3.09895	0.953033	0.999577	-0.050794	-0.0588989	0.532831		0.736436	0.62369
ENSG00000163624	CDS1	0.00194644	0.0204047	-0.695762	-3.09829	0.992567	0.999577	-0.00166008	-0.00931598	0.297977	0.538275	-0.174303	-1.04078
ENSG00000204388	HSPA1B	0.00195179	0.0204505	-0.54471	-3.09747	0.12694	0.792065	-0.319721	-1.52628	0.00759799	0.0626755	0.461045	2.66943
ENSG00000165072	MAMDC2	0.00195611	0.0204854	1.39617	3.09682	0.777934	0.999577	0.195566	0.282012	0.211666	0.444277	-0.410442	-1.249
ENSG00000233384	CNIH3-AS2	0.00195752	0.0204886	1.828	3.0966	0.664134	0.999577	-0.986503	-0.434213	0.186322		-2.15117	-1.32154
ENSG00000115526	CHST10	0.00195839	0.0204886	0.5442	3.09647	0.382278	0.984487	0.241445	0.873707	0.316228	0.554237	-0.310446	-1.00224
ENSG00000170962	PDGFD	0.0019758	0.0206604	0.8559	3.09385	6.34439e-05	0.000919625	0.912262	3.99962	0.101933	0.288695	-0.525301	-1.63556
ENSG00000144792	ZNF660	0.00197853	0.0206785	0.871667	3.09344	0.671786	0.999577	0.229309	0.423698	0.37258		-0.791551	-0.89165
ENSG00000180596	H2BC4	0.00198867	0.0207707	-0.730688	-3.09192	0.0619205	0.583964	-0.418784	-1.86686	0.0662705	0.225306	0.417253	1.83659
ENSG00000015133	CCDC88C	0.00198935	0.0207707	-0.479241	-3.09182	0.113988	0.764749	0.3265	1.58052	0.735798	0.868596	-0.0539329	-0.337423
ENSG00000159251	ACTC1	0.0019935	0.0207849	3.38345	3.0912	0.704037	0.999577	-0.856017	-0.379877	0.974433		0.0583457	0.032049
ENSG00000171903	CYP4F11	0.00199372	0.0207849	-0.635335	-3.09117	0.582702	0.998838	0.098181	0.549443	0.127805	0.331597	0.296667	1.52282
ENSG00000269210	AC019171.1	0.00200362	0.0208776	1.29537	3.0897	0.624907	0.998838	-0.80834	-0.488908	0.252179		-1.84968	-1.14507
ENSG00000072110	ACTN1	0.00200546	0.0208864	0.727843	3.08942	0.171598	0.876661	0.307305	1.36709	0.539057	0.743556	0.108265	0.614239
ENSG00000164078	MST1R	0.00200676	0.0208894	-0.773523	-3.08923	0.520299	0.997789	0.131715	0.642885	8.51714e-06	0.000747942	0.589826	4.45175
ENSG00000100285	NEFH	0.00201062	0.0209084	1.28939	3.08866	0.117021	0.773056	-1.1865	-1.5674	0.0418686		-3.02583	-2.03482
ENSG00000187239	FNBP1	0.00201107	0.0209084	0.553451	3.08859	0.980896	0.999577	0.00583385	0.023945	0.634773	0.807394	-0.0938988	-0.47502
ENSG00000253250	C8orf88	0.0020116	0.0209084	1.12679	3.08851	0.322204	0.978541	0.424408	0.989939	0.56237		0.280839	0.579326
ENSG00000237512	UNC5B-AS1	0.00201592	0.0209428	-1.36693	-3.08788	0.34507	0.980416	-0.399984	-0.944195	0.578536	0.771186	0.184685	0.555524
ENSG00000158467	AHCYL2	0.00201995	0.0209741	-0.508969	-3.08728	0.459185	0.993301	0.129935	0.740189	0.367488	0.605408	0.133386	0.901189
ENSG00000243232	PCDHAC2	0.00203063	0.0210583	1.07241	3.08572	0.976089	0.999577	0.01464	0.0299719	0.730723	0.86569	-0.12299	-0.344164
ENSG00000105699	LSR	0.0020311	0.0210583	-0.688321	-3.08565	0.29274	0.973686	-0.226807	-1.05213	0.00035617	0.00957915	0.564691	3.5706
ENSG00000078725	BRINP1	0.00203402	0.0210781	1.48947	3.08522	0.596492	0.998838	-0.778707	-0.529452	0.855092		0.337333	0.182625
ENSG00000178750	STX19	0.00203565	0.0210844	-1.11684	-3.08498	0.32282	0.978541	0.339803	0.98868	0.152685	0.367019	-0.409049	-1.43011
ENSG00000138413	IDH1	0.00203774	0.0210956	-0.588189	-3.08468	0.620595	0.998838	-0.0936224	-0.495007	0.717969	0.857905	-0.0527822	-0.361175
ENSG00000172426	RSPH9	0.00204008	0.0211093	1.6059	3.08433	0.457909	0.993301	-0.976342	-0.742295	0.846784		-0.292426	-0.193224
ENSG00000184363	PKP3	0.00204788	0.0211794	-0.547846	-3.0832	0.71022	0.999577	-0.0662685	-0.371561	7.69489e-06	0.000690756	0.624054	4.4735
ENSG00000204323	SMIM5	0.00205737	0.021267	-0.766819	-3.08182	0.00860766	0.140502	-0.845568	-2.62726	0.0756657	0.241898	0.249262	1.77641
ENSG00000162654	GBP4	0.00205842	0.0212673	1.02471	3.08167	0.693417	0.999577	-0.165672	-0.394223	0.371672		0.454889	0.893346
ENSG00000132744	ACY3	0.0020729	0.0214063	-0.847073	-3.07958	0.527831	0.997789	-0.155826	-0.631321	0.683608	0.837595	-0.188637	-0.407544
ENSG00000081853	PCDHGA2	0.00207426	0.0214096	1.11354	3.07939	0.669239	0.999577	0.226795	0.427193	0.7685		-0.187118	-0.294337
ENSG00000182472	CAPN12	0.0020807	0.0214654	-0.827244	-3.07846	0.795933	0.999577	0.0601331	0.258614	0.473991	0.695356	-0.227029	-0.716001
ENSG00000215148	PRSS41	0.00208181	0.0214662	-2.33998	-3.07831	0.928784	0.999577	-0.08473	-0.0893752	0.783628		-0.567391	-0.274594
ENSG00000179776	CDH5	0.0020834	0.021472	1.29828	3.07808	0.817894	0.999577	0.192926	0.230254	0.387028		-2.6557	-0.865019
ENSG00000237330	RNF223	0.00209365	0.0215561	-0.765268	-3.07662	0.534017	0.997861	-0.154876	-0.621886	0.469453	0.692431	0.159654	0.723369
ENSG00000109684	CLNK	0.00210227	0.0216342	-2.80681	-3.07539	0.00565725	0.100425	-3.98484	-2.76701	0.126259		-3.27266	-1.52902
ENSG00000140511	HAPLN3	0.00210528	0.0216544	0.709253	3.07496	0.79691	0.999577	0.101115	0.257349	0.626419	0.802032	0.193253	0.486773
ENSG00000196923	PDLIM7	0.00210837	0.0216755	0.649416	3.07453	0.287122	0.973686	0.229945	1.06446	6.78165e-07	0.000122567	0.652814	4.96751
ENSG00000123358	NR4A1	0.00212333	0.0218185	0.737414	3.07242	0.172742	0.87987	0.273208	1.36345	0.886003	0.949014	0.0366221	0.143363
ENSG00000078589	P2RY10	0.00213089		4.43753	3.07136	0.532081	0.997789	2.1921	0.624832	0.934747		0.234066	0.0818739
ENSG00000165637	VDAC2	0.00213479	0.0219232	-0.457118	-3.07081	0.469357	0.996135	-0.151801	-0.723526	0.849132	0.92983	0.0338502	0.190226
ENSG00000139517	LNX2	0.00213565	0.0219232	-0.40802	-3.07069	0.774847	0.999577	0.0583234	0.286041	0.159927	0.377667	-0.267186	-1.40532
ENSG00000113319	RASGRF2	0.00213669	0.0219232	1.07177	3.07054	0.0471744	0.502133	0.872697	1.98473	0.635825	0.808098	0.241986	0.473545
ENSG00000183287	CCBE1	0.00214164	0.0219632	1.48222	3.06985	0.0356325	0.420684	1.61702	2.1011	0.313109		-1.23815	-1.00872
ENSG00000179456	ZBTB18	0.00215184	0.0220556	-0.499149	-3.06843	0.821645	0.999577	-0.0521177	-0.225429	0.175721	0.39791	-0.266699	-1.35405
ENSG00000121350	PYROXD1	0.00215278	0.0220556	-0.515198	-3.0683	0.97315	0.999577	-0.00657336	-0.0336578	0.00798953	0.0643173	-0.455739	-2.65251
ENSG00000106077	ABHD11	0.0021718	0.0222286	-0.726876	-3.06567	0.416657	0.989739	-0.174933	-0.812235	0.050496	0.191736	0.280316	1.95574
ENSG00000233521	LINC01638	0.00217345	0.0222345	1.77155	3.06545	0.69883	0.999577	0.544509	0.3869	0.328433		1.66481	0.977274
ENSG00000113763	UNC5A	0.00217735	0.0222634	-1.05729	-3.06491	0.0186218	0.255643	-1.01821	-2.35302	0.732903	0.86714	-0.562294	-0.341267
ENSG00000071054	MAP4K4	0.00217957	0.0222752	0.452508	3.06461	0.0943254	0.709851	0.337114	1.67301	0.0530811	0.197397	0.259965	1.93426
ENSG00000114805	PLCH1	0.00218204	0.0222894	-0.399762	-3.06427	0.942198	0.999577	-0.0194203	-0.0725077	0.0806835	0.250956	-0.453686	-1.74673
ENSG00000076944	STXBP2	0.00218648	0.0223238	-0.712111	-3.06366	0.195384	0.908122	-0.253299	-1.29481	0.00374818	0.0412057	0.472568	2.89861
ENSG00000013293	SLC7A14	0.00218982	0.022347	2.94389	3.0632	0.947337	0.999577	-0.203039	-0.0660513	0.0193792		-3.83959	-2.33816
ENSG00000170791	CHCHD7	0.0021954	0.0223928	-0.336888	-3.06244	0.152414	0.846767	-0.306241	-1.43106	0.869203	0.940607	-0.025302	-0.164671
ENSG00000225614	ZNF469	0.00219694	0.0223976	1.22341	3.06223	0.203565	0.911753	0.584336	1.27146	0.271347	0.510211	0.242035	1.09997
ENSG00000150995	ITPR1	0.00219849	0.0224023	1.26641	3.06202	0.624561	0.998838	0.19324	0.489396	0.0288616	0.137887	-0.654094	-2.18537
ENSG00000204540	PSORS1C1	0.00220222	0.0224294	-0.617257	-3.06151	0.295066	0.973686	-0.27138	-1.04707	0.0495022	0.189388	0.440815	1.96424
ENSG00000140398	NEIL1	0.00221182	0.0225161	-0.711751	-3.06021	0.819031	0.999577	0.0489957	0.228791	0.658971	0.822273	0.107969	0.441334
ENSG00000196296	ATP2A1	0.00221431	0.0225284	-1.11816	-3.05987	0.439654	0.993301	-0.441669	-0.772778	0.485683		0.557211	0.697192
ENSG00000183844	FAM3B	0.0022152	0.0225284	-0.79788	-3.05975	0.899804	0.999577	-0.0235007	-0.125908	0.355532	0.594161	-0.205819	-0.923912
ENSG00000196557	CACNA1H	0.00221944	0.0225605	1.01576	3.05918	4.99703e-08	2.48807e-07	1.33704	5.45142	0.316539	0.554496	-0.393473	-1.0016
ENSG00000184956	MUC6	0.00222108	0.0225661	-0.819894	-3.05896	0.214849	0.917267	0.431601	1.24034	0.0096846	0.0722481	-0.606253	-2.58689
ENSG00000197535	MYO5A	0.00222395	0.0225772	0.784471	3.05857	0.103438	0.73451	0.497494	1.62841	0.0534174	0.198213	-0.426813	-1.93153
ENSG00000119125	GDA	0.00222434	0.0225772	-0.753874	-3.05852	0.761757	0.999577	-0.0761142	-0.303175	0.957524	0.983795	-0.0101618	-0.0532613
ENSG00000166289	PLEKHF1	0.00222625	0.0225855	0.676031	3.05826	0.864925	0.999577	-0.0531842	-0.170108	0.045931	0.181992	0.551714	1.99603
[truncated: 22,968 more rows]

## Sheet: tG1 kegg
ID	Description	GeneRatio	BgRatio	pvalue	p.adjust	qvalue	geneID	Count
hsa04514	Cell adhesion molecules (CAMs)	57/975	138/7031	1.10711e-15	3.37669e-13	2.77361e-13	PTPRC/HLA-DQA1/ITGA9/LRRC4C/PDCD1LG2/CD4/HLA-DRA/JAM2/ITGA4/HLA-DRB5/VCAN/CADM3/HLA-DOA/HLA-DPA1/HLA-DMB/JAM3/NCAM2/L1CAM/NLGN2/NTNG2/CD86/CNTNAP2/CLDN23/NLGN4X/ITGA8/CD276/CLDN1/NRXN2/SIGLEC1/HLA-DPB1/CLDN11/OCLN/ITGAL/SDC2/PECAM1/CD80/CDH1/CLDN18/ITGB7/CNTNAP1/CD34/NRXN1/SPN/CLDN7/HLA-DRB1/CD99L2/NLGN4Y/LRRC4/CLDN5/VTCN1/CD99/CD2/CDH5/ITGAV/NRXN3/F11R/LRRC4B	57
hsa05150	Staphylococcus aureus infection	29/975	66/7031	2.31226e-09	3.52619e-07	2.8964e-07	HLA-DQA1/FPR3/HLA-DRA/C5AR1/HLA-DRB5/C1R/HLA-DOA/HLA-DPA1/C1S/HLA-DMB/C1QA/FCGR1A/FCGR2B/C3AR1/C1QB/FCGR2A/FGG/C1QC/FCGR3A/HLA-DPB1/ITGAL/KRT19/KRT20/CAMP/HLA-DRB1/KRT18/CFD/IL10/CFH	29
hsa04510	Focal adhesion	56/975	200/7031	8.43261e-08	8.57316e-06	7.04197e-06	LAMA2/ITGA9/COMP/ITGA1/IGF1/ITGA4/PDGFRA/COL4A2/COL4A1/PRKCB/THBS4/MYLK/PARVG/MYL9/PIP5K1B/LAMA1/ITGA11/THBS2/PARVA/TNN/VEGFC/SHC3/COL6A1/VEGFD/THBS1/LAMB1/ITGB3/LAMA4/ITGA8/AKT3/VEGFB/PGF/CCND2/VWF/PARVB/ITGB7/TNR/BIRC3/HGF/TLN1/LAMB2/TNC/COL6A3/PDGFD/ACTN1/ITGAV/FLNC/PDGFRB/DOCK1/SHC1/DIAPH1/ITGB4/LAMC3/ITGA5/ITGB5/MYL12B	56
hsa04512	ECM-receptor interaction	30/975	84/7031	3.51514e-07	2.6803e-05	2.20159e-05	LAMA2/ITGA9/COMP/ITGA1/ITGA4/COL4A2/COL4A1/THBS4/LAMA1/ITGA11/THBS2/TNN/COL6A1/THBS1/LAMB1/SV2A/ITGB3/LAMA4/ITGA8/VWF/ITGB7/TNR/LAMB2/TNC/COL6A3/ITGAV/ITGB4/LAMC3/ITGA5/ITGB5	30
hsa04610	Complement and coagulation cascades	28/975	78/7031	7.65112e-07	4.66718e-05	3.83361e-05	F13A1/F2R/C7/C5AR1/C1R/F2RL2/C1S/C1QA/CR1/C3AR1/C1QB/C4BPB/FGG/F12/A2M/C1QC/ITGAX/PLAT/PLAU/VWF/VSIG4/SERPINE1/BDKRB1/F10/CFD/CFH/F3/F2RL3	28
hsa04640	Hematopoietic cell lineage	29/975	87/7031	2.80611e-06	0.000142644	0.000117167	HLA-DQA1/ITGA1/CD4/HLA-DRA/ITGA4/HLA-DRB5/HLA-DOA/IL7R/HLA-DPA1/HLA-DMB/CD24/FCGR1A/IL1R1/IL6/IL11/CR1/CD37/ITGB3/HLA-DPB1/MME/KIT/CD33/CSF3R/CSF1R/CD34/HLA-DRB1/CD14/CD2/ITGA5	29
hsa04151	PI3K-Akt signaling pathway	74/975	326/7031	6.68434e-06	0.000291246	0.000239229	LAMA2/ITGA9/LPAR1/COMP/GNB4/ITGA1/IGF1/F2R/ITGA4/PDGFRA/COL4A2/COL4A1/THBS4/ANGPT1/NGFR/IL7R/FGF1/LAMA1/ITGA11/THBS2/IL2RB/IL6/TNN/PIK3R5/JAK3/TEK/VEGFC/FGF7/COL6A1/OSM/VEGFD/THBS1/FGFR1/CREB3L2/LAMB1/NTRK1/ITGB3/LAMA4/PRKAA2/ITGA8/AKT3/VEGFB/PGF/CCND2/GNG11/VWF/KIT/GNG2/GHR/ITGB7/CSF3R/CSF1R/FGF2/TNR/HGF/LAMB2/TNC/TGFA/COL6A3/AREG/PDGFD/NR4A1/FGF5/ITGAV/PIK3R6/MAGI1/ERBB3/PDGFRB/CDK4/ITGB4/LAMC3…	74
hsa05145	Toxoplasmosis	32/975	106/7031	9.49599e-06	0.000362034	0.000297374	LAMA2/HLA-DQA1/TGFB3/HLA-DRA/CCR5/HLA-DRB5/HLA-DOA/HSPA2/HLA-DPA1/LAMA1/HLA-DMB/PIK3R5/LY96/LAMB1/MAP2K6/LAMA4/IL10RA/TGFB1/HLA-DPB1/AKT3/BIRC3/HLA-DRB1/GNAO1/LAMB2/IL10/HSPA1B/PIK3R6/STAT1/BIRC7/CIITA/LDLR/LAMC3	32
hsa05412	Arrhythmogenic right ventricular cardiomyopathy (ARVC)	25/975	75/7031	1.35308e-05	0.000446191	0.0003665	LEF1/LAMA2/ITGA9/ITGA1/ITGA4/LAMA1/ITGA11/SGCD/SGCA/ITGB3/ITGA8/ITGB7/PKP2/CACNA2D3/CACNA2D1/ATP2A1/TCF7L1/ITGAV/DES/GJA1/ITGB4/JUP/DSG2/ITGA5/ITGB5	25
hsa05310	Asthma	12/975	23/7031	1.46292e-05	0.000446191	0.0003665	HLA-DQA1/HLA-DRA/HLA-DRB5/HLA-DOA/FCER1G/HLA-DPA1/HLA-DMB/HLA-DPB1/MS4A2/HLA-DRB1/CCL11/IL10	12
hsa05410	Hypertrophic cardiomyopathy (HCM)	27/975	87/7031	2.7019e-05	0.000749162	0.00061536	LAMA2/ITGA9/TPM2/TGFB3/ITGA1/IGF1/ITGA4/LAMA1/ITGA11/IL6/SGCD/SGCA/ITGB3/PRKAA2/ITGA8/TGFB1/MYL3/ITGB7/CACNA2D3/CACNA2D1/ACTC1/ATP2A1/ITGAV/DES/ITGB4/ITGA5/ITGB5	27
hsa05414	Dilated cardiomyopathy (DCM)	28/975	93/7031	3.58326e-05	0.000910744	0.000748083	LAMA2/ITGA9/TPM2/TGFB3/ITGA1/IGF1/ITGA4/LAMA1/ITGA11/SGCD/SGCA/ITGB3/ITGA8/TGFB1/PLN/ADCY3/MYL3/ITGB7/CACNA2D3/CACNA2D1/ADCY2/ACTC1/ATP2A1/ITGAV/DES/ITGB4/ITGA5/ITGB5	28
hsa04530	Tight junction	39/975	149/7031	4.30325e-05	0.00100961	0.000829291	JAM2/EPB41L4B/HCLS1/MYH11/MYL9/JAM3/PARD6G/SLC9A3R1/BVES/CLDN23/CGNL1/RUNX1/PRKAA2/PARD6B/CLDN1/AMOTL1/CLDN11/OCLN/EZR/LLGL2/MARVELD2/CLDN18/MPDZ/TJP3/MYH14/CRB3/CLDN7/MARVELD3/MPP4/CLDN5/LLGL1/ACTN1/PATJ/CGN/MAGI1/MYH10/F11R/CDK4/MYL12B	39
hsa04390	Hippo signaling pathway	39/975	155/7031	0.000109623	0.00202254	0.00166131	NKD1/LEF1/TGFB3/GDF6/GLI2/FZD2/SNAI2/WNT5A/FGF1/BMP8A/FRMD6/PARD6G/FZD7/FZD1/RASSF6/BMP6/FZD5/PARD6B/TGFB1/CCND2/LLGL2/DLG4/CDH1/AXIN2/SERPINE1/BIRC3/TEAD3/LLGL1/DVL3/AREG/WNT16/PATJ/TCF7L1/FZD10/FZD4/BMP2/FZD8/BMP7/TEAD2	39
hsa05144	Malaria	15/975	39/7031	0.000116922	0.00202254	0.00166131	COMP/TGFB3/LRP1/THBS4/THBS2/IL6/CR1/THBS1/TGFB1/ITGAL/SDC2/PECAM1/HGF/IL10/CCL2	15
hsa04974	Protein digestion and absorption	26/975	89/7031	0.000117994	0.00202254	0.00166131	ELN/COL24A1/COL5A1/COL5A2/COL10A1/COL7A1/COL14A1/COL4A2/COL4A1/CPA3/COL13A1/COL6A1/COL15A1/COL5A3/COL22A1/COL11A1/PRSS3/MME/SLC36A1/ATP1B3/PRCP/COL6A3/XPNPEP2/COL21A1/COL18A1/SLC16A10	26
hsa05140	Leishmaniasis	22/975	70/7031	0.000119976	0.00202254	0.00166131	HLA-DQA1/TGFB3/HLA-DRA/ITGA4/HLA-DRB5/PRKCB/HLA-DOA/HLA-DPA1/HLA-DMB/FCGR1A/NCF4/CYBB/CR1/FOS/FCGR2A/FCGR3A/TGFB1/HLA-DPB1/NCF1/HLA-DRB1/IL10/STAT1	22
hsa05322	Systemic lupus erythematosus	29/975	104/7031	0.000122426	0.00202254	0.00166131	HLA-DQA1/HLA-DRA/C7/HLA-DRB5/C1R/HLA-DOA/HLA-DPA1/C1S/H2BC21/HLA-DMB/C1QA/FCGR1A/H2BC5/C1QB/CD86/FCGR2A/CTSG/C1QC/FCGR3A/HLA-DPB1/H4C8/H2AC6/CD80/HLA-DRB1/IL10/H2BC12/H2BC4/ACTN1/H2BU1	29
hsa04060	Cytokine-cytokine receptor interaction	55/975	244/7031	0.000125994	0.00202254	0.00166131	TGFB3/IL16/GDF6/CCL18/CD4/INHBA/CCR5/CCR1/CCL3/GDF11/TNFSF4/ACKR3/NGFR/CSF2RB/IL7R/IL17D/BMP8A/IL2RB/IL1R1/IL6/CXCL14/IL11/BMP6/OSM/ACVRL1/TNFRSF1B/INHBE/IL10RA/TGFB1/IL21R/ACVR1/CCL5/GHR/CCL21/IL13RA2/CSF3R/CSF1R/CCL4/CCL8/TNFSF8/TSLP/CCL11/IL10/IL27RA/GDF15/CXCL13/BMP2/INHBB/CCL26/CCL2/BMP7/IL6ST/TNFRSF4/TNFRSF19/IL20RA	55
hsa04015	Rap1 signaling pathway	47/975	204/7031	0.000225878	0.00344463	0.00282941	LCP2/LPAR1/IGF1/MRAS/F2R/PDGFRA/PRKCB/ANGPT1/NGFR/FGF1/FYB1/PARD6G/TEK/VEGFC/DOCK4/FGF7/VEGFD/THBS1/FGFR1/MAP2K6/ADORA2B/ITGB3/EVL/PARD6B/PRKD1/PLCB1/AKT3/ADCY3/VEGFB/ITGAL/PGF/KIT/CDH1/CSF1R/FGF2/CNR1/HGF/GNAO1/TLN1/PRKD3/ADCY2/PDGFD/FGF5/MAGI1/PDGFRB/RASGRP2/F2RL3	47
hsa00512	Mucin type O-glycan biosynthesis	12/975	29/7031	0.000251644	0.00365484	0.00300207	GALNT17/GALNT15/GALNT16/B3GNT6/ST3GAL2/GALNT3/GALNT13/GCNT3/GALNT2/ST6GALNAC1/GALNT5/GALNT12	12
hsa04380	Osteoclast differentiation	31/975	119/7031	0.000281017	0.00389592	0.0032001	LCP2/CTSK/LILRB4/OSCAR/CAMK4/FCGR1A/BTK/IL1R1/NCF4/FCGR2B/LILRB2/SPI1/TYROBP/LILRB3/FOS/STAT2/MAP2K6/FCGR2A/ITGB3/FCGR3A/TGFB1/AKT3/LILRA6/NCF1/CSF1R/TREM2/ACP5/STAT1/LILRB1/LILRA5/LILRA2	31
hsa04672	Intestinal immune network for IgA production	15/975	42/7031	0.000305909	0.00405662	0.0033321	HLA-DQA1/HLA-DRA/ITGA4/HLA-DRB5/HLA-DOA/HLA-DPA1/HLA-DMB/IL6/CD86/TGFB1/HLA-DPB1/CD80/ITGB7/HLA-DRB1/IL10	15
hsa05323	Rheumatoid arthritis	24/975	85/7031	0.000375491	0.00477187	0.0039196	HLA-DQA1/TGFB3/HLA-DRA/CTSK/CCL3/HLA-DRB5/HLA-DOA/ANGPT1/HLA-DPA1/HLA-DMB/IL6/IL11/TEK/FOS/CD86/TGFB1/HLA-DPB1/ITGAL/CD80/CCL5/HLA-DRB1/MMP3/ACP5/CCL2	24
hsa05217	Basal cell carcinoma	19/975	62/7031	0.000491652	0.00599816	0.00492687	LEF1/GLI1/GLI3/GLI2/FZD2/WNT5A/SMO/FZD7/FZD1/FZD5/KIF7/AXIN2/DVL3/WNT16/TCF7L1/FZD10/FZD4/BMP2/FZD8	19
hsa04360	Axon guidance	41/975	179/7031	0.000632405	0.00741859	0.00609362	LRRC4C/WNT5A/SMO/UNC5C/MYL9/PLXNC1/EPHA3/SLIT2/PARD6G/NFATC4/BOC/PLXNA4/ROBO3/L1CAM/ROBO1/NTNG2/ABLIM1/LIMK1/ABL1/NTN4/PARD6B/UNC5B/SEMA3G/EFNB3/TRPC4/SLIT3/TRPC1/SEMA4G/TRPC3/LRRC4/FES/ROBO2/NRP1/UNC5A/CAMK2A/SEMA5A/RHOD/EPHB2/SSH1/BMP7/MYL12B	41
hsa05152	Tuberculosis	37/975	158/7031	0.000737901	0.00833555	0.0068468	HLA-DQA1/TGFB3/HLA-DRA/SPHK1/HLA-DRB5/HLA-DOA/FCER1G/MRC2/HLA-DPA1/LSP1/HLA-DMB/FCGR1A/IL6/CR1/FCGR2B/FCGR2A/VDR/ITGAX/FCGR3A/IL10RA/TGFB1/HLA-DPB1/AKT3/KSR1/CAMP/CLEC7A/CD74/MRC1/HLA-DRB1/CD14/IL10/CAMK2A/STAT1/CIITA/HSPD1/BCL10/CARD9	37
hsa04350	TGF-beta signaling pathway	24/975	90/7031	0.000928506	0.0101141	0.00830769	TGFB3/GDF6/FMOD/INHBA/ID3/DCN/FBN1/BMP8A/GREM2/LTBP1/BMP6/THBS1/GREM1/INHBE/SMAD9/TGFB1/ACVR1/CHRD/NOG/RGMB/BMP2/INHBB/BMP7/ZFYVE16	24
hsa04810	Regulation of actin cytoskeleton	45/975	206/7031	0.00102836	0.0108155	0.00888385	ITGA9/LPAR1/ITGA1/MRAS/F2R/ITGA4/PDGFRA/MYLK/MYH11/FGF1/MYL9/PIP5K1B/ITGA11/NCKAP1L/ARHGEF6/FGF7/SCIN/LIMK1/FGFR1/FGD1/ITGB3/GNA12/ITGA8/ITGAX/ITGAL/EZR/ITGB7/FGF2/MYH14/BDKRB1/PDGFD/ACTN1/INSRR/FGF5/ITGAV/SSH1/PDGFRB/MYH10/DOCK1/DIAPH1/ITGB4/ARPC5L/ITGA5/ITGB5/MYL12B	45
hsa05416	Viral myocarditis	17/975	56/7031	0.00108	0.01098	0.00901893	LAMA2/HLA-DQA1/HLA-DRA/HLA-DRB5/HLA-DOA/HLA-DPA1/LAMA1/HLA-DMB/CXADR/SGCD/CD86/ABL1/SGCA/HLA-DPB1/ITGAL/CD80/HLA-DRB1	17
hsa04940	Type I diabetes mellitus	13/975	38/7031	0.00121622	0.011966	0.00982884	HLA-DQA1/HLA-DRA/HLA-DRB5/HLA-DOA/HLA-DPA1/HLA-DMB/ICA1/CD86/HLA-DPB1/CD80/HLA-DRB1/GAD2/HSPD1	13
hsa05332	Graft-versus-host disease	11/975	30/7031	0.0015087	0.0139005	0.0114179	HLA-DQA1/HLA-DRA/HLA-DRB5/HLA-DOA/HLA-DPA1/HLA-DMB/IL6/CD86/HLA-DPB1/CD80/HLA-DRB1	11
hsa04670	Leukocyte transendothelial migration	27/975	109/7031	0.00154837	0.0139005	0.0114179	THY1/MMP9/JAM2/ITGA4/PRKCB/MYL9/JAM3/NCF4/CYBB/CLDN23/CLDN1/CLDN11/OCLN/ITGAL/EZR/PECAM1/CLDN18/NCF1/CLDN7/CD99L2/CLDN5/CD99/ACTN1/CDH5/MMP2/F11R/MYL12B	27
hsa05165	Human papillomavirus infection	62/975	311/7031	0.00157625	0.0139005	0.0114179	LAMA2/ITGA9/COMP/ITGA1/FZD2/ITGA4/WNT5A/COL4A2/COL4A1/THBS4/LAMA1/ITGA11/THBS2/PARD6G/SLC9A3R1/TNN/FZD7/FZD1/COL6A1/THBS1/STAT2/CREB3L2/LAMB1/FZD5/ITGB3/LAMA4/PARD6B/ITGA8/MAML2/NOTCH3/AKT3/CCND2/LLGL2/HEYL/VWF/AXIN2/ITGB7/TNR/CRB3/LAMB2/TNC/LLGL1/NOTCH2/DVL3/COL6A3/WNT16/PATJ/TCF7L1/ITGAV/FZD10/STAT1/FZD4/FZD8/MAGI1/PDGFRB/CDK4/TICAM1/ITGB4/LAMC3/CREB3L3/ITGA5/ITGB5	62
hsa04611	Platelet activation	29/975	120/7031	0.00159514	0.0139005	0.0114179	LCP2/F2R/MYLK/FCER1G/BTK/PIK3R5/PTGS1/FCGR2A/PRKG1/VAMP8/FGG/PTGIR/TBXA2R/ITGB3/PLCB1/AKT3/ADCY3/VWF/TLN1/ADCY2/PLA2G4A/ITPR1/PIK3R6/FERMT3/GUCY1A2/RASGRP2/GUCY1A1/F2RL3/MYL12B	29
hsa05330	Allograft rejection	11/975	32/7031	0.00273933	0.0232082	0.0190632	HLA-DQA1/HLA-DRA/HLA-DRB5/HLA-DOA/HLA-DPA1/HLA-DMB/CD86/HLA-DPB1/CD80/HLA-DRB1/IL10	11
hsa04145	Phagosome	32/975	142/7031	0.00314419	0.0259183	0.0212893	HLA-DQA1/COMP/OLR1/HLA-DRA/MSR1/HLA-DRB5/THBS4/C1R/HLA-DOA/MRC2/HLA-DPA1/HLA-DMB/THBS2/FCGR1A/NCF4/COLEC11/CYBB/FCGR2B/THBS1/FCGR2A/ITGB3/FCGR3A/HLA-DPB1/NCF1/CLEC7A/MRC1/HLA-DRB1/DYNC2H1/CD14/ITGAV/ITGA5/ITGB5	32
hsa05205	Proteoglycans in cancer	42/975	200/7031	0.00326426	0.0262	0.0215206	GPC3/MMP9/FZD2/IGF1/MRAS/TIMP3/HCLS1/DCN/WNT5A/SMO/PRKCB/FZD7/FZD1/TWIST1/TWIST2/THBS1/FGFR1/FZD5/ITGB3/TGFB1/PLAU/AKT3/SDC2/EZR/ANK2/FGF2/HGF/WNT16/ITPR1/CAMK2A/ITGAV/FZD10/FZD4/HIF1A/FLNC/LUM/FZD8/ERBB3/MMP2/ANK1/ITGA5/ITGB5	42
hsa04270	Vascular smooth muscle contraction	29/975	129/7031	0.00497369	0.0388968	0.0319497	ACTA2/KCNMB4/CALD1/PRKCB/MYLK/MYH11/MRVI1/MYL9/EDNRA/ACTG2/NPR2/CALCRL/PPP1R14A/PRKG1/ADORA2B/PTGIR/GNA12/KCNMB1/PLCB1/ADCY3/PLA2G5/MYH14/ADCY2/AGTR1/PLA2G4A/ITPR1/GUCY1A2/MYH10/GUCY1A1	29
hsa00514	Other types of O-glycan biosynthesis	13/975	44/7031	0.00525488	0.0400684	0.0329121	GXYLT2/GALNT17/GALNT15/GALNT16/GALNT3/GALNT13/ST6GAL2/GALNT2/POFUT1/COLGALT1/XXYLT1/GALNT5/GALNT12	13
hsa05320	Autoimmune thyroid disease	11/975	35/7031	0.00597931	0.0444802	0.036536	HLA-DQA1/HLA-DRA/HLA-DRB5/HLA-DOA/HLA-DPA1/HLA-DMB/CD86/HLA-DPB1/CD80/HLA-DRB1/IL10	11
hsa04061	Viral protein interaction with cytokine and cytokine receptor	22/975	92/7031	0.00636502	0.0451473	0.0370839	CCL18/CCR5/CCR1/CCL3/ACKR3/IL2RB/IL6/CXCL14/TNFRSF1B/IL10RA/CCL5/CCL21/CSF1R/CCL4/CCL8/CCL11/IL10/CXCL13/CCL26/CCL2/IL6ST/IL20RA	22
hsa04666	Fc gamma R-mediated phagocytosis	22/975	92/7031	0.00636502	0.0451473	0.0370839	PTPRC/SPHK1/PRKCB/PIP5K1B/DOCK2/FCGR1A/FCGR2B/SCIN/LIMK1/FCGR2A/FCGR3A/AMPH/PLPP3/AKT3/WASF3/HCK/NCF1/ASAP1/PLA2G4A/PLPP1/PLPP2/ARPC5L	22
hsa04916	Melanogenesis	23/975	98/7031	0.00680369	0.0471619	0.0387387	LEF1/FZD2/WNT5A/PRKCB/TYRP1/FZD7/FZD1/CREB3L2/FZD5/PLCB1/ADCY3/KIT/EDNRB/GNAO1/ADCY2/DVL3/WNT16/CAMK2A/TCF7L1/FZD10/FZD4/FZD8/CREB3L3	23

## Sheet: tG1 go-bp
ID	Description	GeneRatio	BgRatio	pvalue	p.adjust	qvalue	geneID	Count
GO:0030198	extracellular matrix organization	153/2138	357/15641	1.09715e-42	4.78976e-39	3.60985e-39	SERPINH1/FSCN1/ELN/LOXL1/TGFBI/CRISPLD2/COL8A2/MFAP2/LAMA2/SH3PXD2A/ITGA9/MMP14/SMOC2/EFEMP2/PXDN/NID1/COMP/COL24A1/MMP11/MMP9/ITGA1/BGN/FOXF1/MFAP4/LRP1/ENG/COL16A1/FBLN5/PDPN/FMOD/COL5A1/DPT/SPARC/ADAM19/JAM2/COL5A2/ITGA4/ADAMTS2/COL10A1/POSTN/CCDC80/ECM2/LOXL2/AEBP1/FBLN1/SFRP2/COL7A1/FOXF2/CTSK/COL8A1/PDGFRA/FBLN2/MMP8/HTRA1/DCN/MMP16/COL14A1/VCAN/COL4A2/COL4A1/RECK/TPSAB1/LOXL3/MYH11/EMILIN1…	153
GO:0043062	extracellular structure organization	153/2138	358/15641	1.6692e-42	4.78976e-39	3.60985e-39	SERPINH1/FSCN1/ELN/LOXL1/TGFBI/CRISPLD2/COL8A2/MFAP2/LAMA2/SH3PXD2A/ITGA9/MMP14/SMOC2/EFEMP2/PXDN/NID1/COMP/COL24A1/MMP11/MMP9/ITGA1/BGN/FOXF1/MFAP4/LRP1/ENG/COL16A1/FBLN5/PDPN/FMOD/COL5A1/DPT/SPARC/ADAM19/JAM2/COL5A2/ITGA4/ADAMTS2/COL10A1/POSTN/CCDC80/ECM2/LOXL2/AEBP1/FBLN1/SFRP2/COL7A1/FOXF2/CTSK/COL8A1/PDGFRA/FBLN2/MMP8/HTRA1/DCN/MMP16/COL14A1/VCAN/COL4A2/COL4A1/RECK/TPSAB1/LOXL3/MYH11/EMILIN1…	153
GO:0001525	angiogenesis	158/2138	500/15641	7.1643e-26	1.37053e-22	1.03292e-22	LEF1/TGFBI/COL8A2/MMP14/NRP2/SMOC2/RHOJ/THY1/ADGRB2/SERPINF1/ENG/APOD/SRPX2/SPARC/VASH2/SPHK1/HAND2/LOXL2/SFRP2/COL8A1/PDGFRA/FMNL3/C5AR1/PTGIS/DCN/WNT5A/COL4A2/COL4A1/RECK/PRKCB/THBS4/GPNMB/ACKR3/ANGPT1/NGFR/EMILIN1/FGF1/ADGRA2/SFRP1/HSPB6/ADAM12/SULF1/EDNRA/MMP19/THBS2/JAM3/PARVA/SLIT2/NFATC4/IL6/CYBB/KRT1/VASH1/C3AR1/TEK/VEGFC/ROBO1/TWIST1/FAP/HOXA5/PLXND1/ISM1/ACVRL1/VEGFD/THBS1/FGFR1/ARHGAP2…	158
GO:0001501	skeletal system development	152/2138	487/15641	2.67131e-24	3.83267e-21	2.88853e-21	ROR2/SERPINH1/RFLNB/TGFBI/SFRP4/PTPRC/MMP14/GLI3/COMP/TGFB3/MMP9/ANXA6/GDF6/GLI2/P3H1/CDH11/EFEMP1/IGF1/ENG/MEF2C/SPARC/COL5A2/FRZB/COL10A1/MGP/HAND2/LOXL2/SFRP2/COL7A1/EXTL1/CTSK/PDGFRA/RAB23/GDF11/FLI1/MMP16/SNAI2/WNT5A/COL14A1/VCAN/ZEB1/ADAMTS12/CHSY1/SFRP1/TBX3/SULF1/FBN1/RUNX2/FAT4/BMP8A/CCN4/SH3PXD2B/TMEM119/CYTL1/PRRX1/CDX1/ALPL/PRELP/COL13A1/NKX3-2/BMP1/TEK/TYROBP/P2RX7/TWIST1/BMP6/HOXA5/…	152
GO:0061448	connective tissue development	92/2138	258/15641	2.27098e-19	2.60663e-16	1.96452e-16	ROR2/ACTA2/SERPINH1/RFLNB/TGFBI/GLI3/COMP/ANXA6/GDF6/GLI2/EFEMP1/COL5A1/MEF2C/FRZB/SELENOM/MGP/HAND2/LOXL2/SFRP2/COL7A1/CTSK/SNAI2/WNT5A/COL14A1/ZEB1/ADAMTS12/CHSY1/SULF1/RUNX2/BMP8A/CCN4/SH3PXD2B/CYTL1/PRRX1/NKX3-2/BMP1/BMP6/HOXA5/COL6A1/SCIN/EBF2/ACVRL1/FGFR1/ADAMTS7/CREB3L2/GREM1/CHST11/MSX1/SHOX2/ACAN/MATN3/SNAI1/ARID5B/OSR2/TGFB1/LOX/MMP13/COL11A1/SOX5/HOXA3/WT1/SMPD3/EVC/NOG/AXIN2/FGF2/CD34…	92
GO:0051216	cartilage development	76/2138	195/15641	8.79904e-19	8.41629e-16	6.34303e-16	ROR2/SERPINH1/RFLNB/TGFBI/GLI3/COMP/ANXA6/GDF6/GLI2/EFEMP1/MEF2C/FRZB/MGP/HAND2/LOXL2/SFRP2/COL7A1/CTSK/SNAI2/WNT5A/COL14A1/ZEB1/ADAMTS12/CHSY1/SULF1/RUNX2/BMP8A/CCN4/CYTL1/PRRX1/NKX3-2/BMP1/BMP6/HOXA5/COL6A1/SCIN/ACVRL1/FGFR1/ADAMTS7/CREB3L2/GREM1/CHST11/MSX1/SHOX2/ACAN/MATN3/SNAI1/OSR2/TGFB1/MMP13/COL11A1/SOX5/HOXA3/SMPD3/EVC/NOG/AXIN2/FGF2/SCARA3/CHI3L1/MAF/HMGA2/OSR1/COL6A3/SULF2/COL21A1/BMP2…	76
GO:0001503	ossification	112/2138	368/15641	2.87017e-17	2.35313e-14	1.77346e-14	ROR2/LEF1/GLI1/RFLNB/ASPN/MMP14/GPC3/CLEC11A/OMD/GLI3/COMP/TGFB3/GLI2/CDH11/IGF1/MEF2C/SPARC/COL5A2/MGP/HAND2/SFRP2/CTSK/CCR1/CCL3/ID3/MMP16/SNAI2/WNT5A/VCAN/SMO/CHSY1/GPNMB/SRGN/SFRP1/MRC2/TWSG1/ITGA11/RUNX2/FAT4/BMP8A/DDR2/CCN4/SH3PXD2B/TMEM119/IL6/TNN/ALPL/CTHRC1/COL13A1/BMP1/FZD1/TEK/P2RX7/TWIST1/BMP6/ANKH/RASSF2/COL6A1/LRP4/NPR2/DCHS1/TWIST2/ACHE/GPM6B/GREM1/DHH/GLIS1/SHOX2/PRKD1/SNAI1/S1PR1…	112
GO:0060348	bone development	74/2138	205/15641	3.61456e-16	2.593e-13	1.95424e-13	SERPINH1/RFLNB/SFRP4/PTPRC/MMP14/GLI3/COMP/TGFB3/ANXA6/P3H1/IGF1/ENG/MEF2C/SPARC/SFRP2/COL7A1/RAB23/FLI1/MMP16/COL14A1/CHSY1/SULF1/FBN1/RUNX2/FAT4/CCN4/SH3PXD2B/TMEM119/CDX1/ALPL/COL13A1/TEK/TYROBP/TWIST1/BMP6/FOXN3/COL6A1/NPR2/DCHS1/GREM1/MSX1/HAS2/SHOX2/MATN3/HOXB4/OSR2/TGFB1/LOX/MMP13/SKI/SMPD3/SPNS2/KIT/CLDN18/TAL1/AXIN2/LRRC17/SH2B3/SCARA3/ZNF385A/ACP5/NOTCH2/TTC9/COL6A3/SULF2/COL21A1/BMP2/R…	74
GO:0002062	chondrocyte differentiation	52/2138	118/15641	6.57217e-16	4.12695e-13	3.11032e-13	SERPINH1/RFLNB/TGFBI/GLI3/COMP/ANXA6/GDF6/GLI2/EFEMP1/MEF2C/LOXL2/SFRP2/COL7A1/SNAI2/COL14A1/ADAMTS12/CHSY1/SULF1/RUNX2/CCN4/CYTL1/NKX3-2/BMP6/COL6A1/SCIN/ACVRL1/FGFR1/ADAMTS7/CREB3L2/GREM1/CHST11/SHOX2/ACAN/MATN3/OSR2/TGFB1/COL11A1/SOX5/SMPD3/AXIN2/SCARA3/MAF/HMGA2/OSR1/COL6A3/SULF2/COL21A1/BMP2/RFLNA/VWA2/RUNX3/TRPS1	52
GO:0030278	regulation of ossification	68/2138	182/15641	7.67135e-16	4.12695e-13	3.11032e-13	GLI1/RFLNB/OMD/GLI3/COMP/TGFB3/IGF1/MEF2C/MGP/HAND2/SFRP2/CCR1/CCL3/ID3/SNAI2/WNT5A/CHSY1/SRGN/SFRP1/TWSG1/RUNX2/DDR2/CCN4/TMEM119/IL6/TNN/CTHRC1/P2RX7/TWIST1/BMP6/ANKH/RASSF2/LRP4/TWIST2/GPM6B/GREM1/PRKD1/S1PR1/OSR2/TGFB1/FBN2/SKI/ACVR1/ENPP1/CHRD/NOG/CEBPD/AXIN2/HGF/IFITM1/OSR1/ZHX3/EGR2/AREG/PDLIM7/IGFBP5/BMP2/HIF1A/RANBP3L/RORB/TRPM4/RFLNA/GJA1/KREMEN1/BMP7/PTN/IL6ST/TOB1	68
GO:0031589	cell-substrate adhesion	103/2138	340/15641	7.91016e-16	4.12695e-13	3.11032e-13	MMP14/SMOC2/NID1/SPOCK1/THY1/ITGA1/FOXF1/LRP1/COL16A1/FBLN5/APOD/PDPN/PPFIA2/ITGA4/POSTN/CCDC80/ECM2/FBLN1/COL8A1/FBLN2/ITGBL1/LIMS1/ADAMTS12/ANGPT1/EMILIN1/SFRP1/PARVG/LIMS2/ANTXR1/ITGA11/CASS4/EPHA3/JAM3/PARVA/DDR2/LGALS1/MYO1G/EDIL3/NID2/TNN/COL13A1/DLC1/L1CAM/AGR2/FZD7/TEK/CAMSAP3/GPM6B/ACVRL1/THBS1/FERMT2/BVES/LAMB1/ABL1/FGG/HAS2/EMID1/NTN4/ITGB3/ITGA8/COL5A3/SIGLEC1/PLAU/ONECUT2/ITGAL/SORBS…	103
GO:0050673	epithelial cell proliferation	111/2138	384/15641	2.3343e-15	1.11638e-12	8.41372e-13	GLI1/COL8A2/MMP14/GPC3/NRP2/IGFBP4/IGF1/SERPINF1/MEF2C/SPARC/VASH2/ITGA4/LOXL2/SFRP2/COL8A1/HTRA1/C5AR1/SNAI2/WNT5A/SMO/THBS4/NGFR/FGF1/SFRP1/SULF1/LIMS2/APOE/VASH1/MCC/FZD7/HTR2B/TEK/VEGFC/ROBO1/TWIST1/KLF9/FAP/FGF7/BMP6/HOXA5/EPPK1/ACVRL1/VEGFD/THBS1/FGFR1/ANG/LAMB1/HAS2/ITGB3/VDR/PRKD1/ZFP36L1/OSR2/TGFB1/APELA/SDR16C5/AKT3/VEGFB/PGF/APLN/KIT/CCL5/NOG/CYP7B1/ESRP2/FGF2/CD34/EDNRB/HGF/ZNF703/MAR…	111
GO:0050678	regulation of epithelial cell proliferation	99/2138	329/15641	4.70721e-15	2.07805e-12	1.56615e-12	GLI1/GPC3/NRP2/IGF1/SERPINF1/MEF2C/SPARC/VASH2/ITGA4/SFRP2/HTRA1/C5AR1/SNAI2/WNT5A/SMO/THBS4/NGFR/FGF1/SFRP1/SULF1/LIMS2/APOE/VASH1/MCC/FZD7/HTR2B/TEK/VEGFC/ROBO1/TWIST1/KLF9/FGF7/BMP6/HOXA5/EPPK1/ACVRL1/VEGFD/THBS1/FGFR1/ANG/LAMB1/HAS2/ITGB3/VDR/PRKD1/ZFP36L1/OSR2/TGFB1/APELA/AKT3/VEGFB/PGF/APLN/CCL5/NOG/CYP7B1/ESRP2/FGF2/EDNRB/ZNF703/MARVELD3/SFN/PPP1R16B/NRP1/OSR1/NOTCH2/CDH13/RGCC/TGFA/AGTR1/…	99
GO:0050900	leukocyte migration	113/2138	405/15641	1.97148e-14	8.08167e-12	6.09084e-12	ROR2/ITGA9/MMP14/OLR1/THY1/IL16/ITGA1/CCL18/SLAMF8/APOD/CEACAM3/JAM2/ITGA4/CCR5/PLA2G7/RARRES2/CCR1/CCL3/C5AR1/WNT5A/THBS4/ANGPT1/EMILIN1/FCER1G/AIF1/JAM3/NKX2-3/SLIT2/MYO1G/IL1R1/IL6/CXCL14/JCHAIN/NCKAP1L/L1CAM/C3AR1/EPCAM/CEACAM5/TEK/VEGFC/CD48/CXADR/VEGFD/THBS1/GREM1/CH25H/ITGB3/PADI2/GCSAML/S1PR1/ITGAX/CD84/CAMK1D/S100A14/TGFB1/PLCB1/VEGFB/ITGAL/PGF/SDC2/CMKLR1/DOK2/PECAM1/HCK/SMPD3/SPNS2/ADD…	113
GO:0060485	mesenchyme development	84/2138	265/15641	2.26156e-14	8.36219e-12	6.30226e-12	LEF1/ACTA2/RFLNB/PTK7/NRP2/TGFB3/ANXA6/FOXF1/ENG/SOX10/PDPN/MEF2C/FRZB/VASN/HAND2/LOXL2/SFRP2/FOXF2/SNAI2/WNT5A/SMO/LOXL3/SFRP1/EDNRA/EPHA3/DACT3/ZFPM2/ACTG2/BASP1/IL6/BNC2/HTR2B/ROBO1/TWIST1/ZEB2/HOXA5/DCHS1/ACVRL1/FGFR1/PKD2/GREM1/MSX1/PHLDB1/HAS2/LDLRAD4/ZFP36L1/SNAI1/TMEM100/TGFB1/SEMA3G/GLIPR2/ACVR1/WT1/HEYL/TBX2/NOG/SEMA4G/AXIN2/DAB2/EDNRB/HGF/S100A4/ROBO2/ZNF703/TGFB1I1/HMGA2/NRP1/TCF21/OS…	84
GO:0048705	skeletal system morphogenesis	75/2138	224/15641	2.33133e-14	8.36219e-12	6.30226e-12	ROR2/SERPINH1/RFLNB/SFRP4/MMP14/GLI3/COMP/TGFB3/ANXA6/MEF2C/MGP/SFRP2/COL7A1/PDGFRA/RAB23/MMP16/COL14A1/ZEB1/CHSY1/SFRP1/RUNX2/SH3PXD2B/TMEM119/PRRX1/CDX1/ALPL/COL13A1/NKX3-2/BMP1/TEK/P2RX7/TWIST1/BMP6/HOXA5/FOXN3/COL6A1/FGFR1/GREM1/CHST11/MSX1/IRX5/HAS2/SHOX2/ACAN/MATN3/HOXB4/ARID5B/OSR2/HOXD8/TGFB1/FBN2/MMP13/COL11A1/SKI/HOXA3/HOXA1/SMPD3/HOXA7/NOG/AXIN2/FGR/SCARA3/HOXA4/GRHL2/ACP5/OSR1/COL6A3/…	75
GO:1901342	regulation of vasculature development	97/2138	332/15641	6.8029e-14	2.29658e-11	1.73084e-11	SMOC2/RHOJ/ADGRB2/SERPINF1/ENG/SRPX2/SPARC/VASH2/SPHK1/SFRP2/C5AR1/PTGIS/DCN/WNT5A/COL4A2/RECK/PRKCB/THBS4/GPNMB/NGFR/EMILIN1/FGF1/ADGRA2/SFRP1/HSPB6/ADAM12/SULF1/THBS2/IL6/CYBB/KRT1/MYOCD/VASH1/C3AR1/TEK/VEGFC/TWIST1/HOXA5/PLXND1/ISM1/ACVRL1/VEGFD/THBS1/ABL1/RUNX1/ANXA3/TBXA2R/PRKD1/ITGAX/ANGPTL4/TMEM100/APELA/AKT3/VEGFB/PGF/WT1/SOD2/STAB1/KIT/HTATIP2/STARD13/SERPINE1/FGF2/CD34/TIE1/HGF/CHI3L1/A…	97
GO:0045765	regulation of angiogenesis	89/2138	298/15641	1.86316e-13	5.94039e-11	4.47704e-11	SMOC2/RHOJ/ADGRB2/SERPINF1/ENG/SRPX2/SPARC/VASH2/SPHK1/SFRP2/C5AR1/PTGIS/DCN/WNT5A/COL4A2/RECK/PRKCB/THBS4/GPNMB/NGFR/EMILIN1/FGF1/ADGRA2/SFRP1/HSPB6/ADAM12/SULF1/THBS2/IL6/CYBB/KRT1/VASH1/C3AR1/TEK/VEGFC/TWIST1/HOXA5/PLXND1/ISM1/ACVRL1/VEGFD/THBS1/ABL1/RUNX1/ANXA3/TBXA2R/PRKD1/ITGAX/ANGPTL4/APELA/AKT3/VEGFB/PGF/STAB1/HTATIP2/STARD13/SERPINE1/FGF2/CD34/TIE1/HGF/CHI3L1/ADGRB1/MEOX2/PPP1R16B/SASH1/…	89
GO:0034329	cell junction assembly	109/2138	398/15641	2.2055e-13	6.66176e-11	5.02071e-11	FSCN1/MMP14/THY1/ADGRB2/CDH11/LRP1/COL16A1/APOD/SRPX2/MEF2C/MDGA1/PCDHB2/LIMS1/SNAI2/WNT5A/GJD3/SFRP1/NTRK3/LIMS2/EPHA3/THBS2/HEG1/SYNDIG1/PARD6G/FLRT1/EPB41L3/DLC1/FZD1/CDH19/TEK/NLGN2/PLXND1/NTNG2/SHANK1/CAMSAP3/LRP4/ACHE/GPM6B/SLITRK5/ACVRL1/THBS1/FERMT2/ABL1/RUNX1/NTRK1/FZD5/OXTR/PARD6B/NLGN4X/SNAI1/CLDN1/GAP43/NRXN2/UGT8/PTPRS/CLSTN2/OCLN/SORBS1/PKP1/PCDHB16/ANK2/ADGRL3/SLITRK4/PECAM1/TNS1/P…	109
GO:0032963	collagen metabolic process	44/2138	102/15641	2.82066e-13	8.0939e-11	6.10006e-11	SERPINH1/MMP14/TGFB3/MMP11/MMP9/P3H1/MFAP4/ENG/COL5A1/F2R/ADAMTS2/CTSB/CTSK/MMP8/MMP16/EMILIN1/MRC2/PLOD2/MMP19/P3H3/TRAM2/ADAMTS3/IL6/COL13A1/P2RX7/FAP/RCN3/CYGB/COL15A1/VIM/TGFB1/MMP13/MMP23B/P3H4/ADAMTS14/SMPD3/MMP17/MMP3/RGCC/TNS2/HIF1A/CIITA/PDGFRB/MMP2	44
GO:0098742	cell-cell adhesion via plasma-membrane adhesion molecules	81/2138	263/15641	3.759e-13	1.02728e-10	7.74223e-11	LRRC4C/CDH11/HMCN1/MDGA1/PCDHB2/CADM3/TENM3/FAT3/SCARF2/PALLD/FAT4/ROBO3/NEXN/L1CAM/EPCAM/CEACAM5/CDH19/ROBO1/CXADR/PCDHA10/NTNG2/DCHS1/PCDHGA12/CLDN23/PCDHB15/ANXA3/CDH23/PCDHGB7/CD84/CLDN1/MYOT/PCDH18/PTPRS/CLSTN2/CLDN11/TRO/ITGAL/PCDHB16/ACVR1/ADGRL3/PECAM1/PCDHB7/PCDHGA3/CDH1/CLDN18/DAB1/SDK2/MYADM/MYPN/NRXN1/PCDH7/CLDN7/PCDHGA6/PCDHA13/LRRC4/PCDH19/ROBO2/PCDHGB2/CLDN5/PCDHGC3/CDH13/IL10/PCDH…	81
GO:0007162	negative regulation of cell adhesion	81/2138	264/15641	4.7108e-13	1.22888e-10	9.26158e-11	TGFBI/PTPRC/MMP14/GLI3/SPOCK1/PDCD1LG2/LRP1/APOD/JAM2/POSTN/FBLN1/ADAMDEC1/LRRC32/SNAI2/TNFSF4/GPNMB/LOXL3/ANGPT1/TWSG1/PLXNC1/LGALS1/PLXNA4/SERPINE2/FCGR2B/DLC1/LILRB2/FZD7/JAK3/EPCAM/BMP6/PLXND1/HAVCR2/CD86/ACVRL1/THBS1/HLX/ABL1/RUNX1/PRKG1/FGG/MUC1/LGALS9C/TGFB1/FGL2/CD80/HOXA7/CDH1/GBP1/PRNP/CCL21/DAB1/VSIG4/TNFAIP8L2/MYADM/ARHGDIB/SERPINE1/TNR/SH2B3/CD74/SPN/SPINT2/SOCS5/ZNF703/TNC/VTCN1/CDH…	81
GO:1904018	positive regulation of vasculature development	64/2138	190/15641	1.37425e-12	3.42905e-10	2.58434e-10	SMOC2/RHOJ/ENG/SRPX2/VASH2/SPHK1/SFRP2/C5AR1/PTGIS/WNT5A/PRKCB/FGF1/HSPB6/ADAM12/CYBB/MYOCD/C3AR1/TEK/VEGFC/TWIST1/ACVRL1/VEGFD/THBS1/ABL1/RUNX1/ANXA3/TBXA2R/PRKD1/ITGAX/ANGPTL4/TMEM100/APELA/AKT3/VEGFB/PGF/SOD2/KIT/SERPINE1/FGF2/CD34/TIE1/HGF/CHI3L1/PPP1R16B/SASH1/HMGA2/NRP1/AGTR1/DLL1/CCL11/IL10/PDGFD/CDH5/CCBE1/PIK3R6/HIF1A/CTH/SEMA5A/KLF4/F3/JUP/CEACAM1/ITGA5/HYAL1	64
GO:0050679	positive regulation of epithelial cell proliferation	63/2138	187/15641	2.03846e-12	4.87446e-10	3.6737e-10	NRP2/IGF1/VASH2/ITGA4/HTRA1/C5AR1/WNT5A/SMO/THBS4/FGF1/SFRP1/FZD7/HTR2B/TEK/VEGFC/TWIST1/FGF7/BMP6/ACVRL1/VEGFD/FGFR1/ANG/LAMB1/HAS2/ITGB3/PRKD1/OSR2/TGFB1/APELA/AKT3/VEGFB/PGF/APLN/CCL5/NOG/CYP7B1/ESRP2/FGF2/ZNF703/PPP1R16B/NRP1/OSR1/NOTCH2/CDH13/TGFA/AGTR1/CCL11/IL10/AREG/NR4A1/BMP2/HIF1A/SEMA5A/CCL26/AR/VIP/ARNT/NRARP/NR4A3/PTN/REG3A/F3/HYAL1	63
GO:0050921	positive regulation of chemotaxis	50/2138	133/15641	3.90282e-12	8.95931e-10	6.75228e-10	SMOC2/LPAR1/IL16/PLA2G7/RARRES2/CCR1/CCL3/C5AR1/WNT5A/THBS4/NTRK3/AIF1/SLIT2/IL6/CXCL14/NCKAP1L/C3AR1/VEGFC/VEGFD/THBS1/FGFR1/PRKD1/S1PR1/CAMK1D/S100A14/TGFB1/VEGFB/PGF/CMKLR1/CCL5/F2RL1/CCL21/STX3/SERPINE1/FGF2/CD74/CCL4/TREM2/TMEM102/NRP1/CDH13/PDGFD/CXCL13/SEMA5A/CCL26/PDGFRB/PTN/GAS6/F3/STK39	50
GO:0060326	cell chemotaxis	81/2138	275/15641	5.06835e-12	1.11874e-09	8.43152e-10	LEF1/ITGA9/SMOC2/LPAR1/IL16/ITGA1/CCL18/SLAMF8/CCR5/PLA2G7/RARRES2/PDGFRA/CCR1/CCL3/C5AR1/WNT5A/THBS4/ACKR3/FGF1/FCER1G/AIF1/JAM3/PARVA/SLIT2/IL6/CXCL14/NCKAP1L/C3AR1/VEGFC/DOCK4/CXADR/BIN2/VEGFD/THBS1/FGFR1/GREM1/CH25H/PADI2/PRKD1/S1PR1/CAMK1D/S100A14/LOX/VEGFB/PGF/CMKLR1/KIT/CCL5/F2RL1/CYP7B1/CCL21/ARHGEF16/CSF3R/SERPINE1/FGF2/CD74/CCL4/EDNRB/CCL8/HGF/TMEM102/NRP1/AGTR1/CCL11/CCRL2/IL10/PDGFD/N…	81
GO:0045785	positive regulation of cell adhesion	102/2138	384/15641	9.78261e-12	2.07935e-09	1.56713e-09	KIF26B/PTPRC/GLI3/SMOC2/NID1/THY1/GLI2/FOXF1/PDCD1LG2/IGF1/COL16A1/PDPN/CD4/ADAM19/ITGA4/CCDC80/EPB41L4B/ECM2/SFRP2/COL8A1/FBLN2/LIMS1/WNT5A/LILRB4/TNFSF4/ANGPT1/EMILIN1/IL7R/SFRP1/HLA-DPA1/AIF1/LIMS2/HLA-DMB/CASS4/CD24/TESPA1/LGALS1/EDIL3/TGM2/IL6/NCKAP1L/LILRB2/AGR2/JAK3/TEK/SASH3/IGFBP2/HAVCR2/CD86/HLX/ABL1/RUNX1/FGG/HAS2/EMID1/SPTA1/CD276/NLRP3/TGFB1/HLA-DPB1/PLPP3/HHLA2/CD80/CHRD/CCL5/EFNB3/…	102
GO:0045766	positive regulation of angiogenesis	57/2138	168/15641	1.65369e-11	3.38948e-09	2.55452e-09	SMOC2/RHOJ/ENG/SRPX2/VASH2/SPHK1/SFRP2/C5AR1/PTGIS/WNT5A/PRKCB/FGF1/HSPB6/ADAM12/CYBB/C3AR1/TEK/VEGFC/TWIST1/ACVRL1/VEGFD/THBS1/ABL1/RUNX1/ANXA3/TBXA2R/PRKD1/ITGAX/ANGPTL4/APELA/AKT3/VEGFB/PGF/SERPINE1/FGF2/CD34/TIE1/HGF/CHI3L1/PPP1R16B/SASH1/HMGA2/NRP1/AGTR1/DLL1/CCL11/IL10/CDH5/CCBE1/PIK3R6/HIF1A/SEMA5A/KLF4/F3/JUP/ITGA5/HYAL1	57
GO:0090287	regulation of cellular response to growth factor stimulus	76/2138	258/15641	2.29244e-11	4.53665e-09	3.4191e-09	SFRP4/ASPN/GPC3/SMOC2/TGFB3/NREP/FSTL1/ENG/DKK3/TMEM204/DOK5/VASN/LTBP4/SFRP2/HTRA1/DCN/WNT5A/ZEB1/ADAMTS12/ZNF423/PRKCB/EMILIN1/FGF1/ADGRA2/SFRP1/NTRK3/TWSG1/SULF1/FBN1/RUNX2/HTRA3/SLIT2/ADAMTSL2/ADAMTS3/MYOCD/GREM2/FZD1/LTBP1/VEGFC/ROBO1/DLX1/ACVRL1/THBS1/FGFR1/GREM1/CHST11/ABL1/MSX1/ITGB3/LDLRAD4/ITGA8/TGFB1/FBN2/LOX/ONECUT2/APLN/SKI/CHRD/NOG/FGF2/DAB2/HTRA4/RNF165/ZNF703/TGFB1I1/DLL1/CDH5/CCB…	76
GO:0045667	regulation of osteoblast differentiation	43/2138	110/15641	2.78647e-11	5.33051e-09	4.0174e-09	GLI1/GLI3/IGF1/MEF2C/HAND2/SFRP2/ID3/SNAI2/SFRP1/TWSG1/RUNX2/DDR2/CCN4/TMEM119/IL6/TNN/CTHRC1/TWIST1/BMP6/RASSF2/TWIST2/GREM1/PRKD1/FBN2/SKI/ACVR1/CHRD/NOG/CEBPD/AXIN2/HGF/IFITM1/ZHX3/AREG/PDLIM7/IGFBP5/BMP2/RANBP3L/RORB/TRPM4/BMP7/IL6ST/TOB1	43
GO:0030199	collagen fibril organization	27/2138	51/15641	3.24193e-11	6.00175e-09	4.52329e-09	SERPINH1/PXDN/COMP/MMP11/FMOD/COL5A1/DPT/COL5A2/ADAMTS2/LOXL2/AEBP1/SFRP2/COL14A1/LOXL3/EMILIN1/PLOD2/DDR2/ADAMTS3/GREM1/ACAN/COL5A3/LOX/COL11A1/P3H4/ADAMTS14/COLGALT1/LUM	27
GO:0050920	regulation of chemotaxis	64/2138	203/15641	3.6521e-11	6.54981e-09	4.93634e-09	SMOC2/LPAR1/IL16/SLAMF8/PLA2G7/RARRES2/PDGFRA/CCR1/CCL3/C5AR1/WNT5A/THBS4/FGF1/ADGRA2/NTRK3/AIF1/JAM3/SLIT2/PLXNA4/IL6/CXCL14/NCKAP1L/C3AR1/VEGFC/ROBO1/VEGFD/THBS1/FGFR1/GREM1/PADI2/PRKD1/S1PR1/CAMK1D/S100A14/TGFB1/SEMA3G/VEGFB/PGF/CMKLR1/CCL5/F2RL1/SEMA4G/CCL21/STX3/SERPINE1/FGF2/CD74/CCL4/TREM2/ROBO2/TMEM102/NRP1/CDH13/PDGFD/CXCL13/SEMA5A/CCL26/PDGFRB/CCL2/GPR183/PTN/GAS6/F3/STK39	64
GO:0061564	axon development	122/2138	500/15641	4.36282e-11	7.58735e-09	5.71829e-09	LAMA2/GLI3/NRP2/LRRC4C/THY1/ISLR2/PLP1/NREP/GLI2/CDH11/LRP1/APOD/CHL1/DOK5/ITGA4/CHN1/PLPPR4/TSKU/DOK6/WNT5A/SMO/NGFR/UNC5C/NTRK3/PALLD/LAMA1/PLXNC1/TRPV2/EPHA3/JAM3/APOE/SLIT2/NCAM2/BOC/PLXNA4/ROBO3/TNN/NEXN/FEZ1/L1CAM/CCK/ROBO1/ATP8A2/SHC3/ZEB2/PLXND1/S100B/NTNG2/LRP4/NDN/DCLK1/LIMK1/SLITRK5/NUMBL/DRAXIN/TSPAN2/ABL1/NTRK1/ADARB1/SHOX2/NTN4/SPTA1/EVL/PARD6B/UNC5B/GAP43/MYOT/PTPRS/SEMA3G/DOK2/EZR…	122
GO:0018212	peptidyl-tyrosine modification	93/2138	349/15641	6.72916e-11	1.13584e-08	8.56041e-09	ROR2/PTPRC/THY1/NOX4/EFEMP1/IGF1/CD4/SFRP2/PDGFRA/HCLS1/THBS4/CRLF1/ANGPT1/SFRP1/NTRK3/TPST1/CASS4/EPHA3/CD24/DDR2/SLA/FCGR1A/BTK/IL6/IL11/CCK/JAK3/TEK/FGF7/BMP6/HTR2A/OSM/LRP4/FGFR1/GREM1/PTK6/MAP2K6/ABL1/NTRK1/ITGB3/TGFB1/SH3BP5/ACVR1/PECAM1/DLG4/HCK/CD80/KIT/TAL1/CCL5/PRNP/GHR/NCF1/CSF1R/EPHA10/SH2B3/CD74/FGR/BANK1/TIE1/TREM2/HGF/SOCS5/FES/TNK1/TMEM102/TSLP/NRP1/ROS1/MATK/DYRK3/TGFA/CSPG4/AREG…	93
GO:0007156	homophilic cell adhesion via plasma membrane adhesion molecules	55/2138	165/15641	8.11696e-11	1.33095e-08	1.00309e-08	CDH11/HMCN1/PCDHB2/CADM3/TENM3/FAT3/PALLD/FAT4/ROBO3/NEXN/L1CAM/CEACAM5/CDH19/ROBO1/PCDHA10/DCHS1/PCDHGA12/PCDHB15/ANXA3/CDH23/PCDHGB7/CD84/MYOT/PCDH18/CLSTN2/TRO/PCDHB16/PECAM1/PCDHB7/PCDHGA3/CDH1/SDK2/MYPN/PCDH7/PCDHGA6/PCDHA13/PCDH19/ROBO2/PCDHGB2/PCDHGC3/CDH13/PCDHAC2/PCDHGA2/CDH5/PCDHA6/PCDHGA9/PCDH9/PCDHA7/CDHR5/CEACAM6/PCDHB18P/PCDH12/DSG2/CEACAM1/PCDHB3	55
GO:0002694	regulation of leukocyte activation	116/2138	473/15641	9.48405e-11	1.51192e-08	1.13947e-08	PTPRC/MMP14/GLI3/THY1/GLI2/FOXF1/PDCD1LG2/IGF1/SLAMF8/CD4/MEF2C/INHBA/SPHK1/MMP8/CCL3/LRRC32/WNT5A/LILRB4/TNFSF4/ZEB1/HLA-DOA/GPNMB/LOXL3/IL7R/FCER1G/SFRP1/CAMK4/TWSG1/HLA-DPA1/AIF1/HLA-DMB/CD24/TESPA1/LGALS1/BTK/IL6/CR1/FCGR2B/NCKAP1L/LILRB2/JAK3/TYROBP/SASH3/IGFBP2/HAVCR2/CD86/THBS1/TNFRSF1B/HLX/ABL1/RUNX1/VAMP8/ADORA2B/SPTA1/ZFP36L1/LST1/CD276/CD84/LGALS9C/NLRP3/MNDA/TGFB1/HLA-DPB1/HHLA2/NFAM1…	116
GO:0006023	aminoglycan biosynthetic process	43/2138	114/15641	1.0917e-10	1.69332e-08	1.27619e-08	GPC3/OMD/ST3GAL4/DSE/BGN/OGN/FMOD/GPC6/EXTL1/DCN/VCAN/CHSY1/HS3ST3A1/ANGPT1/CHSY3/CHST14/PRELP/HAS1/DSEL/CHST11/CSGALNACT2/EXTL2/B3GNT6/HAS2/ACAN/ST3GAL2/HS3ST2/TGFB1/SDC2/SMPD3/NDST1/CHST1/CEMIP/B3GNT3/SLC35D2/CSPG4/B3GNT9/LUM/PDGFRB/B4GALT4/CHST12/GALNT5/HYAL1	43
GO:0045216	cell-cell junction organization	58/2138	181/15641	1.47033e-10	2.22059e-08	1.67357e-08	FSCN1/TGFB3/CDH11/F2R/LIMS1/SNAI2/CADM3/GJD3/LIMS2/HEG1/PARD6G/EPB41L3/CDH19/CXADR/NLGN2/BMP6/CAMSAP3/NUMBL/ANG/RUNX1/FZD5/RASSF8/PARD6B/NLGN4X/SNAI1/CLDN1/UGT8/TGFB1/OCLN/PKP1/PLEKHA7/ANK2/PECAM1/POF1B/MARVELD2/CDH1/F2RL1/GJC1/SDK2/CSF1R/CNTNAP1/CRB3/PKP2/TLN1/GRHL2/ZNF703/MARVELD3/CLDN5/CDH13/LSR/PKP3/CDH5/MAP4K4/PATJ/GJA1/F11R/JUP/DSG2	58
GO:0001936	regulation of endothelial cell proliferation	47/2138	132/15641	1.52352e-10	2.22394e-08	1.6761e-08	NRP2/MEF2C/SPARC/VASH2/ITGA4/WNT5A/THBS4/NGFR/SULF1/APOE/VASH1/HTR2B/TEK/VEGFC/BMP6/ACVRL1/VEGFD/THBS1/FGFR1/ANG/ITGB3/PRKD1/APELA/AKT3/VEGFB/PGF/APLN/FGF2/PPP1R16B/NRP1/CDH13/RGCC/AGTR1/CCL11/IL10/NR4A1/STAT1/BMP2/HIF1A/SEMA5A/CCL26/GJA1/VIP/ARNT/NRARP/CCL2/F3	47
GO:0001667	ameboidal-type cell migration	101/2138	396/15641	1.55005e-10	2.22394e-08	1.6761e-08	GPC3/NRP2/SMOC2/RHOJ/MMP9/ANXA6/SERPINF1/SOX10/SRPX2/MEF2C/SPARC/SYDE1/ITGA4/EPB41L4B/HAND2/LOXL2/ARSB/DCN/WNT5A/SMO/ANGPT1/FGF1/ADGRA2/DDR2/APOE/SLIT2/KANK2/HAS1/VASH1/MCC/HTR2B/TEK/VEGFC/ROBO1/TWIST1/FAP/FGF7/ZEB2/PLXND1/CYGB/EPPK1/ACVRL1/THBS1/FGFR1/GREM1/ABL1/ANXA3/HAS2/TBXA2R/ITGB3/EVL/GNA12/PRKD1/ARID5B/AMOTL1/TGFB1/APELA/PLPP3/AKT3/SEMA3G/PRSS3/GLIPR2/ACVR1/PECAM1/TNS1/KIT/STARD13/SEMA4G/I…	101
GO:0030282	bone mineralization	41/2138	107/15641	1.66865e-10	2.3357e-08	1.76033e-08	ROR2/RFLNB/ASPN/GPC3/OMD/COMP/TGFB3/IGF1/MEF2C/MGP/CCR1/CCL3/GPNMB/SRGN/DDR2/TMEM119/P2RX7/TWIST1/BMP6/ANKH/GPM6B/GREM1/S1PR1/OSR2/TGFB1/FBN2/LOX/MMP13/ACVR1/ENPP1/SMPD3/AXIN2/FGR/OSR1/BMP2/HIF1A/TRPM4/RFLNA/GJA1/BMP7/PTN	41
GO:0001649	osteoblast differentiation	63/2138	205/15641	1.71423e-10	2.34237e-08	1.76535e-08	LEF1/GLI1/GLI3/GLI2/IGF1/MEF2C/HAND2/SFRP2/CCL3/ID3/SNAI2/VCAN/SMO/GPNMB/SFRP1/MRC2/TWSG1/ITGA11/RUNX2/DDR2/CCN4/SH3PXD2B/TMEM119/IL6/TNN/ALPL/CTHRC1/FZD1/TWIST1/BMP6/RASSF2/COL6A1/TWIST2/ACHE/GREM1/DHH/GLIS1/SHOX2/PRKD1/SNAI1/FBN2/LOX/SKI/ACVR1/CHRD/NOG/CEBPD/AXIN2/HGF/IFITM1/TNC/ZHX3/AREG/PDLIM7/IGFBP5/BMP2/RANBP3L/RORB/TRPM4/GJA1/BMP7/IL6ST/TOB1	63
GO:0031532	actin cytoskeleton reorganization	39/2138	99/15641	1.75789e-10	2.34617e-08	1.76822e-08	PTK7/PLEK/PDGFRA/HCLS1/PHACTR1/NTRK3/PARVG/EFS/ANTXR1/CASS4/PARVA/S1PR2/TEK/CXADR/FGF7/ABL1/S1PR1/TGFB1/NRK/EZR/HCK/KIT/THSD7B/PARVB/ARHGDIB/CSF1R/GPR65/FES/CDC42BPG/NRP1/NOTCH2/GMFG/BAIAP2L1/INSRR/CD2AP/RHOD/AUTS2/SHC1/F11R	39
GO:0007160	cell-matrix adhesion	65/2138	215/15641	1.91325e-10	2.49549e-08	1.88075e-08	MMP14/NID1/THY1/ITGA1/LRP1/COL16A1/FBLN5/APOD/PPFIA2/ITGA4/POSTN/ECM2/ITGBL1/LIMS1/ADAMTS12/EMILIN1/SFRP1/PARVG/ITGA11/EPHA3/JAM3/DDR2/NID2/TNN/COL13A1/DLC1/L1CAM/TEK/CAMSAP3/GPM6B/ACVRL1/THBS1/FERMT2/ABL1/FGG/ITGB3/ITGA8/COL5A3/SIGLEC1/PLAU/ONECUT2/ITGAL/SORBS1/PECAM1/HOXA7/CCL21/ITGB7/SERPINE1/CD34/SNED1/NRP1/CDH13/ACTN1/MAP4K4/S100A10/ITGAV/PEAK1/RHOD/MSLN/EPDR1/CEACAM6/VWA2/ITGB4/JUP/ITGB5	65
GO:0018108	peptidyl-tyrosine phosphorylation	91/2138	346/15641	2.28448e-10	2.91347e-08	2.19577e-08	ROR2/PTPRC/THY1/NOX4/EFEMP1/IGF1/CD4/SFRP2/PDGFRA/HCLS1/THBS4/CRLF1/ANGPT1/SFRP1/NTRK3/CASS4/EPHA3/CD24/DDR2/SLA/FCGR1A/BTK/IL6/IL11/CCK/JAK3/TEK/FGF7/BMP6/HTR2A/OSM/LRP4/FGFR1/GREM1/PTK6/MAP2K6/ABL1/NTRK1/ITGB3/TGFB1/SH3BP5/ACVR1/PECAM1/DLG4/HCK/CD80/KIT/TAL1/CCL5/PRNP/GHR/NCF1/CSF1R/EPHA10/SH2B3/CD74/FGR/BANK1/TIE1/TREM2/HGF/SOCS5/FES/TNK1/TMEM102/TSLP/NRP1/ROS1/MATK/DYRK3/TGFA/CSPG4/AREG/STYK1…	91
GO:0001935	endothelial cell proliferation	50/2138	147/15641	2.59869e-10	3.19586e-08	2.4086e-08	MMP14/NRP2/MEF2C/SPARC/VASH2/ITGA4/LOXL2/WNT5A/THBS4/NGFR/SULF1/APOE/VASH1/HTR2B/TEK/VEGFC/BMP6/ACVRL1/VEGFD/THBS1/FGFR1/ANG/ITGB3/PRKD1/APELA/AKT3/VEGFB/PGF/APLN/FGF2/CD34/PPP1R16B/NRP1/CDH13/RGCC/AGTR1/CCL11/IL10/NR4A1/STAT1/BMP2/HIF1A/SEMA5A/CCL26/GJA1/VIP/ARNT/NRARP/CCL2/F3	50
GO:0030500	regulation of bone mineralization	31/2138	69/15641	2.61728e-10	3.19586e-08	2.4086e-08	RFLNB/OMD/COMP/TGFB3/MEF2C/MGP/CCR1/CCL3/SRGN/DDR2/TMEM119/P2RX7/TWIST1/BMP6/ANKH/GPM6B/GREM1/S1PR1/OSR2/TGFB1/FBN2/ACVR1/ENPP1/OSR1/BMP2/HIF1A/TRPM4/RFLNA/GJA1/BMP7/PTN	31
GO:0090130	tissue migration	81/2138	296/15641	2.88141e-10	3.44509e-08	2.59643e-08	ACTA2/NRP2/SMOC2/RHOJ/MMP9/FOXF1/SERPINF1/SRPX2/MEF2C/SPARC/EPB41L4B/LOXL2/ARSB/DCN/WNT5A/ANGPT1/FGF1/ADGRA2/APOE/SLIT2/ACTG2/KANK2/VASH1/MCC/TEK/VEGFC/ROBO1/FAP/FGF7/ZEB2/PLXND1/EPPK1/ACVRL1/THBS1/FGFR1/GREM1/ABL1/ANXA3/HAS2/TBXA2R/ITGB3/EVL/PRKD1/AMOTL1/TGFB1/APELA/PLPP3/AKT3/PRSS3/GLIPR2/PECAM1/KIT/STARD13/FGF2/RAB25/ADGRB1/GRHL2/MARVELD3/MEOX2/SASH1/NRP1/PRCP/CDH13/RGCC/CLEC14A/ACTC1/NR4A1/CC…	81
GO:0061035	regulation of cartilage development	30/2138	66/15641	3.56821e-10	4.17917e-08	3.14968e-08	RFLNB/GLI3/GDF6/GLI2/EFEMP1/FRZB/LOXL2/CTSK/SNAI2/WNT5A/ADAMTS12/RUNX2/CCN4/NKX3-2/BMP1/BMP6/SCIN/ACVRL1/ADAMTS7/GREM1/SHOX2/TGFB1/SOX5/SMPD3/NOG/AXIN2/MAF/BMP2/RFLNA/TRPS1	30
GO:0008015	blood circulation	119/2138	500/15641	3.99379e-10	4.58407e-08	3.45484e-08	ACTA2/ELN/KCNMB4/COMP/OLR1/ITGA1/F2R/POSTN/PTGER2/FLI1/GJD3/ANGPT1/RASL10B/EDNRA/EHD3/GUCA2B/CPA3/APOE/SLIT2/IL6/HTR7/HTR2B/C3AR1/TEK/VEGFC/DOCK4/CXADR/SGCD/BMP6/HTR2A/NPR2/PTGS1/ACVRL1/BVES/TMIGD3/MAP2K6/CTSG/PRKG1/NPR3/CLIC2/ADORA2B/FGG/IRX5/OXTR/KCNJ8/TBXA2R/CYP4F12/HRH2/KCNJ5/KCNMB1/TGFB1/APELA/PLN/VEGFB/APLN/MME/CPS1/KCNE4/ANK2/GRIP2/FXYD6/KCNK1/TBX2/MYL3/SOD2/HSPB7/F2RL1/TRPC1/KCNIP3/GJC1/S…	119
GO:0006024	glycosaminoglycan biosynthetic process	41/2138	110/15641	4.51375e-10	5.0793e-08	3.82807e-08	GPC3/OMD/ST3GAL4/DSE/BGN/OGN/FMOD/GPC6/EXTL1/DCN/VCAN/CHSY1/HS3ST3A1/ANGPT1/CHSY3/CHST14/PRELP/HAS1/DSEL/CHST11/CSGALNACT2/EXTL2/HAS2/ACAN/ST3GAL2/HS3ST2/TGFB1/SDC2/SMPD3/NDST1/CHST1/CEMIP/B3GNT3/SLC35D2/CSPG4/LUM/PDGFRB/B4GALT4/CHST12/GALNT5/HYAL1	41
GO:0060349	bone morphogenesis	40/2138	106/15641	4.77157e-10	5.26616e-08	3.9689e-08	SERPINH1/SFRP4/MMP14/GLI3/COMP/TGFB3/ANXA6/MEF2C/SFRP2/COL7A1/RAB23/MMP16/COL14A1/CHSY1/RUNX2/TMEM119/CDX1/ALPL/COL13A1/TEK/TWIST1/BMP6/FOXN3/COL6A1/MSX1/HAS2/SHOX2/MATN3/OSR2/TGFB1/MMP13/SKI/SMPD3/AXIN2/SCARA3/ACP5/COL6A3/COL21A1/STC1/VWA2	40
GO:0072001	renal system development	78/2138	285/15641	6.11185e-10	6.61809e-08	4.9878e-08	KIF26B/ACTA2/GPC3/GLI3/STRA6/NID1/MMP9/GLI2/FOXF1/SERPINF1/MEF2C/PDGFRA/ID3/GDF11/DCN/WNT5A/COL4A1/SMO/CRLF1/ANGPT1/FGF1/SFRP1/SULF1/FBN1/FAT4/CD24/SLIT2/BASP1/KANK2/MYOCD/EPCAM/TEK/PYGO1/BMP6/LRP4/DCHS1/FGFR1/PKD2/HAS2/ARID5B/ITGA8/OSR2/NOTCH3/TGFB1/PGF/HPGD/MME/PECAM1/WT1/HEYL/CA2/NOG/MMP17/GCNT3/GLIS2/FGF2/CD34/ROBO2/LAMB2/NRP1/TCF21/OSR1/GPR4/AGTR1/DLL1/TNS2/AKR1B1/PDGFD/SULF2/STAT1/BMP2/ENPE…	78
GO:0001655	urogenital system development	85/2138	322/15641	7.38522e-10	7.84885e-08	5.91537e-08	KIF26B/ACTA2/GLI1/GPC3/GLI3/STRA6/NID1/MMP9/GLI2/FOXF1/SERPINF1/MEF2C/PDGFRA/ID3/GDF11/DCN/WNT5A/PSAPL1/COL4A1/SMO/CRLF1/ANGPT1/FGF1/SFRP1/SULF1/FBN1/FAT4/CD24/SLIT2/BASP1/KANK2/MYOCD/EPCAM/TEK/PYGO1/BMP6/LRP4/DCHS1/FGFR1/PKD2/HAS2/ARID5B/ITGA8/OSR2/NOTCH3/TGFB1/PGF/HPGD/MME/PECAM1/WT1/HEYL/CA2/NOG/CYP7B1/MMP17/GCNT3/GLIS2/FGF2/CD34/ROBO2/LAMB2/TNC/NRP1/TCF21/OSR1/GPR4/AGTR1/DLL1/TNS2/AKR1B1/PDGF…	85
GO:0001763	morphogenesis of a branching structure	59/2138	193/15641	8.12881e-10	8.3862e-08	6.32035e-08	LEF1/MMP14/GPC3/GLI3/GLI2/FOXF1/ENG/SOX10/SFRP2/SNAI2/WNT5A/COL4A1/SMO/FGF1/SFRP1/TBX3/SULF1/EDNRA/LAMA1/FAT4/SLIT2/NFATC4/TGM2/COL13A1/FGF7/HOXA5/PLXND1/DCHS1/FGFR1/PKD2/ABL1/FZD5/SHOX2/NTN4/VDR/TGFB1/PGF/ACVR1/WT1/RSPO3/NOG/ESRP2/FGF2/HGF/SPINT2/GRHL2/TNC/NRP1/TCF21/CCL11/IL10/AREG/BMP2/AR/NRARP/BMP7/PGR/GDNF/LRRK2	59
GO:0007409	axonogenesis	110/2138	456/15641	8.18308e-10	8.3862e-08	6.32035e-08	LAMA2/GLI3/NRP2/LRRC4C/THY1/ISLR2/GLI2/CDH11/LRP1/CHL1/DOK5/ITGA4/CHN1/PLPPR4/TSKU/DOK6/WNT5A/SMO/NGFR/UNC5C/NTRK3/PALLD/LAMA1/PLXNC1/TRPV2/EPHA3/APOE/SLIT2/BOC/PLXNA4/ROBO3/TNN/NEXN/FEZ1/L1CAM/CCK/ROBO1/ATP8A2/SHC3/ZEB2/PLXND1/S100B/NTNG2/LRP4/NDN/DCLK1/LIMK1/SLITRK5/NUMBL/DRAXIN/ABL1/NTRK1/ADARB1/SHOX2/NTN4/SPTA1/EVL/PARD6B/UNC5B/GAP43/MYOT/PTPRS/SEMA3G/DOK2/EZR/SLITRK4/PTPRZ1/NIN/EFNB3/NOG/SLI…	110
GO:0061138	morphogenesis of a branching epithelium	56/2138	179/15641	8.37108e-10	8.42835e-08	6.35213e-08	LEF1/MMP14/GPC3/GLI3/GLI2/FOXF1/ENG/SOX10/SFRP2/SNAI2/WNT5A/COL4A1/SMO/FGF1/SFRP1/TBX3/SULF1/EDNRA/LAMA1/FAT4/SLIT2/NFATC4/TGM2/FGF7/HOXA5/PLXND1/DCHS1/FGFR1/PKD2/ABL1/FZD5/NTN4/VDR/TGFB1/PGF/ACVR1/WT1/RSPO3/NOG/ESRP2/FGF2/HGF/SPINT2/GRHL2/TNC/NRP1/TCF21/CCL11/IL10/AREG/BMP2/AR/NRARP/BMP7/PGR/GDNF	56
GO:0030279	negative regulation of ossification	30/2138	68/15641	8.74989e-10	8.65787e-08	6.5251e-08	RFLNB/MEF2C/HAND2/CCR1/CCL3/ID3/CHSY1/SRGN/SFRP1/TWSG1/TNN/TWIST1/LRP4/TWIST2/GREM1/TGFB1/SKI/ENPP1/CHRD/NOG/AXIN2/AREG/IGFBP5/HIF1A/RANBP3L/RORB/TRPM4/RFLNA/KREMEN1/TOB1	30
GO:0048762	mesenchymal cell differentiation	63/2138	213/15641	9.73083e-10	9.4653e-08	7.13363e-08	LEF1/RFLNB/NRP2/TGFB3/ANXA6/ENG/SOX10/PDPN/MEF2C/FRZB/VASN/HAND2/LOXL2/SFRP2/FOXF2/SNAI2/WNT5A/SMO/LOXL3/SFRP1/EDNRA/EPHA3/DACT3/IL6/HTR2B/TWIST1/ZEB2/FGFR1/GREM1/MSX1/PHLDB1/HAS2/LDLRAD4/SNAI1/TMEM100/TGFB1/SEMA3G/GLIPR2/ACVR1/HEYL/NOG/SEMA4G/AXIN2/DAB2/EDNRB/HGF/S100A4/ZNF703/TGFB1I1/HMGA2/NRP1/TCF21/OSR1/RGCC/WNT16/STAT1/BMP2/HIF1A/RANBP3L/SEMA5A/BMP7/MCRIP1/GDNF	63
GO:0002685	regulation of leukocyte migration	57/2138	185/15641	1.12925e-09	1.08012e-07	8.14048e-08	MMP14/THY1/SLAMF8/APOD/ITGA4/PLA2G7/RARRES2/CCR1/CCL3/C5AR1/WNT5A/THBS4/EMILIN1/AIF1/JAM3/SLIT2/IL1R1/IL6/CXCL14/NCKAP1L/C3AR1/VEGFC/VEGFD/THBS1/GREM1/PADI2/GCSAML/CAMK1D/S100A14/TGFB1/PLCB1/VEGFB/PGF/CMKLR1/SMPD3/HOXA7/CCL5/F2RL1/CCL21/SERPINE1/CD74/SPN/CCL4/CCL8/TREM2/CD99L2/BDKRB1/TMEM102/CD99/IL27RA/PDGFD/CXCL13/CCL2/PTN/GAS6/AIRE/STK39	57
GO:0048568	embryonic organ development	100/2138	408/15641	1.97122e-09	1.85456e-07	1.39771e-07	ROR2/LEF1/GLI1/PTK7/MFAP2/MMP14/GLI3/STRA6/TGFB3/GLI2/FOXF1/EFEMP1/FZD2/ENG/MEF2C/VASH2/COL5A2/FRZB/HAND2/RARRES2/FOXF2/PDGFRA/ID3/MMP16/WNT5A/ZEB1/SMO/TBX3/FBN1/RUNX2/ZFPM2/PRRX1/SLC9A3R1/CTHRC1/VASH1/NKX3-2/ATP8A2/TWIST1/NES/HOXA5/MICAL2/FGFR1/PKD2/HLX/CHST11/MSX1/FZD5/IRX5/SHOX2/ZFP36L1/HOXB4/SNAI1/ITGA8/OSR2/TGFB1/APELA/FBN2/COL11A1/MAFB/KRT19/NRK/ACVR1/HOXA3/RNF112/RSPO3/SOBP/HOXA1/TBX2/SLC4…	100
GO:0022407	regulation of cell-cell adhesion	94/2138	376/15641	2.05506e-09	1.90226e-07	1.43366e-07	KIF26B/LEF1/PTPRC/GLI3/THY1/GLI2/PDCD1LG2/IGF1/PDPN/CD4/ADAM19/ITGA4/MDGA1/LRRC32/WNT5A/LILRB4/TNFSF4/GPNMB/LOXL3/IL7R/TENM3/TWSG1/HLA-DPA1/AIF1/HLA-DMB/CD24/TESPA1/LGALS1/IL6/SERPINE2/FCGR2B/NCKAP1L/LILRB2/JAK3/EPCAM/BMP6/SASH3/IGFBP2/HAVCR2/CD86/HLX/ABL1/RUNX1/PRKG1/FGG/HAS2/SPTA1/CD276/LGALS9C/NLRP3/TGFB1/HLA-DPB1/PLPP3/HHLA2/FGL2/CD80/CDH1/CCL5/EFNB3/PRNP/CCL21/VSIG4/TNFAIP8L2/MYADM/TNR/SH2B3…	94
GO:0001938	positive regulation of endothelial cell proliferation	36/2138	95/15641	3.05542e-09	2.78334e-07	2.0977e-07	NRP2/VASH2/ITGA4/WNT5A/THBS4/HTR2B/TEK/VEGFC/BMP6/ACVRL1/VEGFD/FGFR1/ANG/ITGB3/PRKD1/APELA/AKT3/VEGFB/PGF/APLN/FGF2/PPP1R16B/NRP1/CDH13/AGTR1/CCL11/IL10/NR4A1/BMP2/HIF1A/SEMA5A/CCL26/VIP/ARNT/NRARP/F3	36
GO:2000146	negative regulation of cell motility	74/2138	274/15641	3.17102e-09	2.84351e-07	2.14304e-07	THY1/SERPINF1/LRP1/ENG/SLAMF8/APOD/DPYSL3/MEF2C/FBLN1/SFRP2/DCN/RECK/EMILIN1/PODN/SFRP1/SULF1/AIF1/NAV3/APOE/SLIT2/SLC9A3R1/TNN/HAS1/MYOCD/DLC1/VASH1/MCC/ROBO1/BST2/CYGB/EPPK1/ACVRL1/THBS1/GREM1/TMIGD3/PRKG1/GPR173/ADARB1/TBXA2R/EVL/LDLRAD4/PADI2/TGFB1/PLCB1/CHRD/HOXA7/CDH1/NOG/STARD13/CCL21/ARHGDIB/SERPINE1/FGF2/CD74/TIE1/SPINT2/IFITM1/CLIC4/ADGRB1/MARVELD3/MEOX2/RGCC/IL27RA/IGFBP5/CXCL13/KLF4/S…	74
GO:1901888	regulation of cell junction assembly	56/2138	185/15641	3.24785e-09	2.8676e-07	2.1612e-07	MMP14/THY1/ADGRB2/LRP1/COL16A1/APOD/SRPX2/MEF2C/MDGA1/LIMS1/SNAI2/WNT5A/SFRP1/NTRK3/EPHA3/THBS2/SYNDIG1/FLRT1/DLC1/FZD1/TEK/NLGN2/NTNG2/CAMSAP3/GPM6B/SLITRK5/ACVRL1/THBS1/ABL1/RUNX1/NTRK1/FZD5/OXTR/SNAI1/CLDN1/GAP43/PTPRS/CLSTN2/OCLN/ADGRL3/SLITRK4/LRFN1/NRXN1/ROBO2/ADGRB1/CLDN5/NRP1/LRRTM2/MAP4K4/S100A10/PPP1R9A/PEAK1/RHOD/EPHB2/GJA1/LRRC4B	56
GO:0040013	negative regulation of locomotion	80/2138	306/15641	3.77134e-09	3.27935e-07	2.47152e-07	THY1/SERPINF1/LRP1/ENG/SLAMF8/APOD/DPYSL3/MEF2C/FBLN1/SFRP2/DCN/WNT5A/RECK/EMILIN1/PODN/SFRP1/SULF1/AIF1/NAV3/APOE/SLIT2/SLC9A3R1/TNN/HAS1/MYOCD/DLC1/VASH1/MCC/ROBO1/BST2/CYGB/EPPK1/ACVRL1/THBS1/GREM1/TMIGD3/PRKG1/GPR173/ADARB1/TBXA2R/EVL/LDLRAD4/PADI2/TGFB1/PLCB1/SEMA3G/CHRD/HOXA7/CDH1/NOG/STARD13/SEMA4G/CCL21/ARHGDIB/SERPINE1/FGF2/CD74/TIE1/SPINT2/IFITM1/ROBO2/CLIC4/ADGRB1/MARVELD3/MEOX2/NRP1/R…	80
GO:0001822	kidney development	73/2138	270/15641	3.84356e-09	3.29226e-07	2.48125e-07	KIF26B/ACTA2/GPC3/GLI3/STRA6/NID1/MMP9/GLI2/SERPINF1/MEF2C/PDGFRA/ID3/GDF11/DCN/SMO/CRLF1/ANGPT1/FGF1/SFRP1/SULF1/FBN1/FAT4/CD24/SLIT2/BASP1/KANK2/EPCAM/TEK/PYGO1/BMP6/LRP4/DCHS1/FGFR1/PKD2/HAS2/ARID5B/ITGA8/OSR2/NOTCH3/TGFB1/PGF/HPGD/MME/PECAM1/WT1/HEYL/CA2/NOG/MMP17/GCNT3/GLIS2/FGF2/CD34/ROBO2/LAMB2/NRP1/TCF21/OSR1/GPR4/AGTR1/DLL1/TNS2/AKR1B1/PDGFD/SULF2/STAT1/BMP2/ENPEP/CDKN1C/PDGFRB/BMP7/GDNF…	73
GO:0050866	negative regulation of cell activation	56/2138	186/15641	4.03755e-09	3.29698e-07	2.48481e-07	PTPRC/GLI3/FOXF1/PDCD1LG2/INHBA/PDGFRA/LRRC32/TNFSF4/GPNMB/LOXL3/EMILIN1/SFRP1/TWSG1/APOE/BTK/SERPINE2/FCGR2B/LILRB2/JAK3/TYROBP/HAVCR2/CYGB/CD86/HLX/RUNX1/PRKG1/FGG/LST1/CD84/LGALS9C/MNDA/TGFB1/FGL2/CD80/PRNP/CD300LF/IL13RA2/VSIG4/TNFAIP8L2/SH2B3/CD74/CNR1/SPN/BANK1/SOCS5/VTCN1/IL10/DTX1/CST7/LILRB1/LDLR/SAMSN1/NRARP/MERTK/RUNX3/CEACAM1	56
GO:0002063	chondrocyte development	23/2138	46/15641	4.05722e-09	3.29698e-07	2.48481e-07	SERPINH1/RFLNB/COMP/SFRP2/COL7A1/COL14A1/CHSY1/SULF1/RUNX2/COL6A1/CHST11/SHOX2/ACAN/MATN3/COL11A1/SMPD3/AXIN2/SCARA3/COL6A3/SULF2/COL21A1/RFLNA/VWA2	23
GO:0002040	sprouting angiogenesis	43/2138	126/15641	4.07886e-09	3.29698e-07	2.48481e-07	LEF1/RHOJ/SRPX2/LOXL2/RECK/ANGPT1/NGFR/FGF1/ADGRA2/PARVA/SLIT2/TEK/VEGFC/ROBO1/ACVRL1/VEGFD/THBS1/GREM1/ABL1/TBXA2R/APELA/AKT3/VEGFB/PGF/RSPO3/ESM1/STARD13/FGF2/MEOX2/PPP1R16B/NRP1/CDH13/AGTR1/DLL1/IL10/CLEC14A/NR4A1/CCBE1/SEMA5A/KLF4/NRARP/CEACAM1/ITGA5	43
GO:0002687	positive regulation of leukocyte migration	43/2138	126/15641	4.07886e-09	3.29698e-07	2.48481e-07	MMP14/THY1/ITGA4/PLA2G7/RARRES2/CCR1/CCL3/C5AR1/WNT5A/THBS4/AIF1/IL1R1/IL6/CXCL14/NCKAP1L/C3AR1/VEGFC/VEGFD/THBS1/CAMK1D/S100A14/TGFB1/VEGFB/PGF/CMKLR1/CCL5/F2RL1/CCL21/SERPINE1/CD74/SPN/CCL4/CCL8/TREM2/CD99L2/BDKRB1/TMEM102/CD99/PDGFD/CXCL13/PTN/GAS6/STK39	43
GO:0090132	epithelium migration	77/2138	291/15641	4.14235e-09	3.3018e-07	2.48844e-07	NRP2/SMOC2/RHOJ/MMP9/SERPINF1/SRPX2/MEF2C/SPARC/EPB41L4B/LOXL2/ARSB/DCN/WNT5A/ANGPT1/FGF1/ADGRA2/APOE/SLIT2/KANK2/VASH1/MCC/TEK/VEGFC/ROBO1/FAP/FGF7/ZEB2/PLXND1/EPPK1/ACVRL1/THBS1/FGFR1/GREM1/ABL1/ANXA3/HAS2/TBXA2R/ITGB3/EVL/PRKD1/AMOTL1/TGFB1/APELA/PLPP3/AKT3/PRSS3/GLIPR2/PECAM1/KIT/STARD13/FGF2/RAB25/ADGRB1/GRHL2/MARVELD3/MEOX2/SASH1/NRP1/PRCP/CDH13/RGCC/CLEC14A/NR4A1/CCBE1/MAP4K4/CXCL13/HIF1A/…	77
GO:0030336	negative regulation of cell migration	71/2138	261/15641	4.73622e-09	3.72345e-07	2.80622e-07	THY1/SERPINF1/LRP1/ENG/SLAMF8/APOD/DPYSL3/MEF2C/SFRP2/DCN/RECK/EMILIN1/PODN/SFRP1/SULF1/AIF1/NAV3/APOE/SLIT2/SLC9A3R1/TNN/HAS1/MYOCD/DLC1/VASH1/MCC/ROBO1/BST2/CYGB/EPPK1/ACVRL1/THBS1/GREM1/TMIGD3/PRKG1/GPR173/ADARB1/TBXA2R/EVL/LDLRAD4/PADI2/TGFB1/PLCB1/CHRD/HOXA7/CDH1/NOG/STARD13/CCL21/ARHGDIB/SERPINE1/FGF2/CD74/TIE1/IFITM1/CLIC4/ADGRB1/MARVELD3/MEOX2/RGCC/IL27RA/IGFBP5/CXCL13/KLF4/STC1/CCL2/PTN/…	71
GO:0051271	negative regulation of cellular component movement	80/2138	308/15641	5.19906e-09	4.03208e-07	3.03882e-07	THY1/SERPINF1/LRP1/ENG/SLAMF8/APOD/DPYSL3/MEF2C/FBLN1/SFRP2/DCN/WNT5A/RECK/EMILIN1/PODN/SFRP1/SULF1/AIF1/NAV3/APOE/SLIT2/SLC9A3R1/TNN/HAS1/MYOCD/DLC1/VASH1/MCC/ROBO1/BST2/CYGB/EPPK1/ACVRL1/THBS1/GREM1/TMIGD3/PRKG1/GPR173/ADARB1/TBXA2R/EVL/LDLRAD4/PADI2/TGFB1/PLCB1/SEMA3G/CHRD/HOXA7/CDH1/NOG/STARD13/SEMA4G/CCL21/ARHGDIB/SERPINE1/FGF2/CD74/TIE1/SPINT2/IFITM1/CLIC4/ADGRB1/MARVELD3/MEOX2/NRP1/RGCC/IL…	80
GO:0050808	synapse organization	96/2138	394/15641	5.73674e-09	4.38975e-07	3.30839e-07	NRP2/LRRC4C/ADGRB2/F2R/SRPX2/PPFIA2/MEF2C/SPARC/MDGA1/PCDHB2/C5AR1/PALM/WNT5A/COL4A1/DRP2/ELFN1/NTRK3/PDZRN3/THBS2/APOE/SYNDIG1/C1QA/NFATC4/FLRT1/FCGR2B/L1CAM/LILRB2/FZD1/DOCK10/NLGN2/PLXND1/NTNG2/SHANK1/LRP4/SEPTIN11/ACHE/C1QB/SLITRK5/ARHGAP22/ABL1/NTRK1/FZD5/OXTR/SEZ6L/C1QC/NLGN4X/GAP43/MYOT/NRXN2/IL10RA/PTPRS/CLSTN2/WASF3/ZNF804A/PCDHB16/ADGRL3/SLITRK4/DLG4/ADD2/CDH1/LRFN1/PRNP/ABHD17C/MAP1B/C…	96
GO:0070167	regulation of biomineral tissue development	33/2138	85/15641	6.76506e-09	5.04217e-07	3.80009e-07	RFLNB/ASPN/OMD/COMP/TGFB3/MEF2C/MGP/CCR1/CCL3/SRGN/DDR2/TMEM119/P2RX7/TWIST1/BMP6/ANKH/GPM6B/GREM1/S1PR1/OSR2/TGFB1/FBN2/ACVR1/ENPP1/OSR1/BMP2/HIF1A/TRPM4/RFLNA/GJA1/BMP7/PTN/GAS6	33
GO:0110149	regulation of biomineralization	33/2138	85/15641	6.76506e-09	5.04217e-07	3.80009e-07	RFLNB/ASPN/OMD/COMP/TGFB3/MEF2C/MGP/CCR1/CCL3/SRGN/DDR2/TMEM119/P2RX7/TWIST1/BMP6/ANKH/GPM6B/GREM1/S1PR1/OSR2/TGFB1/FBN2/ACVR1/ENPP1/OSR1/BMP2/HIF1A/TRPM4/RFLNA/GJA1/BMP7/PTN/GAS6	33
GO:0007178	transmembrane receptor protein serine/threonine kinase signaling pathway	82/2138	322/15641	8.94685e-09	6.58282e-07	4.96121e-07	ROR2/LEF1/SFRP4/ASPN/GPC3/COMP/TGFB3/NREP/GDF6/FSTL1/ENG/DKK3/FMOD/INHBA/VASN/LTBP4/SFRP2/CILP/HTRA1/GDF11/LRRC32/WNT5A/ZEB1/ZNF423/EMILIN1/SFRP1/TWSG1/SULF1/FBN1/RUNX2/HTRA3/BMP8A/ADAMTSL2/LTBP2/MYOCD/GREM2/FZD1/LTBP1/BMP6/FOS/DLX1/ACVRL1/THBS1/FERMT2/GREM1/CHST11/ABL1/MSX1/VIM/INHBE/LDLRAD4/ITGA8/SMAD9/TMEM100/TGFB1/FBN2/LOX/ONECUT2/HPGD/SKI/ACVR1/SMPD3/CHRD/NOG/DAB2/HTRA4/RNF165/ZNF703/TGFB1I1…	82
GO:0034446	substrate adhesion-dependent cell spreading	36/2138	99/15641	1.10407e-08	8.02057e-07	6.0448e-07	PDPN/ITGA4/POSTN/FBLN1/LIMS1/PARVG/LIMS2/ANTXR1/CASS4/PARVA/FZD7/TEK/FERMT2/BVES/LAMB1/ABL1/FGG/HAS2/NTN4/ITGB3/ITGA8/GBP1/PARVB/ITGB7/MYADM/LAMB2/NRP1/S100A10/ITGAV/FZD4/PREX1/PEAK1/FERMT3/MERTK/DOCK1/LAMC3	36
GO:0030595	leukocyte chemotaxis	59/2138	206/15641	1.23203e-08	8.83828e-07	6.66107e-07	ITGA9/IL16/ITGA1/CCL18/SLAMF8/CCR5/PLA2G7/RARRES2/CCR1/CCL3/C5AR1/WNT5A/THBS4/FCER1G/AIF1/JAM3/SLIT2/IL6/CXCL14/NCKAP1L/C3AR1/VEGFC/CXADR/VEGFD/THBS1/GREM1/CH25H/PADI2/S1PR1/CAMK1D/S100A14/VEGFB/PGF/CMKLR1/KIT/CCL5/F2RL1/CYP7B1/CCL21/CSF3R/SERPINE1/CD74/CCL4/EDNRB/CCL8/TMEM102/CCL11/IL10/ADGRE2/PDE4B/CXCL13/PREX1/TRPM4/CCL26/CCL2/GPR183/PTN/GAS6/STK39	59
GO:0022612	gland morphogenesis	40/2138	117/15641	1.32782e-08	9.40782e-07	7.09031e-07	GLI1/GLI3/TGFB3/GLI2/SNAI2/WNT5A/SFRP1/TBX3/TWSG1/SULF1/LIMS2/LAMA1/NKX2-3/SLC9A3R1/TGM2/FGF7/PLXND1/FGFR1/NTN4/VDR/TGFB1/TBX2/NOG/CYP7B1/ESRP2/CSF1R/HGF/TNC/NRP1/CCL11/AREG/IGFBP5/SULF2/POLB/AR/ELF3/BMP7/PTN/PGR/CEACAM1	40
GO:0010631	epithelial cell migration	75/2138	288/15641	1.38308e-08	9.67987e-07	7.29534e-07	NRP2/SMOC2/RHOJ/MMP9/SERPINF1/SRPX2/MEF2C/SPARC/EPB41L4B/LOXL2/ARSB/DCN/WNT5A/ANGPT1/FGF1/ADGRA2/APOE/SLIT2/KANK2/VASH1/MCC/TEK/VEGFC/ROBO1/FAP/FGF7/ZEB2/PLXND1/EPPK1/ACVRL1/THBS1/FGFR1/GREM1/ABL1/ANXA3/HAS2/TBXA2R/ITGB3/EVL/PRKD1/AMOTL1/TGFB1/PLPP3/AKT3/PRSS3/GLIPR2/PECAM1/KIT/STARD13/FGF2/RAB25/ADGRB1/MARVELD3/MEOX2/SASH1/NRP1/PRCP/CDH13/RGCC/CLEC14A/NR4A1/CCBE1/MAP4K4/CXCL13/HIF1A/SEMA5A/KLF4/…	75
GO:0072132	mesenchyme morphogenesis	24/2138	52/15641	1.41658e-08	9.79485e-07	7.382e-07	LEF1/ACTA2/FOXF1/ENG/SNAI2/WNT5A/ACTG2/ROBO1/TWIST1/DCHS1/ACVRL1/FGFR1/MSX1/SNAI1/TMEM100/ACVR1/HEYL/TBX2/NOG/ROBO2/OSR1/ACTC1/BMP2/BMP7	24
GO:0090092	regulation of transmembrane receptor protein serine/threonine kinase signaling pathway	62/2138	222/15641	1.51671e-08	1.03624e-06	7.80973e-07	SFRP4/ASPN/GPC3/TGFB3/NREP/GDF6/FSTL1/ENG/DKK3/INHBA/VASN/LTBP4/SFRP2/CILP/HTRA1/GDF11/WNT5A/ZEB1/ZNF423/EMILIN1/SFRP1/TWSG1/SULF1/FBN1/HTRA3/BMP8A/ADAMTSL2/MYOCD/GREM2/FZD1/LTBP1/BMP6/DLX1/ACVRL1/THBS1/GREM1/CHST11/ABL1/MSX1/INHBE/LDLRAD4/ITGA8/TGFB1/FBN2/LOX/ONECUT2/SKI/ACVR1/CHRD/NOG/DAB2/HTRA4/RNF165/ZNF703/TGFB1I1/CDH5/GDF15/BMP2/INHBB/CDKN1C/BMP7/TOB1	62
GO:0050867	positive regulation of cell activation	78/2138	305/15641	1.68499e-08	1.13767e-06	8.57417e-07	PTPRC/MMP14/GLI3/THY1/GLI2/PDCD1LG2/IGF1/PDPN/CD4/MEF2C/PLEK/MMP8/CCL3/WNT5A/LILRB4/TNFSF4/IL7R/FCER1G/HLA-DPA1/AIF1/HLA-DMB/CD24/TESPA1/LGALS1/BTK/IL6/NCKAP1L/LILRB2/JAK3/TYROBP/SASH3/IGFBP2/HAVCR2/CD86/THBS1/HLX/RUNX1/VAMP8/ADORA2B/SPTA1/CD276/NLRP3/TGFB1/HLA-DPB1/HHLA2/CD80/CCL5/EFNB3/F2RL1/CCL21/CLEC7A/CD74/FGR/TREM2/CD83/SOCS5/TSLP/VTCN1/CCDC88B/CD2/IL10/GRAP2/PIK3R6/LILRB1/HSPD1/BCL10/LILRA…	78
GO:0048565	digestive tract development	42/2138	127/15641	1.76187e-08	1.17574e-06	8.86111e-07	CYP1A1/GLI1/GLI3/STRA6/TGFB3/GLI2/FOXF1/SOX10/DACT1/SFRP2/RARRES2/FOXF2/PDGFRA/WNT5A/SMO/SFRP1/FAT4/NKX2-3/MYOCD/NKX3-2/AGR2/HOXA5/DCHS1/PTK6/HLX/OXTR/SHOX2/HRH2/TGFB1/KLF5/CPS1/TBX2/KIT/CLDN18/CLMP/DAB1/EDNRB/TCF21/SPDEF/HIF1A/ITGB4/COBL	42
GO:0010810	regulation of cell-substrate adhesion	58/2138	203/15641	1.79845e-08	1.18636e-06	8.94111e-07	MMP14/SMOC2/NID1/SPOCK1/THY1/FOXF1/LRP1/COL16A1/APOD/PDPN/POSTN/CCDC80/ECM2/FBLN1/COL8A1/FBLN2/LIMS1/EMILIN1/SFRP1/LIMS2/CASS4/EPHA3/DDR2/LGALS1/EDIL3/DLC1/AGR2/FZD7/TEK/CAMSAP3/GPM6B/ACVRL1/THBS1/ABL1/FGG/HAS2/EMID1/PLAU/ONECUT2/HOXA7/GBP1/CCL21/MYADM/SERPINE1/NRP1/CDH13/MAP4K4/S100A10/EGFL6/FZD4/PREX1/PEAK1/RHOD/DOCK1/CEACAM6/PTN/JUP/ITGA5	58
GO:0048562	embryonic organ morphogenesis	71/2138	271/15641	2.56981e-08	1.67592e-06	1.26308e-06	ROR2/GLI1/PTK7/MFAP2/MMP14/GLI3/STRA6/TGFB3/GLI2/FOXF1/EFEMP1/FZD2/ENG/MEF2C/FRZB/HAND2/FOXF2/PDGFRA/MMP16/WNT5A/ZEB1/SMO/TBX3/FBN1/RUNX2/PRRX1/SLC9A3R1/CTHRC1/NKX3-2/ATP8A2/TWIST1/HOXA5/MICAL2/FGFR1/PKD2/HLX/CHST11/MSX1/FZD5/IRX5/SHOX2/HOXB4/ITGA8/OSR2/FBN2/COL11A1/MAFB/ACVR1/HOXA3/SOBP/HOXA1/TBX2/SLC44A4/HOXA7/LRIG1/NOG/HOXA4/GRHL2/TCF21/OSR1/DLL1/WNT16/HIF1A/KCNQ4/EPHB2/GJA1/BMP7/NR4A3/TEAD2/M…	71
GO:0055123	digestive system development	44/2138	138/15641	2.80851e-08	1.81102e-06	1.36489e-06	CYP1A1/GLI1/GLI3/STRA6/TGFB3/GLI2/FOXF1/SOX10/DACT1/SFRP2/RARRES2/FOXF2/PDGFRA/WNT5A/SMO/SFRP1/FAT4/NKX2-3/MYOCD/NKX3-2/AGR2/HOXA5/DCHS1/PTK6/HLX/OXTR/SHOX2/HRH2/TGFB1/KLF5/CPS1/TBX2/KIT/CLDN18/CLMP/DAB1/EDNRB/TCF21/SPDEF/HIF1A/CDKN1C/BARX1/ITGB4/COBL	44
GO:0002688	regulation of leukocyte chemotaxis	37/2138	107/15641	3.26955e-08	2.08488e-06	1.57129e-06	SLAMF8/PLA2G7/RARRES2/CCR1/CCL3/C5AR1/WNT5A/THBS4/AIF1/JAM3/SLIT2/IL6/CXCL14/NCKAP1L/C3AR1/VEGFC/VEGFD/THBS1/GREM1/PADI2/CAMK1D/S100A14/VEGFB/PGF/CMKLR1/CCL5/F2RL1/CCL21/SERPINE1/CD74/CCL4/TMEM102/CXCL13/CCL2/PTN/GAS6/STK39	37
GO:0031214	biomineral tissue development	45/2138	144/15641	3.87041e-08	2.41438e-06	1.81962e-06	ROR2/RFLNB/ASPN/GPC3/OMD/COMP/TGFB3/IGF1/MEF2C/MGP/CCR1/CCL3/GPNMB/SRGN/DDR2/TMEM119/ALPL/P2RX7/TWIST1/BMP6/ANKH/GPM6B/GREM1/S1PR1/OSR2/TGFB1/FBN2/LOX/MMP13/ACVR1/ENPP1/SMPD3/AXIN2/FAM20A/FGR/OSR1/FAM83H/BMP2/HIF1A/TRPM4/RFLNA/GJA1/BMP7/PTN/GAS6	45
GO:0110148	biomineralization	45/2138	144/15641	3.87041e-08	2.41438e-06	1.81962e-06	ROR2/RFLNB/ASPN/GPC3/OMD/COMP/TGFB3/IGF1/MEF2C/MGP/CCR1/CCL3/GPNMB/SRGN/DDR2/TMEM119/ALPL/P2RX7/TWIST1/BMP6/ANKH/GPM6B/GREM1/S1PR1/OSR2/TGFB1/FBN2/LOX/MMP13/ACVR1/ENPP1/SMPD3/AXIN2/FAM20A/FGR/OSR1/FAM83H/BMP2/HIF1A/TRPM4/RFLNA/GJA1/BMP7/PTN/GAS6	45
GO:0061437	renal system vasculature development	16/2138	27/15641	4.11453e-08	2.51205e-06	1.89324e-06	ACTA2/PDGFRA/ANGPT1/TEK/PKD2/NOTCH3/PECAM1/WT1/CD34/NRP1/TCF21/OSR1/GPR4/PDGFD/PDGFRB/BMP7	16
GO:0061440	kidney vasculature development	16/2138	27/15641	4.11453e-08	2.51205e-06	1.89324e-06	ACTA2/PDGFRA/ANGPT1/TEK/PKD2/NOTCH3/PECAM1/WT1/CD34/NRP1/TCF21/OSR1/GPR4/PDGFD/PDGFRB/BMP7	16
GO:0071772	response to BMP	47/2138	156/15641	6.84582e-08	4.09252e-06	3.08437e-06	ROR2/LEF1/SFRP4/GPC3/COMP/GDF6/FSTL1/ENG/SFRP2/HTRA1/WNT5A/ADAMTS12/ZNF423/SFRP1/TWSG1/SULF1/FBN1/RUNX2/HTRA3/BMP8A/GREM2/FZD1/BMP6/DLX1/ACVRL1/ADAMTS7/GREM1/ABL1/MSX1/SMAD9/TMEM100/SKI/ACVR1/HEYL/SMPD3/CHRD/NOG/RNF165/SPINT2/VSTM2A/CDH5/GDF15/RGMB/BMP2/BMP7/ZFYVE16/TOB1	47
GO:0071773	cellular response to BMP stimulus	47/2138	156/15641	6.84582e-08	4.09252e-06	3.08437e-06	ROR2/LEF1/SFRP4/GPC3/COMP/GDF6/FSTL1/ENG/SFRP2/HTRA1/WNT5A/ADAMTS12/ZNF423/SFRP1/TWSG1/SULF1/FBN1/RUNX2/HTRA3/BMP8A/GREM2/FZD1/BMP6/DLX1/ACVRL1/ADAMTS7/GREM1/ABL1/MSX1/SMAD9/TMEM100/SKI/ACVR1/HEYL/SMPD3/CHRD/NOG/RNF165/SPINT2/VSTM2A/CDH5/GDF15/RGMB/BMP2/BMP7/ZFYVE16/TOB1	47
GO:0051249	regulation of lymphocyte activation	92/2138	391/15641	7.0474e-08	4.16959e-06	3.14246e-06	PTPRC/MMP14/GLI3/THY1/GLI2/PDCD1LG2/IGF1/SLAMF8/CD4/MEF2C/INHBA/LRRC32/LILRB4/TNFSF4/ZEB1/HLA-DOA/GPNMB/LOXL3/IL7R/SFRP1/CAMK4/TWSG1/HLA-DPA1/AIF1/HLA-DMB/CD24/TESPA1/LGALS1/BTK/IL6/CR1/FCGR2B/NCKAP1L/LILRB2/JAK3/TYROBP/SASH3/IGFBP2/HAVCR2/CD86/TNFRSF1B/HLX/ABL1/RUNX1/SPTA1/ZFP36L1/LST1/CD276/LGALS9C/NLRP3/MNDA/TGFB1/HLA-DPB1/HHLA2/NFAM1/FGL2/CD80/CCL5/EFNB3/PRNP/CCL21/VSIG4/TNFAIP8L2/CLEC7A/CD74…	92
GO:0032330	regulation of chondrocyte differentiation	22/2138	49/15641	1.04795e-07	6.09162e-06	4.59102e-06	RFLNB/GLI3/GDF6/GLI2/EFEMP1/LOXL2/SNAI2/ADAMTS12/RUNX2/CCN4/NKX3-2/BMP6/SCIN/ACVRL1/ADAMTS7/GREM1/SHOX2/SOX5/AXIN2/MAF/RFLNA/TRPS1	22
GO:0002690	positive regulation of leukocyte chemotaxis	31/2138	85/15641	1.05083e-07	6.09162e-06	4.59102e-06	PLA2G7/RARRES2/CCR1/CCL3/C5AR1/WNT5A/THBS4/AIF1/IL6/CXCL14/NCKAP1L/C3AR1/VEGFC/VEGFD/THBS1/CAMK1D/S100A14/VEGFB/PGF/CMKLR1/CCL5/F2RL1/CCL21/SERPINE1/CD74/CCL4/TMEM102/CXCL13/PTN/GAS6/STK39	31
GO:0010632	regulation of epithelial cell migration	61/2138	228/15641	1.0869e-07	6.23771e-06	4.70112e-06	NRP2/SMOC2/RHOJ/MMP9/SERPINF1/SRPX2/MEF2C/SPARC/EPB41L4B/ARSB/DCN/WNT5A/ANGPT1/FGF1/ADGRA2/APOE/SLIT2/VASH1/MCC/TEK/VEGFC/FGF7/EPPK1/ACVRL1/THBS1/FGFR1/ABL1/ANXA3/HAS2/TBXA2R/ITGB3/EVL/PRKD1/AMOTL1/TGFB1/PLPP3/AKT3/GLIPR2/STARD13/FGF2/RAB25/ADGRB1/MARVELD3/MEOX2/SASH1/NRP1/PRCP/RGCC/CCBE1/MAP4K4/CXCL13/HIF1A/SEMA5A/KLF4/STC1/DOCK1/PTN/PTPRR/JUP/CEACAM1/HYAL1	61
GO:0007159	leukocyte cell-cell adhesion	77/2138	313/15641	1.20397e-07	6.84115e-06	5.15591e-06	PTPRC/GLI3/THY1/GLI2/PDCD1LG2/IGF1/CD4/ITGA4/CERCAM/LRRC32/LILRB4/TNFSF4/GPNMB/LOXL3/IL7R/TWSG1/HLA-DPA1/AIF1/HLA-DMB/CD24/TESPA1/LGALS1/IL6/FCGR2B/NCKAP1L/LILRB2/JAK3/SASH3/IGFBP2/HAVCR2/CD86/HLX/RUNX1/HAS2/SPTA1/CD276/LGALS9C/NLRP3/TGFB1/HLA-DPB1/ITGAL/HHLA2/EZR/PECAM1/FGL2/CD80/ADD2/CCL5/EFNB3/PRNP/CCL21/VSIG4/ITGB7/TNFAIP8L2/CD74/SPN/CD83/SOCS5/VTCN1/CCDC88B/IL10/GRAP2/DTX1/PIK3R6/LILRB1/KLF4…	77
GO:0001818	negative regulation of cytokine production	67/2138	260/15641	1.24666e-07	6.90937e-06	5.20732e-06	LEF1/PTPRC/TGFB3/PDCD1LG2/IGF1/APOD/INHBA/MMP8/LRRC32/TNFSF4/GPNMB/ANGPT1/SRGN/TWSG1/CD24/NAV3/BTK/SSC5D/IL6/FCGR2B/NCKAP1L/SYT11/JAK3/TYROBP/TWIST1/SLC11A1/BST2/HAVCR2/THBS1/FGFR1/IRAK3/CD84/LGALS9C/NLRP3/PTPRS/TGFB1/TLR8/CMKLR1/EZR/GBP1/F2RL1/PRNP/CD33/VSIG4/CD34/BANK1/TREM2/HGF/CD83/SOCS5/ACP5/RGCC/DLL1/IL10/IL27RA/CD2AP/LILRB1/KLF4/INHBB/ZFP36/LILRA5/RNF216/MERTK/C5orf30/GAS6/TNFRSF4/CEACAM1	67
GO:0001837	epithelial to mesenchymal transition	42/2138	135/15641	1.25041e-07	6.90937e-06	5.20732e-06	LEF1/RFLNB/TGFB3/ENG/PDPN/VASN/LOXL2/SFRP2/FOXF2/SNAI2/WNT5A/LOXL3/SFRP1/EPHA3/DACT3/IL6/TWIST1/GREM1/MSX1/PHLDB1/HAS2/LDLRAD4/SNAI1/TMEM100/TGFB1/GLIPR2/ACVR1/HEYL/NOG/AXIN2/DAB2/HGF/S100A4/ZNF703/TGFB1I1/HMGA2/RGCC/WNT16/BMP2/HIF1A/BMP7/MCRIP1	42
GO:0007229	integrin-mediated signaling pathway	35/2138	103/15641	1.25269e-07	6.90937e-06	5.20732e-06	ITGA9/THY1/PLP1/ITGA1/COL16A1/ITGA4/PLEK/ITGBL1/LIMS1/LOXL3/FCER1G/LIMS2/FYB1/ITGA11/TYROBP/FERMT2/ABL1/ITGB3/PRKD1/ITGA8/ITGAX/ITGAL/HCK/ITGB7/FGR/TLN1/NRP1/ITGAV/FERMT3/DOCK1/PTN/ITGB4/CEACAM1/ITGA5/ITGB5	35
GO:1903510	mucopolysaccharide metabolic process	37/2138	112/15641	1.26413e-07	6.90937e-06	5.20732e-06	OMD/ST3GAL4/DSE/BGN/OGN/FMOD/ARSB/DCN/VCAN/CHSY1/ANGPT1/CHSY3/CHST14/PRELP/HAS1/DSEL/CHST11/CSGALNACT2/HAS2/ACAN/ST3GAL2/TGFB1/SMPD3/ITIH3/NDST1/FGF2/CHST1/CEMIP/B3GNT3/HGF/SLC35D2/CSPG4/LUM/B4GALT4/SPOCK3/CHST12/HYAL1	37
GO:0002695	negative regulation of leukocyte activation	48/2138	164/15641	1.3366e-07	7.23658e-06	5.45393e-06	PTPRC/GLI3/FOXF1/PDCD1LG2/INHBA/LRRC32/TNFSF4/GPNMB/LOXL3/SFRP1/TWSG1/BTK/FCGR2B/LILRB2/JAK3/TYROBP/HAVCR2/CD86/HLX/RUNX1/LST1/CD84/LGALS9C/MNDA/TGFB1/FGL2/CD80/PRNP/CD300LF/IL13RA2/VSIG4/TNFAIP8L2/CD74/CNR1/SPN/BANK1/SOCS5/VTCN1/IL10/DTX1/CST7/LILRB1/LDLR/SAMSN1/NRARP/MERTK/RUNX3/CEACAM1	48
GO:0050890	cognition	70/2138	277/15641	1.48966e-07	7.92283e-06	5.97113e-06	STRA6/ST3GAL4/SERPINF1/CHL1/MEF2C/HLA-DRA/C5AR1/CAMK4/APOE/NFATC4/LILRB2/CCK/SHC3/S100B/HTR2A/SHANK1/FOS/DGKI/CNTNAP2/SLC17A7/NTRK1/OXTR/HRH2/NLGN4X/ITGA8/KCNAB1/NRXN2/PLCB1/ADCY3/MME/DLG4/SOBP/PTPRZ1/HOXA1/SHROOM4/KIT/GPR155/PRNP/BCHE/TNR/NRXN1/CNR1/GM2A/ADGRF1/NLGN4Y/ZNF385A/NETO1/CLDN5/SLC6A1/OPRL1/EGR2/CCL11/SLC6A4/BRINP1/SYT4/HIF1A/LDLR/SLC12A5/EPHB2/SYNGAP1/PRKAR2B/VIP/NRXN3/MAP1A/JPH4/SNAP…	70
GO:0002696	positive regulation of leukocyte activation	73/2138	293/15641	1.49097e-07	7.92283e-06	5.97113e-06	PTPRC/MMP14/GLI3/THY1/GLI2/PDCD1LG2/IGF1/CD4/MEF2C/MMP8/CCL3/WNT5A/LILRB4/TNFSF4/IL7R/FCER1G/HLA-DPA1/AIF1/HLA-DMB/CD24/TESPA1/LGALS1/BTK/IL6/NCKAP1L/LILRB2/JAK3/TYROBP/SASH3/IGFBP2/HAVCR2/CD86/THBS1/HLX/RUNX1/VAMP8/ADORA2B/SPTA1/CD276/NLRP3/TGFB1/HLA-DPB1/HHLA2/CD80/CCL5/EFNB3/F2RL1/CCL21/CLEC7A/CD74/FGR/TREM2/CD83/SOCS5/TSLP/VTCN1/CCDC88B/CD2/IL10/GRAP2/PIK3R6/LILRB1/HSPD1/BCL10/CCL2/GPR183/NR4…	73
GO:0085029	extracellular matrix assembly	19/2138	39/15641	1.56072e-07	8.21741e-06	6.19315e-06	EFEMP2/PXDN/MFAP4/FBLN5/MYH11/EMILIN1/ANTXR1/HAS1/GPM6B/LAMB1/PHLDB1/HAS2/NTN4/TGFB1/LOX/SMPD3/LAMB2/RGCC/GAS6	19
GO:0097485	neuron projection guidance	68/2138	267/15641	1.6298e-07	8.50311e-06	6.40846e-06	LAMA2/GLI3/NRP2/GLI2/LRP1/CHL1/DOK5/CHN1/DOK6/WNT5A/SMO/UNC5C/PALLD/LAMA1/PLXNC1/EPHA3/SLIT2/BOC/PLXNA4/ROBO3/NEXN/FEZ1/L1CAM/ROBO1/SHC3/PLXND1/NTNG2/DRAXIN/NTRK1/NTN4/SPTA1/EVL/DPYSL4/UNC5B/GAP43/MYOT/SEMA3G/DOK2/EZR/EFNB3/NOG/SLIT3/SEMA4G/DAB1/CSF1R/EPHA10/TNR/MYPN/NRXN1/RNF165/ROBO2/LAMB2/NRP1/EGR2/LGI1/PDLIM7/UNC5A/SEMA5A/EPHB2/SCN1B/NRXN3/MYH10/BMP7/TRIO/SHC1/NR4A3/GDNF/ANOS1	68
GO:0060021	roof of mouth development	31/2138	87/15641	1.93285e-07	9.99337e-06	7.53162e-06	LEF1/GLI3/TGFB3/FZD2/MEF2C/INHBA/HAND2/FOXF2/PDGFRA/GDF11/LRRC32/SNAI2/WNT5A/LOXL3/TBX3/PRRX1/BNC2/FZD1/TWIST1/MSC/MSX1/SNAI1/ARID5B/OSR2/SKI/TBX2/MEOX2/CLDN5/TCF21/OSR1/EPHB2	31
GO:0043542	endothelial cell migration	57/2138	211/15641	1.97615e-07	1.0126e-05	7.63157e-06	NRP2/SMOC2/RHOJ/SERPINF1/SRPX2/MEF2C/SPARC/LOXL2/DCN/WNT5A/ANGPT1/FGF1/ADGRA2/APOE/SLIT2/VASH1/TEK/VEGFC/ROBO1/FAP/PLXND1/ACVRL1/THBS1/FGFR1/GREM1/ABL1/ANXA3/TBXA2R/ITGB3/PRKD1/AMOTL1/TGFB1/PLPP3/AKT3/PRSS3/PECAM1/STARD13/FGF2/ADGRB1/MEOX2/SASH1/NRP1/PRCP/CDH13/RGCC/CLEC14A/NR4A1/CCBE1/CXCL13/HIF1A/SEMA5A/KLF4/STC1/PTN/S100P/JUP/CEACAM1	57
GO:0071625	vocalization behavior	11/2138	15/15641	2.44083e-07	1.23027e-05	9.27206e-06	SRPX2/SHANK1/CNTNAP2/NLGN4X/NRXN2/DLG4/NRXN1/MYH14/NLGN4Y/BRINP1/NRXN3	11
GO:0006022	aminoglycan metabolic process	48/2138	167/15641	2.44382e-07	1.23027e-05	9.27206e-06	GPC3/OMD/ST3GAL4/DSE/BGN/OGN/FMOD/GPC6/EXTL1/ARSB/DCN/VCAN/CHSY1/HS3ST3A1/ANGPT1/CHSY3/CHST14/PRELP/HAS1/DSEL/CHST11/CSGALNACT2/EXTL2/B3GNT6/HAS2/ACAN/ST3GAL2/HS3ST2/TGFB1/SDC2/SMPD3/ITIH3/NDST1/FGF2/CHST1/CEMIP/B3GNT3/HGF/SLC35D2/CSPG4/B3GNT9/LUM/PDGFRB/B4GALT4/SPOCK3/CHST12/GALNT5/HYAL1	48
GO:0050731	positive regulation of peptidyl-tyrosine phosphorylation	50/2138	177/15641	2.49512e-07	1.24517e-05	9.38437e-06	PTPRC/NOX4/IGF1/CD4/HCLS1/THBS4/CRLF1/ANGPT1/CASS4/CD24/FCGR1A/IL6/IL11/CCK/FGF7/BMP6/HTR2A/OSM/LRP4/GREM1/PTK6/ABL1/ITGB3/TGFB1/ACVR1/PECAM1/DLG4/CD80/KIT/TAL1/CCL5/PRNP/GHR/NCF1/CSF1R/CD74/BANK1/TREM2/HGF/TSLP/NRP1/TGFA/CSPG4/AREG/LILRA5/STAP2/ERBB3/IL6ST/GAS6/ITGA5	50
GO:0032970	regulation of actin filament-based process	86/2138	368/15641	2.57025e-07	1.27161e-05	9.58363e-06	FSCN1/ELN/KANK4/LPAR1/RHOJ/TGFB3/NOX4/FHOD3/LRP1/PDPN/MEF2C/SYNPO2/PLEK/PDGFRA/HCLS1/SFRP1/NTRK3/LMOD1/DIXDC1/EPHA3/JAM3/CCDC88A/FRMD6/SLIT2/SH3PXD2B/FCHSD2/DLC1/NCKAP1L/TEK/BST2/SHANK1/SCIN/LIMK1/GPM6B/ABL1/SPTA1/EVL/S1PR1/SPIRE2/KIRREL1/TGFB1/PLN/ANK2/HCK/ADD2/VILL/F2RL1/CCL21/MYADM/ARHGDIB/SMIM22/CSF1R/GPR65/PKP2/FES/RHOF/NRP1/NOTCH2/RGCC/GMFG/BAIAP2L1/CCL11/ATP2A1/S100A10/FZD10/CD2AP/PDE4B/PR…	86
GO:0001704	formation of primary germ layer	37/2138	115/15641	2.69907e-07	1.31358e-05	9.89996e-06	LEF1/MMP14/MMP9/FOXF1/COL5A1/INHBA/COL5A2/ITGA4/SFRP2/COL7A1/COL8A1/MMP8/WNT5A/COL4A2/TWSG1/FZD7/COL6A1/FGFR1/LAMB1/ITGB3/SNAI1/ITGA8/APELA/COL11A1/ACVR1/CHRD/TAL1/NOG/HMGA2/ITGAV/KLF4/MMP2/BMP7/NR4A3/ITGB4/ITGA5/ITGB5	37
GO:0008360	regulation of cell shape	44/2138	148/15641	2.70086e-07	1.31358e-05	9.89996e-06	FMNL1/LPAR1/RHOJ/PDPN/CCL3/FMNL3/PALM/PALM2AKAP2/PLXNC1/PARVA/PLEKHO1/PLXNA4/SLC9A3R1/EPB41L3/DLC1/PLXND1/S100B/SHROOM3/FERMT2/FGD1/BVES/SPTA1/GNA12/LST1/WASF3/EZR/HCK/KIT/PARVB/CSF1R/MYH14/FGR/FES/RHOF/ATP10A/CCL11/RHOD/ARHGAP15/RHOBTB3/CCL2/MYH10/PTN/DIAPH1/EPB41	44
GO:0050863	regulation of T cell activation	72/2138	292/15641	2.79171e-07	1.34635e-05	1.0147e-05	PTPRC/GLI3/THY1/GLI2/PDCD1LG2/IGF1/CD4/LRRC32/LILRB4/TNFSF4/ZEB1/HLA-DOA/GPNMB/LOXL3/IL7R/CAMK4/TWSG1/HLA-DPA1/AIF1/HLA-DMB/CD24/TESPA1/LGALS1/IL6/CR1/FCGR2B/NCKAP1L/LILRB2/JAK3/SASH3/IGFBP2/HAVCR2/CD86/TNFRSF1B/HLX/ABL1/RUNX1/SPTA1/CD276/LGALS9C/NLRP3/TGFB1/HLA-DPB1/HHLA2/FGL2/CD80/CCL5/EFNB3/PRNP/CCL21/VSIG4/TNFAIP8L2/CD74/SPN/CD83/SOCS5/TNFSF8/VTCN1/CCDC88B/CD2/IL10/GRAP2/DTX1/PIK3R6/LILRB1/HS…	72
GO:0022409	positive regulation of cell-cell adhesion	62/2138	239/15641	2.82944e-07	1.35318e-05	1.01984e-05	KIF26B/PTPRC/GLI3/THY1/GLI2/PDCD1LG2/IGF1/PDPN/CD4/ADAM19/ITGA4/WNT5A/LILRB4/TNFSF4/IL7R/HLA-DPA1/AIF1/HLA-DMB/CD24/TESPA1/LGALS1/IL6/NCKAP1L/LILRB2/JAK3/SASH3/IGFBP2/HAVCR2/CD86/HLX/RUNX1/FGG/HAS2/SPTA1/CD276/NLRP3/TGFB1/HLA-DPB1/PLPP3/HHLA2/CD80/CCL5/EFNB3/CCL21/CD74/CD83/SOCS5/VTCN1/CCDC88B/IL10/GRAP2/CXCL13/PIK3R6/LILRB1/HSPD1/BCL10/CCL2/BMP7/CEACAM6/NR4A3/IL6ST/RUNX3	62
GO:0045778	positive regulation of ossification	30/2138	84/15641	2.86019e-07	1.35658e-05	1.0224e-05	GLI3/TGFB3/IGF1/MEF2C/SFRP2/WNT5A/RUNX2/DDR2/CCN4/TMEM119/IL6/CTHRC1/P2RX7/BMP6/GPM6B/PRKD1/OSR2/TGFB1/FBN2/ACVR1/CEBPD/HGF/IFITM1/OSR1/ZHX3/PDLIM7/BMP2/BMP7/PTN/IL6ST	30
GO:0002237	response to molecule of bacterial origin	76/2138	314/15641	2.92818e-07	1.37744e-05	1.03813e-05	CYP1A1/LOXL1/ABCA1/PDCD1LG2/PLSCR4/F2R/MEF2C/SPARC/SPON2/PTGER2/CCR5/CCL3/C5AR1/DCN/WNT5A/TNFSF4/CSF2RB/CD24/SSC5D/IL6/ALPL/FCGR2B/LILRB2/MGST2/P2RX7/SLC11A1/BMP6/LY96/FOS/HAVCR2/CD86/TNFRSF1B/IRAK3/ABL1/CTSG/VIM/FZD5/PTGIR/TBXA2R/LY86/CLDN1/NLRP3/IL10RA/S100A14/TGFB1/HPGD/CPS1/HCK/CD80/SLPI/KMO/CCL5/SERPINE1/CNR1/EDNRB/TREM2/MRC1/BDKRB1/FMO1/SASH1/ACP5/STAR/CD14/PTGES/IL10/PDE4B/CXCL13/LILRB1/BC…	76
GO:0097529	myeloid leukocyte migration	53/2138	193/15641	2.97856e-07	1.38975e-05	1.0474e-05	ROR2/ITGA9/MMP14/ITGA1/CCL18/SLAMF8/PLA2G7/RARRES2/CCR1/CCL3/C5AR1/THBS4/EMILIN1/FCER1G/AIF1/JAM3/SLIT2/IL1R1/IL6/NCKAP1L/C3AR1/VEGFC/CXADR/VEGFD/THBS1/GREM1/CAMK1D/S100A14/PLCB1/VEGFB/PGF/CMKLR1/PECAM1/KIT/CCL5/CCL21/CSF3R/SERPINE1/CD74/CCL4/EDNRB/CCL8/TREM2/CD99L2/CCL11/CD99/PDGFD/ADGRE2/PDE4B/CXCL13/PREX1/CCL26/CCL2	53
GO:0002683	negative regulation of immune system process	92/2138	403/15641	3.06326e-07	1.40886e-05	1.06181e-05	PTPRC/GLI3/TGFB3/THY1/FOXF1/PDCD1LG2/SLAMF8/APOD/INHBA/CCL3/HTRA1/LRRC32/LILRB4/TNFSF4/HLA-DOA/GPNMB/LOXL3/ANGPT1/EMILIN1/IL7R/FCER1G/SFRP1/TWSG1/FBN1/IL17D/SLIT2/BTK/CR1/FCGR2B/LILRB2/JAK3/TYROBP/BST2/HOXA5/LILRB3/HAVCR2/CD86/C4BPB/THBS1/IRAK3/GREM1/HLX/RUNX1/A2M/C1QC/PADI2/ZFP36L1/LST1/CD84/LGALS9C/MNDA/TGFB1/PLCB1/MAFB/EZR/H4C8/FGL2/CD80/HOXA7/CLDN18/TAL1/GBP1/PRNP/CD300LF/CCL21/LRRC17/IL13RA2…	92
GO:0050804	modulation of chemical synaptic transmission	95/2138	420/15641	3.08734e-07	1.40886e-05	1.06181e-05	ROR2/LAMA2/KCNMB4/LRRC4C/CDH11/F2R/PPFIA2/MEF2C/LZTS1/PRKCB/APBA1/APOE/SORCS2/NFATC4/SERPINE2/GRID1/S1PR2/SNCAIP/SYT11/LILRB2/TYROBP/NCS1/TSHZ3/SLC1A3/NLGN2/S100B/HTR2A/NTNG2/SHANK1/DGKI/ACHE/PXK/ABL1/NTRK1/ADORA2B/OXTR/BACE1/GRIK3/HRH2/NLGN4X/PLAT/PTPRS/CLSTN2/PLCB1/MME/DLG4/KIT/CA2/CDH1/KMO/EFNB3/PRNP/MAP1B/APBA2/BCHE/STX3/TNR/NRXN1/CNR1/SYBU/NLGN4Y/LRRC4/ADGRB1/NETO1/SHISA6/SLC6A1/LRRTM2/STAR/…	95
GO:0030574	collagen catabolic process	20/2138	44/15641	3.1016e-07	1.40886e-05	1.06181e-05	MMP14/MMP11/MMP9/ADAMTS2/CTSB/CTSK/MMP8/MMP16/MRC2/MMP19/ADAMTS3/COL13A1/FAP/COL15A1/MMP13/MMP23B/ADAMTS14/MMP17/MMP3/MMP2	20
GO:0007411	axon guidance	67/2138	266/15641	3.11772e-07	1.40886e-05	1.06181e-05	LAMA2/GLI3/NRP2/GLI2/LRP1/CHL1/DOK5/CHN1/DOK6/WNT5A/SMO/UNC5C/PALLD/LAMA1/PLXNC1/EPHA3/SLIT2/BOC/PLXNA4/ROBO3/NEXN/FEZ1/L1CAM/ROBO1/SHC3/PLXND1/NTNG2/DRAXIN/NTRK1/NTN4/SPTA1/EVL/UNC5B/GAP43/MYOT/SEMA3G/DOK2/EZR/EFNB3/NOG/SLIT3/SEMA4G/DAB1/CSF1R/EPHA10/TNR/MYPN/NRXN1/RNF165/ROBO2/LAMB2/NRP1/EGR2/LGI1/PDLIM7/UNC5A/SEMA5A/EPHB2/SCN1B/NRXN3/MYH10/BMP7/TRIO/SHC1/NR4A3/GDNF/ANOS1	67
GO:0042110	T cell activation	96/2138	426/15641	3.20825e-07	1.43845e-05	1.0841e-05	LEF1/PTPRC/GLI3/THY1/GLI2/PDCD1LG2/IGF1/CD4/LRRC32/LILRB4/TNFSF4/ZEB1/HLA-DOA/GPNMB/LOXL3/IL7R/FCER1G/CAMK4/TWSG1/HLA-DPA1/DOCK2/AIF1/RUNX2/HLA-DMB/CD24/NKX2-3/TESPA1/LGALS1/IL6/CR1/FCGR2B/NCKAP1L/LILRB2/FZD7/JAK3/CXADR/P2RX7/SLC11A1/SASH3/IGFBP2/HAVCR2/CD86/TNFRSF1B/HLX/ABL1/RUNX1/FZD5/SPTA1/ZFP36L1/CD276/LGALS9C/NLRP3/TGFB1/HLA-DPB1/ITGAL/MAFB/HHLA2/FGL2/CD80/KIT/CCL5/EFNB3/F2RL1/PRNP/CCL21/VSI…	96
GO:1902105	regulation of leukocyte differentiation	65/2138	256/15641	3.41802e-07	1.515e-05	1.1418e-05	ROR2/LEF1/PTPRC/MMP14/GLI3/GLI2/SLAMF8/CD4/INHBA/DCSTAMP/CCR1/CCL3/HCLS1/LILRB4/TNFSF4/ZEB1/HLA-DOA/LOXL3/IL7R/SFRP1/CAMK4/FBN1/TESPA1/BTK/CR1/FCGR2B/NCKAP1L/LILRB2/JAK3/TYROBP/LILRB3/SASH3/RASSF2/FOS/CD86/HLX/ABL1/RUNX1/C1QC/ZFP36L1/NLRP3/TGFB1/MAFB/NFAM1/FGL2/CD80/CA2/HOXA7/CLDN18/TAL1/LRRC17/CD74/TREM2/CD83/SOCS5/FES/NOTCH2/CD2/DTX1/PIK3R6/LILRB1/NRARP/RUNX3/GAS6/CEACAM1	65
GO:0048771	tissue remodeling	45/2138	154/15641	3.43178e-07	1.515e-05	1.1418e-05	MMP14/TGFB3/NOX4/BGN/F2R/MEF2C/HAND2/CTSK/DCSTAMP/THBS4/GPNMB/SFRP1/TMEM119/TGM2/IL6/CTHRC1/P2RX7/RASSF2/ACVRL1/GREM1/ITGB3/VDR/S1PR1/TGFB1/P3H4/HOXA3/RSPO3/CA2/CLDN18/CSF1R/ACP5/NOTCH2/CSPG4/WNT16/IGFBP5/EPAS1/HIF1A/GJA1/ELF3/MERTK/MMP2/RAB3D/PTN/IL20RA/CEACAM1	45
GO:0099177	regulation of trans-synaptic signaling	95/2138	421/15641	3.46329e-07	1.51724e-05	1.14349e-05	ROR2/LAMA2/KCNMB4/LRRC4C/CDH11/F2R/PPFIA2/MEF2C/LZTS1/PRKCB/APBA1/APOE/SORCS2/NFATC4/SERPINE2/GRID1/S1PR2/SNCAIP/SYT11/LILRB2/TYROBP/NCS1/TSHZ3/SLC1A3/NLGN2/S100B/HTR2A/NTNG2/SHANK1/DGKI/ACHE/PXK/ABL1/NTRK1/ADORA2B/OXTR/BACE1/GRIK3/HRH2/NLGN4X/PLAT/PTPRS/CLSTN2/PLCB1/MME/DLG4/KIT/CA2/CDH1/KMO/EFNB3/PRNP/MAP1B/APBA2/BCHE/STX3/TNR/NRXN1/CNR1/SYBU/NLGN4Y/LRRC4/ADGRB1/NETO1/SHISA6/SLC6A1/LRRTM2/STAR/…	95
GO:0030203	glycosaminoglycan metabolic process	46/2138	159/15641	3.51107e-07	1.52652e-05	1.15048e-05	GPC3/OMD/ST3GAL4/DSE/BGN/OGN/FMOD/GPC6/EXTL1/ARSB/DCN/VCAN/CHSY1/HS3ST3A1/ANGPT1/CHSY3/CHST14/PRELP/HAS1/DSEL/CHST11/CSGALNACT2/EXTL2/HAS2/ACAN/ST3GAL2/HS3ST2/TGFB1/SDC2/SMPD3/ITIH3/NDST1/FGF2/CHST1/CEMIP/B3GNT3/HGF/SLC35D2/CSPG4/LUM/PDGFRB/B4GALT4/SPOCK3/CHST12/GALNT5/HYAL1	46
GO:0022604	regulation of cell morphogenesis	104/2138	473/15641	3.70611e-07	1.5992e-05	1.20526e-05	HECW1/LRRC4C/FMNL1/LPAR1/RHOJ/THY1/ISLR2/LRP1/PDPN/SPARC/POSTN/CHN1/FBLN1/LZTS1/CCL3/FMNL3/LIMS1/PALM/WNT5A/PALM2AKAP2/NGFR/NTRK3/LIMS2/PLXNC1/TRPV2/CASS4/PARVA/APOE/PLEKHO1/SLIT2/NFATC4/PLXNA4/SLC9A3R1/EPB41L3/DLC1/L1CAM/ROBO1/ZEB2/PLXND1/S100B/SHROOM3/LRP4/LIMK1/FERMT2/FGD1/DRAXIN/BVES/ABL1/FGG/HAS2/SHOX2/SPTA1/GNA12/LST1/PTPRS/SEMA3G/WASF3/SDC2/EZR/DLG4/HCK/NIN/KIT/EFNB3/GBP1/MAP1B/SEMA4G/DAB1…	104
GO:0032835	glomerulus development	24/2138	60/15641	3.96639e-07	1.69874e-05	1.28027e-05	ACTA2/NID1/MEF2C/PDGFRA/ANGPT1/SULF1/CD24/BASP1/TEK/NOTCH3/PECAM1/WT1/HEYL/NOG/CD34/LAMB2/TCF21/OSR1/GPR4/PDGFD/SULF2/ENPEP/PDGFRB/BMP7	24
GO:0071559	response to transforming growth factor beta	61/2138	236/15641	4.03041e-07	1.71337e-05	1.2913e-05	ASPN/TGFB3/NOX4/NREP/ENG/DKK3/FMOD/MEF2C/POSTN/VASN/LTBP4/CILP/HTRA1/LIMS1/LRRC32/WNT5A/COL4A2/ZEB1/EMILIN1/SFRP1/TWSG1/FBN1/HTRA3/ADAMTSL2/LTBP2/MYOCD/LTBP1/FOS/DLX1/ACVRL1/THBS1/FERMT2/CHST11/LDLRAD4/ZFP36L1/MXRA5/ITGA8/CLDN1/SMAD9/TGFB1/FBN2/LOX/ONECUT2/SOX5/HPGD/SKI/ACVR1/DAB2/HTRA4/ZNF703/TGFB1I1/CLDN5/STAR/PDGFD/CDH5/GDF15/CGN/CDKN1C/F11R/RUNX3/ITGB5	61
GO:0048880	sensory system development	82/2138	350/15641	4.35076e-07	1.83596e-05	1.38369e-05	CYP1A1/NKD1/COL8A2/MFAP2/GLI3/STRA6/RHOJ/THY1/EFEMP1/SERPINF1/COL5A1/INHBA/COL5A2/FOXF2/MYOM1/COL8A1/PDGFRA/TSKU/GDF11/WNT5A/COL4A1/ZEB1/TENM3/TUB/NTRK3/TWSG1/FBN1/LAMA1/C1QA/SH3PXD2B/ATP8A2/TWIST1/NES/BMP6/ZEB2/ACHE/DLX1/ACVRL1/SLC17A7/LCTL/VIM/FZD5/IRX5/OSR2/TGFB1/FBN2/SKI/WT1/TBX2/SLC44A4/SDK2/ABCB5/GRHL2/LAMB2/MAF/CC2D2A/CDON/NRP1/DLL1/WNT16/SALL2/TSPAN12/CRYAB/FZD4/HIF1A/RORB/KLF4/MAB21L2/CD…	82
GO:0007611	learning or memory	62/2138	242/15641	4.5301e-07	1.89768e-05	1.43021e-05	STRA6/SERPINF1/MEF2C/CAMK4/APOE/NFATC4/LILRB2/CCK/SHC3/S100B/HTR2A/SHANK1/FOS/DGKI/CNTNAP2/SLC17A7/NTRK1/OXTR/HRH2/NLGN4X/ITGA8/KCNAB1/NRXN2/PLCB1/ADCY3/MME/DLG4/PTPRZ1/KIT/PRNP/BCHE/TNR/NRXN1/CNR1/GM2A/ADGRF1/NLGN4Y/ZNF385A/NETO1/CLDN5/SLC6A1/OPRL1/EGR2/CCL11/SLC6A4/BRINP1/SYT4/HIF1A/LDLR/SLC12A5/EPHB2/SYNGAP1/PRKAR2B/VIP/NRXN3/MAP1A/JPH4/SNAP25/PTN/GPR88/BRSK1/ITGA5	62
GO:0150063	visual system development	81/2138	345/15641	4.65827e-07	1.93723e-05	1.46002e-05	CYP1A1/NKD1/COL8A2/MFAP2/GLI3/STRA6/RHOJ/THY1/EFEMP1/SERPINF1/COL5A1/INHBA/COL5A2/FOXF2/MYOM1/COL8A1/PDGFRA/TSKU/GDF11/WNT5A/COL4A1/ZEB1/TENM3/TUB/NTRK3/TWSG1/FBN1/LAMA1/C1QA/SH3PXD2B/ATP8A2/TWIST1/NES/BMP6/ZEB2/ACHE/DLX1/ACVRL1/SLC17A7/LCTL/VIM/FZD5/IRX5/OSR2/TGFB1/FBN2/SKI/WT1/TBX2/SDK2/ABCB5/GRHL2/LAMB2/MAF/CC2D2A/CDON/NRP1/DLL1/WNT16/SALL2/TSPAN12/CRYAB/FZD4/HIF1A/RORB/KLF4/MAB21L2/CDKN1C/EPH…	81
GO:0001654	eye development	80/2138	341/15641	5.65773e-07	2.33595e-05	1.76052e-05	CYP1A1/NKD1/COL8A2/MFAP2/GLI3/STRA6/RHOJ/THY1/EFEMP1/SERPINF1/COL5A1/INHBA/COL5A2/FOXF2/MYOM1/COL8A1/PDGFRA/TSKU/GDF11/WNT5A/COL4A1/ZEB1/TENM3/TUB/NTRK3/TWSG1/FBN1/LAMA1/SH3PXD2B/ATP8A2/TWIST1/NES/BMP6/ZEB2/ACHE/DLX1/ACVRL1/SLC17A7/LCTL/VIM/FZD5/IRX5/OSR2/TGFB1/FBN2/SKI/WT1/TBX2/SDK2/ABCB5/GRHL2/LAMB2/MAF/CC2D2A/CDON/NRP1/DLL1/WNT16/SALL2/TSPAN12/CRYAB/FZD4/HIF1A/RORB/KLF4/MAB21L2/CDKN1C/EPHB2/GJ…	80
GO:0022617	extracellular matrix disassembly	28/2138	78/15641	6.26347e-07	2.55883e-05	1.92849e-05	FSCN1/MMP14/MMP11/MMP9/LRP1/PDPN/CTSK/MMP8/HTRA1/MMP16/TPSAB1/MMP19/DDR2/SH3PXD2B/IL6/BMP1/FAP/ADAMTS4/CTSG/TIMP2/A2M/TGFB1/MMP13/SCUBE3/MMP3/MMP2/ADAMTS5/LCP1	28
GO:0002521	leukocyte differentiation	104/2138	478/15641	6.28672e-07	2.55883e-05	1.92849e-05	ROR2/LEF1/SH3PXD2A/PTPRC/MMP14/GPC3/GLI3/MMP9/GLI2/SLAMF8/CD4/MEF2C/INHBA/ITGA4/IKZF1/DCSTAMP/CCR1/CCL3/HCLS1/LILRB4/TNFSF4/ZEB1/HLA-DOA/LOXL3/OSCAR/IL7R/FCER1G/SFRP1/CAMK4/FBN1/DOCK2/RUNX2/NKX2-3/TESPA1/LGALS1/CCN4/BTK/IL6/TPD52/IL11/CR1/FCGR2B/NCKAP1L/LILRB2/FZD7/JAK3/SPI1/DOCK10/TYROBP/LILRB3/SASH3/RASSF2/FOS/DOCK11/CD86/HLX/TSPAN2/BATF3/ABL1/RUNX1/NTRK1/FZD5/C1QC/ZFP36L1/NLRP3/HNF1A/TGFB1/GAB…	104
GO:0022408	negative regulation of cell-cell adhesion	47/2138	167/15641	6.36685e-07	2.57319e-05	1.93932e-05	GLI3/PDCD1LG2/LRRC32/TNFSF4/GPNMB/LOXL3/TWSG1/SERPINE2/FCGR2B/LILRB2/JAK3/EPCAM/BMP6/HAVCR2/CD86/HLX/ABL1/RUNX1/PRKG1/FGG/LGALS9C/TGFB1/FGL2/CD80/CDH1/PRNP/CCL21/VSIG4/TNFAIP8L2/MYADM/TNR/SH2B3/CD74/SPN/SPINT2/SOCS5/ZNF703/VTCN1/RGCC/IL10/DTX1/BMP2/LILRB1/KLF4/NRARP/RUNX3/CEACAM1	47
GO:0060536	cartilage morphogenesis	15/2138	28/15641	6.6762e-07	2.67935e-05	2.01932e-05	MEF2C/HAND2/COL7A1/SNAI2/COL14A1/HOXA5/COL6A1/MSX1/MATN3/SNAI1/SCARA3/COL6A3/COL21A1/STC1/VWA2	15
GO:0050730	regulation of peptidyl-tyrosine phosphorylation	61/2138	240/15641	7.48985e-07	2.98502e-05	2.24969e-05	PTPRC/THY1/NOX4/IGF1/CD4/SFRP2/HCLS1/THBS4/CRLF1/ANGPT1/SFRP1/CASS4/CD24/FCGR1A/IL6/IL11/CCK/FGF7/BMP6/HTR2A/OSM/LRP4/GREM1/PTK6/ABL1/ITGB3/TGFB1/SH3BP5/ACVR1/PECAM1/DLG4/CD80/KIT/TAL1/CCL5/PRNP/GHR/NCF1/CSF1R/SH2B3/CD74/BANK1/TREM2/HGF/SOCS5/TMEM102/TSLP/NRP1/TGFA/CSPG4/AREG/PDGFD/GPRC5A/SAMSN1/LILRA5/STAP2/ERBB3/SHC1/IL6ST/GAS6/ITGA5	61
GO:0072012	glomerulus vasculature development	14/2138	25/15641	7.71941e-07	3.05529e-05	2.30265e-05	ACTA2/PDGFRA/ANGPT1/TEK/NOTCH3/PECAM1/WT1/CD34/TCF21/OSR1/GPR4/PDGFD/PDGFRB/BMP7	14
GO:0071560	cellular response to transforming growth factor beta stimulus	59/2138	230/15641	8.15128e-07	3.20412e-05	2.41482e-05	ASPN/TGFB3/NOX4/NREP/ENG/DKK3/FMOD/MEF2C/POSTN/VASN/LTBP4/CILP/HTRA1/LIMS1/LRRC32/WNT5A/COL4A2/ZEB1/EMILIN1/SFRP1/TWSG1/FBN1/HTRA3/ADAMTSL2/LTBP2/MYOCD/LTBP1/FOS/DLX1/ACVRL1/THBS1/FERMT2/CHST11/LDLRAD4/ZFP36L1/ITGA8/CLDN1/SMAD9/TGFB1/FBN2/LOX/ONECUT2/SOX5/HPGD/SKI/ACVR1/DAB2/HTRA4/ZNF703/TGFB1I1/CLDN5/STAR/PDGFD/CDH5/GDF15/CGN/CDKN1C/F11R/ITGB5	59
GO:0003007	heart morphogenesis	61/2138	241/15641	8.71391e-07	3.40198e-05	2.56394e-05	ELN/NRP2/ALPK2/FOXF1/FZD2/ENG/COL5A1/MEF2C/HAND2/SFRP2/MYOM1/SNAI2/WNT5A/SMO/TBX3/FAT4/PARVA/HEG1/SLIT2/ZFPM2/DLC1/HTR2B/FZD1/TEK/ROBO1/TWIST1/PLXND1/DCHS1/MICAL2/ACVRL1/PKD2/MSX1/HAS2/SHOX2/SNAI1/S1PR1/TMEM100/TGFB1/COL11A1/ACVR1/HEYL/TBX2/MYL3/NOG/SLIT3/AXIN2/ADGRG6/PKP2/ROBO2/GRHL2/CLDN5/NRP1/NOTCH2/DLL1/ACTC1/WNT16/BMP2/HIF1A/GJA1/BMP7/TEAD2	61
GO:0030509	BMP signaling pathway	42/2138	144/15641	8.81538e-07	3.41834e-05	2.57627e-05	ROR2/LEF1/SFRP4/GPC3/COMP/GDF6/FSTL1/ENG/SFRP2/HTRA1/WNT5A/ZNF423/SFRP1/TWSG1/SULF1/FBN1/RUNX2/HTRA3/BMP8A/GREM2/FZD1/BMP6/DLX1/ACVRL1/GREM1/ABL1/MSX1/SMAD9/TMEM100/SKI/ACVR1/SMPD3/CHRD/NOG/RNF165/CDH5/GDF15/RGMB/BMP2/BMP7/ZFYVE16/TOB1	42
GO:0001819	positive regulation of cytokine production	94/2138	424/15641	9.1713e-07	3.53249e-05	2.6623e-05	PTPRC/LRP1/F2R/CD4/SPON2/SPHK1/POSTN/MMP8/CCL3/C5AR1/WNT5A/TNFSF4/FCER1G/HLA-DPA1/SULF1/AIF1/IL17D/HEG1/NFATC4/IL1R1/IL6/CYBB/LILRB2/HTR2B/C3AR1/TYROBP/P2RX7/TWIST1/SLC11A1/LY96/SASH3/GBP5/OSM/HAVCR2/CD86/THBS1/ABL1/RUNX1/ADORA2B/FZD5/CD276/LGALS9C/NLRP3/MNDA/TGFB1/HLA-DPB1/PLCB1/TLR8/HHLA2/NFAM1/CD80/F2RL1/SERPINE1/CSF1R/CLEC7A/CD34/CD74/FGR/BIRC3/SPN/TREM2/HGF/CD83/TSLP/VTCN1/RGCC/CD14/CCDC88B/…	94
GO:0007272	ensheathment of neurons	39/2138	130/15641	9.8175e-07	3.7313e-05	2.81214e-05	LPAR1/PLP1/SOX10/PMP22/MARVELD1/NTRK3/JAM3/FAM126A/ASPA/EPB41L3/MAL2/S100B/PRX/TNFRSF1B/FA2H/TSPAN2/BCAS1/DHH/ITGAX/UGT8/TGFB1/WASF3/SKI/ANK2/PTPRZ1/MYRF/ADGRG6/CNTNAP1/SLC25A12/HGF/CMTM8/EGR2/ADAM22/MYO5A/TENM4/QKI/CST7/PSAP/PTN	39
GO:0008366	axon ensheathment	39/2138	130/15641	9.8175e-07	3.7313e-05	2.81214e-05	LPAR1/PLP1/SOX10/PMP22/MARVELD1/NTRK3/JAM3/FAM126A/ASPA/EPB41L3/MAL2/S100B/PRX/TNFRSF1B/FA2H/TSPAN2/BCAS1/DHH/ITGAX/UGT8/TGFB1/WASF3/SKI/ANK2/PTPRZ1/MYRF/ADGRG6/CNTNAP1/SLC25A12/HGF/CMTM8/EGR2/ADAM22/MYO5A/TENM4/QKI/CST7/PSAP/PTN	39
GO:0002064	epithelial cell development	53/2138	200/15641	1.00096e-06	3.77927e-05	2.84829e-05	ACTA2/ENG/WNT5A/SMO/PALLD/FRMD6/HEG1/SLC9A3R1/S1PR2/NKX3-2/BMP6/HOXA5/SHROOM3/FGFR1/S1PR3/NTRK1/VIM/HRH2/CLDN1/PTPRS/ONECUT2/KLF5/EZR/PECAM1/VSIG1/POF1B/MARVELD2/F2RL1/MYADM/RAB25/SPINT2/GRHL2/LAMB2/SFN/PPP1R16B/CLDN5/ROS1/SPDEF/GPR4/DLL1/CDH5/KDF1/HIF1A/TFCP2L1/COL18A1/STC1/GJA1/AR/PSAP/F11R/PGR/MYO7A/RILPL1	53
GO:0051250	negative regulation of lymphocyte activation	40/2138	135/15641	1.02124e-06	3.83066e-05	2.88702e-05	GLI3/PDCD1LG2/INHBA/LRRC32/TNFSF4/GPNMB/LOXL3/SFRP1/TWSG1/BTK/FCGR2B/LILRB2/JAK3/TYROBP/HAVCR2/CD86/HLX/RUNX1/LST1/LGALS9C/MNDA/TGFB1/FGL2/CD80/PRNP/VSIG4/TNFAIP8L2/CD74/SPN/BANK1/SOCS5/VTCN1/IL10/DTX1/LILRB1/SAMSN1/NRARP/MERTK/RUNX3/CEACAM1	40
GO:0010463	mesenchymal cell proliferation	19/2138	43/15641	1.04876e-06	3.90835e-05	2.94557e-05	GPC3/FOXF1/HAND2/WNT5A/ZEB1/SMO/FAT4/PRRX1/FGF7/DCHS1/FGFR1/MSX1/SHOX2/CHRD/OSR1/STAT1/BMP2/BMP7/PTN	19
GO:0050918	positive chemotaxis	24/2138	63/15641	1.13953e-06	4.19335e-05	3.16037e-05	IL16/LRP1/CCL3/WNT5A/GPNMB/ANGPT1/NTRK3/ROBO3/VEGFC/FGF7/VEGFD/S1PR1/VEGFB/PGF/CCL5/F2RL1/FGF2/HGF/NRP1/CDH13/SEMA5A/F3/COLEC10/GDNF	24
GO:0008038	neuron recognition	20/2138	47/15641	1.13985e-06	4.19335e-05	3.16037e-05	NTM/PALLD/EPHA3/NCAM2/ROBO3/TNN/NEXN/ROBO1/NDN/CNTNAP2/GAP43/EFNB3/MYPN/CNR1/ROBO2/NRP1/OPCML/SEMA5A/EPHB2/PCDH12	20
GO:0007204	positive regulation of cytosolic calcium ion concentration	71/2138	297/15641	1.16458e-06	4.23071e-05	3.18852e-05	PTPRC/LPAR1/FPR3/THY1/LRP1/F2R/CD4/CD52/PTGER2/CCR5/PDGFRA/CCR1/CCL3/C5AR1/ACKR3/F2RL2/EDNRA/CD24/JPH2/TGM2/HTR2B/C3AR1/P2RX7/GIPR/HTR2A/S1PR3/PKD2/ADCYAP1R1/ABL1/CLIC2/PTGIR/OXTR/TBXA2R/S1PR1/TGFB1/PLN/PLCB1/TRPA1/CMKLR1/ANK2/DLG4/F2RL1/PRNP/TRPC1/CCL21/FGF2/GPR65/CNR1/CEMIP/EDNRB/TRPC3/BDKRB1/PTGDR/CACNA2D1/GPR4/AGTR1/OPRL1/CCRL2/PLCH1/ITPR1/MYO5A/ITGAV/RASA3/CXCL13/ADCYAP1/GPR35/TRPM4/GJA1/JPH…	71
GO:0007043	cell-cell junction assembly	38/2138	126/15641	1.16475e-06	4.23071e-05	3.18852e-05	FSCN1/CDH11/SNAI2/GJD3/HEG1/PARD6G/EPB41L3/CDH19/RUNX1/FZD5/PARD6B/SNAI1/CLDN1/UGT8/OCLN/PKP1/ANK2/PECAM1/POF1B/MARVELD2/CDH1/GJC1/CNTNAP1/CRB3/PKP2/TLN1/GRHL2/ZNF703/MARVELD3/CLDN5/CDH13/LSR/PKP3/CDH5/PATJ/GJA1/F11R/JUP	38
GO:0099068	postsynapse assembly	15/2138	29/15641	1.20808e-06	4.3605e-05	3.28634e-05	WNT5A/NTRK3/NLGN2/NTNG2/SHANK1/LRP4/NLGN4X/GAP43/NRXN2/PTPRS/LRFN1/NRXN1/NLGN4Y/LRRTM2/EPHB2	15
GO:1903037	regulation of leukocyte cell-cell adhesion	68/2138	281/15641	1.22564e-06	4.39194e-05	3.31003e-05	PTPRC/GLI3/THY1/GLI2/PDCD1LG2/IGF1/CD4/ITGA4/LRRC32/LILRB4/TNFSF4/GPNMB/LOXL3/IL7R/TWSG1/HLA-DPA1/AIF1/HLA-DMB/CD24/TESPA1/LGALS1/IL6/FCGR2B/NCKAP1L/LILRB2/JAK3/SASH3/IGFBP2/HAVCR2/CD86/HLX/RUNX1/HAS2/SPTA1/CD276/LGALS9C/NLRP3/TGFB1/HLA-DPB1/HHLA2/FGL2/CD80/CCL5/EFNB3/PRNP/CCL21/VSIG4/TNFAIP8L2/CD74/SPN/CD83/SOCS5/VTCN1/CCDC88B/IL10/GRAP2/DTX1/PIK3R6/LILRB1/KLF4/HSPD1/BCL10/NRARP/CCL2/NR4A3/IL6ST…	68
GO:2000249	regulation of actin cytoskeleton reorganization	17/2138	36/15641	1.2321e-06	4.39194e-05	3.31003e-05	PDGFRA/HCLS1/NTRK3/TEK/ABL1/TGFB1/HCK/ARHGDIB/CSF1R/FES/NRP1/NOTCH2/GMFG/BAIAP2L1/CD2AP/RHOD/F11R	17
GO:0070374	positive regulation of ERK1 and ERK2 cascade	51/2138	191/15641	1.24581e-06	4.41341e-05	3.32622e-05	PTPRC/NOX4/CCL18/LRP1/F2R/CD4/HAND2/PDGFRA/CCR1/CCL3/C5AR1/GPNMB/ACKR3/ANGPT1/APOE/HTR2B/TEK/HTR2A/HAVCR2/ABL1/NTRK1/FGG/TGFB1/APELA/GLIPR2/MAP3K12/KIT/CCL5/F2RL1/PLA2G5/CCL21/CSF1R/FGF2/CD74/CCL4/CCL8/TREM2/CHI3L1/NRP1/NOTCH2/CCL11/PDGFD/SCIMP/BMP2/ADCYAP1/CCL26/PDGFRB/CCL2/GPR183/SHC1/GAS6	51
GO:0060562	epithelial tube morphogenesis	73/2138	309/15641	1.32711e-06	4.67258e-05	3.52155e-05	KIF26B/LEF1/PTK7/MMP14/GPC3/GLI3/GLI2/FOXF1/FZD2/ENG/MEF2C/HAND2/SFRP2/WNT5A/COL4A1/ADAMTS12/SMO/FGF1/SFRP1/TBX3/EDNRA/LAMA1/FAT4/SLIT2/NFATC4/CTHRC1/DLC1/FZD1/TWIST1/ZEB2/HOXA5/PLXND1/SHROOM3/DCHS1/MICAL2/ACVRL1/PKD2/ABL1/VDR/ITGAX/TGFB1/PGF/SKI/ACVR1/WT1/TBX2/NOG/STARD13/ESRP2/CSF1R/FGF2/SPINT2/GRHL2/TNC/CC2D2A/NRP1/TCF21/OSR1/DLL1/DVL3/CCL11/AREG/BMP2/HIF1A/BCL10/GJA1/AR/NRARP/BMP7/PGR/TEAD2/G…	73
GO:0072676	lymphocyte migration	32/2138	99/15641	1.51268e-06	5.29347e-05	3.98948e-05	CCL18/APOD/ITGA4/CCL3/WNT5A/AIF1/MYO1G/CXCL14/CH25H/PADI2/GCSAML/S1PR1/SPNS2/CCL5/CYP7B1/CCL21/ITGB7/SPN/CCL4/CCL8/CD99L2/TMEM102/CCL11/CD99/IL27RA/CXCL13/CCL26/CCL2/GPR183/GAS6/AIRE/STK39	32
GO:0060840	artery development	30/2138	90/15641	1.54668e-06	5.37962e-05	4.05441e-05	LOXL1/GLI3/STRA6/COMP/FOXF1/LRP1/ENG/HAND2/MYLK/APOE/PRRX1/MYOCD/ADAMTS6/LTBP1/ROBO1/PLXND1/ACVRL1/PKD2/NOTCH3/LOX/AKT3/HPGD/HOXA1/TBX2/NOG/ROBO2/NRP1/LDLR/PDGFRB/MYH10	30
GO:0048754	branching morphogenesis of an epithelial tube	42/2138	147/15641	1.6038e-06	5.53799e-05	4.17377e-05	LEF1/MMP14/GPC3/GLI3/GLI2/FOXF1/ENG/SFRP2/WNT5A/COL4A1/SMO/FGF1/TBX3/EDNRA/LAMA1/FAT4/SLIT2/NFATC4/HOXA5/PLXND1/DCHS1/PKD2/ABL1/VDR/TGFB1/PGF/ACVR1/WT1/NOG/ESRP2/FGF2/TNC/NRP1/TCF21/CCL11/AREG/BMP2/AR/NRARP/BMP7/PGR/GDNF	42
GO:0010594	regulation of endothelial cell migration	46/2138	167/15641	1.61151e-06	5.53799e-05	4.17377e-05	NRP2/SMOC2/RHOJ/SERPINF1/SRPX2/MEF2C/SPARC/DCN/WNT5A/ANGPT1/FGF1/ADGRA2/APOE/SLIT2/VASH1/TEK/VEGFC/ACVRL1/THBS1/FGFR1/ABL1/ANXA3/TBXA2R/ITGB3/PRKD1/AMOTL1/TGFB1/PLPP3/AKT3/STARD13/FGF2/ADGRB1/MEOX2/SASH1/NRP1/PRCP/RGCC/CCBE1/CXCL13/HIF1A/SEMA5A/KLF4/STC1/PTN/JUP/CEACAM1	46
GO:0070661	leukocyte proliferation	65/2138	267/15641	1.67799e-06	5.73214e-05	4.32009e-05	LEF1/PTPRC/PDCD1LG2/IGF1/CD4/MEF2C/LRRC32/TNFSF4/GPNMB/IL7R/TWSG1/HLA-DPA1/DOCK2/AIF1/HLA-DMB/CD24/BTK/IL6/FCGR2B/NCKAP1L/LILRB2/JAK3/TYROBP/P2RX7/SLC11A1/BST2/SASH3/IGFBP2/HAVCR2/CD86/TNFRSF1B/GREM1/ABL1/NPR3/SPTA1/LST1/CD276/LGALS9C/MNDA/TGFB1/HLA-DPB1/HHLA2/CD80/KIT/CCL5/F2RL1/PRNP/VSIG4/CSF1R/CD74/SPN/CCL8/TREM2/TNFSF8/VTCN1/CCDC88B/IL10/LILRB1/HSPD1/GJA1/GPR183/IL6ST/TICAM1/IMPDH1/TNFRSF4	65
GO:0042476	odontogenesis	37/2138	123/15641	1.71665e-06	5.8151e-05	4.38262e-05	LEF1/ASPN/GLI3/TGFB3/GLI2/INHBA/HAND2/PDGFRA/HTRA1/ID3/SMO/RUNX2/NKX2-3/ALPL/TWIST1/LRP4/DLX1/LAMB1/MSX1/OSR2/TGFB1/SMPD3/CA2/AXIN2/CSF3R/SERPINE1/CD34/FAM20A/GNAO1/TNC/OSR1/MYO5A/BMP2/ADAMTS5/BMP7/AQP5/ITGB4	37
GO:0043010	camera-type eye development	71/2138	300/15641	1.72254e-06	5.8151e-05	4.38262e-05	CYP1A1/COL8A2/GLI3/STRA6/RHOJ/THY1/EFEMP1/SERPINF1/INHBA/FOXF2/MYOM1/COL8A1/PDGFRA/TSKU/GDF11/WNT5A/COL4A1/ZEB1/TENM3/TUB/NTRK3/TWSG1/FBN1/LAMA1/ATP8A2/TWIST1/NES/ZEB2/ACHE/DLX1/ACVRL1/SLC17A7/LCTL/VIM/FZD5/IRX5/OSR2/TGFB1/FBN2/SKI/WT1/TBX2/SDK2/GRHL2/LAMB2/MAF/CC2D2A/CDON/NRP1/DLL1/WNT16/TSPAN12/CRYAB/FZD4/HIF1A/RORB/KLF4/MAB21L2/CDKN1C/EPHB2/GJA1/PDGFRB/MAB21L1/MERTK/MYH10/BMP7/PTN/AQP5/CDK4/LA…	71
GO:0060541	respiratory system development	51/2138	193/15641	1.74212e-06	5.8468e-05	4.40651e-05	LEF1/GLI1/PTK7/CRISPLD2/MMP14/GPC3/GLI3/STRA6/TGFB3/GLI2/FOXF1/PDPN/SPARC/ADAMTS2/PDGFRA/WNT5A/LOXL3/FGF1/LAMA1/HEG1/ADAMTSL2/ZFPM2/BASP1/MYOCD/AGR2/FGF7/HOXA5/MSC/RCN3/TNS3/FGFR1/HSD11B1/KCNAB1/LOX/SKI/MME/WT1/SMPD3/NOG/ESRP2/CHI3L1/GRHL2/TNC/TCF21/SPDEF/CCBE1/IGFBP5/EPAS1/PDGFRB/PTN/PGR	51
GO:0042552	myelination	38/2138	128/15641	1.78845e-06	5.96739e-05	4.49739e-05	LPAR1/PLP1/SOX10/PMP22/MARVELD1/NTRK3/JAM3/FAM126A/ASPA/EPB41L3/MAL2/S100B/TNFRSF1B/FA2H/TSPAN2/BCAS1/DHH/ITGAX/UGT8/TGFB1/WASF3/SKI/ANK2/PTPRZ1/MYRF/ADGRG6/CNTNAP1/SLC25A12/HGF/CMTM8/EGR2/ADAM22/MYO5A/TENM4/QKI/CST7/PSAP/PTN	38
GO:0010959	regulation of metal ion transport	82/2138	362/15641	1.85099e-06	6.14035e-05	4.62775e-05	HECW1/THY1/IL16/F2R/CD4/CRACR2B/CCR1/CCL3/MYLK/HSPA2/EHD3/TRPV2/REM1/JPH2/GEM/FHL1/SLC9A3R1/SERPINE2/LILRB2/P2RX7/HTR2A/PKD2/ADCYAP1R1/ABL1/CLIC2/KCNMB1/CD84/KCNS2/KCNAB1/TGFB1/PLN/KCNE4/ANK2/FXYD6/TSPAN13/NKAIN2/CCL5/PRNP/TRPC1/KCNIP3/CD33/SCN2B/CEMIP/CCL4/KCNAB2/TREM2/GNAO1/TRPC3/PKP2/GPD1L/BDKRB1/NETO1/ATP1B3/OSR1/CACNA2D1/OPRL1/KCNC1/ATP2A1/MYO5A/CAMK2A/PDE4B/ADCYAP1/LILRB1/GPR35/KCNJ2/PRSS8/…	82
GO:0006936	muscle contraction	77/2138	334/15641	1.87564e-06	6.18637e-05	4.66243e-05	ACTA2/TPM2/SSPN/COMP/ANXA6/ITGA1/CALD1/CNN1/F2R/SPHK1/MYOM1/MYLK/MYH11/HSPB6/MYL9/SULF1/LMOD1/EDNRA/EHD3/ACTG2/HTR7/MYOCD/SCN7A/HTR2B/RCSD1/DOCK4/ATP8A2/SGCD/HTR2A/CALCRL/MAP2K6/PRKG1/CLIC2/SGCA/VIM/ADORA2B/OXTR/KCNJ8/TBXA2R/KCNJ5/MYOT/PLN/VEGFB/SORBS1/KCNE4/ANK2/GRIP2/MYL3/KIT/GJC1/SCN2B/MYH14/EDNRB/GNAO1/CACNA1G/PKP2/TLN1/GPD1L/CACNA2D1/ACTC1/ATP2A1/CACNA1H/SULF2/PDE4B/CRYAB/DES/KCNJ2/TRPM4/STC…	77
GO:0032496	response to lipopolysaccharide	71/2138	302/15641	2.22472e-06	7.2958e-05	5.49856e-05	CYP1A1/LOXL1/ABCA1/PDCD1LG2/PLSCR4/F2R/MEF2C/SPARC/SPON2/PTGER2/CCR5/CCL3/C5AR1/DCN/WNT5A/TNFSF4/CSF2RB/IL6/ALPL/LILRB2/MGST2/P2RX7/SLC11A1/BMP6/LY96/FOS/HAVCR2/CD86/TNFRSF1B/IRAK3/ABL1/CTSG/VIM/PTGIR/TBXA2R/LY86/CLDN1/NLRP3/IL10RA/S100A14/TGFB1/HPGD/CPS1/HCK/CD80/SLPI/KMO/CCL5/SERPINE1/CNR1/EDNRB/TREM2/MRC1/BDKRB1/FMO1/SASH1/ACP5/STAR/CD14/PTGES/IL10/PDE4B/CXCL13/LILRB1/BCL10/ZFP36/GJA1/LILRA2/C…	71
GO:0045668	negative regulation of osteoblast differentiation	18/2138	41/15641	2.25902e-06	7.36622e-05	5.55163e-05	HAND2/ID3/SFRP1/TWSG1/TNN/TWIST1/TWIST2/GREM1/SKI/CHRD/NOG/AXIN2/AREG/IGFBP5/RANBP3L/RORB/TRPM4/TOB1	18
GO:0048660	regulation of smooth muscle cell proliferation	40/2138	139/15641	2.31139e-06	7.4944e-05	5.64824e-05	ELN/TGFB3/MMP9/OGN/IGF1/APOD/CNN1/MEF2C/PDE1A/AIF1/CCN4/TGM2/IL6/MYOCD/THBS1/CALCRL/ANG/PRKG1/NPR3/PTGIR/S1PR1/NOTCH3/HPGD/APLN/SMPD3/SOD2/CCL5/FGF2/CDH13/AKR1B1/IL10/PDGFD/IGFBP5/STAT1/KLF4/VIPR2/PDGFRB/VIP/MMP2/NR4A3	40
GO:0070371	ERK1 and ERK2 cascade	68/2138	286/15641	2.38492e-06	7.68937e-05	5.79518e-05	PTPRC/NOX4/CCL18/IGF1/LRP1/F2R/CD4/TIMP3/HAND2/FBLN1/PDGFRA/CCR1/CCL3/C5AR1/GPNMB/ACKR3/ANGPT1/EMILIN1/APOE/SLC9A3R1/HTR2B/TEK/HTR2A/HAVCR2/ABL1/NTRK1/FGG/OXTR/ZFP36L1/DUSP4/TGFB1/APELA/GLIPR2/EZR/MAP3K12/KIT/CCL5/GBP1/F2RL1/PLA2G5/CCL21/CSF1R/FGF2/CD74/CCL4/CCL8/TREM2/CHI3L1/NRP1/ROS1/NOTCH2/CCL11/PDGFD/SCIMP/ITGAV/BMP2/ADCYAP1/KLF4/CCL26/EPHB2/PDGFRB/CCL2/GPR183/SHC1/PTPRR/GAS6/DUSP26/CEACAM1	68
GO:0010721	negative regulation of cell development	74/2138	320/15641	2.62402e-06	8.34359e-05	6.28824e-05	RFLNB/GLI3/LPAR1/SPOCK1/THY1/IGF1/LRP1/SOX10/DPYSL3/FRZB/POSTN/PMP22/FBLN1/ID3/GDF11/WNT5A/NGFR/NTRK3/FBN1/DIXDC1/APOE/SLIT2/LGALS1/NFATC4/IL6/TNN/LRP4/NPR2/DLX1/S1PR3/DRAXIN/DENND5A/GPR173/VIM/DAAM2/NOTCH3/PTPRS/TGFB1/SEMA3G/SKI/CLDN18/EFNB3/GBP1/RTN4RL2/NOG/SEMA4G/DAB1/TNR/ZNF536/EDNRB/ASAP1/NRP1/DLL1/CCL11/SLC6A4/BRINP1/MAP4K4/DTX1/SYT4/ADCYAP1/LILRB1/SEMA5A/LDLR/EPHB2/RFLNA/RGS4/STMN2/SYNGAP1…	74
GO:0002576	platelet degranulation	37/2138	125/15641	2.63012e-06	8.34359e-05	6.28824e-05	ISLR/TGFB3/F13A1/IGF1/SPARC/TIMP3/PLEK/RARRES2/FCER1G/SRGN/VEGFC/LHFPL2/VEGFD/THBS1/FGG/ITGB3/A2M/TGFB1/VEGFB/RAB27B/PECAM1/VWF/ITIH3/SERPINE1/PCDH7/HGF/TLN1/CFD/TMX3/ACTN1/STXBP2/FERMT3/MAGED2/CTSW/PSAP/GAS6/SYTL4	37
GO:0006909	phagocytosis	62/2138	254/15641	2.63145e-06	8.34359e-05	6.28824e-05	PTPRC/ABCA1/RAB31/LRP1/SPON2/SPHK1/WIPF1/PLPP4/MSR1/FCER1G/TUB/DOCK2/AIF1/FCGR1A/MYO1G/SRPX/IL2RB/XKR6/TGM2/NCF4/FCGR2B/NCKAP1L/SYT11/TYROBP/P2RX7/SLC11A1/CD302/BIN2/LIMK1/C4BPB/THBS1/MFGE8/ABL1/FCGR2A/ARHGAP25/ANXA3/ITGB3/FCGR3A/CAMK1D/TGFB1/ITGAL/PECAM1/HCK/F2RL1/CD300LF/CLEC7A/XKR9/FGR/TREM2/ADGRB1/CD14/ITGAV/LDLR/RAB39A/MERTK/CCL2/DOCK1/ICAM5/CD93/GAS6/MYO7A/ELMO3	62
GO:0051047	positive regulation of secretion	88/2138	400/15641	2.83081e-06	8.92637e-05	6.72746e-05	TGFB3/IGF1/LRP1/F2R/INHBA/POSTN/MYOM1/MMP8/CCL3/WNT5A/TNFSF4/RASL10B/FCER1G/AIF1/IL6/CCK/HTR2B/VEGFC/P2RX7/NCS1/TWIST1/GIPR/NLGN2/BMP6/OSM/HAVCR2/SCIN/ACHE/FGFR1/ANG/MAP2K6/ABL1/VAMP8/ADORA2B/FZD5/FGG/OXTR/LGALS9C/NLRP3/TGFB1/TLR8/APLN/RAB27B/EZR/SMPD3/KMO/F2RL1/CD33/CSF1R/CD34/CNR1/FGR/VSNL1/EDNRB/TREM2/SYBU/CACNA1G/TSLP/VTCN1/SLC6A1/RGCC/SYT1/OPRL1/CD14/CD2/IL10/SLC6A4/CACNA1H/SYT4/CD2AP/HIF1A/…	88
GO:0051056	regulation of small GTPase mediated signal transduction	76/2138	332/15641	2.88958e-06	9.06192e-05	6.82962e-05	ARHGAP31/ABCA1/LPAR1/RHOJ/IGF1/F2R/SYDE1/CHN1/CYTH4/DEPDC7/F2RL2/HEG1/APOE/SLIT2/KANK2/PREX2/DLC1/ARHGEF25/ARHGEF6/ROBO1/DGKI/FGD1/ARHGAP22/ADCYAP1R1/EPS8L3/CGNL1/ABL1/NTRK1/TIMP2/PSD/ARHGAP25/ARHGEF17/A2M/ARHGAP20/ARHGAP24/ARHGAP23/ARHGAP26/F2RL1/RASGRP4/MYO9B/STARD13/EPS8L2/ARHGEF16/ARHGDIB/GPR65/EPS8L1/STMN3/RHOF/TNK1/CDON/NRP1/NOTCH2/GPR4/MCF2L/ARHGEF38/RASGRF2/MAP4K4/ARHGAP30/RASA3/IQSEC3/CD…	76
GO:0090596	sensory organ morphogenesis	60/2138	244/15641	2.94472e-06	9.18465e-05	6.92212e-05	ROR2/NKD1/PTK7/COL8A2/MFAP2/GLI3/STRA6/THY1/GLI2/EFEMP1/FZD2/COL5A1/COL5A2/FRZB/FOXF2/COL8A1/TSKU/GDF11/WNT5A/ZEB1/TENM3/FBN1/PRRX1/SLC9A3R1/CTHRC1/NKX3-2/ATP8A2/TWIST1/FGFR1/LCTL/MSX1/FZD5/IRX5/ITGA8/OSR2/FBN2/COL11A1/MAFB/SKI/SOBP/HOXA1/TBX2/SLC44A4/LRIG1/NOG/SDK2/CDON/OSR1/DLL1/WNT16/TSPAN12/HIF1A/RORB/KCNQ4/EPHB2/BMP7/NR4A3/PTN/AQP5/MYO7A	60
GO:1903532	positive regulation of secretion by cell	84/2138	378/15641	3.12526e-06	9.69506e-05	7.3068e-05	TGFB3/IGF1/LRP1/F2R/INHBA/POSTN/MYOM1/MMP8/CCL3/WNT5A/TNFSF4/RASL10B/FCER1G/AIF1/IL6/CCK/HTR2B/VEGFC/P2RX7/NCS1/TWIST1/GIPR/NLGN2/BMP6/OSM/HAVCR2/ACHE/FGFR1/ANG/MAP2K6/ABL1/VAMP8/ADORA2B/FZD5/FGG/OXTR/LGALS9C/NLRP3/TGFB1/TLR8/APLN/RAB27B/EZR/SMPD3/KMO/F2RL1/CD33/CSF1R/CD34/CNR1/FGR/VSNL1/TREM2/SYBU/CACNA1G/TSLP/VTCN1/RGCC/SYT1/CD14/CD2/IL10/SLC6A4/CACNA1H/SYT4/CD2AP/HIF1A/ADCYAP1/ILDR1/INHBB/TRPM…	84
GO:0014812	muscle cell migration	28/2138	84/15641	3.41683e-06	0.000104881	7.90447e-05	LPAR1/NOX4/IGF1/LRP1/MEF2C/POSTN/SMO/THBS4/AIF1/PARVA/PLEKHO1/SLIT2/CCN4/MYOCD/DOCK4/PRKG1/HAS2/ITGB3/PLAT/PLAU/CCL5/SERPINE1/NRP1/PDGFD/IGFBP5/SSH1/PDGFRB/NR4A3	28
GO:0048659	smooth muscle cell proliferation	40/2138	141/15641	3.41745e-06	0.000104881	7.90447e-05	ELN/TGFB3/MMP9/OGN/IGF1/APOD/CNN1/MEF2C/PDE1A/AIF1/CCN4/TGM2/IL6/MYOCD/THBS1/CALCRL/ANG/PRKG1/NPR3/PTGIR/S1PR1/NOTCH3/HPGD/APLN/SMPD3/SOD2/CCL5/FGF2/CDH13/AKR1B1/IL10/PDGFD/IGFBP5/STAT1/KLF4/VIPR2/PDGFRB/VIP/MMP2/NR4A3	40
GO:0007015	actin filament organization	85/2138	385/15641	3.59392e-06	0.00010971	8.26843e-05	FSCN1/ELN/RFLNB/KANK4/TPM2/LPAR1/RHOJ/TGFB3/NOX4/FHOD3/DPYSL3/SYNPO2/WIPF1/PLEK/GAS7/MYOM1/HCLS1/PHACTR1/SFRP1/LMOD1/AIF1/EFS/CASS4/SLIT2/SH3PXD2B/FCHSD2/NEBL/DLC1/NCKAP1L/PLS1/SAMD14/SHROOM3/SHANK1/SCIN/LIMK1/MICAL2/ANG/CGNL1/ABL1/ARHGAP25/SPTA1/EVL/S1PR1/SPIRE2/KIRREL1/WASF3/SORBS1/EZR/HCK/POF1B/PDLIM3/ADD2/VILL/SHROOM4/F2RL1/CCL21/MYADM/GPR65/RHOF/NRP1/RGCC/GMFG/BAIAP2L1/CCL11/ACTC1/ACTN1/S100…	85
GO:0014909	smooth muscle cell migration	25/2138	71/15641	3.69939e-06	0.000111741	8.4215e-05	LPAR1/NOX4/IGF1/LRP1/MEF2C/POSTN/AIF1/PARVA/SLIT2/CCN4/MYOCD/DOCK4/PRKG1/HAS2/ITGB3/PLAT/PLAU/CCL5/SERPINE1/NRP1/PDGFD/IGFBP5/SSH1/PDGFRB/NR4A3	25
GO:0060350	endochondral bone morphogenesis	25/2138	71/15641	3.69939e-06	0.000111741	8.4215e-05	SERPINH1/MMP14/COMP/ANXA6/MEF2C/COL7A1/MMP16/COL14A1/RUNX2/TMEM119/ALPL/COL13A1/TEK/BMP6/COL6A1/SHOX2/MATN3/MMP13/SMPD3/AXIN2/SCARA3/COL6A3/COL21A1/STC1/VWA2	25
GO:0030324	lung development	45/2138	167/15641	3.96155e-06	0.000119033	8.97107e-05	GLI1/PTK7/CRISPLD2/MMP14/GPC3/GLI3/STRA6/TGFB3/GLI2/FOXF1/PDPN/SPARC/ADAMTS2/PDGFRA/WNT5A/LOXL3/FGF1/LAMA1/HEG1/ADAMTSL2/ZFPM2/MYOCD/AGR2/FGF7/HOXA5/RCN3/TNS3/FGFR1/HSD11B1/LOX/MME/SMPD3/NOG/ESRP2/CHI3L1/GRHL2/TNC/TCF21/SPDEF/CCBE1/IGFBP5/EPAS1/PDGFRB/PTN/PGR	45
GO:0072006	nephron development	39/2138	137/15641	4.11071e-06	0.000122872	9.26036e-05	KIF26B/ACTA2/GPC3/GLI3/NID1/MEF2C/PDGFRA/SMO/ANGPT1/FGF1/SULF1/FAT4/CD24/BASP1/TEK/DCHS1/PKD2/NOTCH3/TGFB1/PGF/PECAM1/WT1/HEYL/NOG/FGF2/CD34/LAMB2/TCF21/OSR1/GPR4/DLL1/PDGFD/SULF2/STAT1/BMP2/ENPEP/PDGFRB/BMP7/GDNF	39
GO:0071706	tumor necrosis factor superfamily cytokine production	41/2138	147/15641	4.14177e-06	0.000123159	9.282e-05	PTPRC/IGF1/SPON2/MMP8/CCL3/WNT5A/GPNMB/ANGPT1/FCER1G/NFATC4/CYBB/SYT11/TYROBP/TWIST1/LY96/SASH3/HAVCR2/CD86/THBS1/IRAK3/FZD5/CD33/CLEC7A/CD34/SPN/TREM2/ACP5/CD14/CD2/IL10/IL27RA/LILRB1/BCL10/ZFP36/LILRA5/LILRA2/GAS6/LPL/TICAM1/CARD9/LRRK2	41
GO:0070099	regulation of chemokine-mediated signaling pathway	8/2138	10/15641	4.18995e-06	0.000123949	9.34156e-05	SLIT2/ROBO1/PADI2/CCL5/SLIT3/SH2B3/TREM2/HIF1A	8
GO:0006029	proteoglycan metabolic process	30/2138	94/15641	4.26339e-06	0.000125475	9.45657e-05	DSE/BGN/IGF1/EXTL1/ARSB/DCN/VCAN/ADAMTS12/CHSY1/HS3ST3A1/SULF1/CHSY3/CYTL1/CHST14/DSEL/CHST11/CSGALNACT2/EXTL2/ACAN/HS3ST2/COL11A1/NDST1/GAL3ST4/CSPG4/CHST10/SULF2/BMP2/SPOCK3/CHST12/HYAL1	30
GO:0003203	endocardial cushion morphogenesis	16/2138	35/15641	4.32725e-06	0.000126705	9.54923e-05	ENG/SNAI2/ROBO1/TWIST1/DCHS1/ACVRL1/MSX1/SNAI1/TMEM100/ACVR1/HEYL/TBX2/NOG/ROBO2/BMP2/BMP7	16
GO:1903039	positive regulation of leukocyte cell-cell adhesion	52/2138	204/15641	4.37466e-06	0.000127443	9.60486e-05	PTPRC/GLI3/THY1/GLI2/PDCD1LG2/IGF1/CD4/ITGA4/LILRB4/TNFSF4/IL7R/HLA-DPA1/AIF1/HLA-DMB/CD24/TESPA1/LGALS1/IL6/NCKAP1L/LILRB2/JAK3/SASH3/IGFBP2/HAVCR2/CD86/HLX/RUNX1/HAS2/SPTA1/CD276/NLRP3/TGFB1/HLA-DPB1/HHLA2/CD80/CCL5/EFNB3/CCL21/CD74/CD83/SOCS5/VTCN1/CCDC88B/GRAP2/PIK3R6/LILRB1/HSPD1/BCL10/CCL2/NR4A3/IL6ST/RUNX3	52
GO:0045669	positive regulation of osteoblast differentiation	22/2138	59/15641	4.78053e-06	0.000138563	0.00010443	GLI3/IGF1/MEF2C/SFRP2/RUNX2/DDR2/CCN4/TMEM119/IL6/CTHRC1/BMP6/PRKD1/FBN2/ACVR1/CEBPD/HGF/IFITM1/ZHX3/PDLIM7/BMP2/BMP7/IL6ST	22
GO:1903555	regulation of tumor necrosis factor superfamily cytokine production	40/2138	143/15641	4.99722e-06	0.0001437	0.000108301	PTPRC/IGF1/SPON2/MMP8/CCL3/WNT5A/GPNMB/ANGPT1/FCER1G/NFATC4/CYBB/SYT11/TYROBP/TWIST1/LY96/SASH3/HAVCR2/CD86/THBS1/IRAK3/FZD5/CD33/CLEC7A/CD34/SPN/TREM2/ACP5/CD14/CD2/IL10/IL27RA/LILRB1/ZFP36/LILRA5/LILRA2/GAS6/LPL/TICAM1/CARD9/LRRK2	40
GO:0048732	gland development	90/2138	417/15641	5.00785e-06	0.0001437	0.000108301	CYP1A1/LEF1/GLI1/GLI3/STRA6/TGFB3/GLI2/FOXF1/SERPINF1/DKK3/SOX10/FRZB/HAND2/PDGFRA/SNAI2/WNT5A/PSAPL1/SMO/SFRP1/TBX3/TWSG1/SULF1/LIMS2/LAMA1/NKX2-3/SLC9A3R1/TGM2/SERPINE2/ROBO1/FGF7/HOXA5/PLXND1/FGFR1/PKD2/FA2H/HLX/ABL1/MSX1/OXTR/NTN4/VDR/HRH2/ARID5B/CLDN1/HNF1A/TGFB1/LBH/ONECUT2/MAFB/APLN/CPS1/HOXA3/WT1/TBX2/CDH1/NOG/CYP7B1/ESRP2/CSF1R/HGF/ZNF703/TNC/NRP1/TCF21/CCL11/IL10/CDO1/AREG/LSR/IGFBP5/SU…	90
GO:0071674	mononuclear cell migration	27/2138	81/15641	5.08133e-06	0.000145083	0.000109344	CCL18/SLAMF8/PLA2G7/RARRES2/CCR1/CCL3/C5AR1/AIF1/SLIT2/IL6/C3AR1/THBS1/GREM1/S100A14/TGFB1/PLCB1/CMKLR1/PECAM1/CCL5/CCL21/SERPINE1/CCL4/CCL8/CCL11/PDGFD/CCL26/CCL2	27
GO:0070372	regulation of ERK1 and ERK2 cascade	64/2138	270/15641	5.2013e-06	0.000147773	0.000111371	PTPRC/NOX4/CCL18/LRP1/F2R/CD4/TIMP3/HAND2/FBLN1/PDGFRA/CCR1/CCL3/C5AR1/GPNMB/ACKR3/ANGPT1/EMILIN1/APOE/SLC9A3R1/HTR2B/TEK/HTR2A/HAVCR2/ABL1/NTRK1/FGG/DUSP4/TGFB1/APELA/GLIPR2/EZR/MAP3K12/KIT/CCL5/GBP1/F2RL1/PLA2G5/CCL21/CSF1R/FGF2/CD74/CCL4/CCL8/TREM2/CHI3L1/NRP1/ROS1/NOTCH2/CCL11/PDGFD/SCIMP/BMP2/ADCYAP1/KLF4/CCL26/EPHB2/PDGFRB/CCL2/GPR183/SHC1/PTPRR/GAS6/DUSP26/CEACAM1	64
GO:0032956	regulation of actin cytoskeleton organization	74/2138	326/15641	5.36282e-06	0.000151612	0.000114264	FSCN1/ELN/KANK4/LPAR1/RHOJ/TGFB3/NOX4/FHOD3/LRP1/MEF2C/SYNPO2/PLEK/PDGFRA/HCLS1/SFRP1/NTRK3/LMOD1/DIXDC1/EPHA3/JAM3/CCDC88A/SLIT2/SH3PXD2B/FCHSD2/DLC1/NCKAP1L/TEK/BST2/SHANK1/SCIN/LIMK1/GPM6B/ABL1/SPTA1/EVL/S1PR1/SPIRE2/KIRREL1/TGFB1/HCK/ADD2/VILL/F2RL1/CCL21/MYADM/ARHGDIB/SMIM22/CSF1R/GPR65/FES/RHOF/NRP1/NOTCH2/RGCC/GMFG/BAIAP2L1/CCL11/S100A10/FZD10/CD2AP/PREX1/PPP1R9A/SEMA5A/RHOD/CCL26/RGS4/ARH…	74
GO:0007416	synapse assembly	45/2138	169/15641	5.57607e-06	0.000156868	0.000118225	ADGRB2/SRPX2/MEF2C/MDGA1/PCDHB2/WNT5A/NTRK3/THBS2/SYNDIG1/FLRT1/FZD1/NLGN2/PLXND1/NTNG2/SHANK1/LRP4/ACHE/SLITRK5/NTRK1/FZD5/OXTR/NLGN4X/GAP43/NRXN2/PTPRS/CLSTN2/PCDHB16/ADGRL3/SLITRK4/ADD2/CDH1/LRFN1/MAP1B/SDK2/NRXN1/ADGRF1/NLGN4Y/LRRC4/ROBO2/ADGRB1/LRRTM2/PPP1R9A/EPHB2/LRRC4B/PCDHB3	45
GO:0010717	regulation of epithelial to mesenchymal transition	28/2138	86/15641	5.72944e-06	0.000160396	0.000120884	LEF1/TGFB3/ENG/PDPN/VASN/LOXL2/SFRP2/SFRP1/EPHA3/DACT3/IL6/TWIST1/GREM1/PHLDB1/LDLRAD4/SNAI1/TGFB1/GLIPR2/ACVR1/NOG/AXIN2/DAB2/ZNF703/TGFB1I1/RGCC/BMP2/BMP7/MCRIP1	28
GO:0050870	positive regulation of T cell activation	49/2138	190/15641	5.77301e-06	0.000160832	0.000121213	PTPRC/GLI3/THY1/GLI2/PDCD1LG2/IGF1/CD4/LILRB4/TNFSF4/IL7R/HLA-DPA1/AIF1/HLA-DMB/CD24/TESPA1/LGALS1/IL6/NCKAP1L/LILRB2/JAK3/SASH3/IGFBP2/HAVCR2/CD86/HLX/RUNX1/SPTA1/CD276/NLRP3/TGFB1/HLA-DPB1/HHLA2/CD80/CCL5/EFNB3/CCL21/CD74/CD83/SOCS5/VTCN1/CCDC88B/GRAP2/PIK3R6/LILRB1/HSPD1/BCL10/CCL2/IL6ST/RUNX3	49
GO:0032675	regulation of interleukin-6 production	38/2138	134/15641	6.00069e-06	0.000166367	0.000125384	F2R/SPON2/MMP8/WNT5A/TNFSF4/FCER1G/AIF1/IL17D/IL6/NCKAP1L/SYT11/LILRB2/TYROBP/P2RX7/TWIST1/HAVCR2/IRAK3/ADORA2B/LGALS9C/TLR8/F2RL1/CLEC7A/CD74/BANK1/TREM2/HGF/SOCS5/TSLP/IL10/IL27RA/ADCYAP1/HSPD1/LILRA5/LILRA2/GAS6/LPL/TICAM1/CARD9	38
GO:0051480	regulation of cytosolic calcium ion concentration	75/2138	333/15641	6.2631e-06	0.000172807	0.000130238	PTPRC/LPAR1/FPR3/THY1/LRP1/F2R/CD4/CD52/PTGER2/CCR5/PDGFRA/CCR1/CCL3/C5AR1/WNT5A/ACKR3/F2RL2/EDNRA/CD24/JPH2/TGM2/HTR2B/C3AR1/P2RX7/NCS1/GIPR/HTR2A/S1PR3/PKD2/ADCYAP1R1/ABL1/CLIC2/PTGIR/OXTR/CDH23/TBXA2R/S1PR1/TGFB1/PLN/PLCB1/TRPA1/CMKLR1/ANK2/DLG4/F2RL1/TRPC4/PRNP/TRPC1/CCL21/FGF2/GPR65/CNR1/CEMIP/EDNRB/TRPC3/BDKRB1/PTGDR/CACNA2D1/GPR4/AGTR1/OPRL1/CCRL2/PLCH1/ITPR1/MYO5A/ITGAV/RASA3/CXCL13/ADCYA…	75
GO:0007422	peripheral nervous system development	25/2138	73/15641	6.54261e-06	0.000179009	0.000134912	LAMA2/ADGRB2/SOX10/PMP22/HAND2/NTRK3/PLXNA4/FA2H/RUNX1/CLDN1/UGT8/ONECUT2/ALDH3A2/SKI/ADGRG6/CNTNAP1/EDNRB/ADGRB1/LAMB2/EGR2/ADAM22/NEFH/ERBB3/RUNX3/GDNF	25
GO:0050663	cytokine secretion	53/2138	212/15641	6.55025e-06	0.000179009	0.000134912	LCP2/ABCA1/LRP1/F2R/POSTN/MMP8/CCL3/LRRC32/WNT5A/ANGPT1/SRGN/AIF1/CCN4/SSC5D/FCGR2B/SYT11/HTR2B/P2RX7/TWIST1/GBP5/OSM/HAVCR2/TNFRSF1B/ABL1/FZD5/LGALS9C/NLRP3/TLR8/EZR/GBP1/F2RL1/CSF1R/CD34/NLRC4/FGR/BANK1/CHI3L1/TSLP/VTCN1/RGCC/CD14/CD2/IL10/IL27RA/ITGAV/LILRB1/LILRA5/LILRA2/GAS6/LPL/TNFRSF4/LRRK2/CRTAM	53
GO:0032680	regulation of tumor necrosis factor production	39/2138	140/15641	7.26735e-06	0.000197343	0.00014873	PTPRC/IGF1/SPON2/MMP8/CCL3/WNT5A/GPNMB/ANGPT1/FCER1G/NFATC4/CYBB/SYT11/TYROBP/TWIST1/LY96/SASH3/HAVCR2/THBS1/IRAK3/FZD5/CD33/CLEC7A/CD34/SPN/TREM2/ACP5/CD14/CD2/IL10/IL27RA/LILRB1/ZFP36/LILRA5/LILRA2/GAS6/LPL/TICAM1/CARD9/LRRK2	39
GO:0050769	positive regulation of neurogenesis	95/2138	450/15641	7.28988e-06	0.000197343	0.00014873	PTK7/GLI3/LPAR1/ISLR2/GDF6/GLI2/P3H1/SERPINF1/LRP1/SOX10/DPYSL3/MEF2C/ARSB/CCL3/WNT5A/ZEB1/SMO/NGFR/TENM3/NTRK3/PLXNC1/TRPV2/EPHA3/APOE/SLIT2/TCF4/PLXNA4/ASPA/IL6/SERPINE2/FEZ1/BEND6/L1CAM/FZD1/VEGFC/ROBO1/ATP8A2/BMP6/ZEB2/PLXND1/SHANK1/LIMK1/DLX1/NUMBL/FGFR1/TNFRSF1B/CREB3L2/PTK6/NTRK1/TIMP2/SHOX2/PRKD1/CAMK1D/TGFB1/ZNF804A/MME/RNF112/DLG4/PTPRZ1/HEYL/NIN/KIT/MAP1B/DAB1/NEFL/CNR1/TREM2/HGF/FES/R…	95
GO:0032613	interleukin-10 production	20/2138	52/15641	7.4239e-06	0.000200027	0.000150753	PDCD1LG2/MMP8/TNFSF4/FCER1G/FCGR2B/JAK3/TYROBP/SASH3/LGALS9C/F2RL1/CLEC7A/CD34/TREM2/HGF/CD83/TSLP/DLL1/LILRB1/HSPD1/LILRA5	20
GO:0050885	neuromuscular process controlling balance	19/2138	48/15641	7.64218e-06	0.000202306	0.000152471	SLC1A3/NLGN2/SHANK1/ABL1/CDH23/FOXS1/DLG4/NEFL/CNTNAP1/TNR/NRXN1/GM2A/RBFOX2/PSAP/MYH10/JPH4/NR4A3/MYO7A/GPR88	19
GO:0003197	endocardial cushion development	18/2138	44/15641	7.6495e-06	0.000202306	0.000152471	FOXF1/ENG/SNAI2/ROBO1/TWIST1/DCHS1/ACVRL1/MSX1/SNAI1/TMEM100/ACVR1/HEYL/TBX2/NOG/ROBO2/BMP2/ERBB3/BMP7	18
GO:0032964	collagen biosynthetic process	18/2138	44/15641	7.6495e-06	0.000202306	0.000152471	SERPINH1/TGFB3/ENG/COL5A1/F2R/EMILIN1/P3H3/TRAM2/ADAMTS3/IL6/RCN3/CYGB/VIM/TGFB1/P3H4/RGCC/CIITA/PDGFRB	18
GO:0035987	endodermal cell differentiation	18/2138	44/15641	7.6495e-06	0.000202306	0.000152471	MMP14/MMP9/COL5A1/INHBA/COL5A2/ITGA4/COL7A1/COL8A1/MMP8/COL4A2/COL6A1/LAMB1/COL11A1/HMGA2/ITGAV/MMP2/ITGA5/ITGB5	18
GO:0030323	respiratory tube development	45/2138	171/15641	7.78248e-06	0.000204879	0.00015441	GLI1/PTK7/CRISPLD2/MMP14/GPC3/GLI3/STRA6/TGFB3/GLI2/FOXF1/PDPN/SPARC/ADAMTS2/PDGFRA/WNT5A/LOXL3/FGF1/LAMA1/HEG1/ADAMTSL2/ZFPM2/MYOCD/AGR2/FGF7/HOXA5/RCN3/TNS3/FGFR1/HSD11B1/LOX/MME/SMPD3/NOG/ESRP2/CHI3L1/GRHL2/TNC/TCF21/SPDEF/CCBE1/IGFBP5/EPAS1/PDGFRB/PTN/PGR	45
GO:0007158	neuron cell-cell adhesion	10/2138	16/15641	8.12527e-06	0.000211959	0.000159745	NCAM2/NLGN2/NINJ2/NLGN4X/NRXN2/TNR/NRXN1/ASTN1/NLGN4Y/NRXN3	10
GO:0031643	positive regulation of myelination	10/2138	16/15641	8.12527e-06	0.000211959	0.000159745	SOX10/S100B/TNFRSF1B/ITGAX/WASF3/MYRF/SLC25A12/HGF/TENM4/CST7	10
GO:0055074	calcium ion homeostasis	93/2138	440/15641	8.62555e-06	0.000223873	0.000168724	SLC24A3/PTPRC/LPAR1/FPR3/THY1/ANXA6/LRP1/F2R/CD4/CD52/PTGER2/CCR5/PDGFRA/CCR1/CCL3/C5AR1/WNT5A/PRKCB/ACKR3/F2RL2/EDNRA/CD24/APOE/JPH2/TGM2/HTR2B/C3AR1/P2RX7/NCS1/GIPR/SGCD/HTR2A/S1PR3/PKD2/ADCYAP1R1/SV2A/ABL1/CLIC2/PTGIR/OXTR/CDH23/TBXA2R/VDR/S1PR1/S100A14/TGFB1/PLN/PLCB1/TRPA1/CMKLR1/ANK2/DLG4/CCL5/F2RL1/TRPC4/PRNP/TRPC1/CCL21/FGF2/GPR65/CNR1/FAM20A/CEMIP/EDNRB/CCL8/TRPC3/BDKRB1/PTGDR/CACNA2D1/G…	93
GO:0002367	cytokine production involved in immune response	30/2138	97/15641	8.66e-06	0.000223873	0.000168724	TGFB3/SPON2/WNT5A/TRIL/TNFSF4/ANGPT1/FCER1G/BTK/IL1R1/IL6/JAK3/SLC11A1/BST2/SASH3/TNFRSF1B/IRAK3/FZD5/NLRP3/TGFB1/KIT/F2RL1/CD74/IL10/LILRB1/HSPD1/BCL10/TRPM4/NR4A3/GAS6/TICAM1	30
GO:0032623	interleukin-2 production	22/2138	61/15641	8.97399e-06	0.000230949	0.000174058	PTPRC/CD4/FCER1G/NAV3/SLC11A1/SASH3/HAVCR2/CD86/ABL1/RUNX1/EZR/CD80/GBP1/PRNP/VSIG4/CLEC7A/CD34/CD83/VTCN1/PDE4B/ZFP36/CARD9	22
GO:0030098	lymphocyte differentiation	73/2138	325/15641	9.15832e-06	0.000234331	0.000176606	LEF1/PTPRC/MMP14/GLI3/GLI2/SLAMF8/CD4/INHBA/ITGA4/IKZF1/LILRB4/TNFSF4/ZEB1/HLA-DOA/LOXL3/IL7R/FCER1G/SFRP1/CAMK4/DOCK2/RUNX2/NKX2-3/TESPA1/LGALS1/BTK/IL6/TPD52/IL11/CR1/FCGR2B/NCKAP1L/LILRB2/FZD7/JAK3/SPI1/DOCK10/SASH3/DOCK11/CD86/HLX/ABL1/RUNX1/NTRK1/FZD5/ZFP36L1/NLRP3/HNF1A/TGFB1/MAFB/NFAM1/FGL2/CD80/KIT/CD74/SPN/CD83/SOCS5/TNFSF8/NOTCH2/DLL1/CD2/IL10/DTX1/PIK3R6/PREX1/LY9/FZD8/NRARP/MERTK/GPR1…	73
GO:0050868	negative regulation of T cell activation	31/2138	102/15641	9.18705e-06	0.000234331	0.000176606	GLI3/PDCD1LG2/LRRC32/TNFSF4/GPNMB/LOXL3/TWSG1/FCGR2B/LILRB2/JAK3/HAVCR2/CD86/HLX/RUNX1/LGALS9C/TGFB1/FGL2/CD80/PRNP/VSIG4/TNFAIP8L2/CD74/SPN/SOCS5/VTCN1/IL10/DTX1/LILRB1/NRARP/RUNX3/CEACAM1	31
GO:0060393	regulation of pathway-restricted SMAD protein phosphorylation	21/2138	57/15641	9.7387e-06	0.000247303	0.000186383	TGFB3/GDF6/ENG/INHBA/GDF11/EMILIN1/TWSG1/BMP8A/BMP6/ACVRL1/GREM1/INHBE/LDLRAD4/TGFB1/ACVR1/NOG/DAB2/GDF15/BMP2/INHBB/BMP7	21
GO:0002718	regulation of cytokine production involved in immune response	26/2138	79/15641	9.81719e-06	0.000248198	0.000187057	TGFB3/SPON2/WNT5A/TRIL/TNFSF4/ANGPT1/FCER1G/BTK/IL1R1/IL6/JAK3/BST2/SASH3/TNFRSF1B/IRAK3/FZD5/NLRP3/TGFB1/F2RL1/CD74/IL10/LILRB1/BCL10/TRPM4/NR4A3/TICAM1	26
GO:0050707	regulation of cytokine secretion	47/2138	183/15641	9.99286e-06	0.000251531	0.000189569	LRP1/F2R/POSTN/MMP8/CCL3/LRRC32/WNT5A/ANGPT1/SRGN/AIF1/CCN4/SSC5D/FCGR2B/SYT11/HTR2B/P2RX7/TWIST1/OSM/HAVCR2/TNFRSF1B/ABL1/FZD5/LGALS9C/NLRP3/TLR8/EZR/GBP1/F2RL1/CSF1R/CD34/FGR/BANK1/TSLP/VTCN1/RGCC/CD14/CD2/IL10/IL27RA/LILRB1/LILRA5/LILRA2/GAS6/LPL/TNFRSF4/LRRK2/CRTAM	47
GO:0032663	regulation of interleukin-2 production	20/2138	53/15641	1.0401e-05	0.000260142	0.000196059	PTPRC/CD4/NAV3/SASH3/HAVCR2/CD86/ABL1/RUNX1/EZR/CD80/GBP1/PRNP/VSIG4/CLEC7A/CD34/CD83/VTCN1/PDE4B/ZFP36/CARD9	20
GO:0007431	salivary gland development	16/2138	37/15641	1.04709e-05	0.000260142	0.000196059	TGFB3/SNAI2/TWSG1/LAMA1/TGM2/FGF7/PLXND1/FGFR1/NTN4/TGFB1/ESRP2/HGF/NRP1/TFCP2L1/POLB/BMP7	16
GO:0038084	vascular endothelial growth factor signaling pathway	16/2138	37/15641	1.04709e-05	0.000260142	0.000196059	NRP2/SMOC2/PDGFRA/DCN/ADGRA2/ADAMTS3/VEGFC/ROBO1/VEGFD/PRKD1/VEGFB/PGF/NRP1/DLL1/CCBE1/PDGFRB	16
GO:0001706	endoderm formation	19/2138	49/15641	1.08919e-05	0.000268278	0.000202191	MMP14/MMP9/COL5A1/INHBA/COL5A2/ITGA4/COL7A1/COL8A1/MMP8/COL4A2/COL6A1/LAMB1/COL11A1/NOG/HMGA2/ITGAV/MMP2/ITGA5/ITGB5	19
GO:0032653	regulation of interleukin-10 production	19/2138	49/15641	1.08919e-05	0.000268278	0.000202191	PDCD1LG2/MMP8/TNFSF4/FCER1G/FCGR2B/JAK3/TYROBP/SASH3/LGALS9C/CLEC7A/CD34/TREM2/HGF/CD83/TSLP/DLL1/LILRB1/HSPD1/LILRA5	19
GO:0003012	muscle system process	89/2138	419/15641	1.09457e-05	0.00026845	0.00020232	ACTA2/TPM2/SSPN/COMP/ANXA6/ITGA1/IGF1/CALD1/CNN1/F2R/MEF2C/LMCD1/SPHK1/HAND2/MYOM1/MYLK/MYH11/HSPB6/MYL9/SULF1/LMOD1/AIF1/EDNRA/EHD3/ACTG2/HTR7/MYOCD/SCN7A/HTR2B/RCSD1/DOCK4/ATP8A2/SGCD/HTR2A/TNFRSF1B/CALCRL/MAP2K6/PRKG1/CLIC2/SGCA/VIM/ADORA2B/OXTR/KCNJ8/TBXA2R/KCNJ5/MYOT/PLN/VEGFB/SORBS1/KCNE4/ANK2/GRIP2/MYL3/KIT/GJC1/SCN2B/MYH14/EDNRB/GNAO1/TRPC3/CACNA1G/PKP2/TLN1/GPD1L/CACNA2D1/ACTC1/ATP2A1/CA…	89
GO:0010811	positive regulation of cell-substrate adhesion	34/2138	118/15641	1.25276e-05	0.000303616	0.000228823	SMOC2/NID1/THY1/FOXF1/COL16A1/CCDC80/ECM2/COL8A1/FBLN2/LIMS1/EMILIN1/SFRP1/LIMS2/CASS4/EDIL3/AGR2/TEK/ABL1/FGG/HAS2/EMID1/CCL21/MYADM/NRP1/CDH13/MAP4K4/S100A10/EGFL6/PREX1/DOCK1/CEACAM6/PTN/JUP/ITGA5	34
GO:0032635	interleukin-6 production	39/2138	143/15641	1.25382e-05	0.000303616	0.000228823	F2R/SPON2/MMP8/WNT5A/TNFSF4/FCER1G/AIF1/IL17D/IL6/NCKAP1L/SYT11/LILRB2/TYROBP/P2RX7/TWIST1/HAVCR2/IRAK3/ADORA2B/LGALS9C/TLR8/F2RL1/CLEC7A/CD74/BANK1/TREM2/HGF/SOCS5/TSLP/IL10/IL27RA/ADCYAP1/HSPD1/BCL10/LILRA5/LILRA2/GAS6/LPL/TICAM1/CARD9	39
GO:0032640	tumor necrosis factor production	39/2138	143/15641	1.25382e-05	0.000303616	0.000228823	PTPRC/IGF1/SPON2/MMP8/CCL3/WNT5A/GPNMB/ANGPT1/FCER1G/NFATC4/CYBB/SYT11/TYROBP/TWIST1/LY96/SASH3/HAVCR2/THBS1/IRAK3/FZD5/CD33/CLEC7A/CD34/SPN/TREM2/ACP5/CD14/CD2/IL10/IL27RA/LILRB1/ZFP36/LILRA5/LILRA2/GAS6/LPL/TICAM1/CARD9/LRRK2	39
GO:0010001	glial cell differentiation	51/2138	206/15641	1.29776e-05	0.000312936	0.000235848	ROR2/LEF1/LAMA2/GLI3/LPAR1/MXRA8/PLP1/LRP1/SOX10/C5AR1/SMO/NTRK3/C1QA/ASPA/IL6/SERPINE2/S100B/DLX1/TNFRSF1B/FA2H/TSPAN2/ABL1/VIM/DAAM2/GAP43/TGFB1/WASF3/SKI/RNF112/PTPRZ1/MYRF/TAL1/NOG/TRPC4/DAB1/ADGRG6/CNTNAP1/TREM2/LAMB2/DLL1/EGR2/ADAM22/TENM4/FGF5/DTX1/BMP2/LDLR/ERBB3/PTN/IL6ST/LAMC3	51
GO:0016266	O-glycan processing	21/2138	58/15641	1.33142e-05	0.000319709	0.000240952	ST3GAL4/GXYLT2/MUC3A/MUC5AC/GALNT15/B3GNT6/MUC1/ST3GAL2/GALNT3/MUC13/MUC5B/GALNT13/GCNT3/GALNT2/POFUT1/B3GNT3/MUC6/XXYLT1/MUC20/GALNT5/GALNT12	21
GO:0090520	sphingolipid mediated signaling pathway	8/2138	11/15641	1.35088e-05	0.000323028	0.000243454	SPHK1/S1PR2/S1PR3/S1PR1/S1PR5/EZR/SMPD3/SPNS2	8
GO:0007435	salivary gland morphogenesis	15/2138	34/15641	1.47283e-05	0.000350728	0.00026433	TGFB3/SNAI2/TWSG1/LAMA1/TGM2/FGF7/PLXND1/FGFR1/NTN4/TGFB1/ESRP2/HGF/NRP1/POLB/BMP7	15
GO:0006874	cellular calcium ion homeostasis	90/2138	428/15641	1.47972e-05	0.000350913	0.00026447	SLC24A3/PTPRC/LPAR1/FPR3/THY1/ANXA6/LRP1/F2R/CD4/CD52/PTGER2/CCR5/PDGFRA/CCR1/CCL3/C5AR1/WNT5A/PRKCB/ACKR3/F2RL2/EDNRA/CD24/APOE/JPH2/TGM2/HTR2B/C3AR1/P2RX7/NCS1/GIPR/HTR2A/S1PR3/PKD2/ADCYAP1R1/SV2A/ABL1/CLIC2/PTGIR/OXTR/CDH23/TBXA2R/VDR/S1PR1/TGFB1/PLN/PLCB1/TRPA1/CMKLR1/ANK2/DLG4/CCL5/F2RL1/TRPC4/PRNP/TRPC1/CCL21/FGF2/GPR65/CNR1/CEMIP/EDNRB/CCL8/TRPC3/BDKRB1/PTGDR/CACNA2D1/GPR4/KCTD17/AGTR1/OPR…	90
GO:0070663	regulation of leukocyte proliferation	51/2138	207/15641	1.49716e-05	0.000353588	0.000266486	PTPRC/PDCD1LG2/IGF1/CD4/MEF2C/LRRC32/TNFSF4/GPNMB/TWSG1/HLA-DPA1/AIF1/HLA-DMB/CD24/BTK/IL6/FCGR2B/NCKAP1L/LILRB2/JAK3/TYROBP/BST2/SASH3/IGFBP2/HAVCR2/CD86/TNFRSF1B/GREM1/SPTA1/LST1/CD276/LGALS9C/MNDA/TGFB1/HLA-DPB1/HHLA2/CD80/CCL5/PRNP/VSIG4/CD74/SPN/CCL8/TNFSF8/VTCN1/CCDC88B/IL10/LILRB1/GPR183/IL6ST/TICAM1/TNFRSF4	51
GO:0042692	muscle cell differentiation	75/2138	341/15641	1.51899e-05	0.000357275	0.000269264	MMP14/ALPK2/COMP/NOX4/FHOD3/FOXF1/IGF1/ENG/TMEM204/MEF2C/MYOM1/PDGFRA/CD53/ZEB1/SMO/MYH11/ADAM12/TBX3/LMOD1/BHLHA15/PLEKHO1/TMEM119/NFATC4/BOC/PRDM6/NEBL/MYOCD/FZD7/CEACAM5/CXADR/SGCD/PLPP7/GREM1/BVES/CSRP2/ABL1/MSX1/SHOX2/ITGA8/CAPN9/TGFB1/LOX/OLFM2/KRT19/KLF5/SKI/ACVR1/ANK2/WT1/TBX2/SOD2/KIT/UCHL1/MYPN/EDNRB/ADGRB1/POPDC3/CDON/DLL1/SYNE1/ACTC1/CACNA1H/IGFBP5/GDF15/QKI/KRT8/BMP2/CTH/FLNC/RGS4/PT…	75
GO:0003158	endothelium development	34/2138	119/15641	1.52651e-05	0.000357577	0.000269492	ENG/PDPN/ZEB1/ADAMTS12/FGF1/HEG1/S1PR2/BMP6/ACVRL1/S1PR3/S1PR1/ITGAX/CLDN1/TMEM100/PTPRS/ACVR1/EZR/PECAM1/MARVELD2/F2RL1/STARD13/MYADM/CD34/PPP1R16B/CLDN5/NRP1/DLL1/CDH5/COL18A1/STC1/GJA1/F11R/PTN/CEACAM1	34
GO:1903034	regulation of response to wounding	43/2138	165/15641	1.59308e-05	0.000371654	0.000280102	SMOC2/LRP1/PDPN/F2R/PLEK/PDGFRA/MYLK/FCER1G/NTRK3/APOE/CCN4/SERPINE2/KRT1/FAP/EPPK1/THBS1/TSPAN8/PRKG1/FGG/TBXA2R/F12/PLAT/PTPRS/PLAU/PLPP3/F2RL1/SIGLEC10/SERPINE1/CLEC7A/FGF2/TNR/CD34/SH2B3/IL10/KLF4/WFDC1/GJA1/KREMEN1/PTN/REG3A/F3/SYTL4/CEACAM1	43
GO:0043616	keratinocyte proliferation	17/2138	42/15641	1.6165e-05	0.000375591	0.000283069	SNAI2/KLF9/FGF7/EPPK1/HAS2/VDR/PRKD1/ZFP36L1/SDR16C5/SFN/NOTCH2/CDH13/AREG/WNT16/KDF1/ZFP36/REG3A	17
GO:0002793	positive regulation of peptide secretion	62/2138	268/15641	1.63201e-05	0.000377666	0.000284632	TGFB3/IGF1/LRP1/F2R/POSTN/MYOM1/MMP8/CCL3/WNT5A/TNFSF4/RASL10B/AIF1/IL6/HTR2B/VEGFC/P2RX7/TWIST1/GIPR/NLGN2/BMP6/OSM/HAVCR2/ACHE/ANG/ABL1/FZD5/FGG/LGALS9C/NLRP3/TGFB1/TLR8/APLN/EZR/F2RL1/CD33/CSF1R/CD34/FGR/VSNL1/TREM2/SYBU/TSLP/VTCN1/RGCC/CD14/CD2/IL10/CD2AP/HIF1A/ADCYAP1/ILDR1/TRPM4/NNAT/LILRA5/GJA1/LILRA2/MYH10/LPL/SYTL4/TNFRSF4/LRRK2/CRTAM	62
GO:0033002	muscle cell proliferation	49/2138	197/15641	1.66456e-05	0.00038365	0.000289143	GLI1/ELN/TGFB3/MMP9/OGN/IGF1/APOD/CNN1/MEF2C/PDE1A/ANGPT1/AIF1/ZFPM2/CCN4/TGM2/IL6/MYOCD/THBS1/FGFR1/CALCRL/ANG/PRKG1/NPR3/PTGIR/S1PR1/NOTCH3/HPGD/APLN/SMPD3/TBX2/SOD2/CCL5/NOG/FGF2/CDH13/AKR1B1/IL10/PDGFD/IGFBP5/TENM4/STAT1/KLF4/VIPR2/GJA1/PDGFRB/VIP/DIPK2A/MMP2/NR4A3	49
GO:0010633	negative regulation of epithelial cell migration	24/2138	72/15641	1.67587e-05	0.000384712	0.000289943	SERPINF1/MEF2C/DCN/APOE/SLIT2/VASH1/MCC/EPPK1/ACVRL1/THBS1/TBXA2R/EVL/TGFB1/STARD13/FGF2/ADGRB1/MARVELD3/MEOX2/RGCC/CXCL13/KLF4/STC1/PTPRR/JUP	24
GO:0043583	ear development	51/2138	208/15641	1.7245e-05	0.000392842	0.00029607	ROR2/PTK7/GLI3/STRA6/TGFB3/GLI2/FZD2/SPARC/FRZB/PLPPR4/WNT5A/ZEB1/NTRK3/FAT4/CYTL1/PRRX1/SLC9A3R1/CXCL14/CTHRC1/NKX3-2/ATP8A2/TWIST1/DCHS1/C1QB/FGFR1/ESRP1/ATP8B1/MSX1/CDH23/ITGA8/OSR2/TGFB1/COL11A1/MAFB/SOBP/HOXA1/SLC44A4/LRIG1/NOG/CEBPD/GSDME/MAF/OSR1/DLL1/BMP2/KCNQ4/EPHB2/PDGFRB/PSAP/NR4A3/MYO7A	51
GO:0061037	negative regulation of cartilage development	13/2138	27/15641	1.72497e-05	0.000392842	0.00029607	RFLNB/GLI2/EFEMP1/FRZB/CTSK/SNAI2/ADAMTS12/CCN4/NKX3-2/ADAMTS7/GREM1/NOG/RFLNA	13
GO:0002761	regulation of myeloid leukocyte differentiation	32/2138	110/15641	1.80177e-05	0.00040871	0.000308029	ROR2/LEF1/CD4/INHBA/DCSTAMP/CCR1/CCL3/HCLS1/LILRB4/SFRP1/CAMK4/FBN1/TYROBP/LILRB3/RASSF2/FOS/RUNX1/C1QC/ZFP36L1/TGFB1/MAFB/CA2/HOXA7/CLDN18/TAL1/LRRC17/CD74/TREM2/FES/NOTCH2/LILRB1/CEACAM1	32
GO:1903557	positive regulation of tumor necrosis factor superfamily cytokine production	26/2138	82/15641	2.07446e-05	0.000468714	0.000353252	PTPRC/SPON2/MMP8/CCL3/WNT5A/FCER1G/NFATC4/CYBB/TYROBP/TWIST1/LY96/SASH3/HAVCR2/CD86/THBS1/FZD5/CLEC7A/SPN/CD14/CD2/LILRA5/LILRA2/LPL/TICAM1/CARD9/LRRK2	26
GO:0014910	regulation of smooth muscle cell migration	22/2138	64/15641	2.15928e-05	0.000485966	0.000366254	LPAR1/NOX4/IGF1/LRP1/MEF2C/POSTN/AIF1/SLIT2/CCN4/MYOCD/DOCK4/PRKG1/HAS2/PLAU/CCL5/SERPINE1/NRP1/PDGFD/IGFBP5/SSH1/PDGFRB/NR4A3	22
GO:0032103	positive regulation of response to external stimulus	97/2138	474/15641	2.22613e-05	0.000499053	0.000376117	SMOC2/LPAR1/IL16/CCL18/LRP1/MUC3A/PLA2G7/RARRES2/CCR1/MMP8/CCL3/C5AR1/WNT5A/TNFSF4/THBS4/MUC5AC/FCER1G/NTRK3/AIF1/IL17D/SLIT2/CCN4/BTK/TGM2/IL6/CXCL14/NCKAP1L/MGST2/C3AR1/VEGFC/BMP6/LY96/GBP5/OSM/HAVCR2/VEGFD/THBS1/FGFR1/VAMP8/ADORA2B/LY86/F12/MUC1/PRKD1/S1PR1/CAMK1D/MUC13/MUC5B/MNDA/S100A14/TGFB1/VEGFB/PGF/TLR8/CMKLR1/HCK/CCL5/F2RL1/CCL21/STX3/SERPINE1/CLEC7A/FGF2/NLRC4/CD74/CNR1/CCL4/TREM2/TMEM…	97
GO:0032755	positive regulation of interleukin-6 production	27/2138	87/15641	2.23937e-05	0.000500068	0.000376882	F2R/SPON2/MMP8/WNT5A/TNFSF4/FCER1G/AIF1/IL17D/IL6/LILRB2/TYROBP/P2RX7/TWIST1/ADORA2B/LGALS9C/TLR8/F2RL1/CLEC7A/CD74/TSLP/ADCYAP1/HSPD1/LILRA5/LILRA2/LPL/TICAM1/CARD9	27
GO:0003272	endocardial cushion formation	12/2138	24/15641	2.25721e-05	0.000500363	0.000377104	ENG/SNAI2/ROBO1/DCHS1/MSX1/SNAI1/TMEM100/ACVR1/HEYL/NOG/ROBO2/BMP7	12
GO:0048662	negative regulation of smooth muscle cell proliferation	18/2138	47/15641	2.25813e-05	0.000500363	0.000377104	TGFB3/OGN/APOD/CNN1/MEF2C/AIF1/MYOCD/ANG/PRKG1/NPR3/PTGIR/APLN/SOD2/IL10/IGFBP5/KLF4/VIPR2/VIP	18
GO:0010862	positive regulation of pathway-restricted SMAD protein phosphorylation	17/2138	43/15641	2.33483e-05	0.000512004	0.000385878	TGFB3/GDF6/ENG/INHBA/GDF11/TWSG1/BMP8A/BMP6/ACVRL1/INHBE/TGFB1/ACVR1/DAB2/GDF15/BMP2/INHBB/BMP7	17
GO:1903053	regulation of extracellular matrix organization	16/2138	39/15641	2.34078e-05	0.000512004	0.000385878	FSCN1/LRP1/PDPN/AEBP1/EMILIN1/ANTXR1/DDR2/IL6/FAP/TNFRSF1B/ABL1/PHLDB1/HAS2/TGFB1/COLGALT1/RGCC	16
GO:0002573	myeloid leukocyte differentiation	48/2138	194/15641	2.34168e-05	0.000512004	0.000385878	ROR2/LEF1/SH3PXD2A/GPC3/MMP9/CD4/MEF2C/INHBA/DCSTAMP/CCR1/CCL3/HCLS1/LILRB4/OSCAR/FCER1G/SFRP1/CAMK4/FBN1/NKX2-3/CCN4/SPI1/TYROBP/LILRB3/RASSF2/FOS/TSPAN2/BATF3/RUNX1/C1QC/ZFP36L1/TGFB1/GAB3/MAFB/KIT/CA2/HOXA7/CLDN18/TAL1/F2RL1/LRRC17/CSF1R/CD74/TREM2/FES/NOTCH2/LILRB1/GPR183/CEACAM1	48
GO:0007369	gastrulation	45/2138	178/15641	2.34635e-05	0.000512004	0.000385878	LEF1/MMP14/GPC3/MMP9/FOXF1/COL5A1/INHBA/COL5A2/ITGA4/SFRP2/COL7A1/COL8A1/MMP8/WNT5A/COL4A2/SFRP1/TWSG1/FZD7/COL6A1/FGFR1/LAMB1/PHLDB1/ITGB3/SNAI1/ITGA8/APELA/COL11A1/APLN/ACVR1/CHRD/TAL1/NOG/MYADM/HMGA2/OSR1/IL10/TENM4/ITGAV/KLF4/MMP2/BMP7/NR4A3/ITGB4/ITGA5/ITGB5	45
GO:0051051	negative regulation of transport	93/2138	451/15641	2.40204e-05	0.000520065	0.000391953	HECW1/SFRP4/MMP9/FOXF1/APOD/F2R/INHBA/RAB23/LRRC32/PRKCB/ANGPT1/FAM3D/SRGN/SFRP1/EPHA3/BMP8A/APOE/REM1/GEM/APOC1/SLC9A3R1/SSC5D/SERPINE2/IL11/FCGR2B/SYT11/LILRB2/TWIST1/BST2/HTR2A/OSM/GPM6B/THBS1/PID1/TNFRSF1B/SVIP/PKD2/PXK/CLIC2/VAMP8/OXTR/ITGB3/PRKD1/CD84/KCNAB1/NLRP3/TGFB1/PLN/TLR8/EZR/KCNE4/ENPP1/DLG4/GBP1/F2RL1/CD300LF/MAP1B/CD33/IL13RA2/CD34/CD74/CNR1/VSNL1/BANK1/GNAO1/OSR1/LRRTM2/RGCC/OPRL…	93
GO:0034113	heterotypic cell-cell adhesion	21/2138	60/15641	2.41954e-05	0.000520065	0.000391953	PTPRC/THY1/ITGA4/PARVA/LILRB2/CXADR/FGG/ITGB3/ITGAX/ITGB7/MYADM/PKP2/CD2/IL10/ITGAV/KLF4/BMP7/CEACAM6/JUP/DSG2/ITGA5	21
GO:0060389	pathway-restricted SMAD protein phosphorylation	21/2138	60/15641	2.41954e-05	0.000520065	0.000391953	TGFB3/GDF6/ENG/INHBA/GDF11/EMILIN1/TWSG1/BMP8A/BMP6/ACVRL1/GREM1/INHBE/LDLRAD4/TGFB1/ACVR1/NOG/DAB2/GDF15/BMP2/INHBB/BMP7	21
GO:0072678	T cell migration	21/2138	60/15641	2.41954e-05	0.000520065	0.000391953	APOD/ITGA4/CCL3/WNT5A/AIF1/MYO1G/S1PR1/CCL5/CCL21/ITGB7/SPN/CD99L2/TMEM102/CD99/IL27RA/CXCL13/CCL26/CCL2/GPR183/AIRE/STK39	21
GO:0042098	T cell proliferation	44/2138	173/15641	2.45407e-05	0.000525518	0.000396063	PTPRC/PDCD1LG2/IGF1/CD4/LRRC32/TNFSF4/GPNMB/TWSG1/HLA-DPA1/DOCK2/AIF1/HLA-DMB/CD24/IL6/NCKAP1L/LILRB2/JAK3/P2RX7/SLC11A1/SASH3/IGFBP2/HAVCR2/CD86/TNFRSF1B/ABL1/SPTA1/CD276/LGALS9C/TGFB1/HLA-DPB1/HHLA2/CD80/CCL5/PRNP/VSIG4/SPN/TNFSF8/VTCN1/CCDC88B/IL10/LILRB1/GJA1/IL6ST/TNFRSF4	44
GO:0046651	lymphocyte proliferation	57/2138	244/15641	2.6185e-05	0.000558645	0.000421029	LEF1/PTPRC/PDCD1LG2/IGF1/CD4/MEF2C/LRRC32/TNFSF4/GPNMB/IL7R/TWSG1/HLA-DPA1/DOCK2/AIF1/HLA-DMB/CD24/BTK/IL6/FCGR2B/NCKAP1L/LILRB2/JAK3/TYROBP/P2RX7/SLC11A1/SASH3/IGFBP2/HAVCR2/CD86/TNFRSF1B/ABL1/SPTA1/LST1/CD276/LGALS9C/MNDA/TGFB1/HLA-DPB1/HHLA2/CD80/CCL5/PRNP/VSIG4/CD74/SPN/TNFSF8/VTCN1/CCDC88B/IL10/LILRB1/HSPD1/GJA1/GPR183/IL6ST/TICAM1/IMPDH1/TNFRSF4	57
GO:0031102	neuron projection regeneration	20/2138	56/15641	2.68161e-05	0.000569991	0.00042958	THY1/NREP/LRP1/APOD/NTRK3/JAM3/PRRX1/GAP43/PTPRS/RTN4RL2/MAP1B/NEFL/TNR/HGF/LAMB2/TNC/MAP4K4/KLF4/KREMEN1/PTN	20
GO:1903038	negative regulation of leukocyte cell-cell adhesion	33/2138	117/15641	2.70694e-05	0.000573252	0.000432038	GLI3/PDCD1LG2/LRRC32/TNFSF4/GPNMB/LOXL3/TWSG1/FCGR2B/LILRB2/JAK3/HAVCR2/CD86/HLX/RUNX1/LGALS9C/TGFB1/FGL2/CD80/PRNP/CCL21/VSIG4/TNFAIP8L2/CD74/SPN/SOCS5/VTCN1/IL10/DTX1/LILRB1/KLF4/NRARP/RUNX3/CEACAM1	33
GO:0006816	calcium ion transport	85/2138	405/15641	2.72716e-05	0.000575411	0.000433665	SLC24A3/PTPRC/THY1/IL16/ANXA6/F2R/CD4/CCR5/CRACR2B/CCR1/CCL3/PRKCB/MYLK/HSPA2/EHD3/TRPV2/REM1/BHLHA15/JPH2/GEM/NALCN/LILRB2/HTR2B/P2RX7/NCS1/HTR2A/PKD2/CALCRL/ADCYAP1R1/ABL1/CLIC2/ORAI2/CDH23/VDR/CD84/TGFB1/PLN/PLCB1/TRPA1/ANK2/TSPAN13/CACHD1/CCL5/TRPC4/PRNP/TRPC1/CD33/CCL21/FGF2/BSPRY/CEMIP/CCL4/CCL8/GNAO1/TRPC3/CACNA1G/BDKRB1/CACNA2D3/CACNA2D1/OPRL1/PLCH1/ITPR1/ATP2A1/CACNA1H/MYO5A/CAMK2A/ITGAV…	85
GO:0050714	positive regulation of protein secretion	58/2138	250/15641	2.76601e-05	0.00058147	0.000438232	TGFB3/IGF1/LRP1/F2R/POSTN/MYOM1/MMP8/CCL3/WNT5A/TNFSF4/AIF1/IL6/HTR2B/VEGFC/P2RX7/TWIST1/GIPR/NLGN2/BMP6/OSM/HAVCR2/ACHE/ANG/ABL1/FZD5/FGG/LGALS9C/NLRP3/TGFB1/TLR8/EZR/F2RL1/CD33/CSF1R/CD34/FGR/VSNL1/TREM2/SYBU/TSLP/VTCN1/RGCC/CD14/CD2/IL10/CD2AP/HIF1A/TRPM4/NNAT/LILRA5/GJA1/LILRA2/MYH10/LPL/SYTL4/TNFRSF4/LRRK2/CRTAM	58
GO:0072503	cellular divalent inorganic cation homeostasis	94/2138	459/15641	2.87978e-05	0.000603178	0.000454592	SLC24A3/PTPRC/LPAR1/FPR3/THY1/ANXA6/LRP1/F2R/CD4/CD52/PTGER2/CCR5/PDGFRA/CCR1/CCL3/C5AR1/WNT5A/PRKCB/ACKR3/F2RL2/EDNRA/CD24/APOE/JPH2/TGM2/HTR2B/C3AR1/P2RX7/NCS1/GIPR/SLC11A1/HTR2A/S1PR3/PKD2/ADCYAP1R1/SV2A/ABL1/CLIC2/PTGIR/OXTR/CDH23/TBXA2R/VDR/S1PR1/TGFB1/PLN/PLCB1/TRPA1/CMKLR1/ANK2/DLG4/CCL5/F2RL1/TRPC4/PRNP/TRPC1/CCL21/FGF2/GPR65/CNR1/CEMIP/EDNRB/CCL8/TRPC3/BDKRB1/PTGDR/CACNA2D1/GPR4/KCTD17/A…	94
GO:0030111	regulation of Wnt signaling pathway	76/2138	353/15641	2.91013e-05	0.000607318	0.000457712	ROR2/NKD1/LEF1/GLI1/HECW1/PTK7/SFRP4/NOTUM/GPC3/GLI3/ALPK2/IGFBP4/LRP1/DKK3/SOX10/FRZB/DACT1/SFRP2/TSKU/SNAI2/HIC1/WNT5A/RECK/ADGRA2/SFRP1/SULF1/DIXDC1/DACT3/APOE/RBMS3/CCN4/NFATC4/SLC9A3R1/TNN/CTHRC1/MCC/FZD7/FZD1/ZEB2/CMAHP/IGFBP2/LRP4/DRAXIN/GREM1/ABL1/RUNX1/CDK14/DAAM2/IGFBP1/PLPP3/SKI/RSPO3/RSPO1/NOG/AXIN2/RNF43/TMEM237/DAB2/IGFBP6/ZNF703/SHISA6/DVL3/AMER3/TCF7L1/SULF2/DKK2/BMP2/SEMA5A/TRPM4…	76
GO:0090288	negative regulation of cellular response to growth factor stimulus	38/2138	143/15641	3.04096e-05	0.000632322	0.000476556	ASPN/TGFB3/VASN/SFRP2/HTRA1/DCN/WNT5A/ADAMTS12/EMILIN1/ADGRA2/SFRP1/TWSG1/SULF1/FBN1/HTRA3/SLIT2/ADAMTSL2/GREM2/FZD1/LTBP1/DLX1/THBS1/GREM1/CHST11/ABL1/LDLRAD4/TGFB1/FBN2/ONECUT2/APLN/SKI/CHRD/NOG/HTRA4/TGFB1I1/SULF2/CXCL13/TOB1	38
GO:0034109	homotypic cell-cell adhesion	25/2138	79/15641	3.08374e-05	0.000638817	0.000481451	COMP/PDPN/PLEK/PDGFRA/MYL9/LGALS1/SERPINE2/CEACAM5/CXADR/PRKG1/FGG/ITGB3/PLPP3/CCL5/SH2B3/CD99L2/PKP2/TLN1/ZNF703/CD99/FERMT3/GAS6/JUP/DSG2/CEACAM1	25
GO:0050670	regulation of lymphocyte proliferation	48/2138	196/15641	3.11084e-05	0.000638817	0.000481451	PTPRC/PDCD1LG2/IGF1/CD4/MEF2C/LRRC32/TNFSF4/GPNMB/TWSG1/HLA-DPA1/AIF1/HLA-DMB/CD24/BTK/IL6/FCGR2B/NCKAP1L/LILRB2/JAK3/TYROBP/SASH3/IGFBP2/HAVCR2/CD86/TNFRSF1B/SPTA1/LST1/CD276/LGALS9C/MNDA/TGFB1/HLA-DPB1/HHLA2/CD80/CCL5/PRNP/VSIG4/CD74/SPN/TNFSF8/VTCN1/CCDC88B/IL10/LILRB1/GPR183/IL6ST/TICAM1/TNFRSF4	48
GO:0051251	positive regulation of lymphocyte activation	58/2138	251/15641	3.12694e-05	0.000638817	0.000481451	PTPRC/MMP14/GLI3/THY1/GLI2/PDCD1LG2/IGF1/CD4/MEF2C/LILRB4/TNFSF4/IL7R/HLA-DPA1/AIF1/HLA-DMB/CD24/TESPA1/LGALS1/BTK/IL6/NCKAP1L/LILRB2/JAK3/TYROBP/SASH3/IGFBP2/HAVCR2/CD86/HLX/RUNX1/SPTA1/CD276/NLRP3/TGFB1/HLA-DPB1/HHLA2/CD80/CCL5/EFNB3/CCL21/CLEC7A/CD74/CD83/SOCS5/VTCN1/CCDC88B/GRAP2/PIK3R6/LILRB1/HSPD1/BCL10/CCL2/GPR183/IL6ST/RUNX3/GAS6/TICAM1/TNFRSF4	58
GO:0036230	granulocyte activation	98/2138	484/15641	3.14883e-05	0.000638817	0.000481451	CRISPLD2/PTPRC/OLR1/RAB31/MMP9/CEACAM3/CTSB/ARSB/PLEKHO2/MMP8/CCL3/C5AR1/CD53/OSCAR/FCER1G/RAB37/DOCK2/CKAP4/GLIPR1/DEGS1/MCEMP1/CYBB/CR1/FCGR2B/KRT1/NCKAP1L/LILRB2/C3AR1/TYROBP/SLC11A1/BST2/SLC2A3/LILRB3/BIN2/TNFRSF1B/SVIP/FCGR2A/CTSG/VAMP8/TIMP2/ANXA3/HK3/PADI2/ITGAX/TOM1/MNDA/PLAU/LAIR1/ITGAL/TNFAIP6/PKP1/PRSS3/MME/PECAM1/PLAC8/NFAM1/FGL2/CAMP/SLPI/CCL5/F2RL1/CD33/FGR/GM2A/GPR84/KCNAB2/CHI3L1/…	98
GO:0042119	neutrophil activation	97/2138	478/15641	3.15079e-05	0.000638817	0.000481451	CRISPLD2/PTPRC/OLR1/RAB31/MMP9/CEACAM3/CTSB/ARSB/PLEKHO2/MMP8/C5AR1/CD53/OSCAR/FCER1G/RAB37/DOCK2/CKAP4/GLIPR1/DEGS1/MCEMP1/CYBB/CR1/FCGR2B/KRT1/NCKAP1L/LILRB2/C3AR1/TYROBP/SLC11A1/BST2/SLC2A3/LILRB3/BIN2/TNFRSF1B/SVIP/FCGR2A/CTSG/VAMP8/TIMP2/ANXA3/HK3/PADI2/ITGAX/TOM1/MNDA/PLAU/LAIR1/ITGAL/TNFAIP6/PKP1/PRSS3/MME/PECAM1/PLAC8/NFAM1/FGL2/CAMP/SLPI/CCL5/F2RL1/CD33/FGR/GM2A/GPR84/KCNAB2/CHI3L1/RHOF/…	97
GO:0072507	divalent inorganic cation homeostasis	97/2138	478/15641	3.15079e-05	0.000638817	0.000481451	SLC24A3/PTPRC/LPAR1/FPR3/THY1/ANXA6/LRP1/F2R/CD4/CD52/PTGER2/CCR5/PDGFRA/CCR1/CCL3/C5AR1/WNT5A/PRKCB/ACKR3/F2RL2/EDNRA/CD24/APOE/JPH2/TGM2/HTR2B/C3AR1/P2RX7/NCS1/GIPR/SLC11A1/SGCD/HTR2A/S1PR3/PKD2/ADCYAP1R1/SV2A/ABL1/CLIC2/PTGIR/OXTR/CDH23/TBXA2R/VDR/S1PR1/S100A14/TGFB1/PLN/PLCB1/TRPA1/CMKLR1/ANK2/DLG4/CCL5/F2RL1/TRPC4/PRNP/TRPC1/CCL21/FGF2/GPR65/CNR1/FAM20A/CEMIP/EDNRB/CCL8/TRPC3/BDKRB1/PTGDR/CA…	97
GO:0006911	phagocytosis, engulfment	18/2138	48/15641	3.15448e-05	0.000638817	0.000481451	ABCA1/RAB31/MSR1/FCER1G/AIF1/FCGR1A/XKR6/FCGR2B/NCKAP1L/BIN2/THBS1/MFGE8/ARHGAP25/F2RL1/XKR9/TREM2/ADGRB1/DOCK1	18
GO:1903708	positive regulation of hemopoiesis	45/2138	180/15641	3.16125e-05	0.000638817	0.000481451	ROR2/LEF1/PTPRC/MMP14/GLI3/GLI2/CD4/INHBA/DCSTAMP/CCR1/HCLS1/LILRB4/TNFSF4/IL7R/TESPA1/BTK/NCKAP1L/RHEX/LILRB2/TYROBP/HOXA5/SASH3/FOS/SCIN/CD86/HLX/RUNX1/ZFP36L1/NLRP3/TGFB1/CD80/CA2/TAL1/CD74/TREM2/CD83/SOCS5/FES/HSPA1B/PIK3R6/STAT1/HIF1A/ARNT/RUNX3/GAS6	45
GO:0010837	regulation of keratinocyte proliferation	14/2138	32/15641	3.1888e-05	0.000639879	0.000482252	SNAI2/KLF9/FGF7/EPPK1/HAS2/VDR/PRKD1/ZFP36L1/SFN/NOTCH2/AREG/KDF1/ZFP36/REG3A	14
GO:0150077	regulation of neuroinflammatory response	14/2138	32/15641	3.1888e-05	0.000639879	0.000482252	PTPRC/MMP9/IGF1/SPHK1/MMP8/CCL3/IL6/TNFRSF1B/TREM2/MMP3/CST7/LDLR/NUPR1/LRRK2	14
GO:0050680	negative regulation of epithelial cell proliferation	35/2138	128/15641	3.22624e-05	0.000645136	0.000486214	GPC3/SERPINF1/MEF2C/SPARC/SFRP2/SNAI2/WNT5A/NGFR/SFRP1/SULF1/LIMS2/APOE/VASH1/MCC/ROBO1/KLF9/EPPK1/ACVRL1/THBS1/VDR/TGFB1/MARVELD3/SFN/RGCC/STAT1/KDF1/CDKN1C/WFDC1/GJA1/AR/CCL2/PTN/NUPR1/RUNX3/CEACAM1	35
GO:0071675	regulation of mononuclear cell migration	17/2138	44/15641	3.32327e-05	0.000662231	0.000499098	SLAMF8/PLA2G7/RARRES2/CCR1/C5AR1/AIF1/SLIT2/C3AR1/THBS1/GREM1/S100A14/TGFB1/PLCB1/CMKLR1/CCL5/SERPINE1/PDGFD	17
GO:0032943	mononuclear cell proliferation	57/2138	246/15641	3.35631e-05	0.000666501	0.000502316	LEF1/PTPRC/PDCD1LG2/IGF1/CD4/MEF2C/LRRC32/TNFSF4/GPNMB/IL7R/TWSG1/HLA-DPA1/DOCK2/AIF1/HLA-DMB/CD24/BTK/IL6/FCGR2B/NCKAP1L/LILRB2/JAK3/TYROBP/P2RX7/SLC11A1/SASH3/IGFBP2/HAVCR2/CD86/TNFRSF1B/ABL1/SPTA1/LST1/CD276/LGALS9C/MNDA/TGFB1/HLA-DPB1/HHLA2/CD80/CCL5/PRNP/VSIG4/CD74/SPN/TNFSF8/VTCN1/CCDC88B/IL10/LILRB1/HSPD1/GJA1/GPR183/IL6ST/TICAM1/IMPDH1/TNFRSF4	57
GO:0014911	positive regulation of smooth muscle cell migration	16/2138	40/15641	3.40887e-05	0.000674605	0.000508423	LPAR1/NOX4/IGF1/LRP1/POSTN/AIF1/CCN4/DOCK4/HAS2/CCL5/NRP1/PDGFD/IGFBP5/SSH1/PDGFRB/NR4A3	16
GO:0031099	regeneration	46/2138	186/15641	3.47199e-05	0.000684734	0.000516058	GLI1/GLI3/THY1/NREP/IGF1/LRP1/APOD/POSTN/C5AR1/NTRK3/JAM3/PRRX1/FZD7/NNMT/EPPK1/NINJ2/SGCA/ANXA3/CLDN1/GAP43/IGFBP1/PTPRS/TGFB1/PGF/KLF5/RTN4RL2/MAP1B/NEFL/TNR/HGF/LAMB2/TNC/IL10/MAP4K4/SULF2/CPQ/KLF4/GJA1/PTGFRN/KREMEN1/NR4A3/PTN/PTPN3/LCP1/GAS6/CDK4	46
GO:0032102	negative regulation of response to external stimulus	75/2138	349/15641	3.49617e-05	0.000687142	0.000517872	PTPRC/FOXF1/IGF1/SERPINF1/SLAMF8/APOD/PDGFRA/HTRA1/PTGIS/SNAI2/WNT5A/AIF1/APOE/SLIT2/KANK2/SERPINE2/CR1/FCGR2B/KRT1/CCK/TEK/ROBO1/FAP/HAVCR2/EPPK1/THBS1/TNFRSF1B/CALCRL/IRAK3/GREM1/TSPAN8/PRKG1/FGG/F12/BACE1/A2M/PADI2/PLAT/NLRP3/PTPRS/PLAU/SEMA3G/TNFAIP6/FGL2/SIGLEC10/SEMA4G/VSIG4/TNFAIP8L2/SERPINE1/FGF2/TNR/CD34/SH2B3/NRXN1/HGF/SOCS5/ROBO2/ACP5/NRP1/IL10/CDH5/CST7/CXCL13/ADCYAP1/LILRB1/SEMA5A/KL…	75
GO:0030208	dermatan sulfate biosynthetic process	8/2138	12/15641	3.56432e-05	0.000695832	0.000524422	DSE/BGN/DCN/VCAN/CHST14/DSEL/CSPG4/CHST12	8
GO:0007266	Rho protein signal transduction	48/2138	197/15641	3.57676e-05	0.000695832	0.000524422	ABCA1/LPAR1/RHOJ/PDPN/F2R/NGFR/F2RL2/HEG1/APOE/KANK2/PREX2/DLC1/ARHGEF25/ARHGEF6/ROBO1/LIMK1/FGD1/EPS8L3/ABL1/ARHGEF17/GNA12/PECAM1/F2RL1/MYO9B/EPS8L2/ARHGEF16/ARHGDIB/GPR65/EPS8L1/RHOF/NRP1/CDH13/GPR4/AGTR1/MCF2L/ARHGEF38/CNKSR1/RASGRF2/PREX1/GPR35/RHOD/ARHGEF39/ARHGEF19/PDGFRB/RHOBTB3/TRIO/PLEKHG2/F2RL3	48
GO:0032944	regulation of mononuclear cell proliferation	48/2138	197/15641	3.57676e-05	0.000695832	0.000524422	PTPRC/PDCD1LG2/IGF1/CD4/MEF2C/LRRC32/TNFSF4/GPNMB/TWSG1/HLA-DPA1/AIF1/HLA-DMB/CD24/BTK/IL6/FCGR2B/NCKAP1L/LILRB2/JAK3/TYROBP/SASH3/IGFBP2/HAVCR2/CD86/TNFRSF1B/SPTA1/LST1/CD276/LGALS9C/MNDA/TGFB1/HLA-DPB1/HHLA2/CD80/CCL5/PRNP/VSIG4/CD74/SPN/TNFSF8/VTCN1/CCDC88B/IL10/LILRB1/GPR183/IL6ST/TICAM1/TNFRSF4	48
GO:0035924	cellular response to vascular endothelial growth factor stimulus	20/2138	57/15641	3.60471e-05	0.0006989	0.000526734	NRP2/SMOC2/SPHK1/GAS1/PDGFRA/DCN/ADAMTS12/ADGRA2/ADAMTS3/VEGFC/ROBO1/VEGFD/PRKD1/VEGFB/PGF/NRP1/DLL1/NR4A1/CCBE1/PDGFRB	20
GO:1901890	positive regulation of cell junction assembly	28/2138	94/15641	3.67867e-05	0.000710838	0.000535732	THY1/ADGRB2/COL16A1/SRPX2/LIMS1/SFRP1/NTRK3/THBS2/SYNDIG1/FLRT1/TEK/NLGN2/SLITRK5/ABL1/NTRK1/OXTR/CLDN1/CLSTN2/ADGRL3/SLITRK4/NRXN1/ADGRB1/NRP1/LRRTM2/MAP4K4/S100A10/EPHB2/LRRC4B	28
GO:0070838	divalent metal ion transport	92/2138	450/15641	3.73299e-05	0.000717625	0.000540846	SLC24A3/PTPRC/THY1/IL16/ANXA6/F2R/CD4/CCR5/CRACR2B/CCR1/CCL3/PRKCB/MYLK/HSPA2/EHD3/TRPV2/REM1/BHLHA15/JPH2/GEM/NALCN/LILRB2/HTR2B/P2RX7/NCS1/SLC11A1/HTR2A/PKD2/CALCRL/ADCYAP1R1/ABL1/CLIC2/ORAI2/CDH23/VDR/CD84/TGFB1/PLN/PLCB1/TRPA1/ANK2/TSPAN13/CACHD1/CCL5/NIPAL1/TRPC4/PRNP/TRPC1/CD33/CCL21/FGF2/BSPRY/CEMIP/CCL4/CCL8/GNAO1/TRPC3/CACNA1G/BDKRB1/CACNA2D3/CACNA2D1/OPRL1/PLCH1/ITPR1/ATP2A1/CACNA1H/MYO…	92
GO:0072511	divalent inorganic cation transport	93/2138	456/15641	3.7388e-05	0.000717625	0.000540846	SLC24A3/PTPRC/THY1/IL16/ANXA6/F2R/CD4/CCR5/CRACR2B/CCR1/CCL3/PRKCB/MYLK/HSPA2/EHD3/TRPV2/REM1/BHLHA15/JPH2/GEM/NALCN/LILRB2/HTR2B/P2RX7/NCS1/SLC11A1/HTR2A/PKD2/CALCRL/ADCYAP1R1/ABL1/CLIC2/ORAI2/CDH23/VDR/CD84/TGFB1/PLN/PLCB1/TRPA1/ANK2/TSPAN13/CACHD1/CCL5/NIPAL1/TRPC4/PRNP/TRPC1/CD33/CCL21/FGF2/BSPRY/CEMIP/CCL4/CCL8/GNAO1/TRPC3/CACNA1G/BDKRB1/CACNA2D3/CACNA2D1/OPRL1/PLCH1/ITPR1/ATP2A1/CACNA1H/MYO…	93
GO:0050651	dermatan sulfate proteoglycan biosynthetic process	9/2138	15/15641	3.76094e-05	0.000719468	0.000542235	DSE/BGN/DCN/VCAN/CHST14/DSEL/CSGALNACT2/CSPG4/CHST12	9
GO:0021602	cranial nerve morphogenesis	12/2138	25/15641	3.80153e-05	0.000720032	0.000542661	GLI3/NRP2/PLXNA4/ATP8B1/ADARB1/KCNA2/MAFB/HOXA3/HOXA1/NRP1/EGR2/EPHB2	12
GO:0070168	negative regulation of biomineral tissue development	12/2138	25/15641	3.80153e-05	0.000720032	0.000542661	RFLNB/ASPN/CCR1/CCL3/SRGN/GREM1/TGFB1/ENPP1/HIF1A/TRPM4/RFLNA/GAS6	12
GO:0110150	negative regulation of biomineralization	12/2138	25/15641	3.80153e-05	0.000720032	0.000542661	RFLNB/ASPN/CCR1/CCL3/SRGN/GREM1/TGFB1/ENPP1/HIF1A/TRPM4/RFLNA/GAS6	12
GO:0097530	granulocyte migration	35/2138	129/15641	3.8538e-05	0.000727531	0.000548312	ITGA9/ITGA1/CCL18/SLAMF8/RARRES2/CCL3/C5AR1/THBS4/FCER1G/JAM3/SLIT2/IL1R1/NCKAP1L/C3AR1/CXADR/THBS1/CAMK1D/S100A14/CMKLR1/PECAM1/CCL5/CCL21/CSF3R/CD74/CCL4/CCL8/CD99L2/CCL11/CD99/ADGRE2/PDE4B/CXCL13/PREX1/CCL26/CCL2	35
GO:0032760	positive regulation of tumor necrosis factor production	25/2138	80/15641	3.90947e-05	0.000735621	0.000554409	PTPRC/SPON2/MMP8/CCL3/WNT5A/FCER1G/NFATC4/CYBB/TYROBP/TWIST1/LY96/SASH3/HAVCR2/THBS1/FZD5/CLEC7A/SPN/CD14/CD2/LILRA5/LILRA2/LPL/TICAM1/CARD9/LRRK2	25
GO:0048247	lymphocyte chemotaxis	19/2138	53/15641	3.99017e-05	0.000748352	0.000564004	CCL18/CCL3/WNT5A/CXCL14/CH25H/PADI2/CCL5/CYP7B1/CCL21/CCL4/CCL8/TMEM102/CCL11/CXCL13/CCL26/CCL2/GPR183/GAS6/STK39	19
GO:0030510	regulation of BMP signaling pathway	26/2138	85/15641	4.1705e-05	0.000779625	0.000587573	SFRP4/GPC3/FSTL1/ENG/SFRP2/HTRA1/WNT5A/ZNF423/SFRP1/TWSG1/SULF1/FBN1/HTRA3/GREM2/FZD1/DLX1/ACVRL1/GREM1/ABL1/MSX1/SKI/CHRD/NOG/RNF165/CDH5/TOB1	26
GO:0042063	gliogenesis	62/2138	276/15641	4.19243e-05	0.000781181	0.000588746	ROR2/LEF1/LAMA2/MMP14/GLI3/LPAR1/MXRA8/PLP1/LRP1/SOX10/CCL3/C5AR1/SMO/NTRK3/C1QA/ASPA/IL6/SERPINE2/S100B/NDN/DLX1/TNFRSF1B/FA2H/LAMB1/TSPAN2/ABL1/VIM/DAAM2/GAP43/TGFB1/WASF3/SKI/RNF112/PTPRZ1/MYRF/TAL1/NOG/TRPC4/DAB1/ADGRG6/CSF1R/CNTNAP1/TREM2/LAMB2/CSPG4/DLL1/EGR2/ADAM22/AREG/TENM4/FGF5/DTX1/BMP2/ADCYAP1/LDLR/ERBB3/CCL2/GPR183/PTN/IL6ST/LAMC3/BMERB1	62
GO:0007179	transforming growth factor beta receptor signaling pathway	45/2138	182/15641	4.22828e-05	0.000784798	0.000591472	ASPN/TGFB3/NREP/ENG/DKK3/FMOD/VASN/LTBP4/HTRA1/LRRC32/ZEB1/EMILIN1/TWSG1/FBN1/HTRA3/ADAMTSL2/LTBP2/MYOCD/LTBP1/FOS/ACVRL1/THBS1/FERMT2/CHST11/LDLRAD4/ITGA8/SMAD9/TGFB1/FBN2/LOX/ONECUT2/HPGD/SKI/ACVR1/DAB2/HTRA4/ZNF703/TGFB1I1/CLDN5/CDH5/GDF15/CGN/CDKN1C/F11R/ITGB5	45
GO:0042129	regulation of T cell proliferation	38/2138	145/15641	4.2392e-05	0.000784798	0.000591472	PTPRC/PDCD1LG2/IGF1/CD4/LRRC32/TNFSF4/GPNMB/TWSG1/HLA-DPA1/AIF1/HLA-DMB/CD24/IL6/NCKAP1L/LILRB2/JAK3/SASH3/IGFBP2/HAVCR2/CD86/TNFRSF1B/SPTA1/CD276/LGALS9C/TGFB1/HLA-DPB1/HHLA2/CD80/CCL5/PRNP/VSIG4/SPN/TNFSF8/VTCN1/CCDC88B/IL10/LILRB1/IL6ST	38
GO:0010718	positive regulation of epithelial to mesenchymal transition	18/2138	49/15641	4.35367e-05	0.000803399	0.000605491	LEF1/TGFB3/ENG/PDPN/LOXL2/IL6/TWIST1/SNAI1/TGFB1/GLIPR2/ACVR1/AXIN2/DAB2/ZNF703/TGFB1I1/RGCC/BMP2/BMP7	18
GO:0035023	regulation of Rho protein signal transduction	36/2138	135/15641	4.48831e-05	0.00082559	0.000622215	ABCA1/LPAR1/F2R/F2RL2/HEG1/APOE/KANK2/PREX2/DLC1/ARHGEF25/ARHGEF6/ROBO1/FGD1/EPS8L3/ABL1/ARHGEF17/F2RL1/MYO9B/EPS8L2/ARHGEF16/ARHGDIB/GPR65/EPS8L1/NRP1/GPR4/MCF2L/ARHGEF38/RASGRF2/PREX1/GPR35/ARHGEF39/ARHGEF19/PDGFRB/TRIO/PLEKHG2/F2RL3	36
GO:0071219	cellular response to molecule of bacterial origin	46/2138	188/15641	4.61157e-05	0.000845552	0.00063726	ABCA1/PDCD1LG2/PLSCR4/MEF2C/SPON2/CCR5/CCL3/WNT5A/TNFSF4/IL6/FCGR2B/LILRB2/BMP6/LY96/HAVCR2/CD86/TNFRSF1B/ABL1/CTSG/VIM/FZD5/TBXA2R/LY86/NLRP3/TGFB1/HCK/CD80/KMO/CCL5/SERPINE1/EDNRB/TREM2/MRC1/SASH1/STAR/CD14/IL10/PDE4B/CXCL13/LILRB1/BCL10/ZFP36/LILRA2/CCL2/CDK4/TICAM1	46
GO:0003206	cardiac chamber morphogenesis	34/2138	125/15641	4.67314e-05	0.000854114	0.000643712	NRP2/FOXF1/FZD2/ENG/MEF2C/HAND2/SFRP2/WNT5A/SMO/TBX3/PARVA/HEG1/SLIT2/ZFPM2/FZD1/TEK/ROBO1/SHOX2/TGFB1/COL11A1/ACVR1/HEYL/TBX2/MYL3/NOG/SLIT3/ADGRG6/PKP2/ROBO2/GRHL2/NRP1/NOTCH2/HIF1A/BMP7	34
GO:0048015	phosphatidylinositol-mediated signaling	43/2138	172/15641	4.68941e-05	0.000854366	0.000643902	IGF1/F2R/PDGFRA/HCLS1/DCN/ANGPT1/MUC5AC/NTRK3/PIP5K1B/SLC9A3R1/SERPINE2/PREX2/PIK3R5/HTR2B/TEK/NCS1/TWIST1/HTR2A/OSM/FGFR1/NPR3/NTRK1/ZFP36L1/UNC5B/PLCB1/EZR/KIT/CCL5/F2RL1/NCF1/CSF1R/FGR/HGF/PPP1R16B/PDGFD/WNT16/PLCH1/PIK3R6/KLF4/ERBB3/PDGFRB/DIPK2A/CEACAM1	43
GO:0003382	epithelial cell morphogenesis	14/2138	33/15641	4.84455e-05	0.000879838	0.0006631	PALLD/FRMD6/HEG1/HRH2/PECAM1/VSIG1/POF1B/RAB25/SPINT2/GRHL2/COL18A1/STC1/AR/RILPL1	14
GO:0003205	cardiac chamber development	42/2138	167/15641	4.92458e-05	0.000891552	0.000671928	PTK7/NRP2/STRA6/FOXF1/FZD2/ENG/MEF2C/HAND2/SFRP2/WNT5A/SMO/TBX3/PARVA/HEG1/SLIT2/ZFPM2/MYOCD/ADAMTS6/FZD1/TEK/LTBP1/ROBO1/PLXND1/SHOX2/TGFB1/COL11A1/ACVR1/ANK2/HEYL/TBX2/MYL3/NOG/SLIT3/ADGRG6/PKP2/ROBO2/GRHL2/NRP1/NOTCH2/HIF1A/MYH10/BMP7	42
GO:1903010	regulation of bone development	11/2138	22/15641	4.99854e-05	0.000902095	0.000679874	RFLNB/GLI3/FBN1/TMEM119/TYROBP/GREM1/LOX/CLDN18/NOTCH2/LILRB1/RFLNA	11
GO:0010975	regulation of neuron projection development	97/2138	484/15641	5.22229e-05	0.000939521	0.000708081	HECW1/PTK7/LRRC4C/LPAR1/SPOCK1/THY1/ISLR2/P3H1/SERPINF1/LRP1/DPYSL3/MEF2C/CHN1/PMP22/SFRP2/ARSB/LZTS1/WNT5A/NGFR/TENM3/SFRP1/NTRK3/PLXNC1/TRPV2/EPHA3/CCDC88A/APOE/SLIT2/LGALS1/NFATC4/PRRX1/PLXNA4/FEZ1/L1CAM/FZD1/ROBO1/ATP8A2/NCS1/ZEB2/PLXND1/SHANK1/LRP4/LIMK1/FGFR1/DRAXIN/CREB3L2/PTK6/ABL1/DENND5A/NTRK1/VIM/SHOX2/PRKD1/CAMK1D/PTPRS/SEMA3G/SDC2/ZNF804A/DLG4/NIN/EFNB3/RTN4RL2/MAP1B/SEMA4G/DAB1/NEFL…	97
GO:0051924	regulation of calcium ion transport	54/2138	233/15641	5.30333e-05	0.00095112	0.000716822	THY1/IL16/F2R/CD4/CRACR2B/CCR1/CCL3/MYLK/HSPA2/EHD3/TRPV2/REM1/JPH2/GEM/LILRB2/P2RX7/PKD2/ADCYAP1R1/ABL1/CLIC2/CD84/TGFB1/PLN/ANK2/TSPAN13/CCL5/PRNP/TRPC1/CD33/CEMIP/CCL4/GNAO1/TRPC3/BDKRB1/CACNA2D1/OPRL1/ATP2A1/MYO5A/CAMK2A/PDE4B/LILRB1/GPR35/STC1/LILRA5/RGS4/GJA1/PDGFRB/LILRA2/CCL2/JPH4/ATP2C2/DIAPH1/EPB41/F2RL3	54
[truncated: 711 more rows]

## Sheet: tG2 kegg
ID	Description	GeneRatio	BgRatio	pvalue	p.adjust	qvalue	geneID	Count
[truncated: 6 more rows]

[truncated: 3 more sheets: tG2 go-bp, tG3 kegg, tG3 go-bp]
