# Supplementary material for: Morphology-guided transcriptomic analysis of human pancreatic cancer organoids reveals microenvironmental signals that enhance invasion
Source: J Clin Invest. 2023 Apr 17;133(8):e162054. doi: 10.1172/JCI162054 (PMC10104894; doi:10.1172/JCI162054)
Supplement: Supplemental table 6 [file jci-133-162054-s037.xlsx]

## Sheet: DE Gene-level results
geneid	Gene name	pvalue	padj	l2fc	z-score
ENSG00000233913	RPL10P9	2.97123e-12	1.11558e-06	6.82296	6.97908
ENSG00000112246	SIM1	9.78565e-12	1.54359e-06	-8.60483	-6.80962
ENSG00000204622	HLA-J	1.44916e-11	1.54359e-06	1.92395	6.7529
ENSG00000278196	IGLV2-8	4.32893e-11	3.0942e-06	-22.6434	-6.59236
ENSG00000239951	IGKV3-20	1.77889e-10	8.81225e-06	-21.9141	-6.37931
ENSG00000230076	RPL10P6	4.18585e-10	1.40037e-05	5.67818	6.24694
ENSG00000113327	GABRG2	4.33146e-10	1.40037e-05	-21.4434	-6.24159
ENSG00000181374	CCL13	7.6382e-08	0.00128113	-5.451	-5.37547
ENSG00000149043	SYT8	1.39779e-07	0.00196104	1.88759	5.26554
ENSG00000172379	ARNT2	1.74545e-07	0.00215524	-1.14173	-5.22459
ENSG00000236060	HSPB1P1	2.49723e-07	0.0027041	4.14437	5.15791
ENSG00000157734	SNX22	6.53681e-07	0.00551387	2.42096	4.97464
ENSG00000224769	MUC20P1	6.63815e-07	0.00551387	-2.52563	-4.97166
ENSG00000111981	ULBP1	8.12686e-07	0.00614244	-1.72439	-4.9323
ENSG00000136250	AOAH	1.2762e-06	0.00840744	-4.95415	-4.84342
ENSG00000204539	CDSN	1.33616e-06	0.00840744	-3.12003	-4.8343
ENSG00000206384	COL6A6	2.26719e-06	0.0123831	-4.35366	-4.72802
ENSG00000116183	PAPPA2	2.34176e-06	0.0123831	-2.65241	-4.72144
ENSG00000121089	NACA3P	3.5362e-06	0.0170008	3.84717	4.63693
ENSG00000172156	CCL11	4.08939e-06	0.0178477	-2.98726	-4.60679
ENSG00000122861	PLAU	4.17132e-06	0.0178477	-1.32947	-4.60266
ENSG00000235847	LDHAP7	7.799e-06	0.029927	3.32047	4.47063
ENSG00000215853	RPTN	8.84192e-06	0.0317072	-9.30256	-4.44371
ENSG00000115718	PROC	9.15954e-06	0.0317072	2.17158	4.43612
ENSG00000128917	DLL4	9.82564e-06	0.0323067	-2.88904	-4.42098
ENSG00000105366	SIGLEC8	1.02214e-05	0.0323067	-6.44579	-4.41244
ENSG00000203710	CR1	1.10521e-05	0.0333783	-4.61828	-4.39549
ENSG00000197587	DMBX1	1.53912e-05	0.0427334	4.73543	4.32301
ENSG00000134955	SLC37A2	1.58206e-05	0.0427334	-2.5985	-4.31694
ENSG00000170891	CYTL1	1.63453e-05	0.0427334	-4.94983	-4.30973
ENSG00000153162	BMP6	1.79425e-05	0.0438242	-2.09111	-4.28907
ENSG00000114455	HHLA2	1.80578e-05	0.0438242	1.17982	4.28764
ENSG00000082126	MPP4	2.05487e-05	0.0477422	-1.74461	-4.25884
ENSG00000262903		2.22275e-05	0.0489418	1.3698	4.24125
ENSG00000159337	PLA2G4D	2.25485e-05	0.0489418	-7.28951	-4.23803
ENSG00000268423		2.47554e-05	0.0517578	5.05587	4.21702
ENSG00000234961		2.55369e-05	0.0517891	3.75752	4.21
ENSG00000198844	ARHGEF15	3.14696e-05	0.0602532	-7.44483	-4.16256
ENSG00000143546	S100A8	3.22333e-05	0.0602532	-10.3635	-4.15709
ENSG00000149571	KIRREL3	3.29398e-05	0.0602532	-4.18583	-4.15213
ENSG00000142185	TRPM2	3.57385e-05	0.0632653	-2.78086	-4.13343
ENSG00000159184	HOXB13	3.9079e-05	0.0669369	-7.79567	-4.11286
ENSG00000158955	WNT9B	4.08528e-05	0.0680484	5.78518	4.1026
ENSG00000198134	PTMAP9	4.28098e-05	0.0688999	2.65522	4.09177
ENSG00000172031	EPHX4	4.35639e-05	0.0688999	-3.54406	-4.08772
ENSG00000157404	KIT	4.70318e-05	0.0709561	-2.12787	-4.06991
ENSG00000110077	MS4A6A	4.72342e-05	0.0709561	-3.08999	-4.06891
ENSG00000184524	CEND1	5.45885e-05	0.0791554	1.93764	4.03506
ENSG00000204252	HLA-DOA	5.83998e-05	0.0822572	-3.49136	-4.01918
ENSG00000113739	STC2	5.96069e-05	0.0822572	-1.27717	-4.01436
ENSG00000165168	CYBB	6.50124e-05	0.0866179	-3.28649	-3.99384
ENSG00000225721		6.59306e-05	0.0866179	2.17118	3.99051
ENSG00000142512	SIGLEC10	7.06856e-05	0.0904886	-4.92756	-3.97397
ENSG00000259426		7.51704e-05	0.0910163	-2.28112	-3.9593
ENSG00000204021	LIPK	7.56013e-05	0.0910163	-6.49709	-3.95793
ENSG00000147697	GSDMC	7.57118e-05	0.0910163	-7.64394	-3.95758
ENSG00000105609	LILRB5	7.71241e-05	0.0910163	-4.27218	-3.95317
ENSG00000166923	GREM1	8.00991e-05	0.0925513	-2.38694	-3.9441
ENSG00000198502	HLA-DRB5	8.21412e-05	0.0930709	-2.86817	-3.93807
ENSG00000136944	LMX1B	9.06102e-05	0.0999837	-2.16751	-3.91445
ENSG00000130300	PLVAP	9.85483e-05	0.104496	-4.67451	-3.89414
ENSG00000114757	PEX5L	9.8682e-05	0.104496	-5.22672	-3.89381
ENSG00000172005	MAL	0.000107051	0.106016	-5.44307	-3.87403
ENSG00000232070	TMEM253	0.000107136	0.106016	1.21504	3.87384
ENSG00000188501	LCTL	0.000108919	0.106016	-6.14387	-3.86981
ENSG00000137033	IL33	0.000109109	0.106016	-2.01838	-3.86939
ENSG00000137343	ATAT1	0.000115484	0.106016	0.82236	3.85552
ENSG00000117115	PADI2	0.000115731	0.106016	-2.03516	-3.855
ENSG00000142178	SIK1	0.000116427	0.106016	2.3389	3.85353
ENSG00000171115	GIMAP8	0.000117209	0.106016	-3.38862	-3.85189
ENSG00000173406	DAB1	0.000119001	0.106016	-3.20596	-3.84817
ENSG00000185269	NOTUM	0.000120755	0.106016	2.03334	3.84459
ENSG00000224066		0.000120997	0.106016	1.53777	3.8441
ENSG00000183019	MCEMP1	0.000122019	0.106016	-6.32799	-3.84203
ENSG00000235587	GAPDHP65	0.000125636	0.107394	2.52192	3.83486
ENSG00000269968		0.000128277	0.1075	2.60009	3.82974
ENSG00000107742	SPOCK2	0.000129498	0.1075	2.72236	3.82741
ENSG00000226891	LINC01359	0.000131475	0.107581	2.2315	3.82368
ENSG00000038945	MSR1	0.000137757	0.110785	-2.97761	-3.81216
ENSG00000267127		0.000140365	0.111266	2.14583	3.80752
ENSG00000243477	NAA80	0.000144303	0.111555	0.729059	3.80067
ENSG00000251493	FOXD1	0.000145375	0.111555	-2.77753	-3.79884
ENSG00000137077	CCL21	0.000146636	0.111555	-4.73936	-3.7967
ENSG00000122641	INHBA	0.000152452	0.114162	-1.39562	-3.78704
ENSG00000242628		0.000158614	0.116315	2.48282	3.77718
ENSG00000197149		0.00015976	0.116315	3.3247	3.77539
ENSG00000115263	GCG	0.000178516	0.126645	-7.77853	-3.74763
ENSG00000158786	PLA2G2F	0.000181177	0.126645	-4.17585	-3.74391
ENSG00000110455	ACCS	0.000182371	0.126645	1.14777	3.74226
ENSG00000255182		0.000193731	0.131444	1.07323	3.72705
ENSG00000249699	LINC02261	0.000194791	0.131444	-5.54191	-3.72568
ENSG00000079215	SLC1A3	0.000203265	0.135105	-2.11438	-3.71492
ENSG00000122254	HS3ST2	0.000210704	0.138056	-2.67344	-3.70582
ENSG00000155307	SAMSN1	0.000218547	0.141165	-2.1678	-3.69655
ENSG00000235027		0.000235498	0.147065	3.46034	3.67754
ENSG00000250067	YJEFN3	0.000236097	0.147065	1.65228	3.67689
ENSG00000250526	CCT6P2	0.000236804	0.147065	4.93602	3.67612
ENSG00000245067	IGFBP7-AS1	0.000243902	0.149495	2.45131	3.66858
ENSG00000141574	SECTM1	0.000249772	0.151193	-1.53724	-3.66249
ENSG00000180389	ATP5F1EP2	0.000254688	0.15126	2.89198	3.6575
ENSG00000279806		0.000259357	0.15126	-1.68757	-3.65284
ENSG00000137285	TUBB2B	0.000260089	0.15126	-1.50545	-3.65211
ENSG00000083290	ULK2	0.000263883	0.15126	-0.551374	-3.6484
ENSG00000119714	GPR68	0.000263936	0.15126	-1.13941	-3.64834
ENSG00000213866	YBX1P10	0.000272915	0.15126	1.97124	3.63974
ENSG00000108515	ENO3	0.000276135	0.15126	1.1687	3.63672
ENSG00000169896	ITGAM	0.000276964	0.15126	-1.42709	-3.63594
ENSG00000267114		0.000277226	0.15126	2.86598	3.6357
ENSG00000127533	F2RL3	0.000278026	0.15126	-1.23011	-3.63496
ENSG00000006788	MYH13	0.000294513	0.156784	-4.75826	-3.62008
ENSG00000154678	PDE1C	0.000295195	0.156784	-2.44601	-3.61948
ENSG00000160932	LY6E	0.000311702	0.163202	0.707239	3.60538
ENSG00000223764	LINC02593	0.000318711	0.165036	2.34987	3.5996
ENSG00000260428	SCX	0.00034918	0.176717	1.42217	3.57578
ENSG00000273466		0.00035367	0.176717	1.03069	3.57244
ENSG00000172752	COL6A5	0.00035394	0.176717	-2.38139	-3.57224
ENSG00000143556	S100A7	0.000362814	0.179165	-9.76666	-3.56575
ENSG00000071991	CDH19	0.000377948	0.184319	-3.58917	-3.55502
ENSG00000179344	HLA-DQB1	0.000391424	0.188185	-2.31287	-3.5458
ENSG00000258102	MAP1LC3B2	0.000394013	0.188185	1.71638	3.54406
ENSG00000115257	PCSK4	0.000402389	0.190039	1.05674	3.53851
ENSG00000167371	PRRT2	0.000405683	0.190039	2.87467	3.53636
ENSG00000204632	HLA-G	0.000411969	0.191128	1.88454	3.5323
ENSG00000221792	MIR1282	0.000418717	0.192091	3.06164	3.528
ENSG00000254719		0.000422993	0.192091	-1.54655	-3.52531
ENSG00000198075	SULT1C4	0.000425483	0.192091	1.27682	3.52375
ENSG00000237940	LINC01238	0.000437549	0.195449	1.58175	3.51633
ENSG00000178031	ADAMTSL1	0.000449997	0.195857	-2.48188	-3.50888
ENSG00000172367	PDZD3	0.000450516	0.195857	1.85502	3.50857
ENSG00000245526	LINC00461	0.000453716	0.195857	-6.30769	-3.50669
ENSG00000231870	KRT17P3	0.000453896	0.195857	4.08228	3.50659
ENSG00000248927		0.00047211	0.201399	-1.46495	-3.4961
ENSG00000125538	IL1B	0.0004816	0.202278	-1.88158	-3.49079
ENSG00000256393	RPL41P5	0.000482366	0.202278	-1.50885	-3.49036
ENSG00000231503	PTMAP4	0.000509019	0.210765	1.99775	3.47596
ENSG00000130598	TNNI2	0.000518642	0.212782	2.06913	3.47094
ENSG00000099251	HSD17B7P2	0.000527479	0.214474	1.04393	3.4664
ENSG00000262413		0.000533439	0.21509	3.2202	3.46338
ENSG00000229719	MIR194-2HG	0.000539171	0.215612	1.57554	3.4605
ENSG00000145708	CRHBP	0.00057075	0.222743	-5.07992	-3.44515
ENSG00000157005	SST	0.000575821	0.222743	-5.96176	-3.44275
ENSG00000228630	HOTAIR	0.00057596	0.222743	-6.73796	-3.44269
ENSG00000158062	UBXN11	0.000576812	0.222743	0.760539	3.44229
ENSG00000240602	AADACP1	0.000593369	0.22633	-3.42233	-3.43463
ENSG00000197629	MPEG1	0.000596417	0.22633	-3.05375	-3.43324
ENSG00000148848	ADAM12	0.000600772	0.22633	-1.96083	-3.43127
ENSG00000168918	INPP5D	0.000609583	0.226339	-1.3205	-3.42731
ENSG00000159200	RCAN1	0.000616977	0.226339	-1.41865	-3.42404
ENSG00000101331	CCM2L	0.000624395	0.226339	-5.99471	-3.42079
ENSG00000182752	PAPPA	0.000624623	0.226339	-1.43858	-3.42069
ENSG00000246922	UBAP1L	0.000626831	0.226339	1.06001	3.41973
ENSG00000256546		0.00062961	0.226339	2.18769	3.41853
ENSG00000145416	MARCHF1	0.000632794	0.226339	-3.07011	-3.41715
ENSG00000243696		0.000656361	0.232415	1.92635	3.40719
ENSG00000106236	NPTX2	0.000670732	0.23421	-1.12259	-3.40127
ENSG00000066294	CD84	0.00067151	0.23421	-2.72813	-3.40095
ENSG00000108688	CCL7	0.000682983	0.236305	-1.87491	-3.39632
ENSG00000188257	PLA2G2A	0.000698253	0.236749	4.83781	3.39026
ENSG00000147689	FAM83A	0.000698332	0.236749	-3.28944	-3.39023
ENSG00000267281	ATF7-NPFF	0.000698907	0.236749	2.0861	3.39001
ENSG00000170961	HAS2	0.000711928	0.239232	-1.35981	-3.38494
ENSG00000128567	PODXL	0.00072584	0.241945	-2.16183	-3.37963
ENSG00000171051	FPR1	0.000745165	0.246233	-2.23426	-3.3724
ENSG00000277586	NEFL	0.000758854	0.24759	-3.03908	-3.36738
ENSG00000224167	LINC01357	0.000759913	0.24759	-4.7877	-3.367
ENSG00000158486	DNAH3	0.000779801	0.249707	-2.83925	-3.35987
ENSG00000196664	TLR7	0.000785141	0.249707	-3.78546	-3.35798
ENSG00000139209	SLC38A4	0.000786479	0.249707	-3.27331	-3.35751
ENSG00000132746	ALDH3B2	0.000787738	0.249707	-3.79393	-3.35707
ENSG00000187140	FOXD3	0.000803702	0.252776	-4.2192	-3.35152
ENSG00000261879	ZNF594-DT	0.00081413	0.25424	1.10054	3.34795
ENSG00000228109	MELTF-AS1	0.000819834	0.25436	1.55888	3.34601
ENSG00000243181		0.000836213	0.255347	2.1635	3.34052
ENSG00000124334	IL9R	0.000836449	0.255347	-4.06644	-3.34044
ENSG00000223705	NSUN5P1	0.000839279	0.255347	1.04293	3.3395
ENSG00000042062	RIPOR3	0.000844601	0.255349	-1.57475	-3.33775
ENSG00000165841	CYP2C19	0.000853839	0.256413	1.43727	3.33472
ENSG00000117154	IGSF21	0.000867839	0.258744	-3.5678	-3.3302
ENSG00000091664	SLC17A6	0.000881682	0.260754	-6.85018	-3.32579
ENSG00000090659	CD209	0.000886208	0.260754	-4.80965	-3.32436
ENSG00000126778	SIX1	0.000892538	0.260985	-3.78016	-3.32238
ENSG00000100429	HDAC10	0.000932302	0.267759	2.10213	3.3102
ENSG00000139364	TMEM132B	0.000933766	0.267759	-2.62036	-3.30976
ENSG00000286067		0.000942208	0.267759	2.98088	3.30724
ENSG00000108465	CDK5RAP3	0.00094791	0.267759	1.75755	3.30555
ENSG00000156299	TIAM1	0.000949916	0.267759	-0.915931	-3.30496
ENSG00000180089	TMEM86B	0.000951998	0.267759	1.39952	3.30434
ENSG00000230773		0.00098432	0.274486	-4.96785	-3.29497
ENSG00000149534	MS4A2	0.000993885	0.275429	-1.78223	-3.29225
ENSG00000184459	BPIFC	0.00102586	0.281845	-5.15293	-3.28334
ENSG00000272356		0.00103151	0.281845	1.46505	3.28179
ENSG00000232346		0.00106672	0.289007	2.78853	3.27231
ENSG00000146070	PLA2G7	0.00107757	0.289553	-2.3053	-3.26945
ENSG00000163207	IVL	0.00108129	0.289553	-6.81909	-3.26847
ENSG00000185686	PRAME	0.00109153	0.29053	-8.27488	-3.26581
ENSG00000235821	IFITM4P	0.00109918	0.290875	3.83176	3.26383
ENSG00000144130	NT5DC4	0.00112044	0.293854	-2.25427	-3.2584
ENSG00000162670	BRINP3	0.00112422	0.293854	-4.20281	-3.25744
ENSG00000006025	OSBPL7	0.00116339	0.299084	1.46996	3.24771
ENSG00000198216	CACNA1E	0.00117226	0.299084	1.63219	3.24554
ENSG00000133665	DYDC2	0.00117727	0.299084	2.11465	3.24433
ENSG00000143013	LMO4	0.00118436	0.299084	0.539702	3.24262
ENSG00000234917		0.00119321	0.299084	2.84416	3.2405
ENSG00000278983		0.00120199	0.299084	3.47984	3.23841
ENSG00000261371	PECAM1	0.00120867	0.299084	-3.19681	-3.23683
ENSG00000264577		0.00121246	0.299084	2.14749	3.23593
ENSG00000229124	VIM-AS1	0.00121825	0.299084	1.13901	3.23457
ENSG00000224842		0.00122013	0.299084	-4.69857	-3.23413
ENSG00000119138	KLF9	0.00122079	0.299084	-0.941299	-3.23398
ENSG00000228459	LINC01546	0.00122356	0.299084	-4.79543	-3.23333
ENSG00000259396		0.00124539	0.301074	-4.72479	-3.22828
ENSG00000263072	ZNF213-AS1	0.00124632	0.301074	0.55285	3.22806
ENSG00000162618	ADGRL4	0.00125504	0.301074	-2.9342	-3.22607
ENSG00000243410	PSMD6-AS1	0.0012586	0.301074	1.94362	3.22526
ENSG00000258620		0.00128528	0.303498	3.34484	3.21925
ENSG00000276840	PMS2P10	0.00128824	0.303498	2.17811	3.21859
ENSG00000248874	C5orf17	0.00129229	0.303498	-3.74645	-3.21769
ENSG00000123388	HOXC11	0.00129613	0.303498	-3.82491	-3.21684
ENSG00000165300	SLITRK5	0.00130993	0.305016	2.00677	3.2138
ENSG00000288068		0.00133443	0.308754	5.39686	3.20847
ENSG00000273186		0.00134154	0.308837	1.49042	3.20694
ENSG00000177398	UMODL1	0.00138242	0.315897	-4.20625	-3.1983
ENSG00000154133	ROBO4	0.00139723	0.317521	-3.28289	-3.19522
ENSG00000233476	EEF1A1P6	0.00142041	0.319462	-0.757005	-3.19047
ENSG00000172059	KLF11	0.00142066	0.319462	-0.550544	-3.19042
ENSG00000260314	MRC1	0.0014476	0.323328	-2.46011	-3.18499
ENSG00000108691	CCL2	0.00146425	0.323328	-1.26909	-3.18168
ENSG00000147509	RGS20	0.0014679	0.323328	-3.191	-3.18096
ENSG00000261819		0.00147154	0.323328	1.2847	3.18024
ENSG00000197253	TPSB2	0.00147517	0.323328	-1.63153	-3.17953
ENSG00000198910	L1CAM	0.00153576	0.33385	-3.17029	-3.16784
ENSG00000064300	NGFR	0.00154986	0.335168	-3.53464	-3.16518
ENSG00000257704	INAFM1	0.00159514	0.342142	1.29837	3.15679
ENSG00000271581		0.0016101	0.342142	3.67757	3.15407
ENSG00000249395	CASC9	0.00162329	0.342142	-5.65571	-3.15169
ENSG00000182310	SPACA6	0.00162802	0.342142	1.49185	3.15084
ENSG00000169403	PTAFR	0.00163589	0.342142	-1.63713	-3.14943
ENSG00000074590	NUAK1	0.00163687	0.342142	-1.12306	-3.14926
ENSG00000167615	LENG8	0.00164583	0.342142	0.917202	3.14766
ENSG00000204253	HNRNPCP2	0.00165436	0.342142	1.15092	3.14615
ENSG00000198626	RYR2	0.00165545	0.342142	1.6086	3.14596
ENSG00000267601		0.00166142	0.342142	3.74562	3.1449
ENSG00000039560	RAI14	0.00168255	0.344288	-0.850049	-3.1412
ENSG00000137203	TFAP2A	0.00168826	0.344288	-2.30834	-3.14021
ENSG00000229261		0.00172059	0.34881	-4.69675	-3.13465
ENSG00000088726	TMEM40	0.00173291	0.349637	-4.24708	-3.13256
ENSG00000163220	S100A9	0.00177388	0.355652	-5.60305	-3.12569
ENSG00000160224	AIRE	0.00180822	0.35882	2.13798	3.12005
ENSG00000280119		0.00180898	0.35882	2.27578	3.11992
ENSG00000140379	BCL2A1	0.00181547	0.35882	-1.29829	-3.11887
ENSG00000230798	FOXD3-AS1	0.00183431	0.359676	-5.05401	-3.11583
ENSG00000162892	IL24	0.00183639	0.359676	-2.00974	-3.11549
ENSG00000167914	GSDMA	0.00185608	0.359794	-3.45849	-3.11234
ENSG00000105967	TFEC	0.00186292	0.359794	-2.97526	-3.11126
ENSG00000150275	PCDH15	0.00186827	0.359794	-5.07552	-3.11041
ENSG00000171777	RASGRP4	0.00186935	0.359794	-2.22249	-3.11024
ENSG00000183971	NPW	0.0019008	0.363837	1.60411	3.10531
ENSG00000237361	TUSC8	0.00192665	0.366145	-5.65409	-3.10131
ENSG00000237550		0.00193421	0.366145	-3.02143	-3.10015
ENSG00000198785	GRIN3A	0.00194613	0.366145	-6.07131	-3.09833
ENSG00000198225	FKBP1C	0.00194951	0.366145	1.76598	3.09782
ENSG00000256673		0.0019554	0.366145	-4.53647	-3.09692
ENSG00000231233	CFAP58-DT	0.00197009	0.367229	2.60218	3.0947
ENSG00000238578	SNORD4A	0.00198143	0.36774	1.47257	3.093
ENSG00000105329	TGFB1	0.00199592	0.368772	0.938382	3.09084
ENSG00000257907	EEF1A1P17	0.00204869	0.376153	3.00933	3.08308
ENSG00000100288	CHKB	0.00206157	0.376872	1.48573	3.08122
ENSG00000091106	NLRC4	0.00207587	0.377819	-3.45171	-3.07916
ENSG00000235552	RPL6P27	0.00215169	0.386976	1.28932	3.06845
ENSG00000163751	CPA3	0.00216052	0.386976	-1.56932	-3.06723
ENSG00000134317	GRHL1	0.00216198	0.386976	-1.65644	-3.06703
ENSG00000237767	LINC01370	0.00216684	0.386976	-4.59196	-3.06636
ENSG00000204316	MRPL38	0.00221287	0.389581	0.799021	3.06007
ENSG00000134757	DSG3	0.00221693	0.389581	-3.15715	-3.05952
ENSG00000279569		0.00221702	0.389581	2.27297	3.05951
ENSG00000178175	ZNF366	0.00222283	0.389581	-5.0352	-3.05872
ENSG00000221963	APOL6	0.00222744	0.389581	-0.698521	-3.0581
ENSG00000183715	OPCML	0.00224332	0.390681	-2.59054	-3.05597
ENSG00000286826		0.0022534	0.390861	-5.01109	-3.05463
ENSG00000204624	DISP3	0.00226427	0.391162	-2.36907	-3.05318
ENSG00000138100	TRIM54	0.00230621	0.39437	1.88905	3.04767
ENSG00000172243	CLEC7A	0.00230996	0.39437	-2.71173	-3.04718
ENSG00000084112	SSH1	0.00231193	0.39437	-0.597638	-3.04693
ENSG00000004777	ARHGAP33	0.00232172	0.394485	1.32414	3.04566
ENSG00000268189		0.00233916	0.39577	2.52212	3.04341
ENSG00000204287	HLA-DRA	0.00236092	0.3977	-1.9981	-3.04062
ENSG00000209082	MT-TL1	0.00241367	0.404116	4.27762	3.03396
ENSG00000136698	CFC1	0.00242169	0.404116	-4.40789	-3.03296
ENSG00000165457	FOLR2	0.00243256	0.404351	-5.3088	-3.03161
ENSG00000092098	RNF31	0.00246038	0.405697	1.43127	3.02817
ENSG00000171246	NPTX1	0.00247428	0.405697	-1.18448	-3.02647
ENSG00000155511	GRIA1	0.00248676	0.405697	-3.37879	-3.02495
ENSG00000179583	CIITA	0.00248706	0.405697	-1.55615	-3.02491
ENSG00000213420	GPC2	0.0024883	0.405697	1.02445	3.02476
ENSG00000266010	GATA6-AS1	0.00255776	0.411808	1.17213	3.01642
ENSG00000166927	MS4A7	0.00258134	0.411808	-2.37111	-3.01364
ENSG00000198019	FCGR1B	0.00258343	0.411808	-4.78425	-3.01339
ENSG00000187474	FPR3	0.0025928	0.411808	-2.5919	-3.0123
ENSG00000211896	IGHG1	0.00260691	0.411808	-7.77362	-3.01065
ENSG00000278784		0.002607	0.411808	0.956362	3.01064
ENSG00000263934	SNORD3A	0.00260732	0.411808	2.12591	3.0106
ENSG00000140678	ITGAX	0.00261048	0.411808	-1.92828	-3.01023
ENSG00000224334		0.00262225	0.411808	1.84355	3.00887
ENSG00000270804		0.00263261	0.411808	0.714004	3.00767
ENSG00000004468	CD38	0.00264251	0.411808	-4.54456	-3.00653
ENSG00000196666	FAM180B	0.00265999	0.411808	4.19388	3.00452
ENSG00000131042	LILRB2	0.00266334	0.411808	-2.27402	-3.00414
ENSG00000181085	MAPK15	0.00266368	0.411808	1.79913	3.0041
ENSG00000232177	MTND4P24	0.00267297	0.411808	4.76813	3.00304
ENSG00000135451	TROAP	0.00272507	0.41639	1.54719	2.99716
ENSG00000072310	SREBF1	0.00272527	0.41639	0.72912	2.99714
ENSG00000179630	LACC1	0.00279573	0.422482	-1.30732	-2.98935
ENSG00000235734	HMGN1P36	0.00279899	0.422482	2.1412	2.98899
ENSG00000270629	NBPF14	0.00280249	0.422482	-1.05121	-2.98861
ENSG00000137726	FXYD6	0.00280884	0.422482	1.64292	2.98792
ENSG00000182362	YBEY	0.00283402	0.424556	0.664083	2.98519
ENSG00000231826	LINC01819	0.00284741	0.424989	-3.98019	-2.98375
ENSG00000157873	TNFRSF14	0.00285708	0.424989	1.18222	2.98271
ENSG00000153253	SCN3A	0.00288212	0.427012	-2.61081	-2.98004
ENSG00000249685		0.00293757	0.432259	-1.0992	-2.9742
ENSG00000132465	JCHAIN	0.00294159	0.432259	-3.4109	-2.97378
ENSG00000253341	PCBP2P2	0.00295356	0.432502	1.64416	2.97253
ENSG00000151360	ALLC	0.00297869	0.434479	4.00795	2.96993
ENSG00000157510	AFAP1L1	0.00299779	0.435647	-2.0472	-2.96796
ENSG00000257839		0.00304127	0.43962	-2.79581	-2.96354
ENSG00000226332		0.00305205	0.43962	1.39268	2.96245
ENSG00000239388	ASB14	0.00305906	0.43962	-4.75525	-2.96174
ENSG00000136628	EPRS1	0.0031125	0.445196	-0.539365	-2.9564
ENSG00000244245		0.00313765	0.446245	4.20725	2.95392
ENSG00000283554	LINC02341	0.00317135	0.446245	-3.60675	-2.95062
ENSG00000151012	SLC7A11	0.00317896	0.446245	-1.26734	-2.94988
ENSG00000124191	TOX2	0.00318173	0.446245	-2.32736	-2.94961
ENSG00000166987	MBD6	0.00318451	0.446245	0.657173	2.94934
ENSG00000286950		0.0031939	0.446245	4.86756	2.94843
ENSG00000132259	CNGA4	0.00319853	0.446245	1.67487	2.94798
ENSG00000145736	GTF2H2	0.0032049	0.446245	-1.30999	-2.94737
ENSG00000228221	LINC00578	0.00324476	0.447125	-2.79054	-2.94355
ENSG00000132429	POPDC3	0.00324917	0.447125	-1.09153	-2.94312
ENSG00000274897		0.00325371	0.447125	0.931214	2.94269
ENSG00000198223	CSF2RA	0.00325421	0.447125	-2.29353	-2.94265
ENSG00000136960	ENPP2	0.00328971	0.450159	-1.3482	-2.93928
ENSG00000224888		0.00329997	0.450159	1.59647	2.93832
ENSG00000151948	GLT1D1	0.00331081	0.450179	-3.28619	-2.9373
ENSG00000172578	KLHL6	0.00332583	0.450711	-2.42702	-2.9359
ENSG00000103056	SMPD3	0.00337617	0.455551	1.25199	2.93124
ENSG00000062282	DGAT2	0.0034055	0.457524	-1.29755	-2.92855
ENSG00000211592	IGKC	0.0034141	0.457524	-6.83738	-2.92776
ENSG00000169469	SPRR1B	0.003433	0.458492	-2.27876	-2.92605
ENSG00000179399	GPC5	0.00344918	0.458612	2.45759	2.92458
ENSG00000054938	CHRDL2	0.00346876	0.458612	-0.998428	-2.92282
ENSG00000173531	MST1	0.00348026	0.458612	1.26014	2.92179
ENSG00000161265	U2AF1L4	0.00348404	0.458612	1.28221	2.92145
ENSG00000128594	LRRC4	0.00349553	0.458612	-2.44702	-2.92043
ENSG00000159763	PIP	0.00351482	0.458612	-4.60019	-2.91871
ENSG00000186517	ARHGAP30	0.0035194	0.458612	-1.35154	-2.9183
ENSG00000060558	GNA15	0.0035214	0.458612	-1.96236	-2.91813
ENSG00000280121		0.00353718	0.459181	3.70997	2.91673
ENSG00000137841	PLCB2	0.00355119	0.459538	-2.58372	-2.9155
ENSG00000226243	RPL37AP1	0.0035712	0.460592	5.09343	2.91375
ENSG00000187634	SAMD11	0.00358638	0.461078	1.77488	2.91242
ENSG00000100836	PABPN1	0.00360272	0.461695	0.602258	2.911
ENSG00000282886	PTMAP12	0.00362658	0.462595	2.53423	2.90894
ENSG00000229133	RPS7P4	0.00366353	0.462595	3.70912	2.90577
ENSG00000223403	MEG9	0.00367113	0.462595	1.54497	2.90512
ENSG00000213533	STIMATE	0.00367315	0.462595	1.10486	2.90495
ENSG00000135218	CD36	0.00367672	0.462595	-2.7233	-2.90464
ENSG00000219747	RPL32P16	0.00367972	0.462595	2.31688	2.90439
ENSG00000224650	IGHV3-74	0.00368799	0.462595	-3.65927	-2.90369
ENSG00000245534	RORA-AS1	0.0036997	0.462667	-3.26845	-2.90269
ENSG00000100985	MMP9	0.00375313	0.467439	-2.83003	-2.8982
ENSG00000180581	SRP9P1	0.00380603	0.471766	1.89311	2.89381
ENSG00000271874		0.00382791	0.471766	-4.47865	-2.89201
ENSG00000227973	PIN4P1	0.00382986	0.471766	2.04075	2.89185
ENSG00000179342		0.00383692	0.471766	4.48466	2.89127
ENSG00000178695	KCTD12	0.00388553	0.474786	-0.864264	-2.88731
ENSG00000259495		0.00390265	0.474786	-1.79925	-2.88593
ENSG00000240616	RPS6P25	0.00391314	0.474786	2.04868	2.88508
ENSG00000123892	RAB38	0.00392056	0.474786	-1.35878	-2.88448
ENSG00000166828	SCNN1G	0.00393897	0.474786	-4.81947	-2.88301
ENSG00000162062	TEDC2	0.00395567	0.474786	0.889949	2.88168
ENSG00000143452	HORMAD1	0.00395671	0.474786	-4.96959	-2.88159
ENSG00000204305	AGER	0.00396127	0.474786	1.04199	2.88123
ENSG00000177575	CD163	0.00396703	0.474786	-1.90321	-2.88077
ENSG00000229314	ORM1	0.00402568	0.477967	-3.33337	-2.87614
ENSG00000164694	FNDC1	0.00403807	0.477967	-3.1993	-2.87517
ENSG00000141506	PIK3R5	0.00404615	0.477967	-2.60119	-2.87454
ENSG00000259612	EEF1A1P22	0.00405794	0.477967	2.0546	2.87362
ENSG00000236641		0.00407648	0.477967	2.92759	2.87218
ENSG00000093009	CDC45	0.00408183	0.477967	1.23532	2.87177
ENSG00000133116	KL	0.00408959	0.477967	-1.91858	-2.87117
ENSG00000204850		0.00411135	0.477967	-2.17567	-2.86949
ENSG00000183688	RFLNB	0.00411485	0.477967	-1.44718	-2.86922
ENSG00000129048	ACKR4	0.00413844	0.477967	-1.69046	-2.86741
ENSG00000165178	NCF1C	0.00414659	0.477967	-2.77993	-2.86679
ENSG00000238045		0.00415199	0.477967	0.973544	2.86638
ENSG00000205436	EXOC3L4	0.00417219	0.477967	1.68884	2.86484
ENSG00000228737		0.00418138	0.477967	-2.53803	-2.86414
ENSG00000170837	GPR27	0.00420167	0.477967	-1.40122	-2.86261
ENSG00000277959		0.0042044	0.477967	1.75731	2.8624
ENSG00000100302	RASD2	0.00420935	0.477967	1.92479	2.86203
ENSG00000249345	LINC02405	0.00421155	0.477967	-4.66667	-2.86187
ENSG00000112799	LY86	0.0042348	0.477967	-2.62981	-2.86012
ENSG00000083799	CYLD	0.00423718	0.477967	-0.695421	-2.85994
ENSG00000254560	BBOX1-AS1	0.00424606	0.477967	-3.24415	-2.85928
ENSG00000267838		0.00425099	0.477967	1.46106	2.85891
ENSG00000133687	TMTC1	0.0042886	0.479363	-1.45017	-2.85611
ENSG00000230699		0.00429745	0.479363	2.08164	2.85546
ENSG00000258461		0.00429966	0.479363	1.20761	2.8553
ENSG00000166573	GALR1	0.00432304	0.480543	-5.75962	-2.85357
ENSG00000286169		0.00435849	0.48236	-1.11276	-2.85098
ENSG00000135502	SLC26A10	0.00437267	0.48236	2.28067	2.84995
ENSG00000179546	HTR1D	0.00437633	0.48236	1.48923	2.84968
ENSG00000019582	CD74	0.0044026	0.482635	-1.28253	-2.84777
ENSG00000266282	UBL5P2	0.00443224	0.482635	2.74436	2.84564
ENSG00000076382	SPAG5	0.0044366	0.482635	0.947578	2.84533
ENSG00000172724	CCL19	0.00443812	0.482635	-4.93593	-2.84522
ENSG00000128482	RNF112	0.00444489	0.482635	1.9756	2.84473
ENSG00000113303	BTNL8	0.00445637	0.482635	2.04284	2.84391
ENSG00000099937	SERPIND1	0.00446141	0.482635	-2.46302	-2.84355
ENSG00000111642	CHD4	0.00449149	0.483812	0.726259	2.84141
ENSG00000105464	GRIN2D	0.004499	0.483812	-1.60292	-2.84087
ENSG00000268751	SCGB1B2P	0.00453192	0.483812	1.93763	2.83855
ENSG00000250644		0.00453249	0.483812	1.17168	2.83851
ENSG00000151388	ADAMTS12	0.0045325	0.483812	-1.20973	-2.83851
ENSG00000117091	CD48	0.00454811	0.484178	-2.55158	-2.83741
ENSG00000137411	VARS2	0.00456489	0.484653	1.70034	2.83623
ENSG00000249863		0.00459303	0.485339	-2.07239	-2.83427
ENSG00000249856		0.00459577	0.485339	3.4363	2.83408
ENSG00000186439	TRDN	0.00466526	0.490826	-5.51572	-2.82928
ENSG00000187961	KLHL17	0.00469047	0.491309	1.01784	2.82756
ENSG00000112759	SLC29A1	0.00469999	0.491309	1.43211	2.82691
ENSG00000180818	HOXC10	0.00471113	0.491309	-3.08481	-2.82615
ENSG00000274346		0.00471849	0.491309	4.83962	2.82565
ENSG00000244119	PDCL3P4	0.00475602	0.493702	1.40712	2.82311
ENSG00000204020	LIPN	0.00479804	0.494378	-4.94042	-2.82029
ENSG00000261067		0.00480204	0.494378	2.20956	2.82002
ENSG00000178149	DALRD3	0.00480818	0.494378	0.471344	2.81961
ENSG00000177752	YIPF7	0.00482382	0.494378	1.9664	2.81857
ENSG00000225591		0.00482391	0.494378	2.8496	2.81856
ENSG00000038295	TLL1	0.00486903	0.497278	-2.11855	-2.81557
ENSG00000156689	GLYATL2	0.00487965	0.497278	2.6683	2.81487
ENSG00000070886	EPHA8	0.00490354	0.498349	-4.18875	-2.8133
ENSG00000197061	H4C3	0.00492721	0.499396	2.18959	2.81175
ENSG00000147614	ATP6V0D2	0.00494322	0.499735	-1.66397	-2.81071
ENSG00000120729	MYOT	0.00500528	0.503625	-3.73185	-2.80669
ENSG00000225828	FAM229A	0.0050127	0.503625	0.845848	2.80622
ENSG00000108684	ASIC2	0.00504646	0.503625	-1.95414	-2.80405
ENSG00000268650		0.00504773	0.503625	-1.57438	-2.80397
ENSG00000196123	KIAA0895L	0.00504786	0.503625	1.13466	2.80396
ENSG00000233321	LINC02669	0.00507613	0.505051	-4.20566	-2.80216
ENSG00000286342		0.00509277	0.505157	-5.97659	-2.80111
ENSG00000134121	CHL1	0.00511432	0.505157	-2.63888	-2.79974
ENSG00000166136	NDUFB8	0.00513173	0.505157	1.16083	2.79865
ENSG00000197182	MIRLET7BHG	0.00513337	0.505157	1.01446	2.79854
ENSG00000165792	METTL17	0.00513969	0.505157	0.471809	2.79815
ENSG00000129514	FOXA1	0.00520374	0.505354	-2.11359	-2.79414
ENSG00000184588	PDE4B	0.00521255	0.505354	-1.19382	-2.7936
ENSG00000286013		0.00523177	0.505354	-1.95324	-2.79241
ENSG00000180998	GPR137C	0.0052374	0.505354	1.23652	2.79206
ENSG00000011600	TYROBP	0.00526216	0.505354	-2.18602	-2.79053
ENSG00000101916	TLR8	0.0052852	0.505354	-3.12412	-2.78912
ENSG00000283757		0.00531321	0.505354	1.61559	2.7874
ENSG00000235272	RAMACL	0.00531577	0.505354	2.34003	2.78725
ENSG00000144045	DQX1	0.00532499	0.505354	-2.01938	-2.78669
ENSG00000144230	GPR17	0.00533825	0.505354	-3.59944	-2.78588
ENSG00000008516	MMP25	0.00533995	0.505354	-2.08228	-2.78578
ENSG00000235082	SUMO1P3	0.00534308	0.505354	2.77005	2.78559
ENSG00000185864	NPIPB4	0.00535034	0.505354	1.51544	2.78515
ENSG00000243667	WDR92	0.00535265	0.505354	0.538554	2.78501
ENSG00000198099	ADH4	0.00535752	0.505354	-3.20354	-2.78471
ENSG00000204435	CSNK2B	0.0053605	0.505354	0.731302	2.78453
ENSG00000253954	HMGN1P38	0.0053773	0.505354	1.79263	2.78352
ENSG00000250571	GLI4	0.00537744	0.505354	0.776958	2.78351
ENSG00000235885	LINC01828	0.00538774	0.505354	0.879594	2.78289
ENSG00000099958	DERL3	0.00541163	0.505354	1.39778	2.78145
ENSG00000126091	ST3GAL3	0.00541448	0.505354	1.07744	2.78128
ENSG00000234043	NUDT9P1	0.0054358	0.505354	2.15213	2.78001
ENSG00000231246	LINC02884	0.00544044	0.505354	1.7717	2.77973
ENSG00000282608	ADORA3	0.00544249	0.505354	-4.11798	-2.77961
ENSG00000255794	RMST	0.00549724	0.508589	3.01515	2.77635
ENSG00000105404	RABAC1	0.00551417	0.508589	1.0045	2.77535
ENSG00000235831	BHLHE40-AS1	0.00552679	0.508589	0.985899	2.77461
ENSG00000198185	ZNF334	0.00553161	0.508589	0.638691	2.77433
ENSG00000228358	LINC02263	0.00555577	0.509543	-5.00742	-2.77291
ENSG00000133805	AMPD3	0.00557353	0.509964	-1.38035	-2.77187
ENSG00000043355	ZIC2	0.00561121	0.512027	-5.165	-2.76968
ENSG00000286846		0.00562636	0.512224	1.52779	2.7688
ENSG00000274460		0.00574836	0.521194	1.28396	2.7618
ENSG00000124251	TP53TG5	0.00576474	0.521469	-4.25921	-2.76087
ENSG00000127586	CHTF18	0.00579541	0.52291	0.87626	2.75914
ENSG00000164877	MICALL2	0.00582655	0.522939	0.798173	2.75739
ENSG00000227471	AKR1B15	0.00583073	0.522939	2.39484	2.75715
ENSG00000145569	OTULINL	0.00583499	0.522939	-1.19409	-2.75691
ENSG00000260220	CCDC187	0.00586048	0.523398	-3.70422	-2.75549
ENSG00000186564	FOXD2	0.00586951	0.523398	1.27	2.75498
ENSG00000154146	NRGN	0.00587995	0.523398	2.05454	2.7544
ENSG00000249715	FER1L5	0.00591581	0.524569	1.38437	2.75241
ENSG00000182674	KCNB2	0.00592075	0.524569	-3.44761	-2.75214
ENSG00000189052	CGB5	0.00594115	0.52515	-4.5562	-2.75101
ENSG00000234936		0.00600832	0.528754	2.43852	2.74733
ENSG00000138061	CYP1B1	0.00601274	0.528754	-1.67786	-2.74709
ENSG00000123338	NCKAP1L	0.00605458	0.529456	-2.22378	-2.74481
ENSG00000140749	IGSF6	0.00606059	0.529456	-2.43823	-2.74449
ENSG00000244945	RUFY1-AS1	0.00606143	0.529456	1.25984	2.74444
ENSG00000267598		0.00613867	0.532104	2.37774	2.74028
ENSG00000260793		0.00614123	0.532104	1.25497	2.74014
ENSG00000105088	OLFM2	0.00614273	0.532104	-1.40119	-2.74006
ENSG00000118200	CAMSAP2	0.00616751	0.532104	-0.792138	-2.73874
ENSG00000120049	KCNIP2	0.00617478	0.532104	1.15012	2.73835
ENSG00000229833	PET100	0.00617515	0.532104	1.19398	2.73833
ENSG00000159189	C1QC	0.00624258	0.536308	-1.95772	-2.73476
ENSG00000198948	MFAP3L	0.00629837	0.539514	-0.745793	-2.73183
ENSG00000213203	GIMAP1	0.00632306	0.539514	-2.58652	-2.73054
ENSG00000177042	TMEM80	0.0063246	0.539514	0.577892	2.73046
ENSG00000169508	GPR183	0.00634608	0.540121	-1.27383	-2.72934
ENSG00000203883	SOX18	0.00639459	0.542464	-3.31427	-2.72683
ENSG00000106278	PTPRZ1	0.00640387	0.542464	-2.53416	-2.72635
ENSG00000196126	HLA-DRB1	0.00645389	0.545243	-1.66317	-2.72378
ENSG00000170909	OSCAR	0.00648065	0.546234	-1.71171	-2.72242
ENSG00000182667	NTM	0.00650685	0.547156	-1.31924	-2.72108
ENSG00000180481	GLIPR1L2	0.00652913	0.547156	-1.85013	-2.71995
ENSG00000226097		0.00654365	0.547156	-6.16628	-2.71922
ENSG00000089169	RPH3A	0.00655572	0.547156	-4.84403	-2.71861
ENSG00000123700	KCNJ2	0.00656371	0.547156	-1.60729	-2.71821
ENSG00000146677	RPL32P18	0.00660962	0.547156	1.73207	2.7159
ENSG00000162511	LAPTM5	0.00661795	0.547156	-1.93624	-2.71548
ENSG00000213928	IRF9	0.00663163	0.547156	0.922215	2.7148
ENSG00000104859	CLASRP	0.00663239	0.547156	0.771181	2.71476
ENSG00000250220		0.0066324	0.547156	-1.57085	-2.71476
ENSG00000273812		0.00664495	0.547156	-2.03061	-2.71413
ENSG00000146374	RSPO3	0.00669976	0.547638	-1.64754	-2.71141
ENSG00000166535	A2ML1	0.0067112	0.547638	-4.80535	-2.71084
ENSG00000264943	SH3GL1P2	0.00671814	0.547638	3.32718	2.7105
ENSG00000283959		0.00672917	0.547638	1.78145	2.70996
ENSG00000198431	TXNRD1	0.00674488	0.547638	-0.971356	-2.70918
ENSG00000174482	LINGO2	0.00675403	0.547638	-3.55193	-2.70873
ENSG00000102878	HSF4	0.00676953	0.547638	1.56692	2.70797
ENSG00000108231	LGI1	0.00677483	0.547638	-3.64952	-2.70771
ENSG00000183246	RIMBP3C	0.0067847	0.547638	-3.94517	-2.70723
ENSG00000214691	LINC01913	0.00679771	0.547638	-3.88114	-2.7066
ENSG00000129810	SGO1	0.00680409	0.547638	1.41745	2.70628
ENSG00000119574	ZBTB45	0.00685951	0.550656	0.54187	2.70359
ENSG00000211679	IGLC3	0.00693824	0.553575	-7.01414	-2.69979
ENSG00000121743	GJA3	0.00695499	0.553575	-3.38607	-2.69899
ENSG00000244480		0.00697332	0.553575	1.35028	2.69812
ENSG00000100077	GRK3	0.00698903	0.553575	-0.599035	-2.69737
ENSG00000280136		0.00702748	0.553575	5.1338	2.69554
ENSG00000121742	GJB6	0.00704261	0.553575	-3.70229	-2.69482
ENSG00000236017	ASMTL-AS1	0.00704871	0.553575	1.41593	2.69453
ENSG00000248578	NPM1P21	0.00706142	0.553575	3.9452	2.69393
ENSG00000199753	SNORD104	0.00709436	0.553575	1.48651	2.69238
ENSG00000276968		0.00709755	0.553575	2.02426	2.69223
ENSG00000273373		0.00710723	0.553575	1.35046	2.69178
ENSG00000105851	PIK3CG	0.0071124	0.553575	-2.14436	-2.69154
ENSG00000261408	TEN1-CDK3	0.00713629	0.553575	1.69715	2.69042
ENSG00000266844		0.00714094	0.553575	2.15489	2.6902
ENSG00000100368	CSF2RB	0.00714646	0.553575	-1.81151	-2.68994
ENSG00000170419	VSTM2A	0.00714789	0.553575	-4.18656	-2.68987
ENSG00000260630	SNAI3-AS1	0.00716053	0.553575	0.677176	2.68928
ENSG00000160957	RECQL4	0.00718313	0.553575	1.07826	2.68823
ENSG00000259045	MTCO1P2	0.0071861	0.553575	2.84284	2.68809
ENSG00000236735	RPL31P63	0.00719597	0.553575	3.67726	2.68764
ENSG00000131746	TNS4	0.00721061	0.553575	-1.17743	-2.68696
ENSG00000135838	NPL	0.00721603	0.553575	-0.898965	-2.68671
ENSG00000266967	AARSD1	0.00722385	0.553575	0.930619	2.68634
ENSG00000273899	NOL12	0.00732168	0.559367	0.876855	2.68185
ENSG00000186166	CENATAC	0.00735797	0.560722	0.808849	2.68019
ENSG00000264548		0.00736993	0.560722	1.90508	2.67965
ENSG00000163499	CRYBA2	0.00739156	0.561223	-2.94912	-2.67867
ENSG00000167656	LY6D	0.00740931	0.561456	2.86613	2.67786
ENSG00000186919	ZACN	0.00745267	0.562775	1.82936	2.67591
ENSG00000172020	GAP43	0.00745733	0.562775	-2.46043	-2.6757
ENSG00000277548		0.00753518	0.5671	-2.17757	-2.67222
ENSG00000239382	ALKBH6	0.00755669	0.567575	1.02342	2.67126
ENSG00000269069		0.00760269	0.568026	0.778537	2.66922
ENSG00000148680	HTR7	0.00760446	0.568026	-1.37111	-2.66915
ENSG00000146090	RASGEF1C	0.00763567	0.568026	-3.60448	-2.66777
ENSG00000159263	SIM2	0.00763924	0.568026	-1.68056	-2.66761
ENSG00000245970		0.00766646	0.568026	2.96044	2.66642
ENSG00000259807		0.00769702	0.568026	-1.29482	-2.66508
ENSG00000239830	RPS4XP22	0.00769849	0.568026	2.94984	2.66501
ENSG00000169246	NPIPB3	0.00770311	0.568026	1.2026	2.66481
ENSG00000287023		0.00770636	0.568026	-3.94222	-2.66467
ENSG00000236801	RPL24P8	0.00772295	0.568026	2.24433	2.66395
ENSG00000211454	AKR7L	0.00772358	0.568026	1.05297	2.66392
ENSG00000088827	SIGLEC1	0.00776676	0.569925	-2.91834	-2.66204
ENSG00000147166	ITGB1BP2	0.00778158	0.569937	1.32386	2.6614
ENSG00000010671	BTK	0.0078302	0.570801	-1.87318	-2.6593
ENSG00000174945	AMZ1	0.00785649	0.570801	-1.68594	-2.65818
ENSG00000277744		0.00785682	0.570801	2.23273	2.65816
ENSG00000019169	MARCO	0.00785819	0.570801	-2.84298	-2.6581
ENSG00000233929	MT1XP1	0.00786804	0.570801	-3.22984	-2.65768
ENSG00000229666	MAST4-AS1	0.00788266	0.570801	-1.38825	-2.65705
ENSG00000118322	ATP10B	0.00790014	0.570984	-1.30605	-2.65631
ENSG00000101336	HCK	0.00792465	0.571626	-2.12014	-2.65526
ENSG00000133401	PDZD2	0.00796033	0.572304	-0.782544	-2.65375
ENSG00000273372	SFTPD-AS1	0.00798251	0.572304	2.50621	2.65281
ENSG00000259674		0.00798314	0.572304	0.995996	2.65278
ENSG00000234785	EEF1GP5	0.00799397	0.572304	2.19636	2.65232
ENSG00000237980	LINC02773	0.00802833	0.572803	-4.14231	-2.65088
ENSG00000123843	C4BPB	0.00804252	0.572803	1.53783	2.65028
ENSG00000271216	LINC01050	0.00804595	0.572803	1.50143	2.65014
ENSG00000271002		0.00817083	0.578513	4.43643	2.64493
ENSG00000147571	CRH	0.0081786	0.578513	-5.30343	-2.64461
ENSG00000251284		0.00817936	0.578513	4.71718	2.64457
ENSG00000153012	LGI2	0.00820274	0.579053	-2.30707	-2.64361
ENSG00000220842	RPL21P16	0.00824069	0.58052	-0.907076	-2.64205
ENSG00000213015	ZNF580	0.00826525	0.581129	0.640885	2.64104
ENSG00000206417	H1-10-AS1	0.00830455	0.582054	0.976654	2.63943
ENSG00000243103	RN7SL452P	0.00830987	0.582054	3.37147	2.63921
ENSG00000225338	RPL23AP18	0.0084114	0.587527	2.91144	2.63509
ENSG00000261678	SCRT1	0.00844181	0.588486	-4.83362	-2.63387
ENSG00000175426	PCSK1	0.00851087	0.588607	-1.72097	-2.6311
ENSG00000231878	SNRPFP1	0.00851257	0.588607	3.58965	2.63103
ENSG00000268401		0.00852673	0.588607	2.2061	2.63047
ENSG00000169129	AFAP1L2	0.00852885	0.588607	-1.28674	-2.63038
ENSG00000232702		0.0085308	0.588607	1.9242	2.63031
ENSG00000123496	IL13RA2	0.0085615	0.588607	-1.66615	-2.62908
ENSG00000286977		0.00857595	0.588607	1.33042	2.62851
ENSG00000283602		0.00859414	0.588607	-3.44291	-2.62779
ENSG00000124593		0.00860156	0.588607	0.971605	2.6275
ENSG00000244682	FCGR2C	0.00861929	0.588607	-3.31286	-2.6268
ENSG00000272540		0.0086213	0.588607	2.8584	2.62672
ENSG00000284770	TBCE	0.00862676	0.588607	0.892975	2.6265
ENSG00000259138		0.00864234	0.588626	2.51801	2.62589
ENSG00000163131	CTSS	0.00867168	0.589493	-0.879735	-2.62473
ENSG00000113296	THBS4	0.00870936	0.590302	-1.50714	-2.62326
ENSG00000227517	LINC01483	0.00871548	0.590302	-4.08536	-2.62302
ENSG00000170786	SDR16C5	0.00873206	0.590379	-2.44397	-2.62237
ENSG00000147443	DOK2	0.00877025	0.591776	-2.68061	-2.62088
ENSG00000142619	PADI3	0.00880575	0.593004	-1.87287	-2.6195
ENSG00000183763	TRAIP	0.00892216	0.599149	0.805531	2.61502
ENSG00000280402		0.00899151	0.60202	-3.68238	-2.61238
ENSG00000250682	LINC00491	0.00902746	0.60202	-4.86073	-2.61101
ENSG00000110218	PANX1	0.00903014	0.60202	-0.48067	-2.61091
ENSG00000129295	LRRC6	0.00903588	0.60202	0.712038	2.61069
ENSG00000169876	MUC17	0.00905142	0.60202	-4.25719	-2.61011
ENSG00000285847		0.00906409	0.60202	3.80828	2.60963
ENSG00000154920	EME1	0.00908227	0.60202	1.33035	2.60894
ENSG00000106133	NSUN5P2	0.00909813	0.60202	0.832994	2.60834
ENSG00000114013	CD86	0.00911055	0.60202	-2.43131	-2.60788
ENSG00000166073	GPR176	0.00913743	0.602611	-1.14588	-2.60687
ENSG00000254912		0.00917652	0.602611	-3.72541	-2.60541
ENSG00000128591	FLNC	0.00922379	0.602611	-1.20502	-2.60365
ENSG00000136404	TM6SF1	0.009241	0.602611	-1.67582	-2.60301
ENSG00000102760	RGCC	0.00924636	0.602611	-1.2089	-2.60281
ENSG00000159588	CCDC17	0.00924659	0.602611	0.793124	2.6028
ENSG00000176054	RPL23P2	0.00927162	0.602611	1.33745	2.60187
ENSG00000187942	LDLRAD2	0.00927529	0.602611	1.83183	2.60174
ENSG00000231768	LINC01354	0.0092852	0.602611	2.07566	2.60137
ENSG00000276702		0.00928701	0.602611	-4.02571	-2.6013
ENSG00000131015	ULBP2	0.00930244	0.602611	-1.15975	-2.60073
ENSG00000186474	KLK12	0.00931012	0.602611	-4.3906	-2.60045
ENSG00000227766		0.00932487	0.602611	1.84266	2.59991
ENSG00000101224	CDC25B	0.00934417	0.602818	0.964288	2.5992
ENSG00000213247		0.00942258	0.606472	5.00823	2.59633
ENSG00000254988		0.00948651	0.608055	-3.42673	-2.59401
ENSG00000227482		0.00949687	0.608055	-4.16222	-2.59363
ENSG00000103449	SALL1	0.00950086	0.608055	-1.78687	-2.59349
ENSG00000224137	LINC01857	0.00951935	0.608055	-5.11099	-2.59282
ENSG00000224415		0.00952931	0.608055	1.9537	2.59246
ENSG00000183439	TRIM61	0.00955576	0.608663	-1.19477	-2.5915
ENSG00000069869	NEDD4	0.00960066	0.609442	-0.765633	-2.58989
ENSG00000256045	MTRNR2L10	0.00967672	0.609442	3.46434	2.58717
ENSG00000223823	LINC01342	0.00968369	0.609442	1.95707	2.58692
ENSG00000057704	TMCC3	0.00970106	0.609442	-1.45893	-2.58631
ENSG00000010072	SPRTN	0.00972646	0.609442	-0.501392	-2.58541
ENSG00000213169		0.00972879	0.609442	4.77757	2.58532
ENSG00000125869	LAMP5	0.00973013	0.609442	1.70185	2.58528
ENSG00000264707	L3MBTL4-AS1	0.0097391	0.609442	-4.59591	-2.58496
ENSG00000005073	HOXA11	0.00975143	0.609442	-2.75037	-2.58452
ENSG00000164434	FABP7	0.00976882	0.609442	-3.99379	-2.58391
ENSG00000165671	NSD1	0.00977879	0.609442	-0.614638	-2.58355
ENSG00000283703	VSIG10L2	0.00983025	0.609442	1.43101	2.58174
ENSG00000277918	RNVU1-28	0.00984228	0.609442	2.98648	2.58132
ENSG00000237541	HLA-DQA2	0.00987137	0.609442	-4.17596	-2.5803
ENSG00000101150	TPD52L2	0.00987531	0.609442	-0.315621	-2.58016
ENSG00000215014		0.0098929	0.609442	0.951852	2.57955
ENSG00000185942	NKAIN3	0.00989624	0.609442	-4.29024	-2.57943
ENSG00000272986		0.00990498	0.609442	-2.14454	-2.57913
ENSG00000152402	GUCY1A2	0.00991609	0.609442	-1.02081	-2.57874
ENSG00000251322	SHANK3	0.00992742	0.609442	-0.912323	-2.57835
ENSG00000230067	HSPD1P6	0.00994467	0.609442	-2.25398	-2.57775
ENSG00000249565	SERBP1P5	0.00994846	0.609442	2.56028	2.57762
ENSG00000273008	CSGALNACT2-DT	0.00995072	0.609442	1.11689	2.57754
ENSG00000159753	CARMIL2	0.0100143	0.609442	1.08473	2.57533
ENSG00000161180	CCDC116	0.0100158	0.609442	1.50736	2.57528
ENSG00000099917	MED15	0.0100458	0.609442	0.390236	2.57425
ENSG00000196735	HLA-DQA1	0.0100475	0.609442	-2.68726	-2.57419
ENSG00000167524	RSKR	0.0100611	0.609442	0.785355	2.57372
ENSG00000243829		0.0100616	0.609442	2.00158	2.57371
ENSG00000160408	ST6GALNAC6	0.0100776	0.609442	1.15341	2.57315
ENSG00000263126		0.010096	0.609442	1.85628	2.57252
ENSG00000277998		0.0100999	0.609442	-1.49899	-2.57239
ENSG00000285668		0.0101005	0.609442	-5.48865	-2.57237
ENSG00000227676	LINC01068	0.0101133	0.609442	-4.50624	-2.57193
ENSG00000162614	NEXN	0.0101372	0.609867	-1.0996	-2.57112
ENSG00000102145	GATA1	0.0101705	0.61081	-4.76746	-2.56998
ENSG00000160255	ITGB2	0.0102499	0.612333	-1.56243	-2.56728
ENSG00000207697	MIR573	0.0102649	0.612333	-4.0556	-2.56678
ENSG00000150681	RGS18	0.0102821	0.612333	-3.96461	-2.56619
ENSG00000280248		0.0102946	0.612333	-3.14758	-2.56577
ENSG00000081237	PTPRC	0.0102982	0.612333	-1.91942	-2.56565
ENSG00000165323	FAT3	0.0103092	0.612333	-2.0921	-2.56528
ENSG00000162631	NTNG1	0.0103115	0.612333	-2.30802	-2.5652
ENSG00000269807		0.0103571	0.613685	-4.0315	-2.56367
ENSG00000274265		0.010369	0.613685	-1.33939	-2.56327
ENSG00000273796		0.0104219	0.614063	1.10274	2.56151
ENSG00000163116	STPG2	0.010423	0.614063	-3.35163	-2.56147
ENSG00000101447	FAM83D	0.0104247	0.614063	0.975526	2.56141
ENSG00000251143		0.0104754	0.615578	1.22672	2.55973
ENSG00000259921		0.0104856	0.615578	2.98546	2.55939
ENSG00000182261	NLRP10	0.0105395	0.617482	-3.02283	-2.55761
ENSG00000267283		0.0105616	0.617482	1.21015	2.55688
ENSG00000259834		0.0106119	0.617482	-2.40004	-2.55523
ENSG00000260778		0.0106322	0.617482	1.05548	2.55456
ENSG00000111799	COL12A1	0.0106383	0.617482	-1.56551	-2.55436
ENSG00000226696	LENG8-AS1	0.0106678	0.617482	0.842483	2.55339
ENSG00000211677	IGLC2	0.0106779	0.617482	-4.71381	-2.55307
ENSG00000287255		0.0106822	0.617482	-2.06382	-2.55293
ENSG00000264148		0.0106828	0.617482	2.13952	2.55291
ENSG00000073737	DHRS9	0.010701	0.617482	-2.06149	-2.55231
ENSG00000224413		0.010701	0.617482	-1.80915	-2.55231
ENSG00000168356	SCN11A	0.0107278	0.61749	-2.73115	-2.55144
ENSG00000241769	LINC00893	0.0107494	0.61749	1.72546	2.55074
ENSG00000162650	ATXN7L2	0.0107502	0.61749	0.8145	2.55072
ENSG00000143226	FCGR2A	0.0108074	0.619612	-1.78179	-2.54887
ENSG00000188505	NCCRP1	0.0108338	0.619642	-3.38551	-2.54801
ENSG00000180509	KCNE1	0.0108408	0.619642	-2.43377	-2.54779
ENSG00000226091	LINC00937	0.0108713	0.620061	-2.15831	-2.54681
ENSG00000183783	KCTD8	0.0108953	0.620061	-3.94063	-2.54604
ENSG00000175063	UBE2C	0.0108982	0.620061	1.35624	2.54595
ENSG00000185585	OLFML2A	0.0109381	0.620254	-2.21542	-2.54467
ENSG00000197989	SNHG12	0.0109862	0.620254	0.680283	2.54314
ENSG00000276980		0.0109886	0.620254	-2.65845	-2.54306
ENSG00000255299		0.0110031	0.620254	-4.36305	-2.5426
ENSG00000120498	TEX11	0.0110144	0.620254	-2.03951	-2.54224
ENSG00000231167	YBX1P2	0.0110164	0.620254	1.64025	2.54218
ENSG00000272808		0.0110245	0.620254	1.86942	2.54192
ENSG00000143322	ABL2	0.0110454	0.620254	-0.751227	-2.54126
ENSG00000250365		0.0110754	0.620254	1.45635	2.54031
ENSG00000287562		0.0110807	0.620254	1.17064	2.54014
ENSG00000179921	GPBAR1	0.0110829	0.620254	1.8041	2.54007
ENSG00000159905	ZNF221	0.0111004	0.620306	-0.826451	-2.53952
ENSG00000132518	GUCY2D	0.0111752	0.620677	-3.10902	-2.53717
ENSG00000235721		0.0111898	0.620677	2.32938	2.53672
ENSG00000076984	MAP2K7	0.011196	0.620677	0.310299	2.53652
ENSG00000075213	SEMA3A	0.0112025	0.620677	-1.21618	-2.53632
ENSG00000122852	SFTPA1	0.0112053	0.620677	-2.97701	-2.53623
ENSG00000220378	KRT8P42	0.0112067	0.620677	2.62727	2.53619
ENSG00000267009		0.0112539	0.622219	-1.66038	-2.53471
ENSG00000235174	RPL39P3	0.011289	0.623148	2.10492	2.53362
ENSG00000004534	RBM6	0.0113163	0.62368	0.945108	2.53278
ENSG00000185862	EVI2B	0.0113377	0.623715	-1.30214	-2.53212
ENSG00000249396	LINC02212	0.0113502	0.623715	-3.34919	-2.53173
ENSG00000235978		0.0113866	0.624456	1.15353	2.5306
ENSG00000117598	PLPPR5	0.0114049	0.624456	-2.56508	-2.53004
ENSG00000143702	CEP170	0.0114654	0.624456	-0.611337	-2.52818
ENSG00000115602	IL1RL1	0.0114889	0.624456	-1.11844	-2.52746
ENSG00000237758	BANF1P3	0.0114975	0.624456	-1.54218	-2.5272
ENSG00000177034	MTX3	0.0115097	0.624456	-0.74513	-2.52683
ENSG00000103485	QPRT	0.011514	0.624456	1.09939	2.5267
ENSG00000152254	G6PC2	0.0115404	0.624456	-5.07835	-2.5259
ENSG00000117318	ID3	0.0115533	0.624456	0.922418	2.5255
ENSG00000246174	KCTD21-AS1	0.0115623	0.624456	1.54718	2.52523
ENSG00000272386		0.0115736	0.624456	2.63272	2.52489
ENSG00000089692	LAG3	0.0115756	0.624456	1.53448	2.52483
ENSG00000213199	ASIC3	0.0115812	0.624456	1.21106	2.52465
ENSG00000287859		0.0115989	0.624508	2.25065	2.52412
ENSG00000274447		0.011653	0.62633	2.06025	2.52248
ENSG00000235192		0.011719	0.62665	-1.3111	-2.52049
ENSG00000196118	CCDC189	0.0117353	0.62665	0.723637	2.52001
ENSG00000086730	LAT2	0.0117448	0.62665	-0.933736	-2.51972
ENSG00000148357	HMCN2	0.0117457	0.62665	-2.38349	-2.51969
ENSG00000270264	NDUFB8P2	0.0117779	0.62665	2.65285	2.51873
ENSG00000137834	SMAD6	0.011807	0.62665	0.858461	2.51786
ENSG00000285918		0.0118479	0.62665	-2.0262	-2.51664
ENSG00000139549	DHH	0.0118488	0.62665	-2.95079	-2.51661
ENSG00000184156	KCNQ3	0.0118515	0.62665	-1.13979	-2.51654
ENSG00000110801	PSMD9	0.0118702	0.62665	0.786703	2.51598
ENSG00000226564	FTH1P20	0.0118813	0.62665	1.62776	2.51565
ENSG00000230202		0.0118878	0.62665	1.08291	2.51546
ENSG00000144214	LYG1	0.0119073	0.62665	1.08326	2.51488
ENSG00000239884	RN7SL608P	0.011909	0.62665	1.93599	2.51483
ENSG00000156535	CD109	0.0119364	0.62665	-1.36644	-2.51402
ENSG00000187266	EPOR	0.0119472	0.62665	0.713281	2.5137
ENSG00000170549	IRX1	0.0119569	0.62665	-4.37214	-2.51342
ENSG00000273010		0.0119761	0.62665	1.46619	2.51285
ENSG00000281469		0.0119775	0.62665	2.52622	2.51281
ENSG00000037965	HOXC8	0.0120034	0.627082	-2.12922	-2.51204
ENSG00000166851	PLK1	0.0120493	0.628225	1.34032	2.5107
ENSG00000227964	LINC01429	0.0120612	0.628225	-4.86174	-2.51035
ENSG00000197548	ATG7	0.0121397	0.63091	-0.408189	-2.50806
ENSG00000265401		0.0121707	0.63091	1.93971	2.50716
ENSG00000094914	AAAS	0.0121896	0.63091	0.682308	2.50661
ENSG00000237749		0.0121929	0.63091	2.38137	2.50651
ENSG00000261971	MMP25-AS1	0.0122124	0.63091	0.653751	2.50595
ENSG00000169592	INO80E	0.0122385	0.63091	0.508917	2.50519
ENSG00000116035	VAX2	0.0122585	0.63091	-1.08439	-2.50461
ENSG00000179915	NRXN1	0.01226	0.63091	-3.03116	-2.50457
ENSG00000224800	RPS27AP6	0.0122932	0.63091	-4.52142	-2.50362
ENSG00000196305	IARS1	0.0123127	0.63091	-0.596638	-2.50305
ENSG00000263142	LRRC37A17P	0.0123558	0.63091	-4.04762	-2.50182
ENSG00000128815	WDFY4	0.0124147	0.63091	-2.08046	-2.50013
ENSG00000147573	TRIM55	0.0124159	0.63091	-5.11195	-2.5001
ENSG00000178385	PLEKHM3	0.0124254	0.63091	-0.653322	-2.49983
ENSG00000237729		0.0124331	0.63091	2.20154	2.49961
ENSG00000253846	PCDHGA10	0.0124558	0.63091	-1.20804	-2.49896
ENSG00000185000	DGAT1	0.0124761	0.63091	0.427846	2.49838
ENSG00000259020		0.0124821	0.63091	4.70923	2.49821
ENSG00000214391	TUBAP2	0.0124844	0.63091	1.74503	2.49815
ENSG00000280078		0.0124942	0.63091	2.76904	2.49787
ENSG00000196205	EEF1A1P5	0.0125014	0.63091	1.45378	2.49766
ENSG00000156096	UGT2B4	0.0125046	0.63091	2.91272	2.49758
ENSG00000132561	MATN2	0.0125384	0.63091	1.21443	2.49662
ENSG00000274051		0.0125503	0.63091	2.5375	2.49628
ENSG00000199804	RNA5SP383	0.0125645	0.63091	2.33891	2.49588
ENSG00000066336	SPI1	0.0125737	0.63091	-1.89988	-2.49562
ENSG00000259419	HNRNPCP3	0.0125907	0.63091	3.32322	2.49514
ENSG00000214108	TPT1P5	0.0126136	0.63091	4.55123	2.4945
ENSG00000154319	FAM167A	0.0126171	0.63091	-1.55858	-2.4944
ENSG00000070190	DAPP1	0.0126502	0.63091	-1.6017	-2.49347
ENSG00000258498	DIO3OS	0.0126608	0.63091	1.34864	2.49317
ENSG00000080166	DCT	0.0126661	0.63091	-3.05303	-2.49302
ENSG00000236144	TMEM147-AS1	0.0126817	0.63091	0.635334	2.49259
ENSG00000140022	STON2	0.0126934	0.63091	0.880828	2.49226
ENSG00000254620		0.0127771	0.632978	-3.81188	-2.48992
ENSG00000106692	FKTN	0.0128052	0.632978	-0.6013	-2.48914
ENSG00000179639	FCER1A	0.0128053	0.632978	-2.66467	-2.48914
ENSG00000166265	CYYR1	0.0128203	0.632978	-1.94379	-2.48872
ENSG00000279253		0.0128245	0.632978	1.16011	2.48861
ENSG00000260578		0.0128558	0.633614	1.21868	2.48774
ENSG00000273771		0.0129343	0.63494	1.91046	2.48557
ENSG00000277957	SENP3-EIF4A1	0.01294	0.63494	2.40075	2.48542
ENSG00000227536	SOCS5P4	0.01297	0.63494	1.15119	2.48459
ENSG00000100532	CGRRF1	0.0129843	0.63494	-0.526611	-2.4842
ENSG00000072694	FCGR2B	0.0129971	0.63494	-2.46445	-2.48385
ENSG00000219773	RPSAP45	0.0130318	0.63494	2.33834	2.4829
ENSG00000276231	PIK3R6	0.0130369	0.63494	-1.99618	-2.48276
ENSG00000285417		0.0130634	0.63494	1.9038	2.48204
ENSG00000275993	SIK1B	0.0130892	0.63494	-1.38059	-2.48133
ENSG00000163661	PTX3	0.013093	0.63494	-1.36892	-2.48123
ENSG00000255507	UVRAG-DT	0.0130949	0.63494	-3.86819	-2.48118
ENSG00000162367	TAL1	0.0131049	0.63494	-2.19134	-2.48091
ENSG00000167723	TRPV3	0.0131078	0.63494	-1.8166	-2.48083
ENSG00000175785	PRIMA1	0.0131638	0.635859	-2.36734	-2.47931
ENSG00000123485	HJURP	0.0131663	0.635859	1.48087	2.47924
ENSG00000135744	AGT	0.0131989	0.635859	1.13954	2.47836
ENSG00000231453	LINC01305	0.0132023	0.635859	1.70366	2.47826
ENSG00000196878	LAMB3	0.0132145	0.635859	-1.16572	-2.47794
ENSG00000123143	PKN1	0.0132328	0.635909	-0.45552	-2.47744
ENSG00000204161	TMEM273	0.0132667	0.636384	1.90264	2.47653
ENSG00000196696	PDXDC2P-NPIPB14P	0.013278	0.636384	1.19071	2.47622
ENSG00000259230	LINC02323	0.0133019	0.636673	-1.90172	-2.47558
ENSG00000261351		0.0134064	0.638924	-1.13941	-2.47279
ENSG00000274758		0.0134243	0.638924	2.47141	2.47231
ENSG00000200959	SNORA74A	0.0134339	0.638924	4.61364	2.47206
ENSG00000068745	IP6K2	0.0134376	0.638924	0.44738	2.47196
ENSG00000117009	KMO	0.0134598	0.638924	-1.8709	-2.47137
ENSG00000183785	TUBA8	0.0134723	0.638924	1.68764	2.47103
ENSG00000175857	GAPT	0.0134746	0.638924	-2.02936	-2.47097
ENSG00000231131	LNCAROD	0.0135001	0.639277	-4.48912	-2.4703
ENSG00000254647	INS	0.0135376	0.639868	-4.64778	-2.46931
ENSG00000218014	KRT19P1	0.0135485	0.639868	1.69663	2.46902
ENSG00000244482	LILRA6	0.0135895	0.63988	-2.6228	-2.46793
ENSG00000267395	DM1-AS	0.0136017	0.63988	1.085	2.46761
ENSG00000198400	NTRK1	0.0136316	0.63988	-0.873929	-2.46683
ENSG00000000938	FGR	0.0136327	0.63988	-2.55746	-2.4668
ENSG00000144026	ZNF514	0.0136353	0.63988	-0.475363	-2.46673
ENSG00000267102		0.0136861	0.6407	-1.36194	-2.4654
ENSG00000259430	CERS3-AS1	0.0136893	0.6407	-2.17269	-2.46532
ENSG00000280195		0.0137176	0.640921	0.976645	2.46458
ENSG00000277837		0.0137532	0.640921	-2.27528	-2.46365
ENSG00000188580	NKAIN2	0.0137581	0.640921	-3.5848	-2.46352
ENSG00000272767	JMJD1C-AS1	0.0137639	0.640921	0.964468	2.46337
ENSG00000244538		0.0137898	0.641283	2.15354	2.46269
ENSG00000267541	MTCO2P2	0.0138304	0.641316	1.64637	2.46164
ENSG00000010379	SLC6A13	0.0138306	0.641316	1.704	2.46163
ENSG00000185479	KRT6B	0.013856	0.641316	-1.51962	-2.46098
ENSG00000183395	PMCH	0.0138601	0.641316	4.3466	2.46087
ENSG00000278599	TBC1D3E	0.0138966	0.641925	1.77525	2.45992
ENSG00000102901	CENPT	0.0139094	0.641925	0.577028	2.45959
ENSG00000100336	APOL4	0.0140043	0.645019	2.0349	2.45715
ENSG00000228022	HCG20	0.0140264	0.645019	1.36133	2.45659
ENSG00000178464	RPL10P16	0.0140386	0.645019	1.14626	2.45627
ENSG00000138378	STAT4	0.0140534	0.645019	-1.20564	-2.4559
ENSG00000271795		0.0141328	0.64527	1.50927	2.45387
ENSG00000134343	ANO3	0.0141441	0.64527	-2.46818	-2.45358
ENSG00000185507	IRF7	0.0141559	0.64527	0.562611	2.45328
ENSG00000003137	CYP26B1	0.0141763	0.64527	-1.62608	-2.45276
ENSG00000118271	TTR	0.0141993	0.64527	-4.14499	-2.45218
ENSG00000260121		0.0142228	0.64527	1.60271	2.45159
ENSG00000147434	CHRNA6	0.0142314	0.64527	-3.9056	-2.45137
ENSG00000139631	CSAD	0.0142323	0.64527	0.916661	2.45135
ENSG00000164393	ADGRF2	0.0142922	0.64527	1.75062	2.44983
ENSG00000092094	OSGEP	0.0143019	0.64527	0.615936	2.44959
ENSG00000253741	LNCOC1	0.0143301	0.64527	1.55686	2.44888
ENSG00000161547	SRSF2	0.0143391	0.64527	0.296054	2.44866
ENSG00000217555	CKLF	0.0143465	0.64527	1.18076	2.44847
ENSG00000149016	TUT1	0.0143564	0.64527	0.742854	2.44822
ENSG00000165474	GJB2	0.0143627	0.64527	-1.58598	-2.44806
ENSG00000160323	ADAMTS13	0.0143813	0.64527	0.800417	2.4476
ENSG00000167105	TMEM92	0.0143837	0.64527	0.936937	2.44754
ENSG00000218208	RPS27AP11	0.0143867	0.64527	2.64068	2.44746
ENSG00000211895	IGHA1	0.0143924	0.64527	-6.80884	-2.44732
ENSG00000233057	EEF1A1P14	0.0144473	0.646786	1.49654	2.44594
ENSG00000269720	CCDC194	0.0145155	0.648836	5.9552	2.44425
ENSG00000105722	ERF	0.0145408	0.649143	0.47558	2.44362
ENSG00000266786	LGALS9DP	0.0145945	0.650602	2.65047	2.44229
ENSG00000250982	GAPDHP35	0.014635	0.651519	3.80756	2.44129
ENSG00000008128	CDK11A	0.0146586	0.651758	0.970431	2.4407
ENSG00000284620		0.0146809	0.651937	2.16475	2.44016
ENSG00000167771	RCOR2	0.0147402	0.65361	0.815687	2.4387
ENSG00000095587	TLL2	0.0147922	0.654317	1.0197	2.43743
ENSG00000272381	LINC02664	0.0147935	0.654317	3.15927	2.4374
ENSG00000187653	TMSB4XP8	0.0148411	0.654997	1.1196	2.43623
ENSG00000181019	NQO1	0.0148485	0.654997	-0.870891	-2.43605
ENSG00000272444		0.0148848	0.654997	1.70462	2.43517
ENSG00000260455	NBAT1	0.0149187	0.654997	1.75029	2.43435
ENSG00000154342	WNT3A	0.0149815	0.654997	-5.19204	-2.43283
ENSG00000288093		0.0149893	0.654997	1.70731	2.43264
ENSG00000251323	LINC02728	0.0150111	0.654997	1.65409	2.43211
ENSG00000104936	DMPK	0.0150221	0.654997	0.672145	2.43185
ENSG00000270016		0.0150254	0.654997	4.27336	2.43177
ENSG00000080561	MID2	0.0150666	0.654997	-0.456215	-2.43077
ENSG00000172803	SNX32	0.0150707	0.654997	2.15497	2.43068
ENSG00000139926	FRMD6	0.0150733	0.654997	-0.723946	-2.43061
ENSG00000233994	GDI2P2	0.0151171	0.654997	2.75056	2.42956
ENSG00000149256	TENM4	0.0151197	0.654997	-1.65103	-2.4295
ENSG00000083067	TRPM3	0.0151272	0.654997	-1.81626	-2.42932
ENSG00000007392	LUC7L	0.0151284	0.654997	0.699389	2.42929
ENSG00000185834	RPL12P4	0.0151411	0.654997	1.48157	2.42899
ENSG00000144354	CDCA7	0.0151833	0.654997	1.35053	2.42798
ENSG00000154898	CCDC144CP	0.015189	0.654997	-0.985981	-2.42784
ENSG00000132793	LPIN3	0.0152141	0.654997	0.774011	2.42724
ENSG00000150594	ADRA2A	0.0152727	0.654997	0.955348	2.42585
ENSG00000176343	RPL37AP8	0.0153168	0.654997	5.1675	2.4248
ENSG00000250746		0.0153584	0.654997	2.50386	2.42382
ENSG00000272103		0.015362	0.654997	1.57365	2.42373
ENSG00000163794	UCN	0.0153833	0.654997	1.00337	2.42323
ENSG00000106211	HSPB1	0.0154029	0.654997	0.813993	2.42277
ENSG00000091947	TMEM101	0.0154066	0.654997	0.430451	2.42268
ENSG00000162757	C1orf74	0.0154201	0.654997	-0.362683	-2.42236
ENSG00000267108		0.0154265	0.654997	2.59376	2.42221
ENSG00000122679	RAMP3	0.0154267	0.654997	-3.84623	-2.4222
ENSG00000182759	MAFA	0.0154268	0.654997	-2.87206	-2.4222
ENSG00000251688	LINC02507	0.0154349	0.654997	-3.24503	-2.42201
ENSG00000184106	TREML3P	0.015441	0.654997	-1.24335	-2.42187
ENSG00000207554	MIR647	0.0154433	0.654997	1.21476	2.42181
ENSG00000249593		0.0154483	0.654997	3.83367	2.4217
ENSG00000285796		0.0154722	0.654997	0.771589	2.42113
ENSG00000228010		0.0154725	0.654997	-1.7674	-2.42113
ENSG00000050555	LAMC3	0.0155316	0.655113	1.57692	2.41974
ENSG00000188368	PRR19	0.0155343	0.655113	0.764519	2.41968
ENSG00000178188	SH2B1	0.0155416	0.655113	0.536114	2.41951
ENSG00000275226	LINC00547	0.0155472	0.655113	-3.24594	-2.41937
ENSG00000248487	ABHD14A	0.0155687	0.655248	0.720771	2.41887
ENSG00000179044	EXOC3L1	0.0156414	0.657333	-1.77616	-2.41718
ENSG00000170523	KRT83	0.0156723	0.657822	2.20305	2.41646
ENSG00000257671	KRT7-AS	0.0157251	0.658631	1.67164	2.41523
ENSG00000168453	HR	0.015736	0.658631	0.84018	2.41498
ENSG00000118017	A4GNT	0.0157525	0.658631	-3.78147	-2.4146
ENSG00000224409		0.0157664	0.658631	-3.9329	-2.41428
ENSG00000277738		0.0157838	0.658631	-5.14042	-2.41388
ENSG00000163283	ALPP	0.0158173	0.659214	-3.32569	-2.4131
ENSG00000111912	NCOA7	0.0158515	0.659825	-0.529205	-2.41232
ENSG00000241933	DENND6A-DT	0.0158863	0.660452	-3.88684	-2.41152
ENSG00000160949	TONSL	0.0159306	0.660797	0.701467	2.4105
ENSG00000104852	SNRNP70	0.0159395	0.660797	0.575588	2.4103
ENSG00000272354		0.0159498	0.660797	3.61363	2.41006
ENSG00000231767	RPS27AP5	0.015981	0.661286	2.60512	2.40935
ENSG00000111339	ART4	0.016089	0.664651	1.2421	2.40689
ENSG00000102977	ACD	0.016128	0.665428	0.528473	2.40601
ENSG00000163909	HEYL	0.0161697	0.666301	1.21741	2.40506
ENSG00000113578	FGF1	0.0163036	0.668645	-1.1725	-2.40205
ENSG00000113595	TRIM23	0.0163082	0.668645	-0.681617	-2.40195
ENSG00000255468		0.0163311	0.668645	0.878045	2.40143
ENSG00000273210		0.0163385	0.668645	1.58256	2.40126
ENSG00000151376	ME3	0.0163566	0.668645	0.543506	2.40086
ENSG00000106330	MOSPD3	0.0163919	0.668645	0.510349	2.40007
ENSG00000105894	PTN	0.016411	0.668645	1.25713	2.39964
ENSG00000175311	ANKS4B	0.0164179	0.668645	1.04494	2.39949
ENSG00000280007		0.0164188	0.668645	2.93538	2.39947
ENSG00000254842	LINC02551	0.0164409	0.668645	-2.01187	-2.39898
ENSG00000263731		0.016449	0.668645	1.4308	2.3988
ENSG00000285205		0.0164531	0.668645	-3.66675	-2.39871
ENSG00000157617	C2CD2	0.0164863	0.66919	-0.586806	-2.39797
ENSG00000113722	CDX1	0.0165281	0.669458	0.921283	2.39704
ENSG00000219023		0.0165305	0.669458	1.19697	2.39699
ENSG00000230316	FEZF1-AS1	0.0165741	0.670095	-3.34567	-2.39602
ENSG00000104972	LILRB1	0.0165848	0.670095	-2.70267	-2.39579
ENSG00000102882	MAPK3	0.0166142	0.670499	0.464163	2.39514
ENSG00000108001	EBF3	0.016659	0.670759	-1.57417	-2.39415
ENSG00000100146	SOX10	0.0166725	0.670759	-3.85052	-2.39385
ENSG00000137171	KLC4	0.016693	0.670759	0.508373	2.3934
ENSG00000136457	CHAD	0.0167007	0.670759	2.52017	2.39323
ENSG00000215262	KCNU1	0.0167138	0.670759	3.75622	2.39294
ENSG00000185304	RGPD2	0.0167725	0.670782	1.31155	2.39166
ENSG00000214593		0.0167756	0.670782	3.33804	2.39159
ENSG00000067798	NAV3	0.0167761	0.670782	-0.782187	-2.39158
ENSG00000228288	PCAT6	0.0167884	0.670782	0.806317	2.39131
ENSG00000158714	SLAMF8	0.0168091	0.670863	-1.95909	-2.39086
ENSG00000153093	ACOXL	0.0168642	0.672183	-2.58864	-2.38966
ENSG00000142102	PGGHG	0.0169061	0.672287	1.44327	2.38874
ENSG00000161298	ZNF382	0.016962	0.672287	-0.664589	-2.38753
ENSG00000272632		0.0170005	0.672287	-3.13133	-2.3867
ENSG00000270975	MAGOH3P	0.0170485	0.672287	4.05069	2.38566
ENSG00000015520	NPC1L1	0.017058	0.672287	1.13336	2.38545
ENSG00000188761	BCL2L15	0.0170643	0.672287	0.87521	2.38532
ENSG00000211772	TRBC2	0.0170647	0.672287	1.31727	2.38531
ENSG00000162782	TDRD5	0.0170701	0.672287	-2.08885	-2.38519
ENSG00000127589	TUBBP1	0.0170758	0.672287	1.35945	2.38507
ENSG00000011021	CLCN6	0.0170777	0.672287	0.573525	2.38503
ENSG00000131378	RFTN1	0.0170872	0.672287	-1.12888	-2.38483
ENSG00000186452	TMPRSS12	0.0170943	0.672287	-4.17521	-2.38467
ENSG00000269352	PTOV1-AS2	0.0171083	0.672287	0.810237	2.38437
ENSG00000183479	TREX2	0.0172107	0.67527	1.17653	2.38218
ENSG00000156886	ITGAD	0.0172407	0.675671	-3.61344	-2.38153
ENSG00000250266	LINC01612	0.0172758	0.675907	-3.66874	-2.38079
ENSG00000198563	DDX39B	0.0173043	0.675907	0.52041	2.38018
ENSG00000242574	HLA-DMB	0.0173082	0.675907	-1.20865	-2.38009
ENSG00000212694	LINC01089	0.017322	0.675907	0.863121	2.3798
ENSG00000243877	HMGB1P38	0.0173686	0.676838	3.15538	2.37881
ENSG00000255471		0.0173858	0.676838	-1.44528	-2.37845
ENSG00000249592		0.0174738	0.677416	0.659386	2.37658
ENSG00000241233	KRTAP5-8	0.0175037	0.677416	4.03014	2.37595
ENSG00000267361	SEC24AP1	0.0175111	0.677416	-4.39351	-2.3758
ENSG00000223387	LINC02068	0.0175154	0.677416	-1.67925	-2.37571
ENSG00000174944	P2RY14	0.0175204	0.677416	-3.56178	-2.3756
ENSG00000228499	TMSB10P1	0.0175368	0.677416	4.41009	2.37525
ENSG00000101282	RSPO4	0.0176286	0.677416	2.83614	2.37333
ENSG00000237693	IRGM	0.0176301	0.677416	3.0847	2.3733
ENSG00000197859	ADAMTSL2	0.0176364	0.677416	1.21686	2.37316
ENSG00000270049	ATP6V0D1-DT	0.0176485	0.677416	0.650497	2.37291
ENSG00000217130		0.0176748	0.677416	2.66496	2.37236
ENSG00000182919	C11orf54	0.0176852	0.677416	0.672473	2.37214
ENSG00000267007		0.0177136	0.677416	4.66436	2.37155
ENSG00000240244	GAPDHP33	0.0177227	0.677416	2.01281	2.37136
ENSG00000135837	CEP350	0.0177274	0.677416	-0.701275	-2.37126
ENSG00000070985	TRPM5	0.0177335	0.677416	1.87442	2.37114
ENSG00000243144		0.017784	0.677416	-3.46888	-2.37008
ENSG00000271976		0.0177874	0.677416	0.452519	2.37001
ENSG00000118564	FBXL5	0.0178019	0.677416	-0.690076	-2.36971
ENSG00000225269	LINC00705	0.0178157	0.677416	-3.72935	-2.36943
ENSG00000197535	MYO5A	0.0178335	0.677416	-0.683639	-2.36906
ENSG00000095970	TREM2	0.017838	0.677416	-2.18466	-2.36896
ENSG00000184434	LRRC19	0.017852	0.677416	1.75207	2.36867
ENSG00000273972		0.0178701	0.677416	-3.39676	-2.3683
ENSG00000165443	PHYHIPL	0.0178785	0.677416	1.33354	2.36812
ENSG00000224189	HAGLR	0.0179426	0.677416	-2.21524	-2.3668
ENSG00000103168	TAF1C	0.0179582	0.677416	0.577824	2.36648
ENSG00000132780	NASP	0.0179639	0.677416	0.495269	2.36636
ENSG00000247011		0.0179745	0.677416	-4.17594	-2.36614
ENSG00000121281	ADCY7	0.0179769	0.677416	-1.08735	-2.36609
ENSG00000248449	PCDHGB8P	0.017984	0.677416	1.69083	2.36595
ENSG00000058453	CROCC	0.0180031	0.677427	0.877315	2.36555
ENSG00000253704		0.0180567	0.678385	1.31874	2.36445
ENSG00000123500	COL10A1	0.0180689	0.678385	-1.54321	-2.3642
ENSG00000141570	CBX8	0.0181189	0.678501	-0.521032	-2.36318
ENSG00000100503	NIN	0.0181255	0.678501	-0.579174	-2.36304
ENSG00000100359	SGSM3	0.0181288	0.678501	1.15876	2.36298
ENSG00000170476	MZB1	0.0181478	0.678507	-5.15969	-2.36259
ENSG00000196796	NPIPB10P	0.0181913	0.679302	1.92887	2.3617
ENSG00000279981		0.018209	0.679302	-3.94046	-2.36134
ENSG00000241735	FABP5P3	0.0182479	0.679356	-3.85033	-2.36055
ENSG00000201185	RNA5SP202	0.0182512	0.679356	3.05475	2.36048
ENSG00000217643	PTGES3P2	0.0182672	0.679356	-3.36322	-2.36016
ENSG00000100122	CRYBB1	0.0183954	0.682015	-4.30176	-2.35756
ENSG00000140400	MAN2C1	0.0183994	0.682015	0.645038	2.35748
ENSG00000227815		0.0184222	0.682015	-4.01984	-2.35702
ENSG00000196476	C20orf96	0.0184373	0.682015	0.675749	2.35672
ENSG00000204248	COL11A2	0.0184426	0.682015	1.36636	2.35661
ENSG00000260233	ZNRD2-AS1	0.0184599	0.682015	0.894138	2.35626
ENSG00000123201	GUCY1B2	0.0185322	0.683523	-3.9131	-2.35481
ENSG00000243137	PSG4	0.0185509	0.683523	-4.47543	-2.35443
ENSG00000224389	C4B	0.018562	0.683523	1.85947	2.35421
ENSG00000182000	PPIAP73	0.0186615	0.685587	3.73598	2.35223
ENSG00000159527	PGLYRP3	0.0186619	0.685587	-4.17455	-2.35222
ENSG00000163563	MNDA	0.0187923	0.689291	-2.00295	-2.34962
ENSG00000233467	HAX1P1	0.0188239	0.689311	3.92225	2.349
ENSG00000224660	SH3BP5-AS1	0.0188314	0.689311	0.768499	2.34885
ENSG00000232187	FTH1P7	0.0188948	0.689679	1.31869	2.3476
ENSG00000101144	BMP7	0.0189117	0.689679	2.35389	2.34727
ENSG00000261268		0.0189342	0.689679	-4.89262	-2.34682
ENSG00000250786	SNHG18	0.0189541	0.689679	0.918901	2.34643
ENSG00000120318	ARAP3	0.018957	0.689679	0.858936	2.34638
ENSG00000091972	CD200	0.0189733	0.689679	-2.08982	-2.34605
ENSG00000140287	HDC	0.0189906	0.689679	-1.79418	-2.34572
ENSG00000236876	TMSB4XP1	0.0189962	0.689679	1.76396	2.3456
ENSG00000221978	CCNL2	0.0190453	0.69066	0.687423	2.34464
ENSG00000160221	GATD3A	0.0190926	0.691196	2.06442	2.34372
ENSG00000177943	MAMDC4	0.0191002	0.691196	0.89869	2.34357
ENSG00000228314	CYP4F29P	0.0191506	0.691382	-2.84569	-2.34259
ENSG00000188089	PLA2G4E	0.019159	0.691382	-2.60467	-2.34242
ENSG00000108774	RAB5C	0.0191909	0.691382	0.282883	2.3418
ENSG00000119655	NPC2	0.019207	0.691382	0.917412	2.34149
ENSG00000235559	NOP56P1	0.0192159	0.691382	4.18326	2.34132
ENSG00000161996	WDR90	0.0192294	0.691382	0.501547	2.34105
ENSG00000254602		0.0192559	0.691382	-2.53941	-2.34054
ENSG00000065665	SEC61A2	0.0192856	0.691382	0.556102	2.33996
ENSG00000133110	POSTN	0.0193194	0.691382	-1.74536	-2.33931
ENSG00000113119	TMCO6	0.0193504	0.691382	0.473548	2.33871
ENSG00000287787		0.0193651	0.691382	-1.78385	-2.33843
ENSG00000157306	ZFHX2-AS1	0.0193672	0.691382	1.04609	2.33839
ENSG00000170921	TANC2	0.0193877	0.691382	-0.620593	-2.33799
ENSG00000162148	PPP1R32	0.0193901	0.691382	1.3178	2.33795
ENSG00000013810	TACC3	0.0193954	0.691382	0.752926	2.33784
ENSG00000095981	KCNK16	0.0195253	0.692158	-5.15891	-2.33535
ENSG00000260589	STAM-AS1	0.0195294	0.692158	1.20186	2.33527
ENSG00000183734	ASCL2	0.0195424	0.692158	-1.66844	-2.33502
ENSG00000214719		0.0195528	0.692158	1.07302	2.33482
ENSG00000180953	ST20	0.0195641	0.692158	0.811769	2.33461
ENSG00000214263	RPSAP53	0.0195645	0.692158	3.0589	2.3346
ENSG00000102898	NUTF2	0.0195692	0.692158	0.465881	2.33451
ENSG00000276075		0.0195742	0.692158	1.13122	2.33441
ENSG00000275385	CCL18	0.0196437	0.692619	-2.92028	-2.33308
ENSG00000141579	ZNF750	0.0196838	0.692619	-4.91944	-2.33232
ENSG00000232810	TNF	0.0197007	0.692619	-1.59254	-2.332
ENSG00000254452		0.0197142	0.692619	5.05012	2.33174
ENSG00000117971	CHRNB4	0.019731	0.692619	-2.13973	-2.33143
ENSG00000156755	IGKV1OR-2	0.0197316	0.692619	-4.31542	-2.33141
ENSG00000198363	ASPH	0.0197384	0.692619	-0.667476	-2.33128
ENSG00000169933	FRMPD4	0.019751	0.692619	-2.1848	-2.33104
ENSG00000276790		0.0197889	0.692619	5.17913	2.33033
ENSG00000112936	C7	0.019803	0.692619	2.04424	2.33006
ENSG00000261587	TMEM249	0.0198064	0.692619	2.65663	2.32999
ENSG00000242748	RPL23AP81	0.0198269	0.692619	3.06672	2.32961
ENSG00000241170		0.0198625	0.692619	1.23798	2.32893
ENSG00000140285	FGF7	0.0198931	0.692619	-1.77314	-2.32836
ENSG00000104897	SF3A2	0.0198942	0.692619	0.445185	2.32834
ENSG00000077238	IL4R	0.0199287	0.692619	-0.380185	-2.32769
ENSG00000254533		0.0199349	0.692619	2.13337	2.32757
ENSG00000205025	OR5G5P	0.0199375	0.692619	3.52655	2.32752
ENSG00000107317	PTGDS	0.0200271	0.69483	2.50009	2.32584
ENSG00000140600	SH3GL3	0.0200477	0.694864	-2.53075	-2.32545
ENSG00000108932	SLC16A6	0.0201237	0.695897	-1.42806	-2.32403
ENSG00000128641	MYO1B	0.0201385	0.695897	-0.723495	-2.32376
ENSG00000213362	FTH1P12	0.0201391	0.695897	1.56324	2.32375
ENSG00000205078	SYCE1L	0.0202087	0.696773	1.16133	2.32245
ENSG00000273399		0.0202089	0.696773	2.49482	2.32245
ENSG00000176476	SGF29	0.0202256	0.696773	0.68831	2.32214
ENSG00000278212		0.0202704	0.697561	-1.08931	-2.3213
ENSG00000182685	BRICD5	0.0202959	0.697747	0.930921	2.32083
ENSG00000141433	ADCYAP1	0.0203763	0.699159	-2.03412	-2.31935
ENSG00000007314	SCN4A	0.0203805	0.699159	-2.43599	-2.31927
ENSG00000100058	CRYBB2P1	0.0204152	0.699628	0.619807	2.31863
ENSG00000182901	RGS7	0.0205142	0.702093	-2.09504	-2.31681
ENSG00000174498	IGDCC3	0.0205871	0.703183	3.28959	2.31547
ENSG00000271862		0.0205888	0.703183	1.0267	2.31544
ENSG00000164611	PTTG1	0.0206375	0.703618	0.640719	2.31455
ENSG00000139970	RTN1	0.0206424	0.703618	-1.55899	-2.31446
ENSG00000277270		0.0207386	0.70598	-4.00669	-2.31271
ENSG00000048052	HDAC9	0.0207798	0.706636	-1.3573	-2.31196
ENSG00000063169	BICRA	0.0208395	0.706699	0.492849	2.31088
ENSG00000224908	TIMM8BP2	0.0208674	0.706699	3.48491	2.31037
ENSG00000127920	GNG11	0.0209055	0.706699	-0.597709	-2.30969
ENSG00000172236	TPSAB1	0.0209067	0.706699	-1.39468	-2.30966
ENSG00000263563	UBBP4	0.0209104	0.706699	1.2249	2.3096
ENSG00000095627	TDRD1	0.0209591	0.706699	1.44821	2.30872
ENSG00000269858	EGLN2	0.0209664	0.706699	0.734427	2.30859
ENSG00000174837	ADGRE1	0.0209846	0.706699	-3.43201	-2.30826
ENSG00000236404	VLDLR-AS1	0.0209897	0.706699	-0.845414	-2.30817
ENSG00000258279	LINC00592	0.0210216	0.706699	-1.93765	-2.3076
ENSG00000257773	ST13P3	0.0210475	0.706699	2.7283	2.30713
ENSG00000168010	ATG16L2	0.0210535	0.706699	0.703777	2.30702
ENSG00000104237	RP1	0.0210785	0.706699	-3.85357	-2.30658
ENSG00000272733		0.0210821	0.706699	1.64989	2.30651
ENSG00000225889		0.0210905	0.706699	2.0191	2.30636
ENSG00000009765	IYD	0.0211952	0.706699	1.25996	2.30449
ENSG00000270019		0.0212085	0.706699	1.84551	2.30425
ENSG00000169203	NPIPB12	0.0212429	0.706699	1.74081	2.30364
ENSG00000218891	ZNF579	0.0212551	0.706699	0.574894	2.30342
ENSG00000116701	NCF2	0.0212688	0.706699	-1.0742	-2.30318
ENSG00000153446	C16orf89	0.0212696	0.706699	2.13957	2.30316
ENSG00000204420	MPIG6B	0.0212732	0.706699	-4.53528	-2.3031
ENSG00000237489	C10orf143	0.0212747	0.706699	0.871918	2.30307
ENSG00000171790	SLFNL1	0.0212821	0.706699	1.85211	2.30294
ENSG00000261136		0.0212861	0.706699	0.868104	2.30287
ENSG00000230061	TRPM2-AS	0.021299	0.706699	-5.13567	-2.30264
ENSG00000228697		0.0213508	0.707458	-3.66111	-2.30172
ENSG00000139352	ASCL1	0.0213641	0.707458	-3.31048	-2.30149
ENSG00000109956	B3GAT1	0.0214052	0.708094	-1.92316	-2.30076
ENSG00000114854	TNNC1	0.0214373	0.708457	1.21919	2.30019
ENSG00000212123	PRR22	0.021483	0.708959	1.03277	2.29939
ENSG00000214279	SCART1	0.0215325	0.708959	1.12264	2.29851
ENSG00000121039	RDH10	0.021541	0.708959	-0.836694	-2.29837
ENSG00000105989	WNT2	0.0215462	0.708959	-2.61024	-2.29827
ENSG00000174886	NDUFA11	0.0215657	0.708959	0.757242	2.29793
ENSG00000100994	PYGB	0.0215785	0.708959	-0.684986	-2.29771
ENSG00000282870	FRG1DP	0.021594	0.708959	-1.20968	-2.29743
ENSG00000260196		0.0216418	0.709178	0.7033	2.2966
ENSG00000249855	EEF1A1P19	0.0216777	0.709178	1.10226	2.29597
ENSG00000188873	RPL10AP2	0.0216842	0.709178	2.1063	2.29586
ENSG00000213033	AURKAP1	0.0216909	0.709178	3.32974	2.29574
ENSG00000150991	UBC	0.021706	0.709178	-0.373046	-2.29547
ENSG00000225259	ST13P6	0.0217214	0.709178	1.51605	2.2952
ENSG00000094804	CDC6	0.0217682	0.709481	0.801991	2.29439
ENSG00000286478		0.0217717	0.709481	-4.28709	-2.29433
ENSG00000104894	CD37	0.0217961	0.70961	-1.80193	-2.2939
ENSG00000213204		0.0218596	0.71048	1.63594	2.2928
ENSG00000176444	CLK2	0.0218657	0.71048	0.58021	2.29269
ENSG00000264324		0.0219285	0.711202	2.66794	2.2916
ENSG00000257008	GPR142	0.0219615	0.711202	-3.05608	-2.29103
ENSG00000161558	TMEM143	0.0219699	0.711202	0.701164	2.29089
ENSG00000164076	CAMKV	0.0219986	0.711202	-2.62603	-2.29039
ENSG00000229214	LINC00242	0.0220152	0.711202	-1.18585	-2.29011
ENSG00000246145	RRS1-AS1	0.0220168	0.711202	-3.51533	-2.29008
ENSG00000076685	NT5C2	0.0220541	0.711202	-0.474349	-2.28943
ENSG00000196209	SIRPB2	0.0220603	0.711202	-1.94865	-2.28933
ENSG00000234913		0.0220873	0.711202	3.88799	2.28886
ENSG00000164620	RELL2	0.0221018	0.711202	0.738125	2.28861
ENSG00000188687	SLC4A5	0.0221235	0.711202	1.12278	2.28824
ENSG00000251495	PPIAP11	0.0221598	0.711202	1.81517	2.28762
ENSG00000154654	NCAM2	0.0221694	0.711202	-1.40219	-2.28745
ENSG00000125319	HROB	0.0221776	0.711202	0.873614	2.28731
ENSG00000177508	IRX3	0.0221917	0.711202	-1.74324	-2.28707
ENSG00000254332		0.0223215	0.714387	-0.797731	-2.28485
ENSG00000105492	SIGLEC6	0.0223657	0.714553	-1.3704	-2.2841
ENSG00000114251	WNT5A	0.0223676	0.714553	-0.83616	-2.28407
ENSG00000213976		0.0223989	0.714788	1.14163	2.28353
ENSG00000236130	PTCSC2	0.0224162	0.714788	-3.91752	-2.28324
ENSG00000124216	SNAI1	0.0224381	0.714836	1.28405	2.28287
ENSG00000185664	PMEL	0.0224868	0.715108	0.917032	2.28204
ENSG00000177519	RPRM	0.0224961	0.715108	3.7572	2.28189
ENSG00000198556	ZNF789	0.0225151	0.715108	0.40317	2.28156
ENSG00000267080	ASB16-AS1	0.022532	0.715108	0.639886	2.28128
ENSG00000182944	EWSR1	0.0225488	0.715108	0.295227	2.28099
ENSG00000283689		0.022594	0.715537	-1.88613	-2.28023
ENSG00000269653		0.0226077	0.715537	-3.44557	-2.28
ENSG00000213347	MXD3	0.0226245	0.715537	1.06781	2.27972
ENSG00000160654	CD3G	0.0227084	0.716932	-3.46819	-2.27831
ENSG00000166922	SCG5	0.0227137	0.716932	-1.33795	-2.27822
ENSG00000280143		0.0227916	0.718366	-2.55154	-2.27691
ENSG00000230291		0.0228045	0.718366	2.21307	2.27669
ENSG00000218336	TENM3	0.0228665	0.719555	-1.41031	-2.27566
ENSG00000175265	GOLGA8A	0.022899	0.719562	0.747589	2.27512
ENSG00000285155		0.0229076	0.719562	1.34921	2.27497
ENSG00000134516	DOCK2	0.0229637	0.72056	-1.59535	-2.27404
ENSG00000196236	XPNPEP3	0.0229835	0.72056	0.412497	2.27371
ENSG00000260729		0.0230262	0.720589	1.62487	2.273
ENSG00000179304	FAM156B	0.0230531	0.720589	1.90911	2.27255
ENSG00000055955	ITIH4	0.0230561	0.720589	1.40368	2.2725
ENSG00000237991	RPL35P1	0.0230794	0.720589	2.03432	2.27212
ENSG00000133574	GIMAP4	0.02312	0.720589	-2.49557	-2.27145
ENSG00000249264	EEF1A1P9	0.0231402	0.720589	1.39982	2.27111
ENSG00000134376	CRB1	0.0231445	0.720589	-3.82991	-2.27104
ENSG00000185966	LCE3E	0.0231653	0.720589	-3.9111	-2.2707
ENSG00000141295	SCRN2	0.0231686	0.720589	0.549111	2.27064
ENSG00000168824	NSG1	0.0232304	0.7206	-2.13653	-2.26962
ENSG00000277135		0.0232455	0.7206	1.69547	2.26938
ENSG00000077312	SNRPA	0.0232571	0.7206	0.550588	2.26918
ENSG00000261140		0.0232641	0.7206	-2.4538	-2.26907
ENSG00000228275	ARMCX3-AS1	0.0232713	0.7206	3.82287	2.26895
ENSG00000115657	ABCB6	0.0233146	0.720807	0.871056	2.26824
ENSG00000240889	NDUFB2-AS1	0.0233384	0.720807	0.891451	2.26785
ENSG00000087237	CETP	0.0233405	0.720807	-3.17548	-2.26781
ENSG00000233045	RPL15P5	0.0234036	0.720807	2.60021	2.26678
ENSG00000186766	FOXI2	0.0234545	0.720807	-4.26562	-2.26595
ENSG00000276259		0.0234687	0.720807	0.919976	2.26572
ENSG00000260052		0.0234761	0.720807	-3.99575	-2.2656
ENSG00000243517		0.0234821	0.720807	1.49818	2.2655
ENSG00000274297		0.0234864	0.720807	-3.6028	-2.26543
ENSG00000117586	TNFSF4	0.0234873	0.720807	-1.3287	-2.26541
ENSG00000124613	ZNF391	0.023504	0.720807	-0.490855	-2.26514
ENSG00000122188	LAX1	0.0235418	0.720857	-1.66571	-2.26453
ENSG00000257122	RRN3P3	0.0235468	0.720857	0.523782	2.26445
ENSG00000117069	ST6GALNAC5	0.023614	0.720883	-1.86908	-2.26335
ENSG00000207342	Y_RNA	0.0236181	0.720883	-3.6139	-2.26328
ENSG00000213082	PPP1R14BP2	0.0236287	0.720883	1.11039	2.26311
ENSG00000159733	ZFYVE28	0.0236297	0.720883	0.44678	2.2631
ENSG00000146013	GFRA3	0.0237675	0.723334	-3.51885	-2.26087
ENSG00000248049	UBA6-AS1	0.023777	0.723334	-0.412313	-2.26071
ENSG00000105538	RASIP1	0.0238164	0.723334	-1.28241	-2.26008
ENSG00000286646		0.0238275	0.723334	-4.53427	-2.2599
ENSG00000226383	LINC01876	0.0238342	0.723334	1.4595	2.25979
ENSG00000233328	PFN1P1	0.0238418	0.723334	3.25645	2.25967
ENSG00000131351	HAUS8	0.0239072	0.724155	0.655086	2.25862
ENSG00000238024	DDX39BP2	0.0239128	0.724155	-3.57608	-2.25853
ENSG00000287190		0.0240111	0.726286	5.71702	2.25695
ENSG00000233143	DIRC3-AS1	0.0240656	0.726528	-1.2737	-2.25608
ENSG00000162849	KIF26B	0.0240742	0.726528	-1.29004	-2.25594
ENSG00000158270	COLEC12	0.024082	0.726528	-1.90421	-2.25582
ENSG00000231389	HLA-DPA1	0.024122	0.726612	-1.2013	-2.25518
ENSG00000236942		0.0241264	0.726612	4.24488	2.25511
ENSG00000285888		0.0242019	0.727586	-3.38488	-2.25391
ENSG00000142538	PTH2	0.0242207	0.727586	3.61488	2.25361
ENSG00000141456	PELP1	0.0242329	0.727586	0.3643	2.25342
ENSG00000150457	LATS2	0.0242793	0.727586	-0.845911	-2.25268
ENSG00000165646	SLC18A2	0.0242801	0.727586	-1.19373	-2.25267
ENSG00000230916	MTCO1P53	0.0242865	0.727586	3.97807	2.25257
ENSG00000168077	SCARA3	0.0243566	0.728626	1.24212	2.25146
ENSG00000123095	BHLHE41	0.0243752	0.728626	0.673072	2.25116
ENSG00000220785	MTMR9LP	0.0243957	0.728626	1.08279	2.25084
ENSG00000214021	TTLL3	0.0244153	0.728626	0.885278	2.25053
ENSG00000288007		0.0244287	0.728626	-1.91888	-2.25032
ENSG00000236512		0.0244883	0.729262	3.66873	2.24938
ENSG00000197860	SGTB	0.0244938	0.729262	-0.713502	-2.24929
ENSG00000186723	OR10H1	0.0245179	0.729351	-3.85765	-2.24891
ENSG00000137573	SULF1	0.0246273	0.731739	-1.26892	-2.2472
ENSG00000223703		0.0246882	0.732817	-3.9865	-2.24625
ENSG00000108786	HSD17B1	0.024713	0.732921	1.11614	2.24586
ENSG00000267432	DNAH17-AS1	0.0247633	0.733254	-4.06459	-2.24508
ENSG00000100479	POLE2	0.0248099	0.733254	0.686005	2.24435
ENSG00000223756	TSSC2	0.0248123	0.733254	1.23361	2.24431
ENSG00000271895		0.024859	0.733254	1.20926	2.24359
ENSG00000143217	NECTIN4	0.0248846	0.733254	-0.947104	-2.24319
ENSG00000169224	GCSAML	0.0248912	0.733254	-1.28159	-2.24309
ENSG00000274695		0.0249453	0.733254	2.07327	2.24225
ENSG00000236393		0.0249543	0.733254	-1.60728	-2.24211
ENSG00000287116		0.0249914	0.733254	4.98	2.24154
ENSG00000228839	PIK3IP1-DT	0.0249973	0.733254	-2.23628	-2.24145
ENSG00000231177	LINC00852	0.0250164	0.733254	1.17296	2.24115
ENSG00000237471		0.02502	0.733254	-2.75606	-2.24109
ENSG00000260083	MIR762HG	0.0250463	0.733254	0.697843	2.24069
ENSG00000163749	CCDC158	0.0250541	0.733254	-1.14182	-2.24057
ENSG00000179082	C9orf106	0.0250882	0.733254	2.32089	2.24004
ENSG00000171867	PRNP	0.0250907	0.733254	-0.707039	-2.24
ENSG00000157426	AASDH	0.0250921	0.733254	-0.556317	-2.23998
ENSG00000135473	PAN2	0.0251025	0.733254	0.522072	2.23982
ENSG00000286507		0.0251708	0.734332	2.40105	2.23877
ENSG00000090612	ZNF268	0.0251852	0.734332	-0.39226	-2.23855
ENSG00000161010	MRNIP	0.0252573	0.735682	0.696347	2.23744
ENSG00000170426	SDR9C7	0.0252876	0.735838	-3.91771	-2.23698
ENSG00000177076	ACER2	0.0253381	0.735838	-1.36075	-2.23621
ENSG00000228709	LINC02575	0.0253462	0.735838	1.9469	2.23609
ENSG00000155011	DKK2	0.0253706	0.735838	-2.46342	-2.23571
ENSG00000213326	RPS7P11	0.0253981	0.735838	1.0984	2.23529
ENSG00000181652	ATG9B	0.0254099	0.735838	-2.36696	-2.23511
ENSG00000204482	LST1	0.0254106	0.735838	-1.84295	-2.2351
ENSG00000271943		0.0254629	0.736057	1.13518	2.23431
ENSG00000269028	MTRNR2L12	0.0254664	0.736057	1.06334	2.23425
ENSG00000253390		0.0254852	0.736057	-3.23847	-2.23397
ENSG00000272555		0.0255273	0.736057	-2.53848	-2.23333
ENSG00000266389	PIK3R5-DT	0.0255605	0.736057	-2.40152	-2.23283
ENSG00000271259		0.0255645	0.736057	1.87589	2.23276
ENSG00000227968	BUB3P1	0.0255665	0.736057	4.14125	2.23273
ENSG00000149609	C20orf144	0.0256328	0.737236	1.79354	2.23173
ENSG00000115956	PLEK	0.0256724	0.737274	-2.11658	-2.23113
ENSG00000205592	MUC19	0.0256839	0.737274	1.27484	2.23096
ENSG00000137809	ITGA11	0.0257111	0.737274	-1.82484	-2.23055
ENSG00000248780	ARL4AP2	0.0257533	0.737274	2.03226	2.22991
ENSG00000268112		0.0257607	0.737274	3.48232	2.2298
ENSG00000100095	SEZ6L	0.0257876	0.737274	-1.79353	-2.2294
ENSG00000099330	OCEL1	0.0257942	0.737274	0.596675	2.2293
ENSG00000143119	CD53	0.0258045	0.737274	-1.68172	-2.22914
ENSG00000261884		0.0258244	0.737274	1.24191	2.22884
ENSG00000137709	POU2F3	0.0258713	0.737395	1.21616	2.22814
ENSG00000152082	MZT2B	0.0258804	0.737395	0.446246	2.228
ENSG00000234213	FHP1	0.025908	0.737395	3.70506	2.22759
ENSG00000241612		0.0259267	0.737395	2.23251	2.22731
ENSG00000273987		0.0259844	0.737395	1.33125	2.22645
ENSG00000213903	LTB4R	0.0259879	0.737395	0.75838	2.22639
ENSG00000231638	LUARIS	0.0259918	0.737395	-4.84976	-2.22633
ENSG00000139173	TMEM117	0.0259982	0.737395	-0.720019	-2.22624
ENSG00000286314		0.0260455	0.738043	-3.01462	-2.22553
ENSG00000270532	PEBP1P2	0.026086	0.738043	1.40178	2.22493
ENSG00000186523	FAM86B1	0.026107	0.738043	0.843746	2.22462
ENSG00000207971	MIR125B1	0.0261081	0.738043	-3.40932	-2.2246
ENSG00000181541	MAB21L2	0.0261593	0.738592	-2.47958	-2.22384
ENSG00000179397	CATSPERE	0.0261747	0.738592	-1.26248	-2.22361
ENSG00000283345		0.0262004	0.738592	-4.00119	-2.22323
ENSG00000244952		0.0262163	0.738592	-2.12567	-2.22299
ENSG00000005206	SPPL2B	0.0262355	0.738592	0.444181	2.22271
ENSG00000283695		0.026289	0.738702	4.26051	2.22192
ENSG00000159335	PTMS	0.0263011	0.738702	0.728838	2.22174
ENSG00000284128		0.0263137	0.738702	2.26043	2.22155
ENSG00000183475	ASB7	0.0263247	0.738702	-0.457973	-2.22139
ENSG00000231324		0.0263919	0.739872	-3.98852	-2.2204
ENSG00000099822	HCN2	0.0264241	0.74015	-1.44934	-2.21992
ENSG00000186056	MATN1-AS1	0.02645	0.740226	0.684938	2.21954
ENSG00000122126	OCRL	0.0264696	0.740226	-0.436229	-2.21925
ENSG00000249825	THBS4-AS1	0.0265622	0.741519	1.08541	2.21789
ENSG00000270462		0.0265657	0.741519	3.8371	2.21784
ENSG00000205426	KRT81	0.0266273	0.741519	-3.44698	-2.21694
ENSG00000215908	CROCCP2	0.0266468	0.741519	0.696387	2.21665
ENSG00000287431	RENO1	0.0266514	0.741519	0.745804	2.21659
ENSG00000287234		0.0266664	0.741519	3.95137	2.21637
ENSG00000148358	GPR107	0.0266765	0.741519	-0.405494	-2.21622
ENSG00000230289		0.0266911	0.741519	4.84912	2.21601
ENSG00000175841	FAM172BP	0.0267203	0.741719	-2.15396	-2.21558
ENSG00000215481	BCRP3	0.0267874	0.742275	2.18017	2.2146
ENSG00000197646	PDCD1LG2	0.0268268	0.742275	-1.28	-2.21403
ENSG00000242028	HYPK	0.0268395	0.742275	1.06342	2.21384
ENSG00000135596	MICAL1	0.0268473	0.742275	0.689485	2.21373
ENSG00000066032	CTNNA2	0.0268497	0.742275	-2.51001	-2.2137
ENSG00000205702	CYP2D7	0.0268705	0.742275	0.981176	2.21339
ENSG00000204531	POU5F1	0.0269319	0.743277	1.16213	2.2125
ENSG00000155530	LRGUK	0.0269647	0.743517	0.817589	2.21203
ENSG00000281501	SEPSECS-AS1	0.0269845	0.743517	1.2302	2.21174
ENSG00000065060	UHRF1BP1	0.02701	0.743517	-0.576515	-2.21137
ENSG00000185518	SV2B	0.0270271	0.743517	-1.37438	-2.21113
ENSG00000241135	LINC00881	0.027077	0.74423	-2.95799	-2.21041
ENSG00000154016	GRAP	0.0271337	0.744746	-1.62028	-2.20959
ENSG00000128185	DGCR6L	0.0271406	0.744746	0.379257	2.20949
ENSG00000214535	RPS15AP1	0.0272037	0.745434	2.1524	2.20858
ENSG00000233873	RPL7P44	0.0272111	0.745434	4.17697	2.20848
ENSG00000121552	CSTA	0.0273452	0.74803	-2.24424	-2.20655
ENSG00000124302	CHST8	0.0273693	0.74803	-1.62656	-2.20621
ENSG00000253658	LINC01592	0.027381	0.74803	-3.86344	-2.20604
ENSG00000230417	LINC00856	0.0274018	0.74803	-0.907196	-2.20575
ENSG00000230417	LINC00856	0.0274018	0.74803	-0.907196	-2.20575
ENSG00000176387	HSD11B2	0.0274246	0.74806	0.821088	2.20542
ENSG00000254901	BORCS8	0.0275182	0.749844	0.465385	2.20409
ENSG00000171084	FAM86JP	0.0275688	0.750233	-1.03387	-2.20337
ENSG00000134278	SPIRE1	0.0275772	0.750233	-0.50382	-2.20325
ENSG00000075275	CELSR1	0.0276115	0.750544	-0.704594	-2.20276
ENSG00000115194	SLC30A3	0.0276333	0.750549	2.69679	2.20245
ENSG00000241489		0.027704	0.750966	0.869519	2.20145
ENSG00000230979		0.0277414	0.750966	1.10944	2.20092
ENSG00000166847	DCTN5	0.0278013	0.750966	-0.430042	-2.20008
ENSG00000256116		0.0278207	0.750966	1.19054	2.19981
ENSG00000271553		0.0278337	0.750966	1.38341	2.19962
ENSG00000238103	RPL9P7	0.027836	0.750966	-1.24641	-2.19959
ENSG00000154978	VOPP1	0.0278461	0.750966	-0.446329	-2.19945
ENSG00000111664	GNB3	0.0278492	0.750966	1.39482	2.1994
ENSG00000213088	ACKR1	0.027855	0.750966	-4.09724	-2.19932
ENSG00000179772	FOXS1	0.027867	0.750966	1.82815	2.19915
ENSG00000144452	ABCA12	0.0279797	0.753132	-1.90921	-2.19757
ENSG00000240204	SMKR1	0.027999	0.753132	-1.10768	-2.1973
ENSG00000244560		0.0281169	0.755478	1.34175	2.19565
ENSG00000172061	LRRC15	0.0281554	0.755884	-1.56541	-2.19511
ENSG00000229604	MTATP8P2	0.0282154	0.756814	3.13707	2.19428
ENSG00000279161		0.0282437	0.756969	2.44285	2.19388
ENSG00000143952	VPS54	0.0282977	0.757301	-0.471835	-2.19313
ENSG00000176915	ANKLE2	0.0283214	0.757301	-0.447434	-2.19281
ENSG00000119915	ELOVL3	0.028337	0.757301	-1.43937	-2.19259
ENSG00000154229	PRKCA	0.0283449	0.757301	-0.525371	-2.19248
ENSG00000285725		0.0284254	0.758721	0.951045	2.19137
ENSG00000221866	PLXNA4	0.0285543	0.761311	-1.58071	-2.18959
ENSG00000198205	ZXDA	0.0286221	0.762419	-0.567491	-2.18865
ENSG00000180815	MAP3K15	0.0286865	0.76335	-2.55824	-2.18777
ENSG00000225697	SLC26A6	0.0287048	0.76335	0.652507	2.18752
ENSG00000240589	RN7SL258P	0.0287428	0.76343	-3.44489	-2.187
ENSG00000117595	IRF6	0.0287523	0.76343	-0.745794	-2.18687
ENSG00000204576	PRR3	0.0288763	0.764942	0.637317	2.18517
ENSG00000173372	C1QA	0.0289206	0.764942	-1.8517	-2.18457
ENSG00000105393	BABAM1	0.0289396	0.764942	0.490443	2.18431
ENSG00000173369	C1QB	0.0289482	0.764942	-1.86595	-2.18419
ENSG00000186818	LILRB4	0.0289783	0.764942	-2.26474	-2.18378
ENSG00000079841	RIMS1	0.028994	0.764942	1.40389	2.18357
ENSG00000138119	MYOF	0.028999	0.764942	-0.720997	-2.1835
ENSG00000279175		0.0290128	0.764942	-3.96948	-2.18331
ENSG00000248599	FLJ42969	0.0290145	0.764942	2.19141	2.18329
ENSG00000154493	C10orf90	0.0290384	0.764984	-2.12118	-2.18297
ENSG00000171703	TCEA2	0.029138	0.765074	0.726679	2.18161
ENSG00000277767		0.0291494	0.765074	1.45996	2.18146
ENSG00000163171	CDC42EP3	0.0291511	0.765074	-0.616196	-2.18144
ENSG00000124126	PREX1	0.0291641	0.765074	-1.63834	-2.18126
ENSG00000132437	DDC	0.0291702	0.765074	1.06657	2.18118
ENSG00000224520	KRT8P45	0.0292065	0.765074	1.49682	2.18069
ENSG00000198237	GUSBP13	0.0292328	0.765074	-1.35493	-2.18033
ENSG00000251179	TMEM92-AS1	0.0292409	0.765074	1.47716	2.18022
ENSG00000204072	ARMCX7P	0.0292695	0.765074	2.476	2.17984
ENSG00000259071		0.0292755	0.765074	0.985934	2.17976
ENSG00000272824		0.0292861	0.765074	-1.93165	-2.17961
ENSG00000124942	AHNAK	0.0293642	0.766299	-0.682483	-2.17856
ENSG00000224614	TNK2-AS1	0.0293821	0.766299	-4.20255	-2.17832
ENSG00000157103	SLC6A1	0.0294098	0.766429	-1.61827	-2.17795
ENSG00000189280	GJB5	0.0295159	0.767893	-4.26944	-2.17653
ENSG00000143382	ADAMTSL4	0.0295163	0.767893	0.967575	2.17652
ENSG00000153132	CLGN	0.0295793	0.76838	-1.49588	-2.17568
ENSG00000233117	LINC00702	0.029619	0.76838	-1.55958	-2.17515
ENSG00000267328		0.0296198	0.76838	3.15516	2.17514
ENSG00000167419	LPO	0.0296261	0.76838	-4.01228	-2.17505
ENSG00000174460	ZCCHC12	0.0296499	0.768414	-2.20593	-2.17474
ENSG00000168685	IL7R	0.0297439	0.769454	-1.49265	-2.17348
ENSG00000100376	FAM118A	0.0297513	0.769454	1.14932	2.17339
ENSG00000156970	BUB1B	0.0297611	0.769454	1.15217	2.17326
ENSG00000183807	FAM162B	0.0298966	0.769648	1.51707	2.17146
ENSG00000240661		0.0298974	0.769648	4.93537	2.17145
ENSG00000206344	HCG27	0.0299121	0.769648	1.27258	2.17125
ENSG00000278376		0.029917	0.769648	0.738988	2.17119
ENSG00000074276	CDHR2	0.0299197	0.769648	0.430582	2.17115
ENSG00000229924	FAM90A26	0.0299257	0.769648	4.78366	2.17107
ENSG00000214182	PTMAP5	0.0299494	0.769648	1.325	2.17076
ENSG00000227706		0.0299656	0.769648	4.71482	2.17054
ENSG00000213876	RPL7AP64	0.0299877	0.769648	-3.93663	-2.17025
ENSG00000287299		0.0299929	0.769648	1.52722	2.17018
ENSG00000204650	LINC02210	0.0300808	0.771175	-0.665366	-2.16902
ENSG00000271936		0.0301543	0.771833	1.27169	2.16806
ENSG00000125434	SLC25A35	0.0301991	0.771833	0.616269	2.16747
ENSG00000276386	CNTNAP3P2	0.0302328	0.771833	-1.85526	-2.16703
ENSG00000153165	RGPD3	0.0302699	0.771833	-1.20256	-2.16654
ENSG00000247095	MIR210HG	0.0302779	0.771833	0.90399	2.16644
ENSG00000224597	SVIL-AS1	0.0302987	0.771833	-0.434235	-2.16616
ENSG00000169660	HEXD	0.0303071	0.771833	0.550306	2.16605
ENSG00000165801	ARHGEF40	0.0303174	0.771833	0.56616	2.16592
ENSG00000134013	LOXL2	0.0303211	0.771833	-1.27348	-2.16587
ENSG00000006576	PHTF2	0.0303336	0.771833	-0.755635	-2.16571
ENSG00000279970		0.0303578	0.771874	-1.41926	-2.16539
ENSG00000224287	MSL3P1	0.0304171	0.772724	1.70437	2.16462
ENSG00000103145	HCFC1R1	0.0305197	0.774572	1.02293	2.16328
ENSG00000113407	TARS1	0.0305673	0.775148	-0.366706	-2.16266
ENSG00000275302	CCL4	0.0306194	0.775318	-2.28883	-2.16198
ENSG00000178055	PRSS42P	0.0306198	0.775318	2.18559	2.16198
ENSG00000280332		0.0306548	0.775347	0.833328	2.16152
ENSG00000240038	AMY2B	0.0306762	0.775347	0.82489	2.16125
ENSG00000110492	MDK	0.0306888	0.775347	0.888455	2.16109
ENSG00000222047	C10orf55	0.0307204	0.775553	-0.927113	-2.16068
ENSG00000132005	RFX1	0.0307768	0.775888	0.386163	2.15995
ENSG00000235939		0.0307802	0.775888	-3.4616	-2.1599
ENSG00000124440	HIF3A	0.0308233	0.776194	1.31864	2.15935
ENSG00000263740	RN7SL4P	0.0308449	0.776194	2.03591	2.15907
ENSG00000132522	GPS2	0.0308634	0.776194	0.909013	2.15883
ENSG00000249706		0.0308839	0.776194	-2.23375	-2.15856
ENSG00000196155	PLEKHG4	0.0309071	0.776205	0.717523	2.15827
ENSG00000187753	C9orf153	0.0310108	0.778053	-2.81336	-2.15693
ENSG00000128298	BAIAP2L2	0.0310349	0.778085	0.959041	2.15663
ENSG00000224470	ATXN1L	0.0310586	0.778109	-0.390496	-2.15632
ENSG00000180902	D2HGDH	0.0310933	0.778382	0.630128	2.15588
ENSG00000167378	IRGQ	0.0311303	0.778706	0.43367	2.1554
ENSG00000251144		0.031187	0.778974	-1.53099	-2.15468
ENSG00000229994	RPL5P4	0.0311875	0.778974	-1.57158	-2.15467
ENSG00000287126		0.0312527	0.779829	0.669659	2.15384
ENSG00000007264	MATK	0.0312706	0.779829	-1.88136	-2.15361
ENSG00000149633	KIAA1755	0.0313343	0.780059	1.54586	2.1528
ENSG00000241352		0.031339	0.780059	2.06923	2.15274
ENSG00000239672	NME1	0.031359	0.780059	0.646819	2.15249
ENSG00000169083	AR	0.0313928	0.780059	0.694225	2.15206
ENSG00000257956	NOP56P3	0.0313946	0.780059	4.90684	2.15204
ENSG00000197976	AKAP17A	0.0314522	0.780827	0.415304	2.1513
ENSG00000272661		0.0314742	0.780827	1.10958	2.15103
ENSG00000209042	SNORD12C	0.0315267	0.781495	2.98579	2.15036
ENSG00000232354	VIPR1-AS1	0.0316312	0.782089	4.71376	2.14904
ENSG00000231203	KRT8P10	0.0316406	0.782089	1.86974	2.14892
ENSG00000254788	CKLF-CMTM1	0.0316593	0.782089	2.84352	2.14869
ENSG00000130779	CLIP1	0.0316753	0.782089	-0.360453	-2.14848
ENSG00000176204	LRRTM4	0.031683	0.782089	-2.6954	-2.14839
ENSG00000058335	RASGRF1	0.0317077	0.782089	-1.52587	-2.14808
ENSG00000260135	MMP2-AS1	0.0317453	0.782089	-2.68875	-2.1476
ENSG00000186081	KRT5	0.031762	0.782089	-3.006	-2.14739
ENSG00000101342	TLDC2	0.0317959	0.782089	1.15251	2.14697
ENSG00000185324	CDK10	0.0318112	0.782089	0.509538	2.14677
ENSG00000277829		0.0318373	0.782089	1.71374	2.14645
ENSG00000198929	NOS1AP	0.0318776	0.782089	-0.810593	-2.14594
ENSG00000135083	CCNJL	0.031899	0.782089	-1.07151	-2.14567
ENSG00000279057		0.031913	0.782089	4.66676	2.1455
ENSG00000227232	WASH7P	0.0319294	0.782089	1.20887	2.14529
ENSG00000197744	PTMAP2	0.0319492	0.782089	1.58533	2.14505
ENSG00000160014	CALM3	0.0319577	0.782089	0.543974	2.14494
ENSG00000268854		0.0319642	0.782089	4.73209	2.14486
ENSG00000273557		0.0320215	0.782854	-3.62344	-2.14414
ENSG00000184492	FOXD4L1	0.0321523	0.785249	1.38797	2.14251
ENSG00000219507	FTH1P8	0.0321982	0.785758	1.23021	2.14194
ENSG00000233968		0.0322426	0.785886	-1.57529	-2.14139
ENSG00000115844	DLX2	0.03225	0.785886	-3.02087	-2.1413
ENSG00000010404	IDS	0.0322773	0.785981	-0.424719	-2.14096
ENSG00000185607	ACTBP7	0.0323253	0.78599	2.23468	2.14036
ENSG00000105655	ISYNA1	0.0323467	0.78599	0.687489	2.1401
ENSG00000279853		0.0323481	0.78599	-3.88883	-2.14008
ENSG00000204681	GABBR1	0.0323696	0.78599	0.956837	2.13982
ENSG00000248485	PCP4L1	0.0324394	0.787022	-2.82987	-2.13895
ENSG00000253276	CCDC71L	0.0324731	0.787042	-0.781477	-2.13854
ENSG00000124116	WFDC3	0.0325127	0.787042	-1.28641	-2.13805
ENSG00000145908	ZNF300	0.032518	0.787042	0.700131	2.13798
ENSG00000147027	TMEM47	0.0325325	0.787042	-1.03765	-2.13781
ENSG00000089234	BRAP	0.0325556	0.787043	-0.287104	-2.13752
ENSG00000101198	NKAIN4	0.0326268	0.788101	-2.31409	-2.13665
ENSG00000138411	HECW2	0.0326867	0.788603	-1.74349	-2.13591
ENSG00000260751		0.0326959	0.788603	0.915734	2.1358
ENSG00000272141		0.0328045	0.790019	1.25081	2.13447
ENSG00000260236		0.0328456	0.790019	0.939903	2.13397
ENSG00000110025	SNX15	0.0328465	0.790019	0.896607	2.13395
ENSG00000125971	DYNLRB1	0.0328531	0.790019	0.81385	2.13387
ENSG00000203392		0.0328827	0.790159	0.947476	2.13351
ENSG00000135898	GPR55	0.0329386	0.790298	-4.14206	-2.13283
ENSG00000214814	FER1L6	0.0329592	0.790298	-2.24157	-2.13258
ENSG00000277020		0.0329832	0.790298	2.23297	2.13229
ENSG00000255284		0.0329859	0.790298	0.743812	2.13226
ENSG00000106246	PTCD1	0.0330166	0.790298	0.51679	2.13188
ENSG00000287601		0.0330412	0.790298	1.47842	2.13158
ENSG00000244414	CFHR1	0.033055	0.790298	-3.03432	-2.13142
ENSG00000184139	RPL7AP28	0.0331084	0.790298	-1.1212	-2.13077
ENSG00000105401	CDC37	0.0331191	0.790298	0.30347	2.13064
ENSG00000258451	EGILA	0.0331206	0.790298	2.54265	2.13062
ENSG00000183484	GPR132	0.0331685	0.790834	1.16931	2.13004
ENSG00000176428	VPS37D	0.0332857	0.792854	0.659101	2.12862
ENSG00000127863	TNFRSF19	0.0333284	0.792854	-1.04367	-2.1281
ENSG00000226855	RPSAP17	0.0333407	0.792854	3.26053	2.12796
ENSG00000285868		0.0333665	0.792854	2.23578	2.12765
ENSG00000012124	CD22	0.0333784	0.792854	-1.47547	-2.1275
ENSG00000233275		0.0334013	0.792854	-3.15403	-2.12723
ENSG00000152413	HOMER1	0.0334372	0.793124	-0.570719	-2.12679
ENSG00000258053		0.0334735	0.793172	-2.14953	-2.12636
ENSG00000181449	SOX2	0.0334992	0.793172	-2.6394	-2.12605
ENSG00000284882		0.0335092	0.793172	1.63669	2.12593
ENSG00000168065	SLC22A11	0.0335519	0.793393	2.25223	2.12542
ENSG00000242294	STAG3L5P	0.0335695	0.793393	0.769184	2.12521
ENSG00000223715	LINC01208	0.0336031	0.793393	-3.42654	-2.1248
ENSG00000183760	ACP7	0.0336532	0.793393	-2.27904	-2.1242
ENSG00000274093		0.0336693	0.793393	-3.27914	-2.12401
ENSG00000171388	APLN	0.033716	0.793393	-2.59668	-2.12345
ENSG00000223361	FTH1P10	0.0337233	0.793393	1.49413	2.12336
ENSG00000249115	HAUS5	0.0337302	0.793393	0.528844	2.12328
ENSG00000267416	HEATR6-DT	0.0337651	0.793393	-1.92417	-2.12287
ENSG00000160801	PTH1R	0.0337695	0.793393	1.32429	2.12281
ENSG00000174950	CD164L2	0.0338281	0.793393	1.57793	2.12211
ENSG00000272630		0.033876	0.793393	1.18942	2.12155
ENSG00000273181		0.0338791	0.793393	2.66245	2.12151
ENSG00000274925	ZKSCAN2-DT	0.0339423	0.793393	0.743122	2.12076
ENSG00000223922	ASS1P2	0.0339762	0.793393	1.53954	2.12035
ENSG00000239306	RBM14	0.0339769	0.793393	0.359578	2.12035
ENSG00000233723	LINC01122	0.0339891	0.793393	1.75526	2.1202
ENSG00000162066	AMDHD2	0.0339932	0.793393	0.812163	2.12015
ENSG00000156463	SH3RF2	0.0340067	0.793393	0.665865	2.11999
ENSG00000163126	ANKRD23	0.0340148	0.793393	0.813834	2.1199
ENSG00000283709	FAM238C	0.0340201	0.793393	1.00633	2.11983
ENSG00000103978	TMEM87A	0.034032	0.793393	-0.411997	-2.11969
ENSG00000103569	AQP9	0.0341769	0.795959	-2.16948	-2.11798
ENSG00000239704	CDRT4	0.0342	0.795959	1.3413	2.11771
ENSG00000163577	EIF5A2	0.0342275	0.796045	-0.764162	-2.11738
ENSG00000248626	GAPDHP40	0.0342637	0.79625	2.32495	2.11695
ENSG00000142871	CCN1	0.034284	0.79625	-0.722054	-2.11672
ENSG00000232480	TGFB2-AS1	0.0343852	0.79788	2.53576	2.11553
ENSG00000178878	APOLD1	0.0344363	0.79788	-0.861913	-2.11493
ENSG00000046653	GPM6B	0.0344577	0.79788	-1.47176	-2.11467
ENSG00000274349	ZNF658	0.0344975	0.79788	-0.487435	-2.11421
ENSG00000172687	ZNF738	0.0344979	0.79788	0.374039	2.1142
ENSG00000264281		0.0345219	0.79788	1.52287	2.11392
ENSG00000250271		0.0345256	0.79788	-3.16506	-2.11388
ENSG00000167967	E4F1	0.0345858	0.797896	0.357922	2.11318
ENSG00000110944	IL23A	0.0345895	0.797896	-1.20833	-2.11313
ENSG00000237301		0.0346138	0.797896	-3.87259	-2.11285
ENSG00000274492		0.0346203	0.797896	1.99142	2.11277
ENSG00000186074	CD300LF	0.0346689	0.798043	-1.50468	-2.1122
ENSG00000261618	LINC02605	0.0346743	0.798043	1.17067	2.11214
ENSG00000204472	AIF1	0.034774	0.799136	-1.53836	-2.11098
ENSG00000102057	KCND1	0.0347823	0.799136	0.576532	2.11088
ENSG00000100365	NCF4	0.0348176	0.799136	-1.22615	-2.11047
ENSG00000232818	RPS2P32	0.0348263	0.799136	0.798306	2.11037
ENSG00000272505		0.0348449	0.799136	0.983107	2.11016
ENSG00000224411	HSP90AA2P	0.0348801	0.799136	1.8303	2.10975
ENSG00000230532		0.0348913	0.799136	-1.01991	-2.10962
ENSG00000133488	SEC14L4	0.0349316	0.799486	-2.07636	-2.10915
ENSG00000225071	RPS26P58	0.0349936	0.800284	2.52077	2.10843
ENSG00000226002	GTF2IP14	0.0350258	0.800309	1.15677	2.10806
ENSG00000151006	PRSS53	0.0350638	0.800309	1.13489	2.10762
ENSG00000286156	BMS1P23	0.0350819	0.800309	-0.778396	-2.10741
ENSG00000226648	PLCG1-AS1	0.0350891	0.800309	0.996048	2.10733
ENSG00000109107	ALDOC	0.035115	0.800357	0.908078	2.10703
ENSG00000143199	ADCY10	0.0351654	0.800453	1.22449	2.10645
ENSG00000127415	IDUA	0.0351668	0.800453	0.716393	2.10643
ENSG00000145246	ATP10D	0.0352162	0.800551	-0.662732	-2.10586
ENSG00000186442	KRT3	0.0352188	0.800551	-1.5799	-2.10583
ENSG00000247675	LRP4-AS1	0.0352456	0.800617	2.14968	2.10553
ENSG00000183036	PCP4	0.035317	0.800703	-2.48895	-2.1047
ENSG00000273599		0.0353561	0.800703	1.3204	2.10426
ENSG00000237973	MTCO1P12	0.0353567	0.800703	1.47813	2.10425
ENSG00000278330		0.0353846	0.800703	-3.21467	-2.10393
ENSG00000077463	SIRT6	0.0354112	0.800703	0.337698	2.10363
ENSG00000152117	SMPD4BP	0.0354119	0.800703	0.594159	2.10362
ENSG00000273356	LINC02019	0.0354834	0.800703	0.927429	2.1028
ENSG00000102796	DHRS12	0.0354958	0.800703	0.527098	2.10266
ENSG00000270906	MTND4P35	0.0355047	0.800703	3.13555	2.10256
ENSG00000134323	MYCN	0.0355074	0.800703	1.39978	2.10252
ENSG00000122741	DCAF10	0.0355094	0.800703	-0.591353	-2.1025
ENSG00000231490	RPL7L1P2	0.0355719	0.801367	4.78802	2.10179
ENSG00000166250	CLMP	0.0355891	0.801367	-1.02065	-2.10159
ENSG00000187504	RPL7P48	0.0356775	0.801518	3.44405	2.10058
ENSG00000240972	MIF	0.0356788	0.801518	0.82075	2.10057
ENSG00000114735	HEMK1	0.0356849	0.801518	0.42769	2.1005
ENSG00000277778	PGM5P2	0.0357073	0.801518	-1.8228	-2.10025
ENSG00000188015	S100A3	0.0357153	0.801518	0.919439	2.10015
ENSG00000268205		0.0357438	0.801518	0.898829	2.09983
ENSG00000235313	HM13-IT1	0.0357621	0.801518	0.964406	2.09962
ENSG00000253945		0.0358174	0.801922	3.24681	2.09899
ENSG00000237772	LINC02631	0.0358454	0.801922	1.5133	2.09868
ENSG00000117013	KCNQ4	0.0358655	0.801922	-0.648249	-2.09845
ENSG00000248587	GDNF-AS1	0.0358854	0.801922	1.89172	2.09822
ENSG00000238039		0.0359003	0.801922	1.2875	2.09805
ENSG00000230390	LINC01048	0.0359543	0.80239	-4.43528	-2.09744
ENSG00000206560	ANKRD28	0.0359893	0.80239	-0.621327	-2.09705
ENSG00000249526		0.036168	0.80239	-3.26163	-2.09503
ENSG00000186212	SOWAHB	0.036185	0.80239	-1.10271	-2.09484
ENSG00000236915	CLCA4-AS1	0.0361934	0.80239	-2.93125	-2.09475
ENSG00000272282	LINC02084	0.0362022	0.80239	1.58993	2.09465
ENSG00000233862		0.0362059	0.80239	2.36147	2.09461
ENSG00000286062		0.0362191	0.80239	-3.93773	-2.09446
ENSG00000124466	LYPD3	0.036233	0.80239	-1.51658	-2.0943
ENSG00000253187	HOXA10-AS	0.0362589	0.80239	-4.14014	-2.09401
ENSG00000256508	MRGPRF-AS1	0.0362827	0.80239	1.93261	2.09374
ENSG00000163141	BNIPL	0.0362913	0.80239	-2.25206	-2.09365
ENSG00000163659	TIPARP	0.0363513	0.80239	-0.838094	-2.09298
ENSG00000271133	ITGB8-AS1	0.0363535	0.80239	-0.834229	-2.09295
ENSG00000206538	VGLL3	0.0363917	0.80239	-1.28696	-2.09252
ENSG00000106976	DNM1	0.0364027	0.80239	1.04896	2.0924
ENSG00000265972	TXNIP	0.0364033	0.80239	-1.35782	-2.09239
ENSG00000115353	TACR1	0.0364043	0.80239	-2.87621	-2.09238
ENSG00000239470		0.0364046	0.80239	1.57263	2.09238
ENSG00000174437	ATP2A2	0.0364483	0.80239	-0.440539	-2.09189
ENSG00000146242	TPBG	0.0365564	0.80239	-0.546547	-2.09068
ENSG00000225518	LINC01703	0.0365578	0.80239	-1.30821	-2.09067
ENSG00000258818	RNASE4	0.036574	0.80239	1.18787	2.09049
ENSG00000171659	GPR34	0.0365801	0.80239	-1.98135	-2.09042
ENSG00000213713	PIGCP1	0.036592	0.80239	-3.98315	-2.09029
ENSG00000100300	TSPO	0.0366104	0.80239	0.358444	2.09008
ENSG00000175084	DES	0.0366165	0.80239	-3.34968	-2.09001
ENSG00000250144		0.0366351	0.80239	1.07757	2.08981
ENSG00000198597	ZNF536	0.0366698	0.80239	-3.06676	-2.08942
ENSG00000002746	HECW1	0.0366708	0.80239	-1.14824	-2.08941
ENSG00000155659	VSIG4	0.036697	0.80239	-2.2017	-2.08912
ENSG00000223138	RNA5SP450	0.0367033	0.80239	2.91408	2.08905
ENSG00000128294	TPST2	0.0367542	0.80239	-0.540565	-2.08848
ENSG00000243199		0.036784	0.80239	0.748424	2.08815
ENSG00000249921		0.0368137	0.80239	-4.03232	-2.08782
ENSG00000142583	SLC2A5	0.036816	0.80239	-2.3031	-2.0878
ENSG00000103023	PRSS54	0.0368245	0.80239	4.13885	2.0877
ENSG00000233542		0.0368246	0.80239	-2.65076	-2.0877
ENSG00000272498		0.0368988	0.802539	-1.54878	-2.08688
ENSG00000268403		0.0369422	0.802539	0.91176	2.0864
ENSG00000244731	C4A	0.036975	0.802539	1.54225	2.08604
ENSG00000149451	ADAM33	0.0369794	0.802539	1.5388	2.08599
ENSG00000255595		0.0369817	0.802539	2.23489	2.08597
ENSG00000235790	PEF1-AS1	0.0370011	0.802539	1.97905	2.08575
ENSG00000120279	MYCT1	0.0370067	0.802539	-2.49354	-2.08569
ENSG00000053702	NRIP2	0.0370432	0.802539	1.68668	2.08529
ENSG00000251819	RNU6-322P	0.0370749	0.802539	1.22436	2.08494
ENSG00000127831	VIL1	0.0370984	0.802539	0.789517	2.08468
ENSG00000208772	SNORD94	0.0371315	0.802539	1.51173	2.08432
ENSG00000127074	RGS13	0.0371552	0.802539	-1.44924	-2.08405
ENSG00000095917	TPSD1	0.0371816	0.802539	-1.5445	-2.08376
ENSG00000288033		0.0371853	0.802539	1.4591	2.08372
ENSG00000236090	LDHAP3	0.0372103	0.802539	2.79988	2.08345
ENSG00000109790	KLHL5	0.0372123	0.802539	-0.497167	-2.08343
ENSG00000262884		0.0372539	0.802889	-2.58338	-2.08297
ENSG00000240036		0.0373374	0.804057	1.24301	2.08206
ENSG00000211645	IGLV1-50	0.0374198	0.805202	3.55498	2.08115
ENSG00000234511	C5orf58	0.037528	0.805529	3.88848	2.07997
ENSG00000185112	FAM43A	0.0375687	0.805529	-0.877426	-2.07953
ENSG00000263069	RNF213-AS1	0.0375931	0.805529	0.628349	2.07926
ENSG00000130254	SAFB2	0.0375936	0.805529	0.347312	2.07926
ENSG00000125462	MIR9-1HG	0.0376409	0.805529	-2.23055	-2.07874
ENSG00000116539	ASH1L	0.03765	0.805529	-0.559947	-2.07865
ENSG00000164093	PITX2	0.0377115	0.805529	-2.67822	-2.07798
ENSG00000228084		0.0377563	0.805529	1.14551	2.07749
ENSG00000205517	RGL3	0.0377623	0.805529	0.666225	2.07743
ENSG00000056291	NPFFR2	0.0377629	0.805529	1.6129	2.07742
ENSG00000147588	PMP2	0.0377672	0.805529	-2.8876	-2.07737
ENSG00000250371		0.0377735	0.805529	-3.96985	-2.0773
ENSG00000231043		0.0377914	0.805529	1.11128	2.07711
ENSG00000011083	SLC6A7	0.037804	0.805529	2.47341	2.07697
ENSG00000131386	GALNT15	0.0378079	0.805529	-2.0703	-2.07693
ENSG00000240731		0.0378186	0.805529	0.897954	2.07682
ENSG00000181690	PLAG1	0.0378918	0.806206	-0.757673	-2.07602
ENSG00000255176		0.0379184	0.806206	1.25776	2.07574
ENSG00000198406	BZW1P2	0.0379464	0.806206	1.15321	2.07543
ENSG00000240399		0.0379642	0.806206	1.15218	2.07524
ENSG00000177272	KCNA3	0.0379885	0.806206	-1.97661	-2.07498
ENSG00000128739	SNRPN	0.0380302	0.806206	0.59945	2.07453
ENSG00000240350	SOCAR	0.0380796	0.806206	1.5348	2.074
ENSG00000176716	OR10AB1P	0.0381321	0.806206	3.72323	2.07343
ENSG00000234513		0.0381398	0.806206	2.33612	2.07335
ENSG00000281333		0.0381956	0.806206	1.44434	2.07275
ENSG00000279748		0.038232	0.806206	1.09329	2.07236
ENSG00000285744		0.0382489	0.806206	-0.665716	-2.07218
ENSG00000261654		0.0383016	0.806206	-2.73706	-2.07161
ENSG00000283317		0.0383154	0.806206	-3.49546	-2.07146
ENSG00000256968	SNRPEP2	0.0383225	0.806206	2.27052	2.07139
ENSG00000224971	SUMO2P3	0.0383294	0.806206	2.19357	2.07131
ENSG00000233593	LINC02609	0.0383565	0.806206	1.06176	2.07102
ENSG00000183023	SLC8A1	0.0383639	0.806206	-0.788398	-2.07095
ENSG00000091651	ORC6	0.0383727	0.806206	0.717505	2.07085
ENSG00000125735	TNFSF14	0.038379	0.806206	-1.26796	-2.07078
ENSG00000197943	PLCG2	0.0383861	0.806206	-1.0023	-2.07071
ENSG00000253366	GUSBP16	0.0384028	0.806206	-2.97182	-2.07053
ENSG00000253333		0.038404	0.806206	-3.4811	-2.07052
ENSG00000117650	NEK2	0.0385407	0.807385	1.37371	2.06906
ENSG00000213236	YWHAZP2	0.0385423	0.807385	2.11262	2.06904
ENSG00000243592	RPL17P22	0.0385638	0.807385	3.19945	2.06881
ENSG00000037042	TUBG2	0.0385829	0.807385	0.636347	2.06861
ENSG00000231193		0.0385857	0.807385	5.46051	2.06858
ENSG00000260257		0.0386247	0.807457	1.23243	2.06816
ENSG00000258944		0.0386535	0.807457	0.869241	2.06786
ENSG00000245832	MIR4300HG	0.0386615	0.807457	2.91754	2.06777
ENSG00000162852	CNST	0.0386906	0.807554	-0.610365	-2.06746
ENSG00000125611	CHCHD5	0.0387193	0.807642	0.578582	2.06716
ENSG00000136802	LRRC8A	0.0387467	0.807707	-0.520563	-2.06687
ENSG00000244588	RAD21L1	0.0388246	0.807715	3.40498	2.06604
ENSG00000267002		0.0388445	0.807715	0.593902	2.06583
ENSG00000279203		0.0388699	0.807715	2.02859	2.06556
ENSG00000173726	TOMM20	0.0388849	0.807715	-0.391759	-2.0654
ENSG00000169258	GPRIN1	0.0388885	0.807715	-0.620727	-2.06537
ENSG00000184611	KCNH7	0.0388941	0.807715	-3.49004	-2.06531
ENSG00000288025		0.0389152	0.807715	2.09393	2.06508
ENSG00000123066	MED13L	0.0389992	0.808244	-0.422429	-2.0642
ENSG00000269970		0.0390196	0.808244	-2.31421	-2.06398
ENSG00000249426		0.0390649	0.808244	3.28226	2.0635
ENSG00000203801	LINC00222	0.039092	0.808244	-1.97461	-2.06322
ENSG00000270039		0.0391243	0.808244	1.2743	2.06288
ENSG00000261375		0.0391254	0.808244	-3.66148	-2.06287
ENSG00000185559	DLK1	0.039144	0.808244	-2.59531	-2.06267
ENSG00000080573	COL5A3	0.0391463	0.808244	-0.850385	-2.06265
ENSG00000286423		0.0391596	0.808244	-3.60016	-2.06251
ENSG00000258815	LINC02820	0.0392353	0.809211	-4.7099	-2.06171
ENSG00000073614	KDM5A	0.0392881	0.809426	-0.463845	-2.06116
ENSG00000109758	HGFAC	0.0393024	0.809426	1.32423	2.06101
ENSG00000100055	CYTH4	0.0393227	0.809426	-1.0845	-2.06079
ENSG00000177238	TRIM72	0.039354	0.809426	-2.53408	-2.06047
ENSG00000105298	CACTIN	0.0393672	0.809426	0.303005	2.06033
ENSG00000196581	AJAP1	0.0395066	0.810588	1.13172	2.05887
ENSG00000168802	CHTF8	0.0395212	0.810588	0.770805	2.05872
ENSG00000131355	ADGRE3	0.0395386	0.810588	-2.66952	-2.05854
ENSG00000258232		0.0395618	0.810588	2.08534	2.0583
ENSG00000119446	RBM18	0.0396135	0.810588	-0.423472	-2.05776
ENSG00000257605	MYG1-AS1	0.0396153	0.810588	-0.982922	-2.05774
ENSG00000258630	LINC02292	0.0396178	0.810588	3.51703	2.05771
ENSG00000251555		0.0396225	0.810588	-2.75004	-2.05766
ENSG00000234546	LNCTAM34A	0.0396575	0.810789	0.664706	2.0573
ENSG00000242267	SKINT1L	0.039716	0.810902	2.35531	2.05669
ENSG00000168481	LGI3	0.0397518	0.810902	-2.07393	-2.05632
ENSG00000175768	TOMM5	0.0397608	0.810902	0.938241	2.05623
ENSG00000253966		0.0397784	0.810902	-3.75617	-2.05604
ENSG00000106952	TNFSF8	0.0398299	0.810902	-2.10373	-2.05551
ENSG00000171860	C3AR1	0.0398445	0.810902	-1.51766	-2.05536
ENSG00000110665	C11orf21	0.0399512	0.810902	2.04426	2.05425
ENSG00000050730	TNIP3	0.0399584	0.810902	-1.20238	-2.05418
ENSG00000227694	RPL23AP74	0.0399598	0.810902	1.72319	2.05416
ENSG00000241945	PWP2	0.0400197	0.810902	1.61861	2.05355
ENSG00000101210	EEF1A2	0.0400257	0.810902	-1.32022	-2.05348
ENSG00000213366	GSTM2	0.0400432	0.810902	0.875153	2.0533
ENSG00000175730	BAK1P1	0.0400653	0.810902	0.996496	2.05308
ENSG00000275714	H3C1	0.040068	0.810902	-3.00243	-2.05305
ENSG00000127947	PTPN12	0.040075	0.810902	-0.670458	-2.05298
ENSG00000143369	ECM1	0.0401151	0.810902	1.20515	2.05256
ENSG00000252768	RNU6-856P	0.0401256	0.810902	2.60187	2.05245
ENSG00000224318	CHL1-AS2	0.0401394	0.810902	-4.33194	-2.05231
ENSG00000188493	C19orf54	0.0401575	0.810902	0.426033	2.05212
ENSG00000268222	EEF1A1P7	0.0402129	0.810902	1.95703	2.05155
ENSG00000167210	LOXHD1	0.0402255	0.810902	-4.69918	-2.05143
ENSG00000124641	MED20	0.040261	0.810902	-0.313421	-2.05106
ENSG00000259172		0.0402754	0.810902	1.06227	2.05091
ENSG00000131470	PSMC3IP	0.040292	0.810902	0.52157	2.05074
ENSG00000165078	CPA6	0.0402963	0.810902	-2.82251	-2.0507
ENSG00000123560	PLP1	0.0403239	0.810902	-3.4631	-2.05042
ENSG00000168995	SIGLEC7	0.0403316	0.810902	-2.17044	-2.05034
ENSG00000151746	BICD1	0.0403403	0.810902	-0.480288	-2.05025
ENSG00000231351	WBP1P1	0.0403811	0.811204	2.55149	2.04983
ENSG00000261052	SULT1A3	0.0404073	0.811241	2.77728	2.04956
ENSG00000262902	MTCO1P40	0.040466	0.81187	2.40058	2.04896
ENSG00000287382		0.0405456	0.812574	-1.83315	-2.04815
ENSG00000273133		0.0405704	0.812574	-1.75755	-2.04789
ENSG00000179242	CDH4	0.0405773	0.812574	-1.68787	-2.04782
ENSG00000270720		0.0406379	0.813234	-3.52931	-2.04721
ENSG00000279696		0.0407273	0.814419	0.921256	2.0463
ENSG00000276527		0.0407554	0.814446	-2.2981	-2.04601
ENSG00000182796	TMEM198B	0.0407993	0.814446	0.602552	2.04556
ENSG00000189051	RNF222	0.0408805	0.814446	-3.85383	-2.04474
ENSG00000186204	CYP4F12	0.0409093	0.814446	1.48939	2.04445
ENSG00000277681	MIR6739	0.0409179	0.814446	1.97924	2.04436
ENSG00000237988	OR2I1P	0.0409245	0.814446	-1.66191	-2.04429
ENSG00000231441	DST-AS1	0.0409415	0.814446	-3.79602	-2.04412
ENSG00000213901	SLC23A3	0.04096	0.814446	0.944316	2.04394
ENSG00000267938	EIF1P6	0.0409624	0.814446	2.19007	2.04391
ENSG00000247373	TMED2-DT	0.0409842	0.814446	0.817302	2.04369
ENSG00000106852	LHX6	0.0410207	0.814446	-2.20011	-2.04332
ENSG00000144524	COPS7B	0.0410652	0.814446	0.361494	2.04287
ENSG00000138688	KIAA1109	0.0410867	0.814446	-0.58118	-2.04265
ENSG00000094755	GABRP	0.0410878	0.814446	-2.1374	-2.04264
ENSG00000165066	NKX6-3	0.0411108	0.814446	-3.55484	-2.04241
ENSG00000133935	ERG28	0.0411181	0.814446	0.505183	2.04234
ENSG00000270124		0.0411532	0.81464	-4.59942	-2.04198
ENSG00000170458	CD14	0.0412042	0.814742	-1.35326	-2.04147
ENSG00000271937		0.0412075	0.814742	2.05592	2.04144
ENSG00000205041		0.0413	0.815453	0.902386	2.04051
ENSG00000254876	STRA6LP	0.0413649	0.815453	1.10812	2.03985
ENSG00000254876	STRA6LP	0.0413649	0.815453	1.10812	2.03985
ENSG00000087087	SRRT	0.0413776	0.815453	0.368466	2.03973
ENSG00000226266		0.0414131	0.815453	-1.00308	-2.03937
ENSG00000260645		0.0414277	0.815453	-1.5806	-2.03922
ENSG00000259010	NUP50P1	0.0414455	0.815453	2.98961	2.03905
ENSG00000110195	FOLR1	0.0414605	0.815453	1.31879	2.03889
ENSG00000198814	GK	0.041462	0.815453	-0.726455	-2.03888
ENSG00000229628		0.0414665	0.815453	-4.09573	-2.03883
ENSG00000124780	KCNK17	0.0415066	0.815733	-2.11197	-2.03843
ENSG00000279081		0.0415651	0.815906	-1.85812	-2.03785
ENSG00000125386	FAM193A	0.0415844	0.815906	0.365847	2.03766
ENSG00000234969	AARSD1P1	0.0415894	0.815906	2.59691	2.03761
ENSG00000271858	CYB561D2	0.041627	0.816139	1.02218	2.03723
ENSG00000134443	GRP	0.0416704	0.816425	2.19162	2.0368
ENSG00000267139		0.0417054	0.816425	-2.01329	-2.03645
ENSG00000256616		0.0417363	0.816425	1.60229	2.03614
ENSG00000287248		0.0417611	0.816425	-4.56423	-2.03589
ENSG00000260924	LINC01311	0.0417651	0.816425	0.863575	2.03585
ENSG00000288106		0.0418186	0.816602	-3.28723	-2.03532
ENSG00000225864		0.0418239	0.816602	3.33543	2.03527
ENSG00000239246		0.0418953	0.817435	2.11832	2.03456
ENSG00000225830	ERCC6	0.0419255	0.817536	-0.509436	-2.03426
ENSG00000169442	CD52	0.0419915	0.817864	-1.76941	-2.0336
ENSG00000225082	DAP3P1	0.041994	0.817864	3.16163	2.03358
ENSG00000262686	GLIS2-AS1	0.0420175	0.817864	-3.23588	-2.03335
ENSG00000257225		0.0420513	0.81803	2.22316	2.03301
ENSG00000278903		0.0421403	0.818635	-2.02535	-2.03213
ENSG00000101745	ANKRD12	0.0421722	0.818635	-0.856509	-2.03182
ENSG00000142606	MMEL1	0.042227	0.818635	1.0092	2.03128
ENSG00000236194		0.0422964	0.818635	1.98615	2.03059
ENSG00000225138	SLC9A3-AS1	0.0423141	0.818635	0.754962	2.03042
ENSG00000273136	NBPF26	0.0423478	0.818635	-1.11822	-2.03009
ENSG00000140598	EFL1	0.0424533	0.818635	-0.320066	-2.02905
ENSG00000230333		0.0425827	0.818635	-1.85114	-2.02778
ENSG00000285527		0.0426398	0.818635	4.51586	2.02722
ENSG00000187715	KBTBD12	0.0426403	0.818635	-1.78289	-2.02722
ENSG00000248415	GAPDHP61	0.0426745	0.818635	3.32355	2.02688
ENSG00000272374		0.0427747	0.818635	0.81803	2.0259
ENSG00000272168	CASC15	0.0428112	0.818635	0.721741	2.02555
ENSG00000204544	MUC21	0.0428481	0.818635	-2.56074	-2.02519
ENSG00000196344	ADH7	0.0428541	0.818635	-4.30903	-2.02513
ENSG00000143630	HCN3	0.0428607	0.818635	0.390285	2.02507
ENSG00000283586	GKN3P	0.0428677	0.818635	-2.15128	-2.025
ENSG00000029559	IBSP	0.0428832	0.818635	-3.53861	-2.02485
ENSG00000257252		0.0428867	0.818635	1.18229	2.02481
ENSG00000168237	GLYCTK	0.0428917	0.818635	0.587085	2.02476
ENSG00000241370	RPP21	0.0428945	0.818635	0.968017	2.02474
ENSG00000152104	PTPN14	0.042953	0.818635	-0.629789	-2.02417
ENSG00000173276	ZBTB21	0.0429589	0.818635	-0.548231	-2.02411
ENSG00000161970	RPL26	0.0430449	0.818635	0.747818	2.02327
ENSG00000170385	SLC30A1	0.0430483	0.818635	-0.750119	-2.02324
ENSG00000170629	DPY19L2P2	0.0430687	0.818635	0.840542	2.02304
ENSG00000143252	SDHC	0.0430756	0.818635	-0.318272	-2.02298
ENSG00000233791	LINC01136	0.0430899	0.818635	-3.82067	-2.02284
ENSG00000228274		0.0431057	0.818635	0.798954	2.02268
ENSG00000287275		0.0431411	0.818635	2.21544	2.02234
ENSG00000236871	LINC00106	0.0432073	0.818635	0.949206	2.0217
ENSG00000007908	SELE	0.0432078	0.818635	-4.41278	-2.0217
ENSG00000184599	TAFA3	0.0432198	0.818635	-1.55717	-2.02158
ENSG00000285269		0.0432409	0.818635	1.89094	2.02138
ENSG00000237886	NALT1	0.0432709	0.818635	1.18885	2.02109
ENSG00000258949		0.0432814	0.818635	2.81696	2.02098
ENSG00000210196	MT-TP	0.043331	0.818635	-1.37027	-2.02051
ENSG00000246430	LINC00968	0.0433314	0.818635	-2.82363	-2.0205
ENSG00000233393		0.0433466	0.818635	2.02424	2.02035
ENSG00000256591		0.0433483	0.818635	1.71238	2.02034
ENSG00000176076	KCNE5	0.0433573	0.818635	1.3091	2.02025
ENSG00000118557	PMFBP1	0.043358	0.818635	-1.46411	-2.02024
ENSG00000143178	TBX19	0.0433645	0.818635	0.966061	2.02018
ENSG00000236439		0.043388	0.818635	1.23665	2.01996
ENSG00000234751		0.0433884	0.818635	2.95014	2.01995
ENSG00000228789	HCG22	0.0434257	0.818635	-4.34504	-2.01959
ENSG00000207719	MIR623	0.043433	0.818635	-3.61849	-2.01952
ENSG00000257732		0.0434501	0.818635	-2.0476	-2.01936
ENSG00000214796	TUBA5P	0.0434693	0.818635	0.871968	2.01917
ENSG00000146067	FAM193B	0.0434711	0.818635	0.660736	2.01915
ENSG00000285943		0.0435742	0.818635	0.975399	2.01816
ENSG00000185596	WASH3P	0.0435834	0.818635	0.671498	2.01808
ENSG00000184232	OAF	0.0435855	0.818635	0.538739	2.01805
ENSG00000019144	PHLDB1	0.0436038	0.818635	0.825677	2.01788
ENSG00000287519		0.0436335	0.818635	3.89202	2.01759
ENSG00000163380	LMOD3	0.0436477	0.818635	-2.00324	-2.01746
ENSG00000180210	F2	0.0436618	0.818635	2.00172	2.01732
ENSG00000288046		0.0436825	0.818635	1.80522	2.01712
ENSG00000267201	LINC01775	0.0437021	0.818635	-3.00324	-2.01694
ENSG00000146938	NLGN4X	0.0437501	0.818635	-2.00806	-2.01648
ENSG00000174718	RESF1	0.0437625	0.818635	-1.01277	-2.01636
ENSG00000248863		0.0437786	0.818635	-2.78994	-2.0162
ENSG00000199036	MIR219A1	0.043801	0.818635	-2.93878	-2.01599
ENSG00000180096	SEPTIN1	0.0438073	0.818635	1.1013	2.01593
ENSG00000142556	ZNF614	0.0438153	0.818635	-0.578334	-2.01585
ENSG00000182179	UBA7	0.0438185	0.818635	0.877513	2.01582
ENSG00000180245	RRH	0.043857	0.818635	1.29947	2.01545
ENSG00000168397	ATG4B	0.0439044	0.818635	0.38252	2.015
ENSG00000236360	RRAS2P1	0.0439348	0.818635	-3.36131	-2.01471
ENSG00000119280	C1orf198	0.0439698	0.818635	-0.571348	-2.01438
ENSG00000204291	COL15A1	0.0439818	0.818635	-0.603052	-2.01426
ENSG00000153495	TEX29	0.0440362	0.818635	1.41727	2.01375
ENSG00000274128		0.0440473	0.818635	-3.07459	-2.01364
ENSG00000170962	PDGFD	0.0440715	0.818635	-0.858725	-2.01341
ENSG00000215184	RPS12P16	0.0441018	0.818635	3.99463	2.01312
ENSG00000241231		0.0441051	0.818635	-5.07987	-2.01309
ENSG00000143341	HMCN1	0.0441051	0.818635	-1.46407	-2.01309
ENSG00000080947	CROCCP3	0.0441569	0.818635	0.595794	2.0126
ENSG00000243403		0.0441704	0.818635	1.62881	2.01247
ENSG00000161914	ZNF653	0.0441893	0.818635	0.481203	2.01229
ENSG00000151881	TMEM267	0.0442309	0.818635	-0.904376	-2.0119
ENSG00000235172	LINC01366	0.0442608	0.818635	1.73501	2.01161
ENSG00000254701		0.0442659	0.818635	-2.96114	-2.01156
ENSG00000270084	GAS5-AS1	0.044281	0.818635	-1.04012	-2.01142
ENSG00000205105	COX17P1	0.0443186	0.818635	1.27048	2.01107
ENSG00000075826	SEC31B	0.0443444	0.818635	0.986114	2.01082
ENSG00000179636	TPPP2	0.0443445	0.818635	-4.45668	-2.01082
ENSG00000159921	GNE	0.0443744	0.818635	-0.691153	-2.01054
ENSG00000253649	PRSS51	0.0443855	0.818635	-3.13299	-2.01043
ENSG00000198873	GRK5	0.0443913	0.818635	-0.677513	-2.01038
ENSG00000182827	ACBD3	0.044425	0.818635	-0.438654	-2.01006
ENSG00000185189	NRBP2	0.0444405	0.818635	0.612511	2.00991
ENSG00000189149	CRYM-AS1	0.0444623	0.818635	-1.42001	-2.00971
ENSG00000249876		0.0445505	0.818635	3.47081	2.00887
ENSG00000162231	NXF1	0.0445566	0.818635	0.548631	2.00882
ENSG00000250222		0.0445568	0.818635	0.951921	2.00881
ENSG00000073584	SMARCE1	0.0445631	0.818635	0.562877	2.00876
ENSG00000166343	MSS51	0.0445668	0.818635	0.786951	2.00872
ENSG00000156140	ADAMTS3	0.044609	0.818635	-0.920949	-2.00832
ENSG00000156858	PRR14	0.0446196	0.818635	0.402094	2.00822
ENSG00000137101	CD72	0.0446244	0.818635	0.623478	2.00818
ENSG00000284820		0.0446553	0.818635	3.49803	2.00789
ENSG00000180611	MB21D2	0.0446612	0.818635	-0.593609	-2.00783
ENSG00000174715	PPIAP72	0.0446848	0.818635	3.27201	2.00761
ENSG00000287697		0.0447094	0.818635	1.00919	2.00738
ENSG00000100473	COCH	0.0447326	0.818635	1.29114	2.00716
ENSG00000228526	MIR34AHG	0.0447364	0.818635	0.627024	2.00712
ENSG00000100814	CCNB1IP1	0.0447399	0.818635	0.297264	2.00709
[truncated: 26,477 more rows]

## Sheet: Treated kegg
ID	Description	GeneRatio	BgRatio	pvalue	p.adjust	qvalue	geneID	Count
hsa04974	Protein digestion and absorption	25/404	86/6616	2.06117e-11	5.81249e-09	5.20716e-09	ELN/COL3A1/COL7A1/COL5A2/COL1A2/COL6A2/COL5A1/COL6A3/COL1A1/COL22A1/COL6A1/COL10A1/COL14A1/COL15A1/COL5A3/CPA3/COL4A1/COL4A2/COL12A1/SLC7A8/COL18A1/SLC3A1/KCNJ13/SLC8A1/SLC6A19	25
hsa04512	ECM-receptor interaction	21/404	82/6616	1.09027e-08	1.08678e-06	9.73599e-07	COL1A2/TNC/COL6A2/ITGA1/THBS2/COL6A3/COL1A1/FN1/SV2A/LAMA2/LAMA4/COL6A1/THBS4/LAMC3/ITGA4/COMP/ITGA8/COL4A1/COL4A2/ITGA9/LAMB1	21
hsa04610	Complement and coagulation cascades	20/404	75/6616	1.15615e-08	1.08678e-06	9.73599e-07	C1R/SERPINB2/C1S/C3/C7/C1QB/FGA/F10/PLAT/C1QC/C4BPB/C1QA/A2M/F2R/SERPING1/F13A1/F3/FGG/PROS1/CFH	20
hsa05410	Hypertrophic cardiomyopathy (HCM)	18/404	81/6616	1.22725e-06	8.65212e-05	7.75106e-05	TGFB3/ITGA1/LAMA2/TGFB1/ITGA4/SGCD/ITGA8/TPM2/CACNA2D1/SGCA/ITGA9/AGT/CACNA2D2/EDN1/MYL3/SLC8A1/PRKAG2/CACNG8	18
hsa05414	Dilated cardiomyopathy (DCM)	18/404	86/6616	3.08638e-06	0.000174072	0.000155943	TGFB3/ITGA1/LAMA2/TGFB1/ITGA4/SGCD/ITGA8/TPM2/CACNA2D1/SGCA/ITGA9/ADCY3/AGT/ADCY2/CACNA2D2/MYL3/SLC8A1/CACNG8	18
hsa04510	Focal adhesion	29/404	194/6616	5.39319e-06	0.00025348	0.000227081	COL1A2/TNC/COL6A2/ITGA1/THBS2/COL6A3/COL1A1/FN1/LAMA2/LAMA4/COL6A1/THBS4/PDGFRB/LAMC3/ITGA4/COMP/VEGFB/ITGA8/PDGFRA/COL4A1/PARVB/COL4A2/ITGA9/PGF/PARVG/MYLK/LAMB1/BIRC3/AKT3	29
hsa04933	AGE-RAGE signaling pathway in diabetic complications	18/404	98/6616	2.10611e-05	0.000848462	0.000760101	COL3A1/TGFB3/COL1A2/COL1A1/FN1/MMP2/TGFB1/VEGFB/COL4A1/COL4A2/PLCE1/ICAM1/NOX4/AGT/EDN1/F3/AKT3/CYBB	18
hsa05200	Pathways in cancer	52/404	487/6616	3.84347e-05	0.00135482	0.00121373	TGFB3/LEF1/FN1/MMP2/LAMA2/LAMA4/TGFB1/GLI3/PDGFRB/LAMC3/GNG2/GSTA1/GLI2/GLI1/VEGFB/GSTM5/NOTCH3/EDNRA/PDGFRA/FZD2/COL4A1/GSTA2/AR/RUNX1T1/COL4A2/WNT5A/DLL1/ADCY3/MYC/SMO/HEYL/PGF/KIF7/F2R/TXNRD1/MMP9/AGT/FZD10/ADCY2/MMP1/EDN1/LAMB1/CKS2/ABL1/BIRC3/JAG2/PTCH1/RET/ESR1/TGFA/AKT3/FGFR2	52
hsa05205	Proteoglycans in cancer	26/404	193/6616	0.000102955	0.00322594	0.00288998	COL1A2/COL1A1/FN1/MMP2/DCN/TGFB1/HCLS1/ANK2/FZD2/TIMP3/TWIST1/WNT5A/PLCE1/MYC/SMO/GPC3/LUM/MRAS/TWIST2/MMP9/FZD10/TLR4/PTCH1/ITPR1/ESR1/AKT3	26
hsa00980	Metabolism of xenobiotics by cytochrome P450	11/404	59/6616	0.00074897	0.0194676	0.0174402	HSD11B1/GSTA1/GSTM5/GSTA2/CYP2S1/AKR7A3/UGT1A10/CYP1A1/ALDH3A1/ADH1C/UGT2A3	11
hsa05144	Malaria	8/404	34/6616	0.000801166	0.0194676	0.0174402	TGFB3/THBS2/LRP1/TGFB1/THBS4/COMP/ICAM1/TLR4	8
hsa04926	Relaxin signaling pathway	17/404	119/6616	0.000828407	0.0194676	0.0174402	COL3A1/COL1A2/ACTA2/COL1A1/MMP2/TGFB1/GNAO1/GNG2/VEGFB/COL4A1/COL4A2/ADCY3/MMP9/ADCY2/MMP1/EDN1/AKT3	17
hsa05150	Staphylococcus aureus infection	11/404	61/6616	0.00100214	0.0217387	0.0194748	C1R/C1S/C3/C1QB/FCGR3A/C1QC/HLA-DRA/C1QA/ICAM1/FGG/CFH	11
hsa05412	Arrhythmogenic right ventricular cardiomyopathy (ARVC)	12/404	72/6616	0.00123608	0.023488	0.0210419	LEF1/ITGA1/LAMA2/ITGA4/SGCD/ITGA8/CACNA2D1/SGCA/ITGA9/CACNA2D2/SLC8A1/CACNG8	12
hsa04080	Neuroactive ligand-receptor interaction	26/404	227/6616	0.00132612	0.023488	0.0210419	C3/PPY/S1PR3/ADRA2C/CCK/S1PR1/PTH1R/GLP2R/EDNRA/GRID1/GRIN2A/ADORA1/GRIK3/SSTR2/F2RL1/PTGIR/GRIA3/OXTR/NMU/F2R/S1PR5/AGT/GHR/EDN1/ADORA2B/NTSR1	26
hsa04151	PI3K-Akt signaling pathway	33/404	313/6616	0.00133265	0.023488	0.0210419	COL1A2/TNC/COL6A2/ITGA1/THBS2/COL6A3/COL1A1/FN1/LAMA2/LAMA4/COL6A1/THBS4/PDGFRB/LAMC3/GNG2/ITGA4/COMP/VEGFB/ITGA8/PDGFRA/COL4A1/COL4A2/ANGPT1/ITGA9/MYC/PGF/F2R/GHR/TLR4/LAMB1/TGFA/AKT3/FGFR2	33
hsa05217	Basal cell carcinoma	10/404	59/6616	0.00272883	0.0452665	0.0405523	LEF1/GLI3/GLI2/GLI1/FZD2/WNT5A/SMO/KIF7/FZD10/PTCH1	10

## Sheet: Treated go-bp
ID	Description	GeneRatio	BgRatio	pvalue	p.adjust	qvalue	geneID	Count
GO:0030198	extracellular matrix organization	114/863	368/14896	4.05582e-53	1.35171e-49	1.05878e-49	BGN/ELN/COL3A1/COL7A1/CRISPLD2/COL5A2/ENG/COL1A2/TNC/COL6A2/FOXF2/FBN1/COL5A1/FBLN2/MFAP2/DPT/ADAMTSL2/PXDN/ITGA1/ADAMTS2/AEBP1/COL6A3/COL1A1/HTRA1/PDPN/FN1/COL22A1/COL8A1/MMP2/LAMA2/DCN/SFRP2/LAMA4/NID1/FOXF1/COL6A1/SPARC/MMP10/LRP1/CTSK/TGFB1/FAP/DDR2/POSTN/TPSAB1/EMILIN1/FMOD/ADAMTS10/LAMC3/ITGA4/COL10A1/MMP14/COL14A1/LOXL1/JAM3/ADAMTS12/LOXL3/CCDC80/MMP19/VCAN/PHLDB1/ANTXR1/COL15A1/ADAM19/SER…	114
GO:0043062	extracellular structure organization	114/863	369/14896	5.56946e-53	1.35171e-49	1.05878e-49	BGN/ELN/COL3A1/COL7A1/CRISPLD2/COL5A2/ENG/COL1A2/TNC/COL6A2/FOXF2/FBN1/COL5A1/FBLN2/MFAP2/DPT/ADAMTSL2/PXDN/ITGA1/ADAMTS2/AEBP1/COL6A3/COL1A1/HTRA1/PDPN/FN1/COL22A1/COL8A1/MMP2/LAMA2/DCN/SFRP2/LAMA4/NID1/FOXF1/COL6A1/SPARC/MMP10/LRP1/CTSK/TGFB1/FAP/DDR2/POSTN/TPSAB1/EMILIN1/FMOD/ADAMTS10/LAMC3/ITGA4/COL10A1/MMP14/COL14A1/LOXL1/JAM3/ADAMTS12/LOXL3/CCDC80/MMP19/VCAN/PHLDB1/ANTXR1/COL15A1/ADAM19/SER…	114
GO:0030199	collagen fibril organization	25/863	51/14896	4.95908e-18	8.02379e-15	6.28498e-15	COL3A1/COL5A2/COL1A2/COL5A1/DPT/PXDN/ADAMTS2/AEBP1/COL1A1/SFRP2/DDR2/EMILIN1/FMOD/COL14A1/LOXL1/LOXL3/SERPINH1/MMP11/COMP/LOXL4/COL5A3/LOXL2/ADAMTS14/COL12A1/LUM	25
GO:0032963	collagen metabolic process	32/863	94/14896	6.20845e-17	6.21104e-14	4.86507e-14	MRC2/ENG/TGFB3/COL1A2/COL5A1/ADAMTS2/COL1A1/MMP2/MMP10/P3H3/CTSK/TGFB1/FAP/EMILIN1/PDGFRB/MMP14/MMP19/CYGB/RCN3/COL15A1/SERPINH1/MMP8/MMP11/CTSB/MMP16/MFAP4/ADAMTS14/P3H1/F2R/MMP9/TRAM2/MMP1	32
GO:0001525	angiogenesis	79/863	491/14896	6.39786e-17	6.21104e-14	4.86507e-14	ENG/THY1/SCG2/SRPX2/LEF1/THBS2/FN1/HAND2/COL22A1/COL8A1/MMP2/DCN/SFRP2/FMNL3/ADGRA2/SPARC/C3/ANGPTL2/FAP/THBS4/EMILIN1/PDGFRB/TMEM100/STAB1/MMP14/JAM3/PLXND1/MMP19/MFGE8/PLXDC1/VASH1/S1PR1/COL15A1/UNC5B/VEGFB/ROBO1/ADGRB2/EPHB2/ACVRL1/SERPINF1/GPNMB/NOTCH3/EDNRA/PDGFRA/NFATC4/FBLN5/COL4A1/LOXL2/TWIST1/ANXA3/COL4A2/WNT5A/ANGPT1/RHOJ/DLL1/ACKR3/FGFBP1/APOD/PGF/HOXB3/ENPP2/VASH2/AGT/COL18A1/ISL1/HSP…	79
GO:0001501	skeletal system development	76/863	463/14896	8.2646e-17	6.68606e-14	5.23714e-14	BGN/COL3A1/COL5A2/CDH11/ENG/TGFB3/COL1A2/SNAI1/FBN1/COL1A1/HAND2/PRELP/MMP2/PRRX1/MGP/SFRP2/SPARC/CTSK/ZEB1/TGFB1/TBX3/SFRP4/GLI3/PDGFRB/COL10A1/MMP14/CLDN18/SNAI2/ADAMTS12/GLI2/VCAN/SERPINH1/OSR2/GDF6/COMP/PTH1R/TIMP1/ACVRL1/MMP16/PDGFRA/CCN4/ADAMTS4/SULF2/LOXL2/TWIST1/MSX1/RFLNB/WNT5A/NPR2/ANKH/HOXB2/TRPS1/ANXA6/P3H1/TMEM119/SPNS2/LTBP3/ROR2/TYROBP/ADAMTS7/HOXB3/LUM/GDF11/BMP1/MMP9/ACP5/STC1/SH…	76
GO:0022617	extracellular matrix disassembly	26/863	75/14896	3.16457e-14	2.1944e-11	1.71886e-11	HTRA1/PDPN/MMP2/MMP10/LRP1/CTSK/TGFB1/FAP/DDR2/TPSAB1/MMP14/MMP19/MMP8/MMP11/TIMP1/MMP16/ADAMTS4/SCUBE3/LCP1/A2M/BMP1/MMP9/TIMP2/SH3PXD2B/ADAMTS5/MMP1	26
GO:0051216	cartilage development	39/863	180/14896	5.04199e-13	3.05923e-10	2.39627e-10	BGN/SNAI1/COL1A1/HAND2/PRRX1/MGP/SFRP2/CTSK/ZEB1/TGFB1/GLI3/SNAI2/ADAMTS12/GLI2/SERPINH1/OSR2/GDF6/COMP/PTH1R/TIMP1/ACVRL1/CCN4/SULF2/LOXL2/MSX1/RFLNB/WNT5A/TRPS1/ANXA6/LTBP3/ROR2/ADAMTS7/HOXB3/LUM/BMP1/STC1/EDN1/NKX3-2/SULF1	39
GO:0001503	ossification	58/863	368/14896	2.52174e-12	1.36006e-09	1.06532e-09	COL5A2/MRC2/CDH11/TGFB3/COL1A2/TNC/IGFBP5/SNAI1/LEF1/COL1A1/HAND2/MMP2/MGP/SFRP2/CLEC11A/COL6A1/SPARC/IFITM1/CTSK/TGFB1/DDR2/GLI3/MMP14/SNAI2/GLI2/VCAN/S1PR1/SLC24A3/OSR2/ASPN/COMP/GLI1/PTH1R/CTHRC1/GPNMB/MMP16/CCN4/TWIST1/RFLNB/WNT5A/NPR2/ANKH/TMEM119/LRP4/LTBP3/ROR2/SMO/EGR2/GPC3/PDLIM7/BMP1/TWIST2/ACP5/STC1/SH3PXD2B/SLC8A1/PTCH1/FGFR2	58
GO:0008015	blood circulation	68/863	478/14896	4.26432e-12	2.0699e-09	1.62134e-09	ELN/COL1A2/ACTA2/ITGA1/FXYD6/CRP/TGFB1/ADRA2C/POSTN/GNAO1/APOE/SGCD/COMP/VEGFB/TBX2/ACVRL1/KCNJ8/ANK2/EDNRA/GCLC/SCN4B/KCNMB4/FGA/CPA3/ABCC9/AR/SUCNR1/ANGPT1/NPR2/CACNA2D1/DLL1/HOXB2/SCN1B/OCLN/CACNA1H/RGS4/ADORA1/EHD3/KCNA5/PTGS1/F2RL1/KCNK3/OXTR/AGTRAP/NMU/ICAM1/F2R/DOCK4/AGT/SERPING1/STC1/GUCA2B/SCN2B/CACNA2D2/KCNIP1/CHGA/EDN1/SLIT2/MYL3/ADORA2B/NTSR1/FGG/SLC8A1/GATA4/ITPR1/GRIP2/CACNG8/FLI1	68
GO:0060485	mesenchyme development	46/863	257/14896	5.72773e-12	2.52749e-09	1.97977e-09	ENG/TGFB3/FOXF2/SNAI1/LEF1/ACTA2/COL1A1/PDPN/FN1/HAND2/EPHA3/BASP1/SFRP2/FOXF1/PTK7/ZEB2/TGFB1/PDGFRB/TMEM100/SNAI2/LOXL3/PHLDB1/TBX2/ZFPM2/ROBO1/ACVRL1/EDNRA/LOXL2/BNC2/TWIST1/MSX1/RFLNB/WNT5A/TGFB1I1/ANXA6/VASN/DACT3/MYC/SMO/HEYL/ISL1/EDN1/TEAD2/RET/GATA4/FGFR2	46
GO:0061448	connective tissue development	44/863	241/14896	8.35195e-12	3.37836e-09	2.64625e-09	BGN/SNAI1/COL5A1/ACTA2/COL1A1/HAND2/PRRX1/MGP/SFRP2/CTSK/ZEB1/TGFB1/GLI3/PDGFRB/SNAI2/ADAMTS12/GLI2/SERPINH1/OSR2/GDF6/COMP/PTH1R/TIMP1/SELENOM/ACVRL1/CCN4/SULF2/LOXL2/MSX1/RFLNB/WNT5A/TRPS1/ANXA6/LTBP3/ROR2/ADAMTS7/HOXB3/LUM/BMP1/STC1/SH3PXD2B/EDN1/NKX3-2/SULF1	44
GO:0003013	circulatory system process	69/863	498/14896	1.0175e-11	3.7992e-09	2.97589e-09	ELN/COL1A2/ACTA2/ITGA1/FXYD6/CRP/TGFB1/ADRA2C/POSTN/GNAO1/APOE/SGCD/COMP/VEGFB/TBX2/ACVRL1/KCNJ8/ANK2/EDNRA/GCLC/SCN4B/KCNMB4/FGA/CPA3/ABCC9/AR/SUCNR1/ANGPT1/NPR2/CACNA2D1/DLL1/HOXB2/SCN1B/OCLN/CACNA1H/RGS4/ADORA1/EHD3/KCNA5/PTGS1/F2RL1/KCNK3/OXTR/AGTRAP/NMU/ICAM1/NOX4/F2R/DOCK4/AGT/SERPING1/STC1/GUCA2B/SCN2B/CACNA2D2/KCNIP1/CHGA/EDN1/SLIT2/MYL3/ADORA2B/NTSR1/FGG/SLC8A1/GATA4/ITPR1/GRIP2/CACNG8/F…	69
GO:0030574	collagen catabolic process	16/863	41/14896	3.6829e-10	1.23277e-07	9.65623e-08	MRC2/ADAMTS2/MMP2/MMP10/CTSK/FAP/MMP14/MMP19/COL15A1/MMP8/MMP11/CTSB/MMP16/ADAMTS14/MMP9/MMP1	16
GO:0060021	roof of mouth development	23/863	86/14896	3.80956e-10	1.23277e-07	9.65623e-08	LRRC32/TGFB3/FOXF2/SNAI1/LEF1/HAND2/PRRX1/TBX3/GLI3/SNAI2/LOXL3/OSR2/TBX2/EPHB2/PDGFRA/FZD2/BNC2/TWIST1/MSX1/WNT5A/MSC/GDF11/JAG2	23
GO:0071772	response to BMP	30/863	145/14896	8.15764e-10	2.32925e-07	1.82448e-07	ENG/TGFB3/FBN1/LEF1/HTRA1/HTRA3/SFRP2/TGFB1/SFRP4/TMEM100/ZNF423/ADAMTS12/GDF6/COMP/ACVRL1/NBL1/MSX1/WNT5A/SOSTDC1/ROR2/HEYL/GPC3/ADAMTS7/PCSK6/GATA6/GDF15/ABL1/SULF1/FSTL1/GATA4	30
GO:0071773	cellular response to BMP stimulus	30/863	145/14896	8.15764e-10	2.32925e-07	1.82448e-07	ENG/TGFB3/FBN1/LEF1/HTRA1/HTRA3/SFRP2/TGFB1/SFRP4/TMEM100/ZNF423/ADAMTS12/GDF6/COMP/ACVRL1/NBL1/MSX1/WNT5A/SOSTDC1/ROR2/HEYL/GPC3/ADAMTS7/PCSK6/GATA6/GDF15/ABL1/SULF1/FSTL1/GATA4	30
GO:0060348	bone development	35/863	190/14896	9.02784e-10	2.43451e-07	1.90693e-07	BGN/ENG/TGFB3/FBN1/COL1A1/SFRP2/SPARC/SFRP4/GLI3/MMP14/CLDN18/SERPINH1/OSR2/COMP/MMP16/CCN4/SULF2/TWIST1/MSX1/RFLNB/NPR2/ANXA6/P3H1/TMEM119/SPNS2/LTBP3/TYROBP/ACP5/STC1/SH3PXD2B/SULF1/ZNF385A/FOXN3/FGFR2/FLI1	35
GO:0006936	muscle contraction	47/863	309/14896	1.06283e-09	2.71525e-07	2.12684e-07	ACTA2/ITGA1/LMOD1/ADRA2C/GNAO1/SGCD/COMP/VEGFB/KCNJ8/ANK2/EDNRA/SCN4B/SSPN/SULF2/TPM2/CACNA2D1/SCN1B/ANXA6/CNN1/SGCA/CACNA1H/PLCE1/ADORA1/EHD3/KCNA5/SSTR2/OXTR/NMU/F2R/CALD1/DOCK4/AGT/STC1/HSPB6/SCN2B/MYLK/CHGA/EDN1/TMOD1/MYL3/SPHK1/SULF1/ADORA2B/SLC8A1/ATP8A2/GATA4/GRIP2	47
GO:0001655	urogenital system development	46/863	303/14896	1.70703e-09	4.14296e-07	3.24515e-07	TNC/FBN1/ACTA2/BASP1/DCN/NID1/FOXF1/CRLF1/GLI3/PDGFRB/KIF26B/PSAPL1/GLI2/OSR2/GLI1/ITGA8/EPHB2/GCNT4/SERPINF1/NOTCH3/PDGFRA/COL4A1/SULF2/AR/WNT5A/ANGPT1/DLL1/PLCE1/LRP4/MYC/AKR1B1/SMO/HEYL/PGF/GPC3/KANK2/GDF11/MMP9/AGT/SLIT2/SULF1/PTCH1/RET/ESR1/STRA6/FGFR2	46
GO:0060562	epithelial tube morphogenesis	45/863	297/14896	2.74027e-09	6.33395e-07	4.96134e-07	ENG/TNC/LEF1/HAND2/SFRP2/FOXF1/PTK7/ZEB2/TGFB1/TBX3/GLI3/MMP14/KIF26B/PLXND1/ADAMTS12/GLI2/PGR/TBX2/CTHRC1/ACVRL1/EDNRA/NFATC4/FZD2/COL4A1/COBL/AR/TWIST1/WNT5A/DLL1/SOSTDC1/MYC/SMO/PGF/GPC3/PRICKLE1/AGT/EDN1/SLIT2/ABL1/TEAD2/PTCH1/RET/GATA4/ESR1/FGFR2	45
GO:0035987	endodermal cell differentiation	15/863	41/14896	3.78223e-09	8.04125e-07	6.29866e-07	COL7A1/COL5A2/COL5A1/FN1/COL8A1/MMP2/COL6A1/ITGA4/MMP14/MMP8/COL4A2/COL12A1/MMP9/GATA6/LAMB1	15
GO:0090287	regulation of cellular response to growth factor stimulus	41/863	259/14896	3.81023e-09	8.04125e-07	6.29866e-07	TMEM204/ENG/TGFB3/DKK3/FBN1/ADAMTSL2/HTRA1/HTRA3/DCN/SFRP2/ADGRA2/ZEB1/TGFB1/EMILIN1/SFRP4/ZNF423/ADAMTS12/LTBP4/ASPN/ITGA8/ROBO1/NREP/ACVRL1/NBL1/SULF2/LTBP1/MSX1/WNT5A/DLL1/TGFB1I1/SOSTDC1/FGFBP1/VASN/GPC3/PCSK6/AGT/SLIT2/ABL1/SULF1/FSTL1/GATA4	41
GO:0001706	endoderm formation	16/863	48/14896	5.48876e-09	1.07166e-06	8.39423e-07	COL7A1/COL5A2/COL5A1/FN1/COL8A1/MMP2/COL6A1/ITGA4/MMP14/MMP8/COL4A2/COL12A1/MMP9/GATA6/LAMB1/DUSP4	16
GO:0003012	muscle system process	53/863	390/14896	5.51946e-09	1.07166e-06	8.39423e-07	IGFBP5/ACTA2/ITGA1/LMOD1/HAND2/ADRA2C/GNAO1/SGCD/COMP/VEGFB/KCNJ8/ANK2/EDNRA/SCN4B/LMCD1/SSPN/SULF2/TPM2/CACNA2D1/SCN1B/ANXA6/CNN1/SGCA/CACNA1H/RGS4/PLCE1/ADORA1/EHD3/KCNA5/SSTR2/OXTR/NMU/F2R/CALD1/DOCK4/AGT/STC1/HSPB6/SCN2B/MYLK/CHGA/GATA6/EDN1/TMOD1/MYL3/SPHK1/SULF1/ADORA2B/SLC8A1/ATP8A2/GATA4/GATM/GRIP2	53
GO:0061564	axon development	62/863	494/14896	6.41659e-09	1.19793e-06	9.38328e-07	MAP1A/CDH11/THY1/TNC/FN1/EPHA3/LAMA2/DOK6/CRMP1/LRP1/ZEB2/GLI3/APOE/ITGA4/CCK/JAM3/PLXND1/SLITRK5/GLI2/FEZ1/CHN1/UNC5B/BOC/ROBO1/NREP/EPHB2/UNC5C/NTN4/NOTCH3/DCLK1/COBL/WNT5A/MAP6/SCN1B/TRPV2/PLXNC1/MYPN/LRP4/SMO/EGR2/APOD/UCHL1/PDLIM7/PTPRS/MAP1B/VASH2/KIF5C/PLXNA4/XK/PARD6B/NUMBL/ISL1/PLP1/SLIT2/DRAXIN/ABL1/ATP8A2/PTCH1/S100B/RET/FGFR2/ETV1	62
GO:0007178	transmembrane receptor protein serine/threonine kinase signaling pathway	46/863	316/14896	6.67344e-09	1.19974e-06	9.39745e-07	COL3A1/LRRC32/ENG/TGFB3/COL1A2/DKK3/FBN1/ADAMTSL2/LEF1/HTRA1/HTRA3/LTBP2/SFRP2/ZEB1/TGFB1/EMILIN1/SFRP4/FMOD/TMEM100/ZNF423/LTBP4/ASPN/GDF6/COMP/ITGA8/NREP/ACVRL1/NBL1/LTBP1/MSX1/WNT5A/TGFB1I1/SOSTDC1/LTBP3/ROR2/CILP/VASN/GPC3/PCSK6/GDF11/GDF15/ABL1/SULF1/FSTL1/INHBB/GATA4	46
GO:0001704	formation of primary germ layer	24/863	108/14896	9.11313e-09	1.57983e-06	1.23747e-06	COL7A1/COL5A2/SNAI1/COL5A1/LEF1/FN1/COL8A1/MMP2/SFRP2/FOXF1/COL6A1/ITGA4/MMP14/MMP8/ITGA8/COL4A2/WNT5A/COL12A1/TXNRD1/MMP9/GATA6/LAMB1/DUSP4/FGFR2	24
GO:0072132	mesenchyme morphogenesis	16/863	50/14896	1.07415e-08	1.79791e-06	1.40829e-06	ENG/SNAI1/LEF1/ACTA2/FOXF1/TMEM100/SNAI2/TBX2/ROBO1/ACVRL1/TWIST1/MSX1/WNT5A/MYC/HEYL/ISL1	16
GO:0061138	morphogenesis of a branching epithelium	31/863	171/14896	1.22614e-08	1.9839e-06	1.55397e-06	TGM2/ENG/TNC/LEF1/SFRP2/FOXF1/TBX3/GLI3/MMP14/SNAI2/PLXND1/GLI2/PGR/NTN4/EDNRA/NFATC4/COL4A1/AR/WNT5A/MYC/SMO/PGF/GPC3/AGT/EDN1/SLIT2/ABL1/SULF1/PTCH1/ESR1/FGFR2	31
GO:0042060	wound healing	58/863	459/14896	1.5696e-08	2.45769e-06	1.9251e-06	COL3A1/TGFB3/COL1A2/TNC/COL5A1/COL1A1/PDPN/FN1/SERPINB2/DCN/SPARC/PTK7/TGFB1/FAP/ADRA2C/POSTN/GLI3/PDGFRB/APOE/GNG2/SYT11/COMP/ZFPM2/ENTPD1/EPHB2/TIMP1/ACVRL1/EPB41L4B/PDGFRA/CCN4/FGA/F10/PLAT/WNT5A/FBLN1/ANXA6/OCLN/C4BPB/ITGA9/EHD3/SLC11A1/F2RL1/A2M/F2R/SERPING1/F13A1/MYLK/LCP2/GATA6/TLR4/EDN1/F3/FGG/PROS1/GATA4/ITPR1/FGFR2/C1QTNF1	58
GO:0090092	regulation of transmembrane receptor protein serine/threonine kinase signaling pathway	36/863	222/14896	1.79541e-08	2.72342e-06	2.13323e-06	ENG/TGFB3/DKK3/FBN1/ADAMTSL2/HTRA1/HTRA3/SFRP2/ZEB1/TGFB1/EMILIN1/SFRP4/ZNF423/LTBP4/ASPN/GDF6/ITGA8/NREP/ACVRL1/NBL1/LTBP1/MSX1/WNT5A/TGFB1I1/SOSTDC1/CILP/VASN/GPC3/PCSK6/GDF11/GDF15/ABL1/SULF1/FSTL1/INHBB/GATA4	36
GO:0048562	embryonic organ morphogenesis	40/863	263/14896	1.88553e-08	2.77344e-06	2.17241e-06	ENG/TGFB3/MAFB/FOXF2/FBN1/MFAP2/HAND2/PRRX1/FOXF1/PTK7/ZEB1/TBX3/GLI3/MMP14/GLI2/OSR2/GLI1/TBX2/CTHRC1/ITGA8/EPHB2/MMP16/PDGFRA/FZD2/TWIST1/MSX1/WNT5A/DLL1/HOXB2/ROR2/SMO/HOXB3/EDN1/NKX3-2/TEAD2/SOBP/ATP8A2/GATA4/STRA6/FGFR2	40
GO:0048754	branching morphogenesis of an epithelial tube	27/863	140/14896	2.77042e-08	3.90852e-06	3.06152e-06	ENG/TNC/LEF1/SFRP2/FOXF1/TBX3/GLI3/MMP14/PLXND1/GLI2/PGR/EDNRA/NFATC4/COL4A1/AR/WNT5A/MYC/SMO/PGF/GPC3/AGT/EDN1/SLIT2/ABL1/PTCH1/ESR1/FGFR2	27
GO:0042692	muscle cell differentiation	46/863	331/14896	2.87518e-08	3.90852e-06	3.06152e-06	TMEM204/ENG/IGFBP5/LMOD1/ANKRD1/FOXF1/ZEB1/TGFB1/TBX3/PDGFRB/MMP14/JAM2/SGCD/COMP/BOC/TBX2/ITGA8/ANK2/PDGFRA/NFATC4/PLEKHO1/MSX1/PRDM6/DLL1/CD53/TMEM119/CACNA1H/RGS4/MYPN/SMO/UCHL1/ALPK2/NOX4/XK/AGT/CACNA2D2/GATA6/EDN1/TMOD1/GDF15/CAPN9/ABL1/SLC8A1/GATA4/FGFR2/HDAC9	46
GO:0072001	renal system development	40/863	267/14896	2.89878e-08	3.90852e-06	3.06152e-06	FBN1/ACTA2/BASP1/DCN/NID1/FOXF1/CRLF1/GLI3/PDGFRB/KIF26B/GLI2/OSR2/ITGA8/GCNT4/SERPINF1/NOTCH3/PDGFRA/COL4A1/SULF2/WNT5A/ANGPT1/DLL1/PLCE1/LRP4/MYC/AKR1B1/SMO/HEYL/PGF/GPC3/KANK2/GDF11/MMP9/AGT/SLIT2/SULF1/PTCH1/RET/STRA6/FGFR2	40
GO:0006939	smooth muscle contraction	21/863	90/14896	3.09813e-08	4.06441e-06	3.18362e-06	ACTA2/ADRA2C/COMP/EDNRA/SULF2/CNN1/PLCE1/ADORA1/SSTR2/OXTR/NMU/F2R/DOCK4/AGT/MYLK/EDN1/SPHK1/SULF1/ADORA2B/SLC8A1/GRIP2	21
GO:0001667	ameboidal-type cell migration	51/863	388/14896	3.27948e-08	4.1891e-06	3.2813e-06	SCG2/SRPX2/FN1/HAND2/DCN/ADGRA2/SPARC/ZEB2/TGFB1/FAP/DDR2/APOE/ITGA4/PLXND1/CYGB/VASH1/ROBO1/TIMP1/ACVRL1/SERPINF1/EPB41L4B/S100P/LOXL2/TWIST1/ANXA3/MCC/WNT5A/ANGPT1/RHOJ/ANXA6/HAS1/SYDE1/FGFBP1/SMO/GPC3/ENPP2/KANK2/ARSB/TNS1/MMP9/AGT/ISL1/STC1/EDN1/SLIT2/ABL1/SLC8A1/RET/AKT3/AMOTL2/HDAC9	51
GO:0097756	negative regulation of blood vessel diameter	19/863	75/14896	3.37292e-08	4.19799e-06	3.28826e-06	ACTA2/CRP/ADRA2C/COMP/EDNRA/KCNMB4/FGA/ADORA1/KCNA5/OXTR/ICAM1/F2R/DOCK4/AGT/CHGA/EDN1/FGG/SLC8A1/GRIP2	19
GO:0085029	extracellular matrix assembly	14/863	41/14896	3.50733e-08	4.25615e-06	3.33381e-06	COL1A2/PXDN/TGFB1/EMILIN1/PHLDB1/ANTXR1/EFEMP2/NTN4/FBLN5/MFAP4/HAS1/LTBP3/AGT/LAMB1	14
GO:0003007	heart morphogenesis	36/863	229/14896	4.09471e-08	4.84774e-06	3.7972e-06	ELN/ENG/SNAI1/COL5A1/HAND2/ANKRD1/SFRP2/FOXF1/TGFB1/TBX3/TMEM100/CPE/SNAI2/PLXND1/S1PR1/TBX2/ZFPM2/ROBO1/ACVRL1/FZD2/TWIST1/MSX1/WNT5A/DLL1/SMO/HEYL/ALPK2/ISL1/GATA6/SLIT2/MYL3/ADGRG6/TEAD2/PTCH1/GATA4/FGFR2	36
GO:0030509	BMP signaling pathway	26/863	134/14896	4.39173e-08	4.97945e-06	3.90037e-06	ENG/TGFB3/FBN1/LEF1/HTRA1/HTRA3/SFRP2/TGFB1/SFRP4/TMEM100/ZNF423/GDF6/COMP/ACVRL1/NBL1/MSX1/WNT5A/SOSTDC1/ROR2/GPC3/PCSK6/GDF15/ABL1/SULF1/FSTL1/GATA4	26
GO:0007409	axonogenesis	56/863	449/14896	4.41113e-08	4.97945e-06	3.90037e-06	MAP1A/CDH11/THY1/FN1/EPHA3/LAMA2/DOK6/CRMP1/LRP1/ZEB2/GLI3/APOE/ITGA4/CCK/PLXND1/SLITRK5/GLI2/FEZ1/CHN1/UNC5B/BOC/ROBO1/EPHB2/UNC5C/NTN4/NOTCH3/DCLK1/COBL/WNT5A/MAP6/SCN1B/TRPV2/PLXNC1/MYPN/LRP4/SMO/EGR2/UCHL1/PDLIM7/PTPRS/MAP1B/KIF5C/PLXNA4/XK/PARD6B/NUMBL/ISL1/SLIT2/DRAXIN/ABL1/ATP8A2/PTCH1/S100B/RET/FGFR2/ETV1	56
GO:0007423	sensory organ development	60/863	498/14896	5.10083e-08	5.62714e-06	4.4077e-06	COL5A2/TGFB3/THY1/MAFB/FOXF2/FBN1/COL5A1/MFAP2/NES/LEF1/HAND2/COL8A1/PRRX1/MEIS3/SPARC/PTK7/CDH23/ZEB2/ZEB1/GLI3/PDGFRB/LAMC3/AQP5/GLI2/OSR2/SALL2/TUB/TBX2/CTHRC1/TENM3/ITGA8/EPHB2/ACVRL1/SERPINF1/PDGFRA/C1QB/FZD2/COL4A1/BNC2/TWIST1/MSX1/NKD1/WNT5A/RHOJ/DLL1/CYP1A1/ROR2/KCNK3/GDF11/SH3PXD2B/EDN1/TMOD1/NKX3-2/SOBP/JAG2/ESRP1/ATP8A2/RET/STRA6/FGFR2	60
GO:0031589	cell-substrate adhesion	46/863	338/14896	5.47159e-08	5.90202e-06	4.62301e-06	COL3A1/SPOCK1/THY1/FBLN2/ITGA1/COL1A1/PDPN/FN1/EPHA3/COL8A1/NID1/FOXF1/LRP1/POSTN/EMILIN1/MSLN/LAMC3/ITGA4/MMP14/JAM3/ADAMTS12/CCDC80/EDIL3/ANTXR1/SNED1/ITGA8/ACVRL1/NTN4/COL5A3/FBLN5/ITGBL1/FGA/COL16A1/PARVB/ANGPT1/FBLN1/NID2/ECM2/APOD/BCL6/AGR2/LIMS2/PARVG/LAMB1/ABL1/FGG	46
GO:0001763	morphogenesis of a branching structure	31/863	185/14896	8.14048e-08	8.58998e-06	6.72847e-06	TGM2/ENG/TNC/LEF1/SFRP2/FOXF1/TBX3/GLI3/MMP14/SNAI2/PLXND1/GLI2/PGR/NTN4/EDNRA/NFATC4/COL4A1/AR/WNT5A/MYC/SMO/PGF/GPC3/AGT/EDN1/SLIT2/ABL1/SULF1/PTCH1/ESR1/FGFR2	31
GO:2000027	regulation of animal organ morphogenesis	36/863	236/14896	8.97516e-08	9.26924e-06	7.26053e-06	ENG/HAND2/BASP1/SFRP2/DACT1/PTK7/GPC6/SNAI2/ASPN/GLI1/TBX2/CTHRC1/ROBO1/NTN4/FZD2/SULF2/AR/TWIST1/MSX1/NKD1/WNT5A/ROR2/MYC/SMO/GPC3/PRICKLE2/LIMS2/PRICKLE1/AGT/ISL1/EDN1/ABL1/SULF1/ESR1/PLEKHA4/FGFR2	36
GO:0048565	digestive tract development	24/863	121/14896	9.33356e-08	9.35798e-06	7.33004e-06	COL3A1/TGFB3/FOXF2/SFRP2/DACT1/FOXF1/GLI3/CLDN18/GLI2/GLI1/TBX2/PDGFRA/COBL/WNT5A/CYP1A1/SMO/AGR2/OXTR/GATA6/NKX3-2/RET/GATA4/STRA6/FGFR2	24
GO:0048568	embryonic organ development	51/863	401/14896	9.58229e-08	9.35798e-06	7.33004e-06	ENG/TGFB3/MAFB/FOXF2/SNAI1/FBN1/MFAP2/NES/LEF1/HAND2/RNF112/PRRX1/FOXF1/PTK7/ZEB1/TGFB1/TBX3/GLI3/PDGFRB/MMP14/GLI2/VASH1/OSR2/GLI1/TBX2/ZFPM2/CTHRC1/ITGA8/EPHB2/MMP16/PDGFRA/FZD2/COBL/TWIST1/MSX1/WNT5A/DLL1/HOXB2/ROR2/SMO/HOXB3/VASH2/EDN1/NKX3-2/TEAD2/SOBP/ATP8A2/PTCH1/GATA4/STRA6/FGFR2	51
GO:0002062	chondrocyte differentiation	22/863	104/14896	9.63945e-08	9.35798e-06	7.33004e-06	SFRP2/TGFB1/GLI3/SNAI2/ADAMTS12/GLI2/SERPINH1/OSR2/GDF6/COMP/PTH1R/ACVRL1/CCN4/SULF2/LOXL2/RFLNB/TRPS1/ANXA6/LTBP3/ADAMTS7/NKX3-2/SULF1	22
GO:0060840	artery development	20/863	88/14896	1.05169e-07	1.00096e-05	7.84045e-06	COL3A1/ENG/HAND2/PRRX1/FOXF1/LRP1/GLI3/PDGFRB/APOE/LOXL1/PLXND1/COMP/TBX2/ROBO1/ACVRL1/NOTCH3/LTBP1/PRICKLE1/MYLK/STRA6	20
GO:0035296	regulation of tube diameter	24/863	123/14896	1.29222e-07	1.18347e-05	9.27007e-06	ACTA2/ITGA1/CRP/ADRA2C/APOE/COMP/EDNRA/GCLC/KCNMB4/FGA/ADORA1/KCNA5/F2RL1/OXTR/ICAM1/F2R/DOCK4/AGT/CHGA/EDN1/ADORA2B/FGG/SLC8A1/GRIP2	24
GO:0097746	regulation of blood vessel diameter	24/863	123/14896	1.29222e-07	1.18347e-05	9.27007e-06	ACTA2/ITGA1/CRP/ADRA2C/APOE/COMP/EDNRA/GCLC/KCNMB4/FGA/ADORA1/KCNA5/F2RL1/OXTR/ICAM1/F2R/DOCK4/AGT/CHGA/EDN1/ADORA2B/FGG/SLC8A1/GRIP2	24
GO:0045765	regulation of angiogenesis	41/863	294/14896	1.48515e-07	1.31536e-05	1.03031e-05	ENG/SRPX2/THBS2/DCN/SFRP2/ADGRA2/SPARC/C3/THBS4/EMILIN1/STAB1/PLXND1/VASH1/VEGFB/ADGRB2/ACVRL1/SERPINF1/GPNMB/FBLN5/TWIST1/ANXA3/COL4A2/WNT5A/RHOJ/DLL1/FGFBP1/PGF/ENPP2/VASH2/AGT/ISL1/HSPB6/GATA6/ABL1/SPHK1/SULF1/F3/GATA4/AKT3/CYBB/HDAC9	41
GO:0035150	regulation of tube size	24/863	124/14896	1.51601e-07	1.31536e-05	1.03031e-05	ACTA2/ITGA1/CRP/ADRA2C/APOE/COMP/EDNRA/GCLC/KCNMB4/FGA/ADORA1/KCNA5/F2RL1/OXTR/ICAM1/F2R/DOCK4/AGT/CHGA/EDN1/ADORA2B/FGG/SLC8A1/GRIP2	24
GO:0060541	respiratory system development	31/863	190/14896	1.51751e-07	1.31536e-05	1.03031e-05	CRISPLD2/TGFB3/TNC/IGFBP5/HSD11B1/ADAMTSL2/LEF1/ADAMTS2/PDPN/BASP1/FOXF1/SPARC/PTK7/GLI3/PDGFRB/MMP14/LOXL3/GLI2/RCN3/PGR/GLI1/ZFPM2/PDGFRA/WNT5A/LTBP3/MSC/GPC3/AGR2/GATA6/STRA6/FGFR2	31
GO:0042476	odontogenesis	23/863	116/14896	1.73535e-07	1.47779e-05	1.15754e-05	TGFB3/COL1A2/TNC/LEF1/COL1A1/HTRA1/HAND2/GLI3/AQP5/GLI2/OSR2/ASPN/PDGFRA/TWIST1/MSX1/SOSTDC1/LRP4/SMO/ADAMTS5/EDN1/LAMB1/JAG2/FGFR2	23
GO:0048762	mesenchymal cell differentiation	33/863	212/14896	1.90028e-07	1.59034e-05	1.2457e-05	ENG/TGFB3/FOXF2/SNAI1/LEF1/COL1A1/PDPN/FN1/HAND2/EPHA3/SFRP2/ZEB2/TGFB1/TMEM100/SNAI2/LOXL3/PHLDB1/EDNRA/LOXL2/TWIST1/MSX1/RFLNB/WNT5A/TGFB1I1/ANXA6/VASN/DACT3/SMO/HEYL/ISL1/EDN1/RET/FGFR2	33
GO:0048705	skeletal system morphogenesis	32/863	203/14896	2.16576e-07	1.7818e-05	1.39567e-05	TGFB3/COL1A1/MMP2/PRRX1/MGP/SFRP2/ZEB1/SFRP4/GLI3/PDGFRB/MMP14/SERPINH1/OSR2/COMP/MMP16/PDGFRA/TWIST1/MSX1/RFLNB/HOXB2/ANXA6/TMEM119/LTBP3/ROR2/HOXB3/BMP1/ACP5/STC1/SH3PXD2B/NKX3-2/FOXN3/FGFR2	32
GO:0030111	regulation of Wnt signaling pathway	46/863	355/14896	2.37913e-07	1.91127e-05	1.49709e-05	NOTUM/DKK3/LEF1/COL1A1/IGFBP4/HIC1/SFRP2/DACT1/ADGRA2/PTK7/LRP1/ZEB2/TGFB1/SFRP4/GLI3/APOE/SCEL/SNAI2/DEPDC1B/GLI1/CTHRC1/NFATC4/CCN4/GPRC5B/SULF2/NKD1/MCC/WNT5A/SOSTDC1/LRP4/ROR2/DACT3/GPC3/ALPK2/DAAM2/PRICKLE1/ISL1/DRAXIN/ABL1/SULF1/IGFBP1/DCDC2/RBMS3/ESR1/PLEKHA4/FGFR2	46
GO:0022612	gland morphogenesis	23/863	118/14896	2.40189e-07	1.91127e-05	1.49709e-05	TGM2/TGFB3/TNC/IGFBP5/TGFB1/TBX3/GLI3/SNAI2/PLXND1/GLI2/PGR/GLI1/TBX2/NTN4/SULF2/AR/WNT5A/SOSTDC1/LIMS2/SULF1/PTCH1/ESR1/FGFR2	23
GO:0030324	lung development	28/863	165/14896	2.61973e-07	2.05099e-05	1.60653e-05	CRISPLD2/TGFB3/TNC/IGFBP5/HSD11B1/ADAMTSL2/ADAMTS2/PDPN/FOXF1/SPARC/PTK7/GLI3/PDGFRB/MMP14/LOXL3/GLI2/RCN3/PGR/GLI1/ZFPM2/PDGFRA/WNT5A/LTBP3/GPC3/AGR2/GATA6/STRA6/FGFR2	28
GO:0007492	endoderm development	17/863	69/14896	2.74435e-07	2.11445e-05	1.65624e-05	COL7A1/COL5A2/COL5A1/FN1/COL8A1/MMP2/COL6A1/ITGA4/MMP14/MMP8/COL4A2/COL12A1/MMP9/GATA6/LAMB1/DUSP4/GATA4	17
GO:0060349	bone morphogenesis	19/863	85/14896	2.88501e-07	2.14672e-05	1.68151e-05	TGFB3/COL1A1/SFRP2/SFRP4/GLI3/MMP14/SERPINH1/OSR2/COMP/MMP16/TWIST1/MSX1/ANXA6/TMEM119/LTBP3/ACP5/STC1/FOXN3/FGFR2	19
GO:0032964	collagen biosynthetic process	13/863	41/14896	2.92875e-07	2.14672e-05	1.68151e-05	ENG/TGFB3/COL5A1/COL1A1/P3H3/TGFB1/EMILIN1/PDGFRB/CYGB/RCN3/SERPINH1/F2R/TRAM2	13
GO:0001822	kidney development	37/863	258/14896	2.96313e-07	2.14672e-05	1.68151e-05	FBN1/ACTA2/BASP1/DCN/NID1/CRLF1/GLI3/PDGFRB/KIF26B/GLI2/OSR2/ITGA8/GCNT4/SERPINF1/NOTCH3/PDGFRA/SULF2/ANGPT1/DLL1/PLCE1/LRP4/MYC/AKR1B1/SMO/HEYL/PGF/GPC3/KANK2/GDF11/MMP9/AGT/SLIT2/SULF1/PTCH1/RET/STRA6/FGFR2	37
GO:1903522	regulation of blood circulation	37/863	258/14896	2.96313e-07	2.14672e-05	1.68151e-05	FXYD6/ADRA2C/GNAO1/TBX2/ANK2/SCN4B/KCNMB4/FGA/ABCC9/NPR2/CACNA2D1/SCN1B/CACNA1H/RGS4/ADORA1/EHD3/KCNA5/F2RL1/KCNK3/OXTR/NMU/ICAM1/F2R/DOCK4/AGT/STC1/SCN2B/CACNA2D2/KCNIP1/CHGA/EDN1/MYL3/FGG/SLC8A1/GATA4/ITPR1/CACNG8	37
GO:0071560	cellular response to transforming growth factor beta stimulus	34/863	228/14896	3.53378e-07	2.5225e-05	1.97585e-05	COL3A1/LRRC32/ENG/TGFB3/COL1A2/DKK3/FBN1/ADAMTSL2/COL1A1/HTRA1/HTRA3/LTBP2/ANKRD1/ZEB1/TGFB1/POSTN/EMILIN1/FMOD/LTBP4/ASPN/ITGA8/NREP/ACVRL1/LTBP1/COL4A2/WNT5A/TGFB1I1/LTBP3/CILP/VASN/NOX4/EDN1/GDF15/FGFR2	34
GO:0001837	epithelial to mesenchymal transition	25/863	139/14896	3.6686e-07	2.58078e-05	2.02151e-05	ENG/TGFB3/FOXF2/SNAI1/LEF1/COL1A1/PDPN/EPHA3/SFRP2/TGFB1/TMEM100/SNAI2/LOXL3/PHLDB1/LOXL2/TWIST1/MSX1/RFLNB/WNT5A/TGFB1I1/VASN/DACT3/HEYL/ISL1/FGFR2	25
GO:0003018	vascular process in circulatory system	28/863	168/14896	3.84599e-07	2.66692e-05	2.08898e-05	ACTA2/ITGA1/CRP/TGFB1/ADRA2C/APOE/COMP/EDNRA/GCLC/KCNMB4/FGA/ANGPT1/OCLN/ADORA1/KCNA5/F2RL1/OXTR/ICAM1/F2R/DOCK4/AGT/CHGA/EDN1/SLIT2/ADORA2B/FGG/SLC8A1/GRIP2	28
GO:0030282	bone mineralization	21/863	104/14896	4.30044e-07	2.84996e-05	2.23235e-05	TGFB3/COL1A2/MGP/TGFB1/DDR2/S1PR1/SLC24A3/OSR2/ASPN/COMP/PTH1R/GPNMB/TWIST1/RFLNB/ANKH/TMEM119/LTBP3/ROR2/GPC3/SLC8A1/FGFR2	21
GO:0030323	respiratory tube development	28/863	169/14896	4.36073e-07	2.84996e-05	2.23235e-05	CRISPLD2/TGFB3/TNC/IGFBP5/HSD11B1/ADAMTSL2/ADAMTS2/PDPN/FOXF1/SPARC/PTK7/GLI3/PDGFRB/MMP14/LOXL3/GLI2/RCN3/PGR/GLI1/ZFPM2/PDGFRA/WNT5A/LTBP3/GPC3/AGR2/GATA6/STRA6/FGFR2	28
GO:0030510	regulation of BMP signaling pathway	18/863	79/14896	4.36087e-07	2.84996e-05	2.23235e-05	ENG/FBN1/HTRA1/HTRA3/SFRP2/SFRP4/ZNF423/ACVRL1/NBL1/MSX1/WNT5A/SOSTDC1/GPC3/PCSK6/ABL1/SULF1/FSTL1/GATA4	18
GO:1900046	regulation of hemostasis	18/863	79/14896	4.36087e-07	2.84996e-05	2.23235e-05	PDPN/SERPINB2/FAP/APOE/COMP/EPHB2/PDGFRA/FGA/PLAT/F2RL1/F2R/SERPING1/TLR4/EDN1/F3/FGG/PROS1/C1QTNF1	18
GO:0055123	digestive system development	24/863	131/14896	4.40352e-07	2.84996e-05	2.23235e-05	COL3A1/TGFB3/FOXF2/SFRP2/DACT1/FOXF1/GLI3/CLDN18/GLI2/GLI1/TBX2/PDGFRA/COBL/WNT5A/CYP1A1/SMO/AGR2/OXTR/GATA6/NKX3-2/RET/GATA4/STRA6/FGFR2	24
GO:0050673	epithelial cell proliferation	47/863	379/14896	6.42261e-07	4.10202e-05	3.21308e-05	PTPRN/IGFBP5/SCG2/HTRA1/IGFBP4/COL8A1/SFRP2/SPARC/TGFB1/FAP/THBS4/APOE/ITGA4/MMP14/SNAI2/VASH1/PGR/OSR2/GLI1/VEGFB/ROBO1/ACVRL1/SERPINF1/SULF2/AR/LOXL2/TWIST1/MCC/WNT5A/FGFBP1/MYC/SMO/PGF/GPC3/LIMS2/VASH2/SDR16C5/ISL1/TLR4/LAMB1/SULF1/F3/PTCH1/ESR1/TGFA/AKT3/FGFR2	47
GO:0071559	response to transforming growth factor beta	34/863	234/14896	6.56253e-07	4.13695e-05	3.24044e-05	COL3A1/LRRC32/ENG/TGFB3/COL1A2/DKK3/FBN1/ADAMTSL2/COL1A1/HTRA1/HTRA3/LTBP2/ANKRD1/ZEB1/TGFB1/POSTN/EMILIN1/FMOD/LTBP4/ASPN/ITGA8/NREP/ACVRL1/LTBP1/COL4A2/WNT5A/TGFB1I1/LTBP3/CILP/VASN/NOX4/EDN1/GDF15/FGFR2	34
GO:0072503	cellular divalent inorganic cation homeostasis	51/863	427/14896	6.83231e-07	4.2518e-05	3.33041e-05	TGM2/THY1/CD4/SV2A/LRP1/S1PR3/CDH23/APOE/S1PR1/SLC24A3/TRPV6/PTH1R/S100A9/ANK2/EDNRA/PDGFRA/WNT5A/CACNA2D1/ANXA6/CCR5/CACNA1A/TRPV2/ACKR3/GRIN2A/PLCE1/ADORA1/KCNA5/SLC11A1/F2RL1/PTGIR/KCNK3/OXTR/NMU/F2R/XK/TRPC4/AGT/KCTD17/STC2/STC1/JPH1/EDN1/JPH4/ABL1/NTSR1/SLC8A1/ITPR1/ESR1/SLC30A8/C1QTNF1/DLG4	51
GO:0003197	endocardial cushion development	13/863	44/14896	7.33694e-07	4.50804e-05	3.53111e-05	ENG/SNAI1/FOXF1/TMEM100/SNAI2/TBX2/ROBO1/ACVRL1/TWIST1/MSX1/HEYL/ISL1/GATA4	13
GO:0061035	regulation of cartilage development	16/863	66/14896	7.77948e-07	4.7202e-05	3.6973e-05	CTSK/GLI3/SNAI2/ADAMTS12/GLI2/GDF6/ACVRL1/CCN4/LOXL2/RFLNB/WNT5A/TRPS1/LTBP3/ADAMTS7/BMP1/NKX3-2	16
GO:0030278	regulation of ossification	29/863	184/14896	7.99422e-07	4.79061e-05	3.75245e-05	TGFB3/IGFBP5/HAND2/MGP/SFRP2/IFITM1/TGFB1/DDR2/GLI3/SNAI2/S1PR1/OSR2/COMP/GLI1/CTHRC1/CCN4/TWIST1/RFLNB/WNT5A/ANKH/TMEM119/LRP4/LTBP3/EGR2/PDLIM7/TWIST2/SLC8A1/PTCH1/FGFR2	29
GO:0055074	calcium ion homeostasis	49/863	407/14896	8.96047e-07	5.30416e-05	4.15471e-05	TGM2/THY1/CD4/SV2A/LRP1/S1PR3/CDH23/APOE/S1PR1/SLC24A3/SGCD/TRPV6/PTH1R/ANK2/EDNRA/PDGFRA/WNT5A/CACNA2D1/ANXA6/CCR5/CACNA1A/TRPV2/ACKR3/GRIN2A/PLCE1/ADORA1/KCNA5/F2RL1/PTGIR/KCNK3/OXTR/NMU/F2R/XK/TRPC4/AGT/KCTD17/STC2/STC1/JPH1/EDN1/JPH4/ABL1/NTSR1/SLC8A1/ITPR1/ESR1/C1QTNF1/DLG4	49
GO:0045666	positive regulation of neuron differentiation	44/863	349/14896	9.32156e-07	5.45143e-05	4.27006e-05	DPYSL3/FN1/EPHA3/RNF112/TCF4/ANKRD1/CNTN1/PTK7/LRP1/ZEB2/ZEB1/ADRA2C/APOE/PLXND1/GLI2/FEZ1/GDF6/BEND6/TENM3/ROBO1/S100A9/SERPINF1/NBL1/GPRC5B/COBL/WNT5A/MAP6/SCN1B/P3H1/TRPV2/STMN2/PLXNC1/ROR2/HEYL/BCL6/MAP1B/ARSB/PLXNA4/AGT/TIMP2/SLIT2/ATP8A2/RET/DLG4	44
GO:0006874	cellular calcium ion homeostasis	48/863	396/14896	9.52255e-07	5.50267e-05	4.31021e-05	TGM2/THY1/CD4/SV2A/LRP1/S1PR3/CDH23/APOE/S1PR1/SLC24A3/TRPV6/PTH1R/ANK2/EDNRA/PDGFRA/WNT5A/CACNA2D1/ANXA6/CCR5/CACNA1A/TRPV2/ACKR3/GRIN2A/PLCE1/ADORA1/KCNA5/F2RL1/PTGIR/KCNK3/OXTR/NMU/F2R/XK/TRPC4/AGT/KCTD17/STC2/STC1/JPH1/EDN1/JPH4/ABL1/NTSR1/SLC8A1/ITPR1/ESR1/C1QTNF1/DLG4	48
GO:0090596	sensory organ morphogenesis	34/863	238/14896	9.77207e-07	5.58042e-05	4.37111e-05	COL5A2/THY1/MAFB/FOXF2/FBN1/COL5A1/MFAP2/COL8A1/PRRX1/PTK7/ZEB1/GLI3/AQP5/GLI2/OSR2/TBX2/CTHRC1/TENM3/ITGA8/EPHB2/FZD2/TWIST1/MSX1/NKD1/WNT5A/DLL1/ROR2/GDF11/EDN1/NKX3-2/SOBP/ATP8A2/STRA6/FGFR2	34
GO:1901342	regulation of vasculature development	42/863	327/14896	1.00658e-06	5.68133e-05	4.45015e-05	ENG/SRPX2/THBS2/DCN/SFRP2/ADGRA2/SPARC/C3/THBS4/EMILIN1/TMEM100/STAB1/PLXND1/VASH1/VEGFB/ADGRB2/ACVRL1/SERPINF1/GPNMB/FBLN5/TWIST1/ANXA3/COL4A2/WNT5A/RHOJ/DLL1/FGFBP1/PGF/ENPP2/VASH2/AGT/ISL1/HSPB6/GATA6/ABL1/SPHK1/SULF1/F3/GATA4/AKT3/CYBB/HDAC9	42
GO:0072507	divalent inorganic cation homeostasis	52/863	445/14896	1.03884e-06	5.796e-05	4.53997e-05	TGM2/THY1/CD4/SV2A/LRP1/S1PR3/CDH23/APOE/S1PR1/SLC24A3/SGCD/TRPV6/PTH1R/S100A9/ANK2/EDNRA/PDGFRA/WNT5A/CACNA2D1/ANXA6/CCR5/CACNA1A/TRPV2/ACKR3/GRIN2A/PLCE1/ADORA1/KCNA5/SLC11A1/F2RL1/PTGIR/KCNK3/OXTR/NMU/F2R/XK/TRPC4/AGT/KCTD17/STC2/STC1/JPH1/EDN1/JPH4/ABL1/NTSR1/SLC8A1/ITPR1/ESR1/SLC30A8/C1QTNF1/DLG4	52
GO:0043583	ear development	30/863	197/14896	1.09345e-06	6.03137e-05	4.72433e-05	TGFB3/MAFB/PRRX1/SPARC/PTK7/CDH23/ZEB1/GLI3/PDGFRB/GLI2/OSR2/CTHRC1/ITGA8/EPHB2/C1QB/FZD2/TWIST1/MSX1/WNT5A/DLL1/ROR2/KCNK3/EDN1/NKX3-2/SOBP/JAG2/ESRP1/ATP8A2/STRA6/FGFR2	30
GO:0006956	complement activation	15/863	60/14896	1.12528e-06	6.13722e-05	4.80725e-05	C1R/C1S/CRP/C3/C7/C1QB/C1QC/MFAP4/COLEC11/C4BPB/C1QA/A2M/SERPING1/PROS1/CFH	15
GO:0051480	regulation of cytosolic calcium ion concentration	40/863	308/14896	1.37108e-06	7.37175e-05	5.77424e-05	TGM2/THY1/CD4/LRP1/S1PR3/CDH23/S1PR1/TRPV6/PTH1R/ANK2/EDNRA/PDGFRA/WNT5A/CACNA2D1/CCR5/CACNA1A/TRPV2/ACKR3/GRIN2A/PLCE1/ADORA1/KCNA5/F2RL1/PTGIR/KCNK3/OXTR/NMU/F2R/TRPC4/AGT/JPH1/EDN1/JPH4/ABL1/NTSR1/SLC8A1/ITPR1/ESR1/C1QTNF1/DLG4	40
GO:0003180	aortic valve morphogenesis	10/863	27/14896	1.38201e-06	7.37175e-05	5.77424e-05	ELN/SNAI1/TGFB1/EMILIN1/SNAI2/ROBO1/TWIST1/HEYL/SLIT2/GATA4	10
GO:0042310	vasoconstriction	16/863	69/14896	1.47713e-06	7.79348e-05	6.10458e-05	ACTA2/ADRA2C/COMP/EDNRA/KCNMB4/FGA/KCNA5/OXTR/ICAM1/F2R/DOCK4/AGT/EDN1/FGG/SLC8A1/GRIP2	16
GO:0003205	cardiac chamber development	26/863	160/14896	1.63288e-06	8.52258e-05	6.67568e-05	ENG/HAND2/SFRP2/FOXF1/PTK7/TGFB1/TBX3/CPE/PLXND1/TBX2/ZFPM2/ROBO1/ANK2/FZD2/LTBP1/WNT5A/SMO/HEYL/ISL1/GATA6/SLIT2/MYL3/ADGRG6/GATA4/STRA6/FGFR2	26
GO:0030193	regulation of blood coagulation	17/863	78/14896	1.76332e-06	9.10546e-05	7.13225e-05	PDPN/SERPINB2/FAP/APOE/EPHB2/PDGFRA/FGA/PLAT/F2RL1/F2R/SERPING1/TLR4/EDN1/F3/FGG/PROS1/C1QTNF1	17
GO:0006024	glycosaminoglycan biosynthetic process	20/863	104/14896	1.81035e-06	9.24995e-05	7.24543e-05	BGN/PRELP/DCN/TGFB1/GPC6/PDGFRB/FMOD/OGN/VCAN/DSE/ANGPT1/CHST2/CHSY3/HAS1/GPC3/LUM/ST3GAL4/GALNT5/ST3GAL2/CHST1	20
GO:0003203	endocardial cushion morphogenesis	11/863	34/14896	1.93392e-06	9.77839e-05	7.65935e-05	ENG/SNAI1/TMEM100/SNAI2/TBX2/ROBO1/ACVRL1/TWIST1/MSX1/HEYL/ISL1	11
GO:0016055	Wnt signaling pathway	55/863	492/14896	2.04069e-06	0.000102119	7.9989e-05	NOTUM/DKK3/LEF1/COL1A1/IGFBP4/HIC1/SFRP2/DACT1/ADGRA2/PTK7/LRP1/ZEB2/TGFB1/GPC6/SFRP4/GLI3/GNAO1/APOE/GNG2/CPE/SCEL/SNAI2/DEPDC1B/GLI1/CTHRC1/NFATC4/CCN4/FZD2/GPRC5B/SULF2/NKD1/MCC/WNT5A/TGFB1I1/SOSTDC1/LRP4/ROR2/DACT3/GPC3/PRICKLE2/ALPK2/DAAM2/PRICKLE1/FZD10/ISL1/DRAXIN/ABL1/SULF1/IGFBP1/DCDC2/RBMS3/ESR1/PLEKHA4/AMOTL2/FGFR2	55
GO:0007517	muscle organ development	43/863	348/14896	2.11721e-06	0.000104867	8.21412e-05	ELN/COL3A1/ENG/LEF1/COL6A3/BASP1/LAMA2/ANKRD1/DCN/TGFB1/S1PR1/FHL1/SGCD/GLI1/TBX2/ZFPM2/FZD2/FHL3/TWIST1/MSX1/WNT5A/DLL1/ATF3/SGCA/CACNA1H/RGS4/MSC/SMO/EGR2/HEYL/MRAS/XK/ISL1/JPH1/MYLK/GATA6/EDN1/MYL3/S100B/STRA6/FGFR2/ETV1/HDAC9	43
GO:0198738	cell-cell signaling by wnt	55/863	493/14896	2.17228e-06	0.000106508	8.34267e-05	NOTUM/DKK3/LEF1/COL1A1/IGFBP4/HIC1/SFRP2/DACT1/ADGRA2/PTK7/LRP1/ZEB2/TGFB1/GPC6/SFRP4/GLI3/GNAO1/APOE/GNG2/CPE/SCEL/SNAI2/DEPDC1B/GLI1/CTHRC1/NFATC4/CCN4/FZD2/GPRC5B/SULF2/NKD1/MCC/WNT5A/TGFB1I1/SOSTDC1/LRP4/ROR2/DACT3/GPC3/PRICKLE2/ALPK2/DAAM2/PRICKLE1/FZD10/ISL1/DRAXIN/ABL1/SULF1/IGFBP1/DCDC2/RBMS3/ESR1/PLEKHA4/AMOTL2/FGFR2	55
GO:0007389	pattern specification process	46/863	385/14896	2.38666e-06	0.000114756	8.98878e-05	ENG/MAFB/SNAI1/LEF1/HAND2/BASP1/SFRP2/MEIS3/FOXF1/C3/ZEB2/ZEB1/TBX3/GLI3/GLI2/GLI1/TBX2/ROBO1/ACVRL1/NBL1/COBL/AR/MSX1/NKD1/WNT5A/DLL1/HOXB2/SOSTDC1/LRP4/ROR2/SMO/EGR2/HEYL/GPC3/HOXB3/C1QA/PCSK6/GDF11/DAAM2/ISL1/STC1/EDN1/NKX3-2/PTCH1/GATA4/FGFR2	46
GO:0007599	hemostasis	38/863	292/14896	2.3878e-06	0.000114756	8.98878e-05	COL3A1/COL1A2/COL1A1/PDPN/FN1/SERPINB2/FAP/ADRA2C/APOE/GNG2/COMP/ZFPM2/ENTPD1/EPHB2/PDGFRA/FGA/F10/PLAT/FBLN1/C4BPB/EHD3/F2RL1/A2M/F2R/SERPING1/F13A1/LCP2/GATA6/TLR4/EDN1/F3/FGG/PROS1/ZNF385A/GATA4/ITPR1/C1QTNF1/FLI1	38
GO:0007369	gastrulation	26/863	164/14896	2.62796e-06	0.00012506	9.79585e-05	COL7A1/COL5A2/SNAI1/COL5A1/LEF1/FN1/COL8A1/MMP2/SFRP2/FOXF1/COL6A1/ITGA4/MMP14/PHLDB1/MMP8/ITGA8/COL4A2/WNT5A/COL12A1/GPC3/TXNRD1/MMP9/GATA6/LAMB1/DUSP4/FGFR2	26
GO:1905314	semi-lunar valve development	11/863	35/14896	2.67355e-06	0.000125994	9.86904e-05	ELN/SNAI1/TGFB1/EMILIN1/SNAI2/ROBO1/TWIST1/HEYL/SLIT2/GATA4/STRA6	11
GO:0072376	protein activation cascade	9/863	23/14896	2.75712e-06	0.000126255	9.88949e-05	FN1/FGA/F10/FBLN1/A2M/SERPING1/F13A1/F3/FGG	9
GO:0072378	blood coagulation, fibrin clot formation	9/863	23/14896	2.75712e-06	0.000126255	9.88949e-05	FN1/FGA/F10/FBLN1/A2M/SERPING1/F13A1/F3/FGG	9
GO:2000050	regulation of non-canonical Wnt signaling pathway	9/863	23/14896	2.75712e-06	0.000126255	9.88949e-05	SFRP2/DACT1/SFRP4/NKD1/WNT5A/GPC3/DAAM2/ABL1/PLEKHA4	9
GO:0060443	mammary gland morphogenesis	12/863	42/14896	2.91194e-06	0.000132099	0.000103472	IGFBP5/TBX3/GLI3/GLI2/PGR/TBX2/AR/WNT5A/SOSTDC1/PTCH1/ESR1/FGFR2	12
GO:0003206	cardiac chamber morphogenesis	21/863	117/14896	3.22155e-06	0.000144791	0.000113414	ENG/HAND2/SFRP2/FOXF1/TGFB1/TBX3/CPE/TBX2/ZFPM2/ROBO1/FZD2/WNT5A/SMO/HEYL/ISL1/GATA6/SLIT2/MYL3/ADGRG6/GATA4/FGFR2	21
GO:0051146	striated muscle cell differentiation	34/863	251/14896	3.3073e-06	0.000146525	0.000114772	IGFBP5/LMOD1/ANKRD1/TGFB1/TBX3/PDGFRB/MMP14/JAM2/SGCD/COMP/PDGFRA/PLEKHO1/MSX1/DLL1/CD53/TMEM119/CACNA1H/RGS4/MYPN/SMO/UCHL1/ALPK2/NOX4/XK/AGT/CACNA2D2/GATA6/EDN1/TMOD1/GDF15/CAPN9/SLC8A1/GATA4/HDAC9	34
GO:0003002	regionalization	38/863	296/14896	3.3205e-06	0.000146525	0.000114772	MAFB/SNAI1/LEF1/BASP1/SFRP2/FOXF1/C3/ZEB2/TBX3/GLI3/GLI2/GLI1/ROBO1/ACVRL1/NBL1/COBL/AR/MSX1/NKD1/WNT5A/DLL1/HOXB2/SOSTDC1/LRP4/ROR2/SMO/EGR2/HEYL/GPC3/HOXB3/C1QA/PCSK6/GDF11/ISL1/EDN1/PTCH1/GATA4/FGFR2	38
GO:0032330	regulation of chondrocyte differentiation	13/863	50/14896	3.62704e-06	0.00015861	0.000124238	GLI3/SNAI2/ADAMTS12/GLI2/GDF6/ACVRL1/CCN4/LOXL2/RFLNB/TRPS1/LTBP3/ADAMTS7/NKX3-2	13
GO:0050818	regulation of coagulation	17/863	82/14896	3.66056e-06	0.000158646	0.000124266	PDPN/SERPINB2/FAP/APOE/EPHB2/PDGFRA/FGA/PLAT/F2RL1/F2R/SERPING1/TLR4/EDN1/F3/FGG/PROS1/C1QTNF1	17
GO:0003151	outflow tract morphogenesis	16/863	74/14896	3.95361e-06	0.000168341	0.00013186	ELN/ENG/HAND2/SFRP2/TBX3/PLXND1/TBX2/ZFPM2/ROBO1/FZD2/TWIST1/WNT5A/HEYL/ISL1/GATA6/FGFR2	16
GO:0051899	membrane depolarization	16/863	74/14896	3.95361e-06	0.000168341	0.00013186	DCN/CCK/FHL1/ANK2/GCLC/SCN4B/CACNA2D1/MLLT11/SCN1B/CACNA1A/CACNA1H/SCN2B/EDN1/ABL1/NTSR1/SLC8A1	16
GO:0050769	positive regulation of neurogenesis	50/863	441/14896	4.0038e-06	0.000168995	0.000132373	DPYSL3/FN1/EPHA3/RNF112/TCF4/ANKRD1/CNTN1/PTK7/LRP1/ZEB2/ZEB1/TGFB1/ADRA2C/GLI3/APOE/PLXND1/GLI2/FEZ1/GDF6/BEND6/TENM3/ROBO1/S100A9/EPHB2/SERPINF1/NBL1/GPRC5B/COBL/WNT5A/MAP6/SCN1B/P3H1/TRPV2/STMN2/PLXNC1/ROR2/SMO/EGR2/HEYL/BCL6/MAP1B/ARSB/PLXNA4/NUMBL/AGT/TIMP2/SLIT2/ATP8A2/RET/DLG4	50
GO:0010817	regulation of hormone levels	52/863	467/14896	4.35626e-06	0.000182287	0.000142784	PTPRN/DIO2/DKK3/PCSK1N/IL11/LRP1/CTSK/ADRA2C/TBX3/SCG5/CPE/AKR1B10/LTBP4/PCSK1/NR0B2/SELENOM/GCNT4/CTSB/PDGFRA/FGA/CPA3/CYP2S1/TTR/CACNA1A/SNAP25/SLC7A8/CYP1A1/CACNA1H/SLC16A2/AKR1B1/ADORA1/KCNA5/PCSK6/SDR16C5/NMU/NLGN2/AGT/SLC2A2/STC2/ISL1/GHR/CACNA2D2/CHGA/EDN1/RBP1/FGG/INHBB/ADH1C/ITPR1/ESR1/SLC30A8/C1QTNF1	52
GO:0050804	modulation of chemical synaptic transmission	47/863	407/14896	4.75051e-06	0.000197085	0.000154375	MAP1A/CDH11/LAMA2/SNCAIP/TSHZ3/APOE/CLSTN2/SYT11/LZTS1/SORCS2/EPHB2/NFATC4/KCNMB4/PLAT/BCHE/GRID1/CACNA1A/SNAP25/GRIN2A/RGS4/ROR2/TYROBP/ADORA1/EGR2/GRIK3/PTPRS/MAP1B/APBA1/OXTR/DNM1/NMU/NLGN2/F2R/AGT/NPTXR/CACNA2D2/EDN1/JPH4/ABL1/ADORA2B/NTSR1/STX3/S100B/SEPTIN5/NPTX2/DLG4/CACNG8	47
GO:0030449	regulation of complement activation	12/863	44/14896	4.98826e-06	0.000205195	0.000160728	C1R/C1S/C3/C7/C1QB/C1QC/C4BPB/C1QA/A2M/SERPING1/PROS1/CFH	12
GO:0099177	regulation of trans-synaptic signaling	47/863	408/14896	5.07765e-06	0.000207117	0.000162233	MAP1A/CDH11/LAMA2/SNCAIP/TSHZ3/APOE/CLSTN2/SYT11/LZTS1/SORCS2/EPHB2/NFATC4/KCNMB4/PLAT/BCHE/GRID1/CACNA1A/SNAP25/GRIN2A/RGS4/ROR2/TYROBP/ADORA1/EGR2/GRIK3/PTPRS/MAP1B/APBA1/OXTR/DNM1/NMU/NLGN2/F2R/AGT/NPTXR/CACNA2D2/EDN1/JPH4/ABL1/ADORA2B/NTSR1/STX3/S100B/SEPTIN5/NPTX2/DLG4/CACNG8	47
GO:0006023	aminoglycan biosynthetic process	20/863	111/14896	5.1696e-06	0.00020911	0.000163795	BGN/PRELP/DCN/TGFB1/GPC6/PDGFRB/FMOD/OGN/VCAN/DSE/ANGPT1/CHST2/CHSY3/HAS1/GPC3/LUM/ST3GAL4/GALNT5/ST3GAL2/CHST1	20
GO:0048771	tissue remodeling	24/863	150/14896	5.36929e-06	0.000215393	0.000168716	BGN/TGM2/TGFB3/IGFBP5/HAND2/MMP2/CTSK/TGFB1/DDR2/THBS4/MMP14/CLDN18/S1PR1/PTH1R/CTHRC1/TIMP1/ACVRL1/GPNMB/TMEM119/LTBP3/NOX4/F2R/AGT/ACP5	24
GO:0048732	gland development	47/863	410/14896	5.79556e-06	0.000230587	0.000180618	TGM2/TGFB3/TNC/IGFBP5/MAFB/DKK3/LEF1/HAND2/FOXF1/TGFB1/TBX3/GLI3/PDGFRB/PSAPL1/SNAI2/PLXND1/GLI2/PGR/GLI1/TBX2/ROBO1/SERPINF1/NTN4/PDGFRA/BAAT/SULF2/COBL/AR/MSX1/WNT5A/CYP1A1/SOSTDC1/SMO/HOXB3/LIMS2/OXTR/ASNS/SLC29A1/ISL1/GATA6/ABL1/SULF1/PTCH1/AIRE/ESR1/STRA6/FGFR2	47
GO:0003176	aortic valve development	10/863	31/14896	5.87622e-06	0.000231896	0.000181642	ELN/SNAI1/TGFB1/EMILIN1/SNAI2/ROBO1/TWIST1/HEYL/SLIT2/GATA4	10
GO:0014820	tonic smooth muscle contraction	6/863	10/14896	6.38251e-06	0.000249844	0.000195701	EDNRA/NMU/AGT/MYLK/EDN1/GRIP2	6
GO:0048546	digestive tract morphogenesis	12/863	45/14896	6.44673e-06	0.000250339	0.000196089	SFRP2/DACT1/FOXF1/GLI3/GLI2/GLI1/PDGFRA/WNT5A/AGR2/GATA4/STRA6/FGFR2	12
GO:0060537	muscle tissue development	42/863	353/14896	7.25309e-06	0.000279417	0.000218865	ELN/COL3A1/ENG/IGFBP5/LEF1/ANKRD1/DCN/TGFB1/TBX3/PDGFRB/S1PR1/SGCD/GLI1/TBX2/ZFPM2/ITGA8/PDGFRA/TWIST1/WNT5A/DLL1/ATF3/RGS4/MSC/SMO/EGR2/HEYL/ALPK2/NOX4/XK/AGT/ISL1/MYLK/GATA6/EDN1/MYL3/SLC8A1/PTCH1/S100B/GATA4/STRA6/FGFR2/HDAC9	42
GO:0048844	artery morphogenesis	14/863	61/14896	7.56927e-06	0.000289301	0.000226608	COL3A1/ENG/HAND2/PRRX1/FOXF1/LRP1/PDGFRB/APOE/COMP/TBX2/ACVRL1/NOTCH3/MYLK/STRA6	14
GO:0055001	muscle cell development	24/863	154/14896	8.53972e-06	0.000323842	0.000253663	ENG/LMOD1/ANKRD1/TBX3/PDGFRB/SGCD/COMP/ANK2/PDGFRA/NFATC4/RGS4/MYPN/SMO/UCHL1/ALPK2/XK/AGT/CACNA2D2/EDN1/TMOD1/CAPN9/SLC8A1/GATA4/HDAC9	24
GO:0044706	multi-multicellular organism process	28/863	197/14896	9.61464e-06	0.000361779	0.000283379	TGFB3/IGFBP5/MMP2/PAPPA/ADRA2C/PGR/TIMP1/CTSB/AR/COL16A1/IGFBP7/FBLN1/CYP1A1/SYDE1/AKR1B1/PGF/TRO/OXTR/HAVCR2/AMBP/MMP9/AGT/STC2/STC1/SH3PXD2B/EDN1/ESR1/PSG4	28
GO:1900047	negative regulation of hemostasis	12/863	47/14896	1.0521e-05	0.000392838	0.000307708	SERPINB2/FAP/APOE/COMP/PDGFRA/FGA/PLAT/SERPING1/EDN1/FGG/PROS1/C1QTNF1	12
GO:0010466	negative regulation of peptidase activity	29/863	209/14896	1.076e-05	0.000398695	0.000312295	COL7A1/SPOCK1/LEF1/COL6A3/SERPINB2/PCSK1N/SFRP2/LRP1/C3/SPINK4/ITIH5/SERPINH1/RARRES1/TIMP1/LAMP3/SERPINF1/TIMP3/LXN/PI15/GPC3/BST2/A2M/AMBP/MMP9/AGT/SERPING1/TIMP2/BIRC3/PROS1	29
GO:0007596	blood coagulation	36/863	288/14896	1.09421e-05	0.000401978	0.000314867	COL3A1/COL1A2/COL1A1/PDPN/FN1/SERPINB2/FAP/ADRA2C/APOE/GNG2/COMP/ZFPM2/ENTPD1/EPHB2/PDGFRA/FGA/F10/PLAT/FBLN1/C4BPB/EHD3/F2RL1/A2M/F2R/SERPING1/F13A1/LCP2/GATA6/TLR4/EDN1/F3/FGG/PROS1/GATA4/ITPR1/C1QTNF1	36
GO:0042471	ear morphogenesis	19/863	107/14896	1.10142e-05	0.000401978	0.000314867	MAFB/PRRX1/PTK7/ZEB1/GLI2/OSR2/CTHRC1/ITGA8/EPHB2/FZD2/TWIST1/MSX1/WNT5A/ROR2/EDN1/NKX3-2/SOBP/ATP8A2/FGFR2	19
GO:0031214	biomineral tissue development	22/863	137/14896	1.2342e-05	0.000443765	0.000347598	TGFB3/COL1A2/COL1A1/MGP/TGFB1/DDR2/S1PR1/SLC24A3/OSR2/ASPN/COMP/PTH1R/GPNMB/TWIST1/RFLNB/ANKH/TMEM119/LTBP3/ROR2/GPC3/SLC8A1/FGFR2	22
GO:0110148		22/863	137/14896	1.2342e-05	0.000443765	0.000347598	TGFB3/COL1A2/COL1A1/MGP/TGFB1/DDR2/S1PR1/SLC24A3/OSR2/ASPN/COMP/PTH1R/GPNMB/TWIST1/RFLNB/ANKH/TMEM119/LTBP3/ROR2/GPC3/SLC8A1/FGFR2	22
GO:0030850	prostate gland development	12/863	48/14896	1.32958e-05	0.000474542	0.000371706	TNC/GLI3/PSAPL1/GLI2/GLI1/SERPINF1/AR/WNT5A/SULF1/PTCH1/ESR1/FGFR2	12
GO:0003231	cardiac ventricle development	20/863	118/14896	1.34125e-05	0.000475214	0.000372232	ENG/HAND2/SFRP2/FOXF1/PTK7/TGFB1/TBX3/CPE/ZFPM2/ROBO1/FZD2/LTBP1/WNT5A/HEYL/ISL1/SLIT2/MYL3/GATA4/STRA6/FGFR2	20
GO:0050878	regulation of body fluid levels	48/863	436/14896	1.37542e-05	0.000475492	0.000372449	COL3A1/COL1A2/COL1A1/PDPN/FN1/SERPINB2/FAP/ADRA2C/APOE/GNG2/AQP5/COMP/ZFPM2/ENTPD1/EPHB2/PDGFRA/FGA/F10/PLAT/FBLN1/C4BPB/ADCY3/AKR1B1/ADORA1/EHD3/AGR2/F2RL1/OXTR/A2M/F2R/SLC29A1/SERPING1/F13A1/ADCY2/GUCA2B/LCP2/GATA6/TLR4/EDN1/ALOXE3/F3/FGG/PROS1/ZNF385A/GATA4/ITPR1/C1QTNF1/FLI1	48
GO:0050817	coagulation	36/863	291/14896	1.37813e-05	0.000475492	0.000372449	COL3A1/COL1A2/COL1A1/PDPN/FN1/SERPINB2/FAP/ADRA2C/APOE/GNG2/COMP/ZFPM2/ENTPD1/EPHB2/PDGFRA/FGA/F10/PLAT/FBLN1/C4BPB/EHD3/F2RL1/A2M/F2R/SERPING1/F13A1/LCP2/GATA6/TLR4/EDN1/F3/FGG/PROS1/GATA4/ITPR1/C1QTNF1	36
GO:0090130	tissue migration	36/863	291/14896	1.37813e-05	0.000475492	0.000372449	SCG2/SRPX2/ACTA2/DCN/FOXF1/ADGRA2/SPARC/ZEB2/TGFB1/FAP/APOE/PLXND1/VASH1/ROBO1/ACVRL1/SERPINF1/EPB41L4B/S100P/LOXL2/ANXA3/MCC/WNT5A/ANGPT1/RHOJ/FGFBP1/ENPP2/KANK2/ARSB/MMP9/AGT/STC1/EDN1/SLIT2/ABL1/AKT3/HDAC9	36
GO:0072006	nephron development	21/863	128/14896	1.38122e-05	0.000475492	0.000372449	ACTA2/BASP1/NID1/GLI3/PDGFRB/KIF26B/NOTCH3/PDGFRA/SULF2/ANGPT1/DLL1/PLCE1/MYC/SMO/HEYL/PGF/GPC3/AGT/SULF1/PTCH1/RET	21
GO:0050678	regulation of epithelial cell proliferation	39/863	327/14896	1.44687e-05	0.000492421	0.00038571	PTPRN/SCG2/HTRA1/SFRP2/SPARC/TGFB1/THBS4/APOE/ITGA4/SNAI2/VASH1/PGR/OSR2/GLI1/VEGFB/ROBO1/ACVRL1/SERPINF1/SULF2/AR/TWIST1/MCC/WNT5A/FGFBP1/MYC/SMO/PGF/GPC3/LIMS2/VASH2/ISL1/TLR4/LAMB1/SULF1/F3/PTCH1/TGFA/AKT3/FGFR2	39
GO:0003279	cardiac septum development	19/863	109/14896	1.45068e-05	0.000492421	0.00038571	ENG/PTK7/TBX3/PLXND1/TBX2/ZFPM2/ROBO1/ANK2/FZD2/LTBP1/WNT5A/SMO/HEYL/ISL1/GATA6/SLIT2/GATA4/STRA6/FGFR2	19
GO:1903053	regulation of extracellular matrix organization	11/863	41/14896	1.4699e-05	0.000495479	0.000388105	AEBP1/PDPN/LRP1/TGFB1/FAP/DDR2/EMILIN1/PHLDB1/ANTXR1/AGT/ABL1	11
GO:0090288	negative regulation of cellular response to growth factor stimulus	23/863	149/14896	1.53504e-05	0.000513867	0.000402508	TGFB3/FBN1/ADAMTSL2/HTRA1/HTRA3/DCN/SFRP2/ADGRA2/TGFB1/EMILIN1/ADAMTS12/ASPN/NBL1/SULF2/LTBP1/WNT5A/TGFB1I1/SOSTDC1/VASN/AGT/SLIT2/ABL1/SULF1	23
GO:0001649	osteoblast differentiation	28/863	202/14896	1.54931e-05	0.000515091	0.000403467	MRC2/TNC/IGFBP5/SNAI1/LEF1/COL1A1/HAND2/SFRP2/COL6A1/IFITM1/DDR2/GLI3/SNAI2/GLI2/VCAN/GLI1/PTH1R/CTHRC1/GPNMB/CCN4/TWIST1/TMEM119/SMO/PDLIM7/TWIST2/SH3PXD2B/PTCH1/FGFR2	28
GO:0034329	cell junction assembly	45/863	401/14896	1.57519e-05	0.000520134	0.000407418	SYNDIG1/CDH11/THY1/SNAI1/SRPX2/THBS2/FN1/EPHA3/LRP1/GPC6/MMP14/CLDN18/SNAI2/JAM3/CLSTN2/PLXND1/SLITRK5/EPB41L3/ADGRB2/EPHB2/PARD6G/ACVRL1/ANK2/COL16A1/WNT5A/LRFN5/OCLN/LRP4/APOD/PTPRS/MAP1B/LIMS2/OXTR/NLGN2/UGT8/TNS1/PARD6B/PCDHB2/AGT/CLDN11/ADD2/PCDHB3/ABL1/MDGA1/ADGRF1	45
GO:0035265	organ growth	24/863	160/14896	1.65363e-05	0.000542347	0.000424817	BASP1/DDR2/PDGFRB/PSAPL1/S1PR1/COMP/GLI1/TBX2/ZFPM2/FBLN5/AR/BNC2/DLL1/ANXA6/RGS4/SMO/AGT/STC1/CACNA2D2/GATA6/EDN1/GATA4/ESR1/FGFR2	24
GO:0007565	female pregnancy	25/863	171/14896	1.74474e-05	0.000568386	0.000445213	TGFB3/IGFBP5/MMP2/PAPPA/ADRA2C/PGR/TIMP1/CTSB/AR/COL16A1/IGFBP7/FBLN1/SYDE1/AKR1B1/PGF/TRO/OXTR/HAVCR2/AMBP/MMP9/AGT/STC2/STC1/ESR1/PSG4	25
GO:0070371	ERK1 and ERK2 cascade	34/863	271/14896	1.7655e-05	0.000571316	0.000447508	CD4/FN1/HAND2/LRP1/TGFB1/EMILIN1/PDGFRB/APOE/EPHB2/GPNMB/PDGFRA/FGA/TIMP3/ANGPT1/FBLN1/CAVIN3/ATF3/ACKR3/MYC/PSCA/MAP3K12/F2RL1/OXTR/HAVCR2/ICAM1/NOX4/F2R/AGT/TLR4/ABL1/FGG/DUSP4/GATA4/FGFR2	34
GO:0061037	negative regulation of cartilage development	9/863	28/14896	1.79185e-05	0.000576002	0.000451178	CTSK/SNAI2/ADAMTS12/GLI2/CCN4/RFLNB/LTBP3/ADAMTS7/NKX3-2	9
GO:0014829	vascular smooth muscle contraction	8/863	22/14896	1.89594e-05	0.000597592	0.00046809	ACTA2/COMP/EDNRA/DOCK4/AGT/EDN1/SLC8A1/GRIP2	8
GO:0032331	negative regulation of chondrocyte differentiation	8/863	22/14896	1.89594e-05	0.000597592	0.00046809	SNAI2/ADAMTS12/GLI2/CCN4/RFLNB/LTBP3/ADAMTS7/NKX3-2	8
GO:0048745	smooth muscle tissue development	8/863	22/14896	1.89594e-05	0.000597592	0.00046809	COL3A1/ENG/PDGFRB/ITGA8/SMO/MYLK/PTCH1/STRA6	8
GO:0048880	sensory system development	40/863	343/14896	1.91395e-05	0.000599375	0.000469487	COL5A2/THY1/FOXF2/FBN1/COL5A1/MFAP2/NES/COL8A1/MEIS3/C3/ZEB2/ZEB1/GLI3/PDGFRB/LAMC3/AQP5/OSR2/SALL2/TUB/TBX2/TENM3/EPHB2/ACVRL1/SERPINF1/PDGFRA/COL4A1/TWIST1/NKD1/WNT5A/RHOJ/DLL1/CYP1A1/C1QA/GDF11/ISL1/SH3PXD2B/TMOD1/ATP8A2/RET/STRA6	40
GO:0097485	neuron projection guidance	33/863	261/14896	1.99167e-05	0.000619714	0.000485418	EPHA3/LAMA2/DOK6/CRMP1/LRP1/GLI3/PLXND1/GLI2/DPYSL4/FEZ1/CHN1/UNC5B/BOC/ROBO1/EPHB2/UNC5C/NTN4/NOTCH3/WNT5A/SCN1B/PLXNC1/MYPN/SMO/EGR2/PDLIM7/KIF5C/PLXNA4/ISL1/SLIT2/DRAXIN/PTCH1/RET/ETV1	33
GO:0007188	adenylate cyclase-modulating G protein-coupled receptor signaling pathway	26/863	184/14896	2.19856e-05	0.000679734	0.000532431	PALM/ABCA1/S1PR3/ADRA2C/GNAO1/GNG2/PSAPL1/ADGRE2/S1PR1/PTH1R/ADGRB2/GLP2R/EDNRA/ADCY3/ADORA1/GRIK3/SSTR2/PTGIR/S1PR5/ADCY2/CHGA/EDN1/ADGRG6/ADORA2B/RGS1/ADGRF1	26
GO:0007160	cell-matrix adhesion	29/863	217/14896	2.22062e-05	0.000682209	0.00053437	COL3A1/THY1/ITGA1/FN1/EPHA3/NID1/LRP1/POSTN/EMILIN1/MSLN/ITGA4/MMP14/JAM3/ADAMTS12/SNED1/ITGA8/ACVRL1/COL5A3/FBLN5/ITGBL1/FGA/COL16A1/NID2/ECM2/APOD/BCL6/PARVG/ABL1/FGG	29
GO:0003015	heart process	32/863	252/14896	2.42849e-05	0.000741376	0.000580715	FXYD6/GNAO1/SGCD/VEGFB/TBX2/KCNJ8/ANK2/SCN4B/ABCC9/NPR2/CACNA2D1/SCN1B/CACNA1H/RGS4/ADORA1/EHD3/KCNA5/KCNK3/NMU/NOX4/AGT/STC1/SCN2B/CACNA2D2/KCNIP1/CHGA/EDN1/MYL3/SLC8A1/GATA4/ITPR1/CACNG8	32
GO:0030178	negative regulation of Wnt signaling pathway	28/863	207/14896	2.44785e-05	0.000742616	0.000581686	NOTUM/DKK3/IGFBP4/HIC1/SFRP2/DACT1/LRP1/SFRP4/GLI3/APOE/SNAI2/GLI1/CTHRC1/NFATC4/NKD1/MCC/WNT5A/SOSTDC1/LRP4/ROR2/DACT3/GPC3/ALPK2/PRICKLE1/ISL1/DRAXIN/IGFBP1/RBMS3	28
GO:0045766	positive regulation of angiogenesis	24/863	164/14896	2.51315e-05	0.00075769	0.000593494	ENG/SRPX2/SFRP2/C3/VEGFB/ACVRL1/TWIST1/ANXA3/WNT5A/RHOJ/DLL1/FGFBP1/PGF/VASH2/ISL1/HSPB6/GATA6/ABL1/SPHK1/F3/GATA4/AKT3/CYBB/HDAC9	24
GO:0002920	regulation of humoral immune response	13/863	59/14896	2.54737e-05	0.000763268	0.000597863	C1R/C1S/C3/C7/C1QB/C1QC/C4BPB/SPNS2/C1QA/A2M/SERPING1/PROS1/CFH	13
GO:0006958	complement activation, classical pathway	10/863	36/14896	2.58447e-05	0.000767591	0.000601249	C1R/C1S/CRP/C3/C7/C1QB/C1QC/C4BPB/C1QA/SERPING1	10
GO:0060828	regulation of canonical Wnt signaling pathway	34/863	276/14896	2.59343e-05	0.000767591	0.000601249	NOTUM/DKK3/COL1A1/IGFBP4/SFRP2/DACT1/ADGRA2/PTK7/TGFB1/SFRP4/GLI3/APOE/SCEL/SNAI2/GLI1/CTHRC1/GPRC5B/SULF2/NKD1/MCC/WNT5A/SOSTDC1/LRP4/ROR2/DACT3/GPC3/DAAM2/PRICKLE1/ISL1/DRAXIN/IGFBP1/RBMS3/PLEKHA4/FGFR2	34
GO:0007204	positive regulation of cytosolic calcium ion concentration	34/863	277/14896	2.79648e-05	0.000822673	0.000644394	TGM2/THY1/CD4/LRP1/S1PR3/S1PR1/TRPV6/PTH1R/ANK2/EDNRA/PDGFRA/CACNA2D1/CCR5/CACNA1A/TRPV2/ACKR3/GRIN2A/PLCE1/F2RL1/PTGIR/OXTR/NMU/F2R/AGT/JPH1/EDN1/JPH4/ABL1/NTSR1/SLC8A1/ITPR1/ESR1/C1QTNF1/DLG4	34
GO:1901888	regulation of cell junction assembly	26/863	187/14896	2.92618e-05	0.000855643	0.000670219	SYNDIG1/THY1/SNAI1/SRPX2/THBS2/EPHA3/LRP1/GPC6/MMP14/SNAI2/CLSTN2/SLITRK5/ADGRB2/EPHB2/ACVRL1/COL16A1/WNT5A/LRFN5/OCLN/APOD/PTPRS/OXTR/NLGN2/AGT/ABL1/MDGA1	26
GO:0060047	heart contraction	31/863	243/14896	2.95885e-05	0.000860017	0.000673645	FXYD6/GNAO1/SGCD/VEGFB/TBX2/KCNJ8/ANK2/SCN4B/ABCC9/NPR2/CACNA2D1/SCN1B/CACNA1H/RGS4/ADORA1/EHD3/KCNA5/KCNK3/NMU/AGT/STC1/SCN2B/CACNA2D2/KCNIP1/CHGA/EDN1/MYL3/SLC8A1/GATA4/ITPR1/CACNG8	31
GO:0050900	leukocyte migration	44/863	400/14896	3.1878e-05	0.000921045	0.000721449	THY1/COL1A2/SCG2/ITGA1/COL1A1/FN1/IL16/TGFB1/THBS4/EMILIN1/ITGA4/MMP14/JAM3/CH25H/ADGRE2/S1PR1/JAM2/VEGFB/S100A9/NBL1/WNT5A/ANGPT1/CCR5/SPNS2/SLC7A8/ITGA9/ROR2/SLAMF8/ADORA1/APOD/PGF/F2RL1/ICAM1/ADD2/MMP1/CHGA/EDN1/SLIT2/CD99L2/FUT4/PROS1/RET/AIRE/CD2	44
GO:0007187	G protein-coupled receptor signaling pathway, coupled to cyclic nucleotide second messenger	27/863	199/14896	3.21942e-05	0.000924679	0.000724295	PALM/ABCA1/S1PR3/ADRA2C/GNAO1/GNG2/PSAPL1/ADGRE2/S1PR1/PTH1R/ADGRB2/GLP2R/EDNRA/ADCY3/ADORA1/GRIK3/SSTR2/PTGIR/S1PR5/AGT/ADCY2/CHGA/EDN1/ADGRG6/ADORA2B/RGS1/ADGRF1	27
GO:0150063	visual system development	39/863	339/14896	3.29932e-05	0.000942054	0.000737904	COL5A2/THY1/FOXF2/FBN1/COL5A1/MFAP2/NES/COL8A1/MEIS3/C3/ZEB2/ZEB1/GLI3/PDGFRB/LAMC3/AQP5/OSR2/SALL2/TUB/TBX2/TENM3/EPHB2/ACVRL1/SERPINF1/PDGFRA/COL4A1/TWIST1/NKD1/WNT5A/RHOJ/DLL1/CYP1A1/C1QA/GDF11/SH3PXD2B/TMOD1/ATP8A2/RET/STRA6	39
GO:0001569	branching involved in blood vessel morphogenesis	9/863	30/14896	3.3421e-05	0.000943172	0.000738781	ENG/LEF1/SFRP2/PLXND1/EDNRA/NFATC4/COL4A1/EDN1/ABL1	9
GO:0060325	face morphogenesis	9/863	30/14896	3.3421e-05	0.000943172	0.000738781	CRISPLD2/TGFB3/LEF1/COL1A1/MMP2/CRISPLD1/PDGFRA/MSX1/STRA6	9
GO:0001656	metanephros development	15/863	78/14896	3.47691e-05	0.000975544	0.000764137	FBN1/BASP1/GLI3/PDGFRB/KIF26B/OSR2/ITGA8/PDGFRA/MYC/AKR1B1/SMO/GPC3/GDF11/PTCH1/RET	15
GO:0010810	regulation of cell-substrate adhesion	27/863	200/14896	3.5216e-05	0.000982406	0.000769512	SPOCK1/THY1/FBLN2/COL1A1/PDPN/FN1/EPHA3/COL8A1/NID1/FOXF1/LRP1/POSTN/EMILIN1/MMP14/CCDC80/EDIL3/ACVRL1/FGA/COL16A1/FBLN1/ECM2/APOD/BCL6/AGR2/LIMS2/ABL1/FGG	27
GO:0060070	canonical Wnt signaling pathway	37/863	316/14896	3.57046e-05	0.000990342	0.000775728	NOTUM/DKK3/LEF1/COL1A1/IGFBP4/SFRP2/DACT1/ADGRA2/PTK7/TGFB1/SFRP4/GLI3/APOE/SCEL/SNAI2/GLI1/CTHRC1/FZD2/GPRC5B/SULF2/NKD1/MCC/WNT5A/SOSTDC1/LRP4/ROR2/DACT3/GPC3/DAAM2/PRICKLE1/FZD10/ISL1/DRAXIN/IGFBP1/RBMS3/PLEKHA4/FGFR2	37
GO:0007179	transforming growth factor beta receptor signaling pathway	25/863	180/14896	4.21573e-05	0.00116268	0.000910718	COL3A1/LRRC32/ENG/TGFB3/COL1A2/DKK3/FBN1/ADAMTSL2/HTRA1/HTRA3/LTBP2/ZEB1/TGFB1/EMILIN1/FMOD/LTBP4/ASPN/ITGA8/NREP/ACVRL1/LTBP1/TGFB1I1/LTBP3/VASN/GDF15	25
GO:0010631	epithelial cell migration	34/863	283/14896	4.35045e-05	0.00119305	0.000934512	SCG2/SRPX2/DCN/ADGRA2/SPARC/ZEB2/TGFB1/FAP/APOE/PLXND1/VASH1/ROBO1/ACVRL1/SERPINF1/EPB41L4B/S100P/LOXL2/ANXA3/MCC/WNT5A/ANGPT1/RHOJ/FGFBP1/ENPP2/KANK2/ARSB/MMP9/AGT/STC1/EDN1/SLIT2/ABL1/AKT3/HDAC9	34
GO:0042554	superoxide anion generation	9/863	31/14896	4.46894e-05	0.00120936	0.000947282	CRP/TGFB1/TYROBP/F2RL1/NOX4/AGT/ACP5/EDN1/CYBB	9
GO:0060603	mammary gland duct morphogenesis	9/863	31/14896	4.46894e-05	0.00120936	0.000947282	TBX3/GLI2/PGR/AR/WNT5A/SOSTDC1/PTCH1/ESR1/FGFR2	9
GO:0097094	craniofacial suture morphogenesis	6/863	13/14896	4.48464e-05	0.00120936	0.000947282	TGFB3/GLI3/MMP14/MMP16/TWIST1/FOXN3	6
GO:0007411	axon guidance	32/863	260/14896	4.52366e-05	0.00121314	0.000950244	EPHA3/LAMA2/DOK6/CRMP1/LRP1/GLI3/PLXND1/GLI2/FEZ1/CHN1/UNC5B/BOC/ROBO1/EPHB2/UNC5C/NTN4/NOTCH3/WNT5A/SCN1B/PLXNC1/MYPN/SMO/EGR2/PDLIM7/KIF5C/PLXNA4/ISL1/SLIT2/DRAXIN/PTCH1/RET/ETV1	32
GO:0010717	regulation of epithelial to mesenchymal transition	16/863	89/14896	4.58715e-05	0.00122341	0.000958288	ENG/TGFB3/SNAI1/LEF1/COL1A1/PDPN/EPHA3/SFRP2/TGFB1/PHLDB1/LOXL2/TWIST1/TGFB1I1/VASN/DACT3/ISL1	16
GO:0007568	aging	34/863	284/14896	4.67505e-05	0.00123459	0.000967048	ENG/TGFB3/IGFBP5/PRELP/DCN/LRP1/TBX3/PDGFRB/VASH1/COMP/PTH1R/TBX2/TIMP1/SERPINF1/GCLC/LOXL2/TWIST1/COL4A2/CYP1A1/APOD/ALDH3A1/BCL6/C1QA/NUAK1/ICAM1/NOX4/AGT/SERPING1/TIMP2/EDN1/ABL1/IGFBP1/ATP8A2/AKT3	34
GO:0035904	aorta development	12/863	54/14896	4.74761e-05	0.00123459	0.000967048	COL3A1/ENG/LRP1/PDGFRB/LOXL1/PLXND1/TBX2/ROBO1/ACVRL1/LTBP1/PRICKLE1/MYLK	12
GO:0010718	positive regulation of epithelial to mesenchymal transition	11/863	46/14896	4.75626e-05	0.00123459	0.000967048	ENG/TGFB3/SNAI1/LEF1/COL1A1/PDPN/TGFB1/LOXL2/TWIST1/TGFB1I1/ISL1	11
GO:0030195	negative regulation of blood coagulation	11/863	46/14896	4.75626e-05	0.00123459	0.000967048	SERPINB2/FAP/APOE/PDGFRA/FGA/PLAT/SERPING1/EDN1/FGG/PROS1/C1QTNF1	11
GO:0060324	face development	11/863	46/14896	4.75626e-05	0.00123459	0.000967048	CRISPLD2/TGFB3/LEF1/COL1A1/MMP2/CRISPLD1/PDGFRA/MSX1/WNT5A/HOXB3/STRA6	11
GO:0008217	regulation of blood pressure	23/863	160/14896	4.90518e-05	0.00126647	0.000992021	COL1A2/ACTA2/POSTN/ACVRL1/EDNRA/CPA3/AR/SUCNR1/NPR2/DLL1/ADORA1/PTGS1/F2RL1/OXTR/AGTRAP/NMU/F2R/AGT/GUCA2B/CHGA/EDN1/NTSR1/GRIP2	23
GO:0048839	inner ear development	24/863	171/14896	5.02683e-05	0.00129102	0.00101124	TGFB3/MAFB/PRRX1/SPARC/PTK7/CDH23/ZEB1/GLI3/PDGFRB/GLI2/CTHRC1/ITGA8/EPHB2/C1QB/FZD2/WNT5A/DLL1/ROR2/KCNK3/SOBP/JAG2/ESRP1/ATP8A2/FGFR2	24
GO:0090132	epithelium migration	34/863	286/14896	5.39106e-05	0.00137727	0.00107881	SCG2/SRPX2/DCN/ADGRA2/SPARC/ZEB2/TGFB1/FAP/APOE/PLXND1/VASH1/ROBO1/ACVRL1/SERPINF1/EPB41L4B/S100P/LOXL2/ANXA3/MCC/WNT5A/ANGPT1/RHOJ/FGFBP1/ENPP2/KANK2/ARSB/MMP9/AGT/STC1/EDN1/SLIT2/ABL1/AKT3/HDAC9	34
GO:0021952	central nervous system projection neuron axonogenesis	8/863	25/14896	5.48867e-05	0.00138536	0.00108514	CDH11/ZEB2/GLI2/EPHB2/DCLK1/SCN1B/PLXNA4/SLIT2	8
GO:0090090	negative regulation of canonical Wnt signaling pathway	24/863	172/14896	5.52873e-05	0.00138536	0.00108514	NOTUM/DKK3/IGFBP4/SFRP2/DACT1/SFRP4/GLI3/APOE/SNAI2/GLI1/CTHRC1/NKD1/MCC/WNT5A/SOSTDC1/LRP4/ROR2/DACT3/GPC3/PRICKLE1/ISL1/DRAXIN/IGFBP1/RBMS3	24
GO:0042445	hormone metabolic process	26/863	194/14896	5.53658e-05	0.00138536	0.00108514	DIO2/DKK3/PCSK1N/CTSK/SCG5/CPE/AKR1B10/PCSK1/SELENOM/GCNT4/CTSB/PDGFRA/CPA3/CYP2S1/TTR/CYP1A1/CACNA1H/SLC16A2/AKR1B1/PCSK6/SDR16C5/STC2/GHR/RBP1/ADH1C/ESR1	26
GO:0060411	cardiac septum morphogenesis	14/863	72/14896	5.54562e-05	0.00138536	0.00108514	ENG/TBX3/TBX2/ZFPM2/ROBO1/FZD2/WNT5A/SMO/HEYL/ISL1/GATA6/SLIT2/GATA4/FGFR2	14
GO:0031099	regeneration	25/863	183/14896	5.56542e-05	0.00138536	0.00108514	THY1/TNC/PRRX1/LRP1/POSTN/GLI3/NNMT/JAM3/GLI1/NREP/NR0B2/BAAT/SULF2/ANXA3/NINJ2/SGCA/LCP1/APOD/PGF/PTPRS/MAP1B/ISL1/IGFBP1/PTCH1/GATA4	25
GO:0008016	regulation of heart contraction	28/863	217/14896	5.78298e-05	0.0014269	0.00111768	FXYD6/GNAO1/TBX2/ANK2/SCN4B/ABCC9/NPR2/CACNA2D1/SCN1B/CACNA1H/RGS4/ADORA1/EHD3/KCNA5/KCNK3/NMU/AGT/STC1/SCN2B/CACNA2D2/KCNIP1/CHGA/EDN1/MYL3/SLC8A1/GATA4/ITPR1/CACNG8	28
GO:1903510	mucopolysaccharide metabolic process	18/863	110/14896	5.79107e-05	0.0014269	0.00111768	BGN/PRELP/DCN/TGFB1/FMOD/OGN/ITIH5/VCAN/DSE/ANGPT1/CHST2/CHSY3/HAS1/ARSB/LUM/ST3GAL4/ST3GAL2/CHST1	18
GO:0090257	regulation of muscle system process	27/863	206/14896	5.93756e-05	0.0014556	0.00114016	IGFBP5/HAND2/ADRA2C/ANK2/LMCD1/ANXA6/CNN1/SGCA/RGS4/PLCE1/ADORA1/EHD3/SSTR2/OXTR/NMU/F2R/DOCK4/AGT/STC1/HSPB6/CHGA/EDN1/MYL3/SPHK1/ADORA2B/SLC8A1/GATA4	27
GO:1904018	positive regulation of vasculature development	25/863	184/14896	6.0948e-05	0.00148137	0.00116035	ENG/SRPX2/SFRP2/C3/TMEM100/VEGFB/ACVRL1/TWIST1/ANXA3/WNT5A/RHOJ/DLL1/FGFBP1/PGF/VASH2/ISL1/HSPB6/GATA6/ABL1/SPHK1/F3/GATA4/AKT3/CYBB/HDAC9	25
GO:0055002	striated muscle cell development	21/863	141/14896	6.10371e-05	0.00148137	0.00116035	LMOD1/ANKRD1/TBX3/PDGFRB/SGCD/COMP/PDGFRA/RGS4/MYPN/SMO/UCHL1/ALPK2/XK/AGT/CACNA2D2/EDN1/TMOD1/CAPN9/SLC8A1/GATA4/HDAC9	21
GO:0030203	glycosaminoglycan metabolic process	22/863	152/14896	6.3986e-05	0.00154521	0.00121036	BGN/PRELP/DCN/TGFB1/GPC6/PDGFRB/FMOD/OGN/ITIH5/VCAN/DSE/ANGPT1/CHST2/CHSY3/HAS1/GPC3/ARSB/LUM/ST3GAL4/GALNT5/ST3GAL2/CHST1	22
GO:0006937	regulation of muscle contraction	21/863	142/14896	6.7806e-05	0.00162936	0.00127626	ADRA2C/ANK2/ANXA6/CNN1/PLCE1/ADORA1/EHD3/SSTR2/OXTR/NMU/F2R/DOCK4/STC1/HSPB6/CHGA/EDN1/MYL3/SPHK1/ADORA2B/SLC8A1/GATA4	21
GO:0070372	regulation of ERK1 and ERK2 cascade	31/863	254/14896	6.94174e-05	0.00165986	0.00130016	CD4/FN1/HAND2/LRP1/TGFB1/EMILIN1/PDGFRB/APOE/EPHB2/GPNMB/PDGFRA/FGA/TIMP3/ANGPT1/FBLN1/CAVIN3/ATF3/ACKR3/PSCA/MAP3K12/F2RL1/HAVCR2/ICAM1/NOX4/F2R/TLR4/ABL1/FGG/DUSP4/GATA4/FGFR2	31
GO:0030879	mammary gland development	20/863	132/14896	7.09424e-05	0.00168801	0.00132221	TGFB3/IGFBP5/LEF1/FOXF1/TBX3/GLI3/GLI2/PGR/TBX2/ROBO1/AR/MSX1/WNT5A/SOSTDC1/SMO/OXTR/SLC29A1/PTCH1/ESR1/FGFR2	20
GO:0010171	body morphogenesis	11/863	48/14896	7.24332e-05	0.00170771	0.00133764	CRISPLD2/TGFB3/LEF1/COL1A1/MMP2/PHLDB1/CRISPLD1/PDGFRA/MSX1/GPC3/STRA6	11
GO:0006022	aminoglycan metabolic process	23/863	164/14896	7.24739e-05	0.00170771	0.00133764	BGN/PRELP/DCN/TGFB1/GPC6/PDGFRB/FMOD/OGN/ITIH5/VCAN/DSE/CHIT1/ANGPT1/CHST2/CHSY3/HAS1/GPC3/ARSB/LUM/ST3GAL4/GALNT5/ST3GAL2/CHST1	23
GO:0052547	regulation of peptidase activity	42/863	389/14896	7.3562e-05	0.00172498	0.00135116	COL7A1/SPOCK1/LEF1/PCOLCE/COL6A3/FN1/SERPINB2/PCSK1N/SFRP2/LRP1/C3/SPINK4/ITIH5/CCK/RCN3/ANTXR1/SERPINH1/RARRES1/ROBO1/S100A9/TIMP1/LAMP3/SERPINF1/TIMP3/FBLN1/GRIN2A/LXN/PI15/NLRP1/MYC/GPC3/BST2/A2M/F2R/AMBP/MMP9/AGT/SERPING1/TIMP2/BIRC3/F3/PROS1	42
GO:0010935	regulation of macrophage cytokine production	6/863	14/14896	7.46381e-05	0.00174179	0.00136434	SPON2/TGFB3/TGFB1/GPRC5B/WNT5A/TLR4	6
GO:0032835	glomerulus development	12/863	57/14896	8.33947e-05	0.00193683	0.00151711	ACTA2/BASP1/NID1/PDGFRB/NOTCH3/PDGFRA/SULF2/ANGPT1/PLCE1/HEYL/SULF1/RET	12
GO:0010951	negative regulation of endopeptidase activity	26/863	199/14896	8.52542e-05	0.00197059	0.00154355	COL7A1/SPOCK1/LEF1/COL6A3/SERPINB2/PCSK1N/SFRP2/C3/SPINK4/ITIH5/SERPINH1/RARRES1/TIMP1/LAMP3/SERPINF1/TIMP3/LXN/BST2/A2M/AMBP/MMP9/AGT/SERPING1/TIMP2/BIRC3/PROS1	26
GO:0071230	cellular response to amino acid stimulus	13/863	66/14896	8.83597e-05	0.00201839	0.00158099	COL3A1/COL5A2/COL1A2/COL1A1/MMP2/COL6A1/ZEB1/PDGFRA/GCLC/COL4A1/COL16A1/CPEB1/CYBB	13
GO:0003179	heart valve morphogenesis	11/863	49/14896	8.85696e-05	0.00201839	0.00158099	ELN/SNAI1/TGFB1/EMILIN1/SNAI2/ROBO1/TWIST1/HEYL/SLIT2/GATA4/STRA6	11
GO:0050819	negative regulation of coagulation	11/863	49/14896	8.85696e-05	0.00201839	0.00158099	SERPINB2/FAP/APOE/PDGFRA/FGA/PLAT/SERPING1/EDN1/FGG/PROS1/C1QTNF1	11
GO:0043542	endothelial cell migration	27/863	211/14896	8.99495e-05	0.00204026	0.00159812	SCG2/SRPX2/DCN/ADGRA2/SPARC/TGFB1/FAP/APOE/PLXND1/VASH1/ROBO1/ACVRL1/SERPINF1/S100P/LOXL2/ANXA3/WNT5A/ANGPT1/RHOJ/FGFBP1/AGT/STC1/EDN1/SLIT2/ABL1/AKT3/HDAC9	27
GO:0042733	embryonic digit morphogenesis	12/863	58/14896	9.96824e-05	0.0022505	0.0017628	HAND2/SFRP2/TBX3/GLI3/GLI2/OSR2/TBX2/TWIST1/MSX1/WNT5A/LRP4/ROR2	12
GO:0098657	import into cell	26/863	201/14896	0.00010079	0.00226497	0.00177413	KCNJ15/ITGA4/TRPV6/SLC9A4/KCNJ8/ABCC9/CACNA2D1/SLC9A9/SNAP25/TRPV2/SLC7A8/RGS4/SLC16A2/DNM1/SLC29A4/SLC2A3/SLC29A1/AGT/NEURL1B/SLC18A2/SLC6A6/KCNJ13/NTSR1/SLC8A1/KCNJ16/CACNG8	26
GO:0018146	keratan sulfate biosynthetic process	8/863	27/14896	0.00010158	0.00227221	0.00177981	PRELP/FMOD/OGN/CHST2/LUM/ST3GAL4/ST3GAL2/CHST1	8
GO:0061041	regulation of wound healing	20/863	136/14896	0.000108516	0.00241622	0.00189261	PDPN/SERPINB2/FAP/APOE/EPHB2/PDGFRA/CCN4/FGA/PLAT/OCLN/F2RL1/F2R/SERPING1/MYLK/TLR4/EDN1/F3/FGG/PROS1/C1QTNF1	20
GO:0035051	cardiocyte differentiation	19/863	126/14896	0.000113912	0.0025133	0.00196865	HAND2/TGFB1/TBX3/PDGFRB/SGCD/TBX2/PDGFRA/TWIST1/DLL1/RGS4/ALPK2/NOX4/PRICKLE1/AGT/ISL1/GATA6/EDN1/SLC8A1/GATA4	19
GO:0050680	negative regulation of epithelial cell proliferation	19/863	126/14896	0.000113912	0.0025133	0.00196865	SCG2/SFRP2/SPARC/TGFB1/APOE/SNAI2/VASH1/ROBO1/ACVRL1/SERPINF1/AR/MCC/WNT5A/GPC3/LIMS2/ISL1/SULF1/PTCH1/FGFR2	19
GO:2000095	regulation of Wnt signaling pathway, planar cell polarity pathway	6/863	15/14896	0.000118312	0.00259858	0.00203545	SFRP2/DACT1/NKD1/GPC3/ABL1/PLEKHA4	6
GO:0030500	regulation of bone mineralization	13/863	68/14896	0.000121756	0.00265024	0.00207592	TGFB3/MGP/TGFB1/DDR2/S1PR1/OSR2/COMP/TWIST1/RFLNB/ANKH/TMEM119/LTBP3/SLC8A1	13
GO:0061180	mammary gland epithelium development	13/863	68/14896	0.000121756	0.00265024	0.00207592	FOXF1/TBX3/GLI2/PGR/ROBO1/AR/MSX1/WNT5A/SOSTDC1/SMO/PTCH1/ESR1/FGFR2	13
GO:0001654	eye development	37/863	335/14896	0.000122534	0.00265174	0.00207709	COL5A2/THY1/FOXF2/FBN1/COL5A1/MFAP2/NES/COL8A1/MEIS3/ZEB2/ZEB1/GLI3/PDGFRB/LAMC3/AQP5/OSR2/SALL2/TUB/TBX2/TENM3/EPHB2/ACVRL1/SERPINF1/PDGFRA/COL4A1/TWIST1/NKD1/WNT5A/RHOJ/DLL1/CYP1A1/GDF11/SH3PXD2B/TMOD1/ATP8A2/RET/STRA6	37
GO:0030336	negative regulation of cell migration	30/863	250/14896	0.000122918	0.00265174	0.00207709	COL3A1/ENG/THY1/IGFBP5/DPYSL3/DCN/SFRP2/LRP1/IFITM1/TGFB1/EMILIN1/APOE/CYGB/VASH1/ROBO1/TIMP1/ACVRL1/SERPINF1/NBL1/BMERB1/MCC/PODN/HAS1/SLAMF8/ADORA1/APOD/BST2/STC1/SLIT2/SULF1	30
GO:0010976	positive regulation of neuron projection development	32/863	274/14896	0.000123911	0.00266133	0.00208461	DPYSL3/FN1/EPHA3/ANKRD1/CNTN1/PTK7/LRP1/ZEB2/APOE/PLXND1/FEZ1/TENM3/ROBO1/S100A9/SERPINF1/COBL/WNT5A/MAP6/SCN1B/P3H1/TRPV2/STMN2/PLXNC1/ROR2/MAP1B/ARSB/PLXNA4/AGT/SLIT2/ATP8A2/RET/DLG4	32
GO:0031346	positive regulation of cell projection organization	40/863	373/14896	0.000125584	0.00266332	0.00208616	TGFB3/DPYSL3/PALM/FN1/EPHA3/ANKRD1/CNTN1/PTK7/LRP1/ZEB2/APOE/PLXND1/FEZ1/TENM3/ROBO1/S100A9/SERPINF1/COBL/WNT5A/MAP6/SCN1B/P3H1/OCLN/TRPV2/STMN2/PLXNC1/PLCE1/ROR2/ENPP2/MAP1B/F2RL1/ESPN/ARSB/PLXNA4/AGT/KCTD17/SLIT2/ATP8A2/RET/DLG4	40
GO:1905330	regulation of morphogenesis of an epithelium	23/863	170/14896	0.000126417	0.00266332	0.00208616	SFRP2/DACT1/PTK7/GPC6/SNAI2/ADAMTS12/TBX2/CTHRC1/NTN4/FZD2/AR/NKD1/WNT5A/ROR2/SMO/GPC3/PRICKLE2/PRICKLE1/AGT/ABL1/SULF1/ESR1/PLEKHA4	23
GO:0060323	head morphogenesis	9/863	35/14896	0.000126965	0.00266332	0.00208616	CRISPLD2/TGFB3/LEF1/COL1A1/MMP2/CRISPLD1/PDGFRA/MSX1/STRA6	9
GO:0048251	elastic fiber assembly	5/863	10/14896	0.000127295	0.00266332	0.00208616	EMILIN1/EFEMP2/FBLN5/MFAP4/LTBP3	5
GO:0060536	cartilage morphogenesis	5/863	10/14896	0.000127295	0.00266332	0.00208616	SNAI1/HAND2/SNAI2/MSX1/STC1	5
GO:0090520	sphingolipid mediated signaling pathway	5/863	10/14896	0.000127295	0.00266332	0.00208616	S1PR3/S1PR1/SPNS2/S1PR5/SPHK1	5
GO:0060688	regulation of morphogenesis of a branching structure	11/863	51/14896	0.000130197	0.00271235	0.00212457	SNAI2/NTN4/AR/WNT5A/SMO/PGF/AGT/ABL1/SULF1/ESR1/FGFR2	11
GO:2000146	negative regulation of cell motility	31/863	263/14896	0.000132801	0.00275478	0.0021578	COL3A1/ENG/THY1/IGFBP5/DPYSL3/DCN/SFRP2/LRP1/IFITM1/TGFB1/EMILIN1/APOE/CYGB/VASH1/ROBO1/TIMP1/ACVRL1/SERPINF1/NBL1/BMERB1/MCC/PODN/FBLN1/HAS1/SLAMF8/ADORA1/APOD/BST2/STC1/SLIT2/SULF1	31
GO:0010463	mesenchymal cell proliferation	10/863	43/14896	0.000134731	0.00276586	0.00216648	HAND2/PRRX1/FOXF1/ZEB1/MSX1/WNT5A/MYC/SMO/GPC3/FGFR2	10
GO:0051930	regulation of sensory perception of pain	8/863	28/14896	0.000135045	0.00276586	0.00216648	ADRA2C/TMEM100/CCK/ADORA1/NMU/F2R/EDN1/NTSR1	8
GO:0061311	cell surface receptor signaling pathway involved in heart development	8/863	28/14896	0.000135045	0.00276586	0.00216648	SNAI1/HAND2/TGFB1/SNAI2/MSX1/WNT5A/HEYL/ALPK2	8
GO:0043410	positive regulation of MAPK cascade	49/863	491/14896	0.000138549	0.00282571	0.00221336	TGFB3/CD4/ITGA1/IGFBP4/HAND2/IL11/LRP1/ZEB2/TGFB1/ADRA2C/PDGFRB/APOE/MMP8/GDF6/ROBO1/GPNMB/PDGFRA/FGA/AR/WNT5A/ANGPT1/CAVIN3/ACKR3/PLCE1/ROR2/ADORA1/MAP3K12/F2RL1/HAVCR2/ICAM1/NOX4/F2R/AGT/FZD10/GHR/TIMP2/SH3RF3/TLR4/EDN1/GDF15/ABL1/SPHK1/ADORA2B/FGG/RET/GATA4/TGFA/FGFR2/C1QTNF1	49
GO:0006940	regulation of smooth muscle contraction	11/863	52/14896	0.000156599	0.00318047	0.00249124	ADRA2C/CNN1/PLCE1/ADORA1/OXTR/NMU/F2R/DOCK4/EDN1/SPHK1/ADORA2B	11
GO:0019932	second-messenger-mediated signaling	41/863	390/14896	0.000160057	0.00323716	0.00253565	CD4/ABCA1/IRAG1/S1PR3/ADRA2C/TMEM100/APOE/GNG2/ADGRE2/S1PR1/SGCD/PTH1R/ADGRB2/ANK2/NFATC4/LMCD1/NPR2/SAMD14/CCR5/ACKR3/GRIN2A/PLCE1/ADCY3/NR5A2/PTGIR/RASD2/S1PR5/AGT/ADCY2/GUCA2B/JPH1/CHGA/EDN1/ADGRG6/JPH4/SPHK1/ADORA2B/SLC8A1/ITPR1/HOMER3/ADGRF1	41
GO:0060415	muscle tissue morphogenesis	12/863	61/14896	0.000165922	0.00334185	0.00261764	COL3A1/ENG/ANKRD1/TGFB1/S1PR1/ZFPM2/FZD2/WNT5A/ISL1/MYLK/MYL3/FGFR2	12
GO:0070482	response to oxygen levels	39/863	366/14896	0.000173589	0.00348182	0.00272728	TGFB3/COL1A1/PDPN/MMP2/ANKRD1/POSTN/PDGFRB/MMP14/CYGB/CA9/VEGFB/ACVRL1/EDNRA/LOXL2/TWIST1/PLAT/CYP1A1/VASN/MYC/ADORA1/PGF/ALDH3A1/KCNA5/KCNK3/OXTR/AGTRAP/ICAM1/NOX4/SLC29A1/STC2/STC1/GATA6/EDN1/CPEB1/SLC8A1/S100B/ITPR1/CYBB/PLOD1	39
GO:0051931	regulation of sensory perception	8/863	29/14896	0.000177099	0.0035231	0.00275962	ADRA2C/TMEM100/CCK/ADORA1/NMU/F2R/EDN1/NTSR1	8
GO:0071711	basement membrane organization	8/863	29/14896	0.000177099	0.0035231	0.00275962	PXDN/NID1/PHLDB1/MMP11/NTN4/COL4A1/NID2/LAMB1	8
GO:0070374	positive regulation of ERK1 and ERK2 cascade	23/863	174/14896	0.000179864	0.00353831	0.00277153	CD4/HAND2/LRP1/TGFB1/PDGFRB/APOE/GPNMB/PDGFRA/FGA/ANGPT1/CAVIN3/ACKR3/MAP3K12/F2RL1/HAVCR2/ICAM1/NOX4/F2R/TLR4/ABL1/FGG/GATA4/FGFR2	23
GO:0010934	macrophage cytokine production	6/863	16/14896	0.00018005	0.00353831	0.00277153	SPON2/TGFB3/TGFB1/GPRC5B/WNT5A/TLR4	6
GO:0060572	morphogenesis of an epithelial bud	6/863	16/14896	0.00018005	0.00353831	0.00277153	GLI2/AR/WNT5A/SOSTDC1/SULF1/FGFR2	6
GO:0019229	regulation of vasoconstriction	11/863	53/14896	0.000187411	0.00365338	0.00286167	ADRA2C/KCNMB4/FGA/KCNA5/OXTR/ICAM1/F2R/DOCK4/AGT/EDN1/FGG	11
GO:0050918	positive chemotaxis	11/863	53/14896	0.000187411	0.00365338	0.00286167	SCG2/LRP1/IL16/S1PR1/VEGFB/GPNMB/WNT5A/ANGPT1/PGF/F2RL1/F3	11
GO:0010975	regulation of neuron projection development	48/863	485/14896	0.000196733	0.00381976	0.00299199	SPOCK1/THY1/DPYSL3/FN1/EPHA3/ANKRD1/CNTN1/PRRX1/SFRP2/CRMP1/PTK7/NR2F1/LRP1/ZEB2/APOE/PLXND1/FEZ1/CHN1/LZTS1/TENM3/ROBO1/S100A9/EPHB2/SERPINF1/NFATC4/COBL/WNT5A/MAP6/SCN1B/P3H1/SNAP25/TRPV2/STMN2/PLXNC1/LRP4/ROR2/PTPRS/MAP1B/ARSB/PLXNA4/XK/AGT/SLIT2/DRAXIN/ABL1/ATP8A2/RET/DLG4	48
GO:0048592	eye morphogenesis	20/863	142/14896	0.000197825	0.00382568	0.00299663	COL5A2/THY1/FOXF2/FBN1/COL5A1/MFAP2/COL8A1/ZEB1/GLI3/AQP5/TBX2/TENM3/EPHB2/TWIST1/NKD1/WNT5A/DLL1/GDF11/ATP8A2/STRA6	20
GO:1903034	regulation of response to wounding	22/863	164/14896	0.00019914	0.00383581	0.00300456	PDPN/SERPINB2/LRP1/FAP/APOE/EPHB2/PDGFRA/CCN4/FGA/PLAT/OCLN/PTPRS/F2RL1/F2R/SERPING1/MYLK/TLR4/EDN1/F3/FGG/PROS1/C1QTNF1	22
GO:0016331	morphogenesis of embryonic epithelium	20/863	143/14896	0.000217759	0.00417787	0.0032725	SFRP2/PTK7/ZEB2/TGFB1/GLI2/CTHRC1/FZD2/COBL/AR/TWIST1/WNT5A/TGFB1I1/PRICKLE1/ABL1/TEAD2/SULF1/JAG2/PTCH1/RET/FGFR2	20
GO:0048608	reproductive structure development	41/863	396/14896	0.000221818	0.00422831	0.00331201	PTPRN/TNC/FOXF2/SNAI1/LEF1/HTRA1/BASP1/DCN/SFRP2/TBX3/GLI3/PDGFRB/MMP14/PSAPL1/MMP19/GLI2/VASH1/PGR/ADAM19/GLI1/ZFPM2/SERPINF1/CTSB/PDGFRA/AR/WNT5A/ROR2/VASH2/ICAM1/STC2/STC1/BIK/GATA6/SLIT2/SULF1/INHBB/PTCH1/GATA4/ESR1/STRA6/FGFR2	41
GO:0071229	cellular response to acid chemical	13/863	72/14896	0.00022213	0.00422831	0.00331201	COL3A1/COL5A2/COL1A2/COL1A1/MMP2/COL6A1/ZEB1/PDGFRA/GCLC/COL4A1/COL16A1/CPEB1/CYBB	13
GO:0045165	cell fate commitment	27/863	223/14896	0.000227633	0.00429817	0.00336672	PDPN/PRRX1/SFRP2/TBX3/GLI3/LOXL3/ZNF521/GLI2/TBX2/NOTCH3/AR/WNT5A/DLL1/TGFB1I1/SOSTDC1/ROR2/SLAMF8/SMO/ISL1/SH3PXD2B/GATA6/JAG2/GAS1/ESRP1/PTCH1/GATA4/FGFR2	27
GO:0003208	cardiac ventricle morphogenesis	12/863	63/14896	0.000228456	0.00429817	0.00336672	ENG/HAND2/SFRP2/FOXF1/TGFB1/CPE/ZFPM2/HEYL/ISL1/MYL3/GATA4/FGFR2	12
GO:0006026	aminoglycan catabolic process	12/863	63/14896	0.000228456	0.00429817	0.00336672	BGN/PRELP/DCN/TGFB1/GPC6/FMOD/OGN/VCAN/CHIT1/GPC3/ARSB/LUM	12
GO:0061082	myeloid leukocyte cytokine production	8/863	30/14896	0.000229345	0.00429823	0.00336677	SPON2/TGFB3/TGFB1/GPRC5B/WNT5A/BCL6/CHGA/TLR4	8
GO:0003272	endocardial cushion formation	7/863	23/14896	0.000231022	0.004313	0.00337834	ENG/SNAI1/TMEM100/SNAI2/ROBO1/MSX1/HEYL	7
GO:0002790	peptide secretion	45/863	449/14896	0.000233532	0.00434315	0.00340196	PTPRN/LRRC32/TGFB3/SCG2/LTBP2/ANKRD1/ABCA1/LRP1/PPY/TGFB1/ADRA2C/RSAD2/APOE/CPE/SYT11/RCN3/LTBP4/COMP/NR0B2/CCN4/FGA/SUCNR1/P3H1/CACNA1A/SNAP25/SLC16A2/ADORA1/KCNA5/F2RL1/NMU/NLGN2/F2R/AGT/SLC2A2/ISL1/CACNA2D2/LCP2/CHGA/TLR4/EDN1/FGG/INHBB/ITPR1/SLC30A8/HDAC9	45
GO:0048660	regulation of smooth muscle cell proliferation	19/863	133/14896	0.000235036	0.00435444	0.0034108	ELN/TGM2/TGFB3/IGFBP5/MMP2/PDGFRB/OGN/S1PR1/NOTCH3/CCN4/PDE1A/CNN1/AKR1B1/APOD/PTGIR/MMP9/AGT/EDN1/FGFR2	19
GO:0007584	response to nutrient	21/863	155/14896	0.000239988	0.00442929	0.00346943	TNC/CD4/COL1A1/SFRP2/ABCA1/SPARC/POSTN/SNAI2/GCLC/BCHE/CYP1A1/ALDH3A1/MAP1B/KANK2/ARSB/STC2/STC1/SLC8A1/SLC6A19/GATA4/CYBB	21
GO:0010712	regulation of collagen metabolic process	9/863	38/14896	0.000250639	0.00460834	0.00360968	ENG/TGFB3/TGFB1/FAP/EMILIN1/PDGFRB/CYGB/MFAP4/F2R	9
GO:0014706	striated muscle tissue development	36/863	335/14896	0.000258435	0.00473374	0.00370791	ELN/ENG/LEF1/ANKRD1/DCN/TGFB1/TBX3/PDGFRB/S1PR1/SGCD/GLI1/TBX2/ZFPM2/PDGFRA/TWIST1/WNT5A/DLL1/ATF3/RGS4/MSC/SMO/EGR2/HEYL/ALPK2/NOX4/XK/AGT/ISL1/GATA6/EDN1/MYL3/SLC8A1/S100B/GATA4/FGFR2/HDAC9	36
GO:0003198	epithelial to mesenchymal transition involved in endocardial cushion formation	6/863	17/14896	0.000264679	0.0048118	0.00376905	ENG/SNAI1/TMEM100/SNAI2/MSX1/HEYL	6
GO:0042249	establishment of planar polarity of embryonic epithelium	6/863	17/14896	0.000264679	0.0048118	0.00376905	FOXF2/SFRP2/PTK7/CTHRC1/FZD2/WNT5A	6
GO:0070167	regulation of biomineral tissue development	14/863	83/14896	0.000271478	0.00489871	0.00383713	TGFB3/MGP/TGFB1/DDR2/S1PR1/OSR2/ASPN/COMP/TWIST1/RFLNB/ANKH/TMEM119/LTBP3/SLC8A1	14
GO:0110149		14/863	83/14896	0.000271478	0.00489871	0.00383713	TGFB3/MGP/TGFB1/DDR2/S1PR1/OSR2/ASPN/COMP/TWIST1/RFLNB/ANKH/TMEM119/LTBP3/SLC8A1	14
GO:0034446	substrate adhesion-dependent cell spreading	16/863	103/14896	0.000273218	0.00491016	0.00384609	PDPN/FN1/POSTN/LAMC3/ITGA4/ANTXR1/ITGA8/NTN4/FGA/PARVB/FBLN1/LIMS2/PARVG/LAMB1/ABL1/FGG	16
GO:0061458	reproductive system development	41/863	400/14896	0.000274135	0.00491016	0.00384609	PTPRN/TNC/FOXF2/SNAI1/LEF1/HTRA1/BASP1/DCN/SFRP2/TBX3/GLI3/PDGFRB/MMP14/PSAPL1/MMP19/GLI2/VASH1/PGR/ADAM19/GLI1/ZFPM2/SERPINF1/CTSB/PDGFRA/AR/WNT5A/ROR2/VASH2/ICAM1/STC2/STC1/BIK/GATA6/SLIT2/SULF1/INHBB/PTCH1/GATA4/ESR1/STRA6/FGFR2	41
GO:0001101	response to acid chemical	18/863	124/14896	0.000277932	0.00495986	0.00388502	COL3A1/COL5A2/COL1A2/COL1A1/MMP2/COL6A1/ZEB1/PDGFRA/GCLC/COL4A1/COL16A1/AKR1B1/ASNS/ICAM1/COL18A1/EDN1/CPEB1/CYBB	18
GO:0048659	smooth muscle cell proliferation	19/863	135/14896	0.000285798	0.00508155	0.00398035	ELN/TGM2/TGFB3/IGFBP5/MMP2/PDGFRB/OGN/S1PR1/NOTCH3/CCN4/PDE1A/CNN1/AKR1B1/APOD/PTGIR/MMP9/AGT/EDN1/FGFR2	19
GO:0050806	positive regulation of synaptic transmission	21/863	157/14896	0.000286949	0.00508339	0.00398179	LAMA2/TSHZ3/APOE/CLSTN2/EPHB2/NFATC4/SNAP25/GRIN2A/RGS4/ROR2/TYROBP/ADORA1/OXTR/NMU/NLGN2/ABL1/NTSR1/STX3/S100B/DLG4/CACNG8	21
GO:0035567	non-canonical Wnt signaling pathway	20/863	146/14896	0.000288518	0.00509261	0.00398901	LEF1/SFRP2/DACT1/PTK7/GPC6/SFRP4/GNAO1/GNG2/CTHRC1/FZD2/NKD1/WNT5A/ROR2/GPC3/PRICKLE2/DAAM2/PRICKLE1/FZD10/ABL1/PLEKHA4	20
GO:0017015	regulation of transforming growth factor beta receptor signaling pathway	17/863	114/14896	0.000293989	0.00517037	0.00404991	ENG/TGFB3/DKK3/FBN1/ADAMTSL2/HTRA1/HTRA3/ZEB1/TGFB1/EMILIN1/LTBP4/ASPN/ITGA8/NREP/LTBP1/TGFB1I1/VASN	17
GO:0014002	astrocyte development	9/863	39/14896	0.000309281	0.005336	0.00417965	LRP1/LAMC3/S100A9/DLL1/ROR2/SMO/C1QA/PLP1/TLR4	9
GO:0033002	muscle cell proliferation	24/863	192/14896	0.000309519	0.005336	0.00417965	ELN/TGM2/TGFB3/IGFBP5/MMP2/PDGFRB/OGN/S1PR1/GLI1/TBX2/ZFPM2/NOTCH3/CCN4/PDE1A/ANGPT1/CNN1/AKR1B1/APOD/PTGIR/MMP9/AGT/GATA6/EDN1/FGFR2	24
GO:0021602	cranial nerve morphogenesis	7/863	24/14896	0.000309963	0.005336	0.00417965	MAFB/GLI3/EPHB2/HOXB2/EGR2/HOXB3/PLXNA4	7
GO:0042730	fibrinolysis	7/863	24/14896	0.000309963	0.005336	0.00417965	SERPINB2/FAP/FGA/PLAT/SERPING1/FGG/PROS1	7
GO:0050927	positive regulation of positive chemotaxis	7/863	24/14896	0.000309963	0.005336	0.00417965	SCG2/IL16/S1PR1/VEGFB/PGF/F2RL1/F3	7
GO:0006801	superoxide metabolic process	12/863	65/14896	0.000310002	0.005336	0.00417965	CRP/TGFB1/FBLN5/SH3PXD2A/TYROBP/F2RL1/NOX4/AGT/ACP5/SH3PXD2B/EDN1/CYBB	12
GO:0048706	embryonic skeletal system development	17/863	115/14896	0.000326773	0.00558505	0.00437473	TGFB3/COL1A1/PRRX1/ZEB1/GLI3/MMP14/OSR2/MMP16/PDGFRA/SULF2/TWIST1/WNT5A/HOXB2/HOXB3/NKX3-2/SULF1/FGFR2	17
GO:0090101	negative regulation of transmembrane receptor protein serine/threonine kinase signaling pathway	17/863	115/14896	0.000326773	0.00558505	0.00437473	TGFB3/FBN1/ADAMTSL2/HTRA1/HTRA3/SFRP2/TGFB1/EMILIN1/ASPN/NBL1/LTBP1/WNT5A/TGFB1I1/SOSTDC1/CILP/VASN/ABL1	17
GO:0035282	segmentation	14/863	85/14896	0.000350282	0.00595075	0.00466118	MAFB/LEF1/BASP1/SFRP2/FOXF1/ZEB2/TBX3/COBL/NKD1/WNT5A/DLL1/ROR2/EGR2/PCSK6	14
GO:0001823	mesonephros development	15/863	95/14896	0.000350621	0.00595075	0.00466118	BASP1/CRLF1/GLI3/KIF26B/OSR2/MYC/SMO/PGF/GPC3/GDF11/AGT/SLIT2/PTCH1/RET/FGFR2	15
GO:0060976	coronary vasculature development	10/863	48/14896	0.000353317	0.00597561	0.00468065	HAND2/PTK7/PDGFRB/PLXND1/SGCD/VEGFB/LTBP1/GPC3/PRICKLE1/GATA6	10
GO:0048644	muscle organ morphogenesis	12/863	66/14896	0.000359256	0.00605497	0.00474281	COL3A1/ENG/ANKRD1/TGFB1/S1PR1/ZFPM2/FZD2/WNT5A/ISL1/MYLK/MYL3/FGFR2	12
GO:0048738	cardiac muscle tissue development	24/863	194/14896	0.000361396	0.00606994	0.00475455	ENG/ANKRD1/TGFB1/TBX3/PDGFRB/S1PR1/SGCD/GLI1/TBX2/ZFPM2/PDGFRA/WNT5A/DLL1/RGS4/ALPK2/NOX4/AGT/ISL1/GATA6/EDN1/MYL3/SLC8A1/GATA4/FGFR2	24
GO:1903844	regulation of cellular response to transforming growth factor beta stimulus	17/863	116/14896	0.000362675	0.00607044	0.00475493	ENG/TGFB3/DKK3/FBN1/ADAMTSL2/HTRA1/HTRA3/ZEB1/TGFB1/EMILIN1/LTBP4/ASPN/ITGA8/NREP/LTBP1/TGFB1I1/VASN	17
GO:0042339	keratan sulfate metabolic process	8/863	32/14896	0.000371762	0.00620115	0.00485732	PRELP/FMOD/OGN/CHST2/LUM/ST3GAL4/ST3GAL2/CHST1	8
GO:0019233	sensory perception of pain	14/863	86/14896	0.000396522	0.0065915	0.00516308	ADRA2C/TMEM100/CCK/GRIN2A/LXN/ADORA1/UCHL1/NMU/NLGN2/F2R/EDN1/ALOXE3/RETREG1/NTSR1	14
GO:0036293	response to decreased oxygen levels	36/863	343/14896	0.000406436	0.00670965	0.00525563	TGFB3/MMP2/ANKRD1/POSTN/MMP14/CYGB/CA9/VEGFB/ACVRL1/EDNRA/LOXL2/TWIST1/PLAT/CYP1A1/VASN/MYC/ADORA1/PGF/ALDH3A1/KCNA5/KCNK3/OXTR/AGTRAP/ICAM1/NOX4/SLC29A1/STC2/STC1/GATA6/EDN1/CPEB1/SLC8A1/S100B/ITPR1/CYBB/PLOD1	36
GO:0045992	negative regulation of embryonic development	7/863	25/14896	0.000409159	0.00670965	0.00525563	COL5A2/SNAI1/COL5A1/SFRP2/TBX2/WNT5A/SULF1	7
GO:0050926	regulation of positive chemotaxis	7/863	25/14896	0.000409159	0.00670965	0.00525563	SCG2/IL16/S1PR1/VEGFB/PGF/F2RL1/F3	7
GO:0060740	prostate gland epithelium morphogenesis	7/863	25/14896	0.000409159	0.00670965	0.00525563	TNC/GLI2/AR/WNT5A/SULF1/ESR1/FGFR2	7
GO:0040013	negative regulation of locomotion	32/863	293/14896	0.000419632	0.00685822	0.005372	COL3A1/ENG/THY1/IGFBP5/DPYSL3/DCN/SFRP2/LRP1/IFITM1/TGFB1/EMILIN1/APOE/CYGB/VASH1/ROBO1/TIMP1/ACVRL1/SERPINF1/NBL1/BMERB1/MCC/WNT5A/PODN/FBLN1/HAS1/SLAMF8/ADORA1/APOD/BST2/STC1/SLIT2/SULF1	32
GO:0002455	humoral immune response mediated by circulating immunoglobulin	10/863	49/14896	0.0004212	0.00686076	0.00537399	C1R/C1S/CRP/C3/C7/C1QB/C1QC/C4BPB/C1QA/SERPING1	10
GO:0001666	response to hypoxia	35/863	331/14896	0.000423751	0.00687557	0.00538558	TGFB3/MMP2/ANKRD1/POSTN/MMP14/CYGB/CA9/VEGFB/ACVRL1/EDNRA/LOXL2/TWIST1/PLAT/CYP1A1/VASN/MYC/ADORA1/PGF/ALDH3A1/KCNA5/KCNK3/AGTRAP/ICAM1/NOX4/SLC29A1/STC2/STC1/GATA6/EDN1/CPEB1/SLC8A1/S100B/ITPR1/CYBB/PLOD1	35
GO:0043200	response to amino acid	16/863	107/14896	0.000424942	0.00687557	0.00538558	COL3A1/COL5A2/COL1A2/COL1A1/MMP2/COL6A1/ZEB1/PDGFRA/GCLC/COL4A1/COL16A1/ASNS/ICAM1/EDN1/CPEB1/CYBB	16
GO:0030177	positive regulation of Wnt signaling pathway	22/863	173/14896	0.00042679	0.00688253	0.00539104	COL1A1/SFRP2/DACT1/ADGRA2/PTK7/ZEB2/TGFB1/SFRP4/SCEL/DEPDC1B/CCN4/GPRC5B/SULF2/NKD1/WNT5A/ROR2/GPC3/DAAM2/ABL1/SULF1/PLEKHA4/FGFR2	22
GO:0003170	heart valve development	11/863	58/14896	0.000429652	0.00688294	0.00539136	ELN/SNAI1/TGFB1/EMILIN1/SNAI2/ROBO1/TWIST1/HEYL/SLIT2/GATA4/STRA6	11
GO:0006027	glycosaminoglycan catabolic process	11/863	58/14896	0.000429652	0.00688294	0.00539136	BGN/PRELP/DCN/TGFB1/GPC6/FMOD/OGN/VCAN/GPC3/ARSB/LUM	11
GO:0006816	calcium ion transport	38/863	370/14896	0.000435728	0.00695732	0.00544962	THY1/CD4/NALCN/IL16/CDH23/PDGFRB/SLC24A3/TRPV6/ANK2/CACHD1/CACNA2D1/ANXA6/CCR5/CACNA1A/TRPV2/GRIN2A/CACNA1H/RGS4/PLPP4/EHD3/ICAM1/F2R/TRPC4/AGT/STC2/STC1/CACNA2D2/JPH1/MYLK/JPH4/ABL1/NTSR1/CRACR2B/SLC8A1/ITPR1/HOMER3/ORAI2/CACNG8	38
GO:0042472	inner ear morphogenesis	14/863	87/14896	0.000447874	0.0071278	0.00558316	MAFB/PRRX1/PTK7/ZEB1/GLI2/CTHRC1/ITGA8/EPHB2/FZD2/WNT5A/ROR2/SOBP/ATP8A2/FGFR2	14
GO:0071692	protein localization to extracellular region	42/863	424/14896	0.000475663	0.00754531	0.00591019	PTPRN/LRRC32/TGFB3/SCG2/FBN1/LTBP2/ANKRD1/LRP1/PPY/TGFB1/ADRA2C/RSAD2/APOE/SYT11/RCN3/COMP/NR0B2/NBL1/CCN4/FGA/SUCNR1/LTBP1/P3H1/CACNA1A/SNAP25/KCNA5/F2RL1/NMU/NLGN2/F2R/AGT/SLC2A2/ISL1/CACNA2D2/LCP2/CHGA/TLR4/FGG/INHBB/ITPR1/SLC30A8/HDAC9	42
GO:0021675	nerve development	12/863	68/14896	0.000477801	0.00755454	0.00591742	MAFB/GLI3/ITGA4/EPHB2/SULF2/HOXB2/EGR2/HOXB3/PLXNA4/ISL1/SULF1/RET	12
GO:0045861	negative regulation of proteolysis	32/863	296/14896	0.000501608	0.00787964	0.00617207	COL7A1/SPOCK1/MAP1A/LEF1/COL6A3/SERPINB2/PCSK1N/SFRP2/LRP1/C3/SPINK4/ITIH5/SERPINH1/RARRES1/TIMP1/LAMP3/SERPINF1/TIMP3/PLAT/LXN/PI15/GPC3/BST2/A2M/AMBP/MMP9/AGT/SERPING1/TIMP2/BIRC3/PROS1/GAS1	32
GO:0051271	negative regulation of cellular component movement	32/863	296/14896	0.000501608	0.00787964	0.00617207	COL3A1/ENG/THY1/IGFBP5/DPYSL3/DCN/SFRP2/LRP1/IFITM1/TGFB1/EMILIN1/APOE/CYGB/VASH1/ROBO1/TIMP1/ACVRL1/SERPINF1/NBL1/BMERB1/MCC/WNT5A/PODN/FBLN1/HAS1/SLAMF8/ADORA1/APOD/BST2/STC1/SLIT2/SULF1	32
GO:0090066	regulation of anatomical structure size	46/863	479/14896	0.00051633	0.00808473	0.00633271	ELN/ACTA2/ITGA1/LMOD1/FN1/CRP/LRP1/ADRA2C/APOE/COMP/HCLS1/EDNRA/GCLC/GMFG/KCNMB4/FGA/WNT5A/ARHGAP18/TRPV2/ADORA1/KCNA5/PTPRS/MAP1B/F2RL1/OXTR/ICAM1/PLXNA4/F2R/DOCK4/XK/KANK4/AGT/ADD2/IQGAP2/CHGA/EDN1/SLIT2/DRAXIN/TMOD1/ABL1/ADORA2B/FGG/SLC8A1/PRR16/RET/GRIP2	46
GO:0150146		6/863	19/14896	0.000525094	0.00819552	0.0064195	TGFB3/C3/SNAI2/C1QB/C1QC/C1QA	6
GO:0010632	regulation of epithelial cell migration	26/863	223/14896	0.000531006	0.00825284	0.0064644	SRPX2/DCN/ADGRA2/SPARC/TGFB1/APOE/VASH1/ACVRL1/SERPINF1/EPB41L4B/ANXA3/MCC/WNT5A/ANGPT1/RHOJ/FGFBP1/ENPP2/ARSB/MMP9/AGT/STC1/EDN1/SLIT2/ABL1/AKT3/HDAC9	26
GO:0003148	outflow tract septum morphogenesis	7/863	26/14896	0.000532167	0.00825284	0.0064644	ENG/TBX2/ZFPM2/ROBO1/ISL1/GATA6/FGFR2	7
GO:0007193	adenylate cyclase-inhibiting G protein-coupled receptor signaling pathway	12/863	69/14896	0.000548456	0.00847096	0.00663524	PALM/S1PR3/PSAPL1/S1PR1/EDNRA/ADCY3/ADORA1/GRIK3/SSTR2/ADCY2/EDN1/RGS1	12
GO:0045446	endothelial cell differentiation	15/863	99/14896	0.000551467	0.00847096	0.00663524	ENG/PDPN/COL22A1/S1PR3/ZEB1/TMEM100/S1PR1/COL15A1/ACVRL1/DLL1/PTPRS/F2RL1/ICAM1/COL18A1/STC1	15
GO:0090100	positive regulation of transmembrane receptor protein serine/threonine kinase signaling pathway	15/863	99/14896	0.000551467	0.00847096	0.00663524	ENG/TGFB3/TGFB1/ZNF423/GDF6/ITGA8/ACVRL1/MSX1/TGFB1I1/GPC3/GDF11/GDF15/SULF1/INHBB/GATA4	15
GO:0062237		9/863	42/14896	0.000556669	0.00852388	0.0066767	GPC6/SNAP25/GRIN2A/KIF5C/ADAM22/STX3/GRIP2/DLG4/CACNG8	9
GO:0060601	lateral sprouting from an epithelium	5/863	13/14896	0.000561617	0.00853186	0.00668295	GLI2/AR/WNT5A/SULF1/FGFR2	5
GO:2000052	positive regulation of non-canonical Wnt signaling pathway	5/863	13/14896	0.000561617	0.00853186	0.00668295	NKD1/WNT5A/GPC3/ABL1/PLEKHA4	5
GO:0007416	synapse assembly	21/863	165/14896	0.000564834	0.00853186	0.00668295	SYNDIG1/SRPX2/THBS2/GPC6/CLSTN2/PLXND1/SLITRK5/ADGRB2/EPHB2/WNT5A/LRFN5/LRP4/PTPRS/MAP1B/OXTR/NLGN2/PCDHB2/ADD2/PCDHB3/MDGA1/ADGRF1	21
GO:0010594	regulation of endothelial cell migration	21/863	165/14896	0.000564834	0.00853186	0.00668295	SRPX2/DCN/ADGRA2/SPARC/TGFB1/APOE/VASH1/ACVRL1/SERPINF1/ANXA3/WNT5A/ANGPT1/RHOJ/FGFBP1/AGT/STC1/EDN1/SLIT2/ABL1/AKT3/HDAC9	21
GO:0050890	cognition	30/863	273/14896	0.000565979	0.00853186	0.00668295	MAP1A/APOE/CCK/SYT11/ITGA8/EPHB2/SERPINF1/NFATC4/LRRN4/BCHE/SNAP25/GRIN2A/HLA-DRA/ADCY3/ADORA1/EGR2/SHROOM4/OXTR/ST3GAL4/AGT/JPH4/SOBP/NTSR1/ZNF385A/S100B/NPTX2/GATM/STRA6/ADGRF1/DLG4	30
GO:0035418	protein localization to synapse	13/863	79/14896	0.000568672	0.00854592	0.00669396	MAP1A/GPC6/WNT5A/SNAP25/GRIN2A/TYROBP/KIF5C/NLGN2/ADAM22/STX3/GRIP2/DLG4/CACNG8	13
GO:0021955	central nervous system neuron axonogenesis	8/863	34/14896	0.000578922	0.00867311	0.00679359	CDH11/ZEB2/GLI2/EPHB2/DCLK1/SCN1B/PLXNA4/SLIT2	8
GO:0045667	regulation of osteoblast differentiation	16/863	110/14896	0.000581829	0.00868984	0.00680669	IGFBP5/HAND2/SFRP2/IFITM1/DDR2/GLI3/SNAI2/GLI1/CTHRC1/CCN4/TWIST1/TMEM119/PDLIM7/TWIST2/PTCH1/FGFR2	16
GO:0007219	Notch signaling pathway	22/863	177/14896	0.000585874	0.00872341	0.00683299	SNAI1/CNTN1/S1PR3/POSTN/TMEM100/ZNF423/MMP14/SNAI2/PLXND1/BEND6/TBX2/ROBO1/NR0B2/NOTCH3/DLL1/MYC/HEYL/BCL6/KCNA5/NEURL1B/JAG2/GRIP2	22
GO:0050731	positive regulation of peptidyl-tyrosine phosphorylation	21/863	166/14896	0.00061226	0.00908841	0.00711889	CD4/CNTN1/IL11/CRLF1/TGFB1/THBS4/CCK/HCLS1/GPRC5B/ANGPT1/LRP4/ADORA1/ENPP2/ICAM1/NOX4/AGT/ISL1/GHR/ABL1/TGFA/DLG4	21
GO:0001657	ureteric bud development	14/863	90/14896	0.000637222	0.00943011	0.00738654	BASP1/CRLF1/GLI3/KIF26B/MYC/SMO/PGF/GPC3/GDF11/AGT/SLIT2/PTCH1/RET/FGFR2	14
GO:0014812	muscle cell migration	13/863	80/14896	0.000643717	0.00946848	0.0074166	IGFBP5/LRP1/POSTN/THBS4/PDGFRB/PLEKHO1/CCN4/PLAT/SMO/NOX4/DOCK4/AGT/SLIT2	13
GO:0033273	response to vitamin	13/863	80/14896	0.000643717	0.00946848	0.0074166	TNC/CD4/COL1A1/SPARC/POSTN/SNAI2/BCHE/CYP1A1/MAP1B/KANK2/STC2/STC1/GATA4	13
GO:0048645	animal organ formation	11/863	61/14896	0.00067332	0.00984426	0.00771094	HAND2/GLI3/GLI2/ROBO1/AR/WNT5A/ISL1/GATA6/NKX3-2/SULF1/FGFR2	11
GO:0071300	cellular response to retinoic acid	11/863	61/14896	0.00067332	0.00984426	0.00771094	TNC/COL1A1/EPHA3/ABCA1/PTK7/SERPINF1/WNT5A/FZD10/TEAD2/RET/FGFR2	11
GO:0003401	axis elongation	7/863	27/14896	0.000682873	0.00986942	0.00773065	TNC/SFRP2/PTK7/NKD1/WNT5A/ESR1/FGFR2	7
GO:0010575	positive regulation of vascular endothelial growth factor production	7/863	27/14896	0.000682873	0.00986942	0.00773065	C3/TGFB1/SULF2/ISL1/SULF1/ADORA2B/GATA4	7
GO:0060512	prostate gland morphogenesis	7/863	27/14896	0.000682873	0.00986942	0.00773065	TNC/GLI2/AR/WNT5A/SULF1/ESR1/FGFR2	7
GO:0050770	regulation of axonogenesis	22/863	179/14896	0.000683174	0.00986942	0.00773065	THY1/FN1/LRP1/ZEB2/APOE/PLXND1/CHN1/ROBO1/EPHB2/WNT5A/MAP6/TRPV2/PLXNC1/LRP4/PTPRS/MAP1B/PLXNA4/XK/SLIT2/DRAXIN/ABL1/RET	22
GO:0034762	regulation of transmembrane transport	47/863	499/14896	0.000688054	0.00991042	0.00776277	THY1/FXYD6/NALCN/CLIP3/C3/KCNJ15/FHL1/EPHB2/KCNJ8/ANK2/EDNRA/SCN4B/AZIN2/TWIST1/CACNA2D1/SCN1B/CACNA1A/OCLN/GRIN2A/CACNA1H/RGS4/GPC3/EHD3/KCNA5/GRIA3/NLGN2/F2R/MMP9/AGT/PID1/SCN2B/CACNA2D2/KCNIP1/JPH1/EDN1/JPH4/ABL1/KCNJ13/NTSR1/TRIB3/SLC8A1/PRKAG2/CNIH3/KCNJ16/CYBB/DLG4/CACNG8	47
GO:0032928	regulation of superoxide anion generation	6/863	20/14896	0.000713652	0.0100718	0.00788921	CRP/TGFB1/TYROBP/F2RL1/AGT/ACP5	6
GO:0035455	response to interferon-alpha	6/863	20/14896	0.000713652	0.0100718	0.00788921	IFITM1/LAMP3/IFITM2/BST2/IFIT2/IFITM3	6
GO:0086012	membrane depolarization during cardiac muscle cell action potential	6/863	20/14896	0.000713652	0.0100718	0.00788921	ANK2/SCN4B/CACNA2D1/SCN1B/SCN2B/SLC8A1	6
GO:0090103	cochlea morphogenesis	6/863	20/14896	0.000713652	0.0100718	0.00788921	PTK7/ZEB1/GLI2/CTHRC1/FZD2/WNT5A	6
GO:0032612	interleukin-1 production	14/863	91/14896	0.000713785	0.0100718	0.00788921	ABCA1/S1PR3/IL16/SUCNR1/WNT5A/NLRP1/TYROBP/F2RL1/HAVCR2/F2R/ACP5/ISL1/TLR4/SPHK1	14
GO:0072163	mesonephric epithelium development	14/863	91/14896	0.000713785	0.0100718	0.00788921	BASP1/CRLF1/GLI3/KIF26B/MYC/SMO/PGF/GPC3/GDF11/AGT/SLIT2/PTCH1/RET/FGFR2	14
GO:0072164	mesonephric tubule development	14/863	91/14896	0.000713785	0.0100718	0.00788921	BASP1/CRLF1/GLI3/KIF26B/MYC/SMO/PGF/GPC3/GDF11/AGT/SLIT2/PTCH1/RET/FGFR2	14
GO:0044272	sulfur compound biosynthetic process	22/863	180/14896	0.000736872	0.0103675	0.00812077	BGN/GGT5/PRELP/DCN/FMOD/OGN/GSTA1/VCAN/DSE/GSTM5/BHMT2/GCLC/GSTA2/ANGPT1/CHST2/CHSY3/LUM/ST3GAL4/ST3GAL2/ACSS1/CHST1/ELOVL7	22
GO:0035924	cellular response to vascular endothelial growth factor stimulus	11/863	62/14896	0.000776473	0.0108931	0.00853247	DCN/ADGRA2/PDGFRB/ADAMTS12/VEGFB/ROBO1/PDGFRA/DLL1/PGF/SPHK1/GAS1	11
GO:0007189	adenylate cyclase-activating G protein-coupled receptor signaling pathway	16/863	113/14896	0.000785839	0.0109927	0.0086105	ABCA1/S1PR3/ADRA2C/GNG2/ADGRE2/S1PR1/PTH1R/ADGRB2/ADCY3/PTGIR/S1PR5/ADCY2/CHGA/ADGRG6/ADORA2B/ADGRF1	16
GO:0001894	tissue homeostasis	26/863	229/14896	0.000793424	0.0110458	0.00865213	VSIG1/LAMA2/CDH23/CTSK/PDGFRB/CLDN18/JAM3/RCN3/S1PR1/JAM2/TUB/PTH1R/ANGPT1/TFF2/OCLN/TMEM119/LTBP3/MUC6/AKR1B1/SMO/ALB/NOX4/F2R/TFF3/ACP5/TLR4	26
GO:0009952	anterior/posterior pattern specification	22/863	181/14896	0.000794189	0.0110458	0.00865213	LEF1/BASP1/SFRP2/FOXF1/ZEB2/TBX3/GLI3/GLI2/COBL/MSX1/NKD1/WNT5A/DLL1/HOXB2/ROR2/SMO/HEYL/GPC3/HOXB3/PCSK6/GDF11/GATA4	22
GO:0060560	developmental growth involved in morphogenesis	25/863	217/14896	0.000802648	0.0111316	0.00871929	TNC/FN1/SFRP2/PTK7/LRP1/ZEB2/POSTN/APOE/ITGA4/KIF26B/S1PR1/TBX2/DCLK1/COBL/NKD1/WNT5A/TRPV2/PTPRS/MAP1B/PLXNA4/SLIT2/DRAXIN/ABL1/ESR1/FGFR2	25
GO:0008589	regulation of smoothened signaling pathway	13/863	82/14896	0.000819031	0.0113219	0.0088684	PRRX1/GLI3/GLI2/RAB34/GLI1/SCUBE3/SMO/GPC3/KIF7/GAS1/DCDC2/PTCH1/FGFR2	13
GO:0016049	cell growth	43/863	449/14896	0.000821039	0.0113219	0.0088684	SPOCK1/IGFBP5/LEF1/FN1/IGFBP4/SFRP2/LRP1/ZEB2/TGFB1/POSTN/APOE/ITGA4/MMP14/LTBP4/FHL1/EPB41L3/S100A9/ACVRL1/FBLN5/DCLK1/COBL/MSX1/WNT5A/IGFBP7/TRPV2/RGS4/PLCE1/DACT3/BCL6/PTPRS/MAP1B/BST2/PLXNA4/AGT/EDN1/SLIT2/DRAXIN/ABL1/SPHK1/TMEM97/IGFBP1/GATA4/SERTAD2	43
GO:0015812	gamma-aminobutyric acid transport	5/863	14/14896	0.000832161	0.0114105	0.00893775	SV2A/APBA1/TRPC4/SLC6A6/NTSR1	5
GO:1901201	regulation of extracellular matrix assembly	5/863	14/14896	0.000832161	0.0114105	0.00893775	TGFB1/EMILIN1/PHLDB1/ANTXR1/AGT	5
GO:0072073	kidney epithelium development	17/863	125/14896	0.000870837	0.0119072	0.0093268	BASP1/CRLF1/GLI3/KIF26B/DLL1/MYC/SMO/HEYL/PGF/GPC3/KANK2/GDF11/AGT/SLIT2/PTCH1/RET/FGFR2	17
GO:0009914	hormone transport	31/863	293/14896	0.000874203	0.0119196	0.00933655	PTPRN/IL11/LRP1/ADRA2C/TBX3/SCG5/CPE/LTBP4/NR0B2/SELENOM/FGA/TTR/CACNA1A/SNAP25/SLC7A8/SLC16A2/ADORA1/KCNA5/NMU/NLGN2/AGT/SLC2A2/ISL1/CACNA2D2/CHGA/EDN1/FGG/INHBB/ITPR1/SLC30A8/C1QTNF1	31
GO:0048871	multicellular organismal homeostasis	44/863	464/14896	0.000878565	0.0119455	0.00935685	DIO2/MFAP2/VSIG1/LAMA2/LAMA4/CDH23/CTSK/PDGFRB/ZNF423/CLDN18/JAM3/RCN3/S1PR1/JAM2/TUB/SGIP1/PTH1R/ANGPT1/TFF2/DLL1/OCLN/TRPV2/TMEM119/LTBP3/ADCY3/MUC6/AKR1B1/ADORA1/SMO/ALB/SLC11A1/OXTR/NMU/NOX4/F2R/TFF3/ACP5/ADCY2/G0S2/ADAMTS5/TLR4/ALOXE3/NTSR1/GATM	44
GO:0018958	phenol-containing compound metabolic process	14/863	93/14896	0.000890421	0.0120729	0.00945663	DIO2/HAND2/SNCAIP/CTSK/ZEB2/GCNT4/MOXD1/CTSB/WNT5A/GRIN2A/SLC16A2/AKR1B1/TYRP1/MAOA	14
GO:0021510	spinal cord development	13/863	83/14896	0.000920719	0.0124489	0.00975117	GLI3/LOXL3/GLI2/PLXDC1/DLL1/SMO/PTPRS/GDF11/DAAM2/ISL1/DRAXIN/MDGA1/PTCH1	13
GO:0003281	ventricular septum development	12/863	73/14896	0.000925084	0.0124732	0.00977018	PTK7/TBX3/ZFPM2/ROBO1/FZD2/LTBP1/WNT5A/HEYL/SLIT2/GATA4/STRA6/FGFR2	12
GO:0098739	import across plasma membrane	18/863	137/14896	0.000938957	0.012579	0.00985308	KCNJ15/TRPV6/SLC9A4/KCNJ8/ABCC9/CACNA2D1/SLC9A9/TRPV2/SLC7A8/RGS4/SLC16A2/SLC2A3/AGT/SLC6A6/KCNJ13/NTSR1/SLC8A1/KCNJ16	18
GO:0031102	neuron projection regeneration	10/863	54/14896	0.00094375	0.012579	0.00985308	THY1/TNC/PRRX1/LRP1/JAM3/NREP/APOD/PTPRS/MAP1B/ISL1	10
GO:2000351	regulation of endothelial cell apoptotic process	9/863	45/14896	0.000946667	0.012579	0.00985308	CD248/SCG2/ITGA4/FGA/ANGPT1/ICAM1/COL18A1/ABL1/FGG	9
GO:1903055	positive regulation of extracellular matrix organization	6/863	21/14896	0.000950578	0.012579	0.00985308	PDPN/TGFB1/DDR2/EMILIN1/PHLDB1/AGT	6
GO:0003158	endothelium development	16/863	115/14896	0.000953312	0.012579	0.00985308	ENG/PDPN/COL22A1/S1PR3/ZEB1/TMEM100/ADAMTS12/S1PR1/COL15A1/ACVRL1/DLL1/PTPRS/F2RL1/ICAM1/COL18A1/STC1	16
GO:0030326	embryonic limb morphogenesis	16/863	115/14896	0.000953312	0.012579	0.00985308	LEF1/HAND2/PRRX1/SFRP2/TBX3/GLI3/GLI2/OSR2/TBX2/TWIST1/MSX1/WNT5A/LRP4/ROR2/GPC3/PTCH1	16
GO:0035113	embryonic appendage morphogenesis	16/863	115/14896	0.000953312	0.012579	0.00985308	LEF1/HAND2/PRRX1/SFRP2/TBX3/GLI3/GLI2/OSR2/TBX2/TWIST1/MSX1/WNT5A/LRP4/ROR2/GPC3/PTCH1	16
GO:0031644	regulation of neurological system process	17/863	126/14896	0.000953665	0.012579	0.00985308	ADRA2C/TMEM100/CCK/JAM2/RGS4/ADORA1/EGR2/NMU/NLGN2/F2R/AGT/NPTXR/EDN1/NTSR1/S100B/NPTX2/DLG4	17
GO:0050808	synapse organization	39/863	400/14896	0.00100906	0.0132736	0.0103971	SYNDIG1/TNC/SRPX2/THBS2/PALM/SPARC/C3/PDZRN3/GPC6/APOE/CLSTN2/PLXND1/SLITRK5/ADGRB2/EPHB2/NFATC4/C1QB/DOCK10/COL4A1/CNKSR2/C1QC/WNT5A/LRFN5/DRP2/LRP4/C1QA/PTPRS/MAP1B/OXTR/NLGN2/F2R/PCDHB2/ADD2/CACNA2D2/PCDHB3/ABL1/MDGA1/ADGRF1/DLG4	39
GO:0070252	actin-mediated cell contraction	15/863	105/14896	0.00103237	0.0135436	0.0106086	PDPN/SGCD/KCNJ8/ANK2/SCN4B/TPM2/CACNA2D1/SCN1B/ADORA1/KCNA5/STC1/SCN2B/TMOD1/MYL3/GATA4	15
GO:0070838	divalent metal ion transport	40/863	414/14896	0.00104061	0.0136137	0.0106635	THY1/CD4/NALCN/IL16/CDH23/PDGFRB/SLC24A3/TRPV6/ANK2/CACHD1/CACNA2D1/ANXA6/CCR5/CACNA1A/TRPV2/GRIN2A/CACNA1H/RGS4/PLPP4/EHD3/SLC11A1/ICAM1/F2R/TRPC4/AGT/STC2/STC1/CACNA2D2/JPH1/MYLK/JPH4/ABL1/NTSR1/CRACR2B/SLC8A1/ITPR1/SLC30A8/HOMER3/ORAI2/CACNG8	40
GO:0048638	regulation of developmental growth	32/863	309/14896	0.00104332	0.0136137	0.0106635	FN1/BASP1/SFRP2/LRP1/APOE/FOXS1/GLI1/TBX2/ZFPM2/AR/NKD1/WNT5A/DLL1/TRPV2/RGS4/SMO/AGR2/PTPRS/MAP1B/PLXNA4/STC2/GHR/SH3PXD2B/CACNA2D2/GATA6/EDN1/DRAXIN/GDF15/ABL1/ATP8A2/PTCH1/FGFR2	32
GO:0010811	positive regulation of cell-substrate adhesion	16/863	116/14896	0.00104781	0.0136356	0.0106807	THY1/FBLN2/FN1/COL8A1/NID1/FOXF1/EMILIN1/CCDC80/EDIL3/FGA/COL16A1/ECM2/AGR2/LIMS2/ABL1/FGG	16
GO:0048048	embryonic eye morphogenesis	8/863	37/14896	0.00105517	0.0136946	0.0107269	FOXF2/FBN1/MFAP2/ZEB1/TBX2/TWIST1/WNT5A/STRA6	8
GO:0050679	positive regulation of epithelial cell proliferation	22/863	185/14896	0.00106374	0.013769	0.0107852	PTPRN/SCG2/HTRA1/THBS4/ITGA4/OSR2/VEGFB/ACVRL1/AR/TWIST1/WNT5A/FGFBP1/MYC/SMO/PGF/VASH2/TLR4/LAMB1/F3/TGFA/AKT3/FGFR2	22
GO:0035909	aorta morphogenesis	7/863	29/14896	0.00108451	0.0139635	0.0109375	COL3A1/ENG/LRP1/PDGFRB/TBX2/ACVRL1/MYLK	7
GO:0098868	bone growth	7/863	29/14896	0.00108451	0.0139635	0.0109375	DDR2/COMP/FBLN5/BNC2/ANXA6/STC1/FGFR2	7
GO:0016101	diterpenoid metabolic process	14/863	95/14896	0.00110252	0.0141577	0.0110897	LRP1/GPC6/APOE/AKR1B10/ALDH3A2/CYP2S1/TTR/CYP1A1/AKR1B1/GPC3/SDR16C5/RBP1/ADH1C/STRA6	14
GO:1904645	response to amyloid-beta	9/863	46/14896	0.00111744	0.0143115	0.0112101	MMP2/LRP1/ITGA4/CACNA2D1/CACNA1A/DNM1/ICAM1/MMP9/TLR4	9
GO:0035637	multicellular organismal signaling	21/863	174/14896	0.00113259	0.0144673	0.0113322	FXYD6/JAM3/S1PR1/ANK2/SCN4B/KCNMB4/ABCC9/NPR2/CACNA2D1/SCN1B/CACNA1H/EHD3/KCNA5/KCNK3/AGT/SCN2B/CACNA2D2/KCNIP1/SLC8A1/ITPR1/CACNG8	21
GO:0007229	integrin-mediated signaling pathway	15/863	106/14896	0.00113966	0.0145195	0.011373	COL3A1/THY1/ITGA1/FN1/ITGA4/LOXL3/ITGA8/TIMP1/ITGBL1/COL16A1/ITGA9/TYROBP/LIMS2/PLP1/ABL1	15
GO:0015837	amine transport	13/863	85/14896	0.001156	0.0146891	0.0115059	SV2A/ADRA2C/CCK/SYT11/AQP9/RGS4/ADORA1/OXTR/AGT/SLC18A2/CHGA/NTSR1/SYT8	13
GO:0045927	positive regulation of growth	26/863	235/14896	0.00116233	0.0147309	0.0115386	LEF1/FN1/BASP1/SFRP2/LRP1/FOXS1/MMP14/RFTN1/GLI1/TBX2/ZFPM2/S100A9/DLL1/TRPV2/SMO/AGR2/MAP1B/GHR/SH3PXD2B/CACNA2D2/GATA6/EDN1/SPHK1/IGFBP1/ATP8A2/FGFR2	26
GO:0086003	cardiac muscle cell contraction	11/863	65/14896	0.00116738	0.0147564	0.0115586	SGCD/KCNJ8/ANK2/SCN4B/CACNA2D1/SCN1B/ADORA1/KCNA5/STC1/SCN2B/GATA4	11
GO:0090177	establishment of planar polarity involved in neural tube closure	5/863	15/14896	0.00118909	0.0149917	0.0117429	SFRP2/PTK7/CTHRC1/FZD2/WNT5A	5
GO:0016485	protein processing	23/863	199/14896	0.00122198	0.0153463	0.0120206	C1R/ADAMTS2/AEBP1/CPXM1/PCSK1N/CPXM2/GLI3/SCG5/MMP14/CPE/COMP/PCSK1/MMP16/FGA/CPA3/PLAT/GRIN2A/PCSK6/BIRC3/F3/FGG/GAS1/PTCH1	23
GO:0051963	regulation of synapse assembly	14/863	96/14896	0.00122353	0.0153463	0.0120206	SYNDIG1/SRPX2/THBS2/GPC6/CLSTN2/SLITRK5/ADGRB2/EPHB2/WNT5A/LRFN5/PTPRS/OXTR/NLGN2/MDGA1	14
GO:0061337	cardiac conduction	17/863	129/14896	0.00124352	0.0155182	0.0121553	FXYD6/ANK2/SCN4B/ABCC9/NPR2/CACNA2D1/SCN1B/EHD3/KCNA5/KCNK3/AGT/SCN2B/CACNA2D2/KCNIP1/SLC8A1/ITPR1/CACNG8	17
GO:0062009	secondary palate development	6/863	22/14896	0.00124363	0.0155182	0.0121553	LRRC32/TGFB3/LEF1/FZD2/WNT5A/JAG2	6
GO:0003254	regulation of membrane depolarization	8/863	38/14896	0.00126971	0.0156426	0.0122527	DCN/CCK/FHL1/GCLC/MLLT11/SCN1B/SCN2B/NTSR1	8
GO:0014911	positive regulation of smooth muscle cell migration	8/863	38/14896	0.00126971	0.0156426	0.0122527	IGFBP5/LRP1/POSTN/PDGFRB/CCN4/NOX4/DOCK4/AGT	8
GO:0045880	positive regulation of smoothened signaling pathway	8/863	38/14896	0.00126971	0.0156426	0.0122527	PRRX1/RAB34/GLI1/SCUBE3/SMO/GPC3/KIF7/DCDC2	8
GO:1903539	protein localization to postsynaptic membrane	8/863	38/14896	0.00126971	0.0156426	0.0122527	GPC6/SNAP25/GRIN2A/ADAM22/STX3/GRIP2/DLG4/CACNG8	8
GO:2000826	regulation of heart morphogenesis	8/863	38/14896	0.00126971	0.0156426	0.0122527	ENG/HAND2/TBX2/ROBO1/TWIST1/WNT5A/SMO/ISL1	8
GO:0045778	positive regulation of ossification	13/863	86/14896	0.00129125	0.0158677	0.012429	TGFB3/SFRP2/IFITM1/TGFB1/DDR2/GLI3/OSR2/CTHRC1/CCN4/WNT5A/TMEM119/PDLIM7/SLC8A1	13
GO:0048663	neuron fate commitment	9/863	47/14896	0.00131228	0.0160853	0.0125995	PRRX1/GLI3/ZNF521/GLI2/NOTCH3/DLL1/ISL1/JAG2/ESRP1	9
GO:1903524	positive regulation of blood circulation	11/863	66/14896	0.001329	0.0162386	0.0127196	ADRA2C/FGA/RGS4/F2RL1/OXTR/NMU/ICAM1/F2R/CHGA/EDN1/FGG	11
GO:0061053	somite development	12/863	76/14896	0.00133147	0.0162386	0.0127196	LEF1/SFRP2/FOXF1/ZEB2/LOXL3/COBL/NKD1/WNT5A/DLL1/ROR2/SMO/PTCH1	12
GO:1900181	negative regulation of protein localization to nucleus	7/863	30/14896	0.00134478	0.0163598	0.0128145	CLDN18/DCLK1/ANGPT1/APOD/LILRB4/DCLK3/PKIG	7
GO:0018212	peptidyl-tyrosine modification	34/863	340/14896	0.0013529	0.0164174	0.0128597	THY1/CD4/EPHA3/CNTN1/SFRP2/IL11/CRLF1/TGFB1/DDR2/THBS4/PDGFRB/CCK/HCLS1/EPHB2/PDGFRA/GPRC5B/GPRC5A/ANGPT1/LRP4/ROR2/ADORA1/TPST1/ENPP2/ICAM1/NOX4/AGT/ISL1/GHR/ABL1/SLA/RET/TGFA/FGFR2/DLG4	34
GO:0072511	divalent inorganic cation transport	40/863	420/14896	0.00136485	0.0165211	0.0129409	THY1/CD4/NALCN/IL16/CDH23/PDGFRB/SLC24A3/TRPV6/ANK2/CACHD1/CACNA2D1/ANXA6/CCR5/CACNA1A/TRPV2/GRIN2A/CACNA1H/RGS4/PLPP4/EHD3/SLC11A1/ICAM1/F2R/TRPC4/AGT/STC2/STC1/CACNA2D2/JPH1/MYLK/JPH4/ABL1/NTSR1/CRACR2B/SLC8A1/ITPR1/SLC30A8/HOMER3/ORAI2/CACNG8	40
GO:0001843	neural tube closure	13/863	87/14896	0.00143941	0.0173803	0.0136139	SFRP2/PTK7/ZEB2/TGFB1/CTHRC1/FZD2/COBL/TWIST1/WNT5A/PRICKLE1/ABL1/TEAD2/PTCH1	13
GO:0051145	smooth muscle cell differentiation	10/863	57/14896	0.00145574	0.0175339	0.0137342	TMEM204/ENG/FOXF1/ZEB1/COMP/ITGA8/NFATC4/PRDM6/GATA6/FGFR2	10
GO:0001708	cell fate specification	12/863	77/14896	0.00149595	0.0178889	0.0140122	SFRP2/TBX3/GLI3/GLI2/TBX2/AR/WNT5A/DLL1/SMO/ISL1/ESRP1/PTCH1	12
GO:0042475	odontogenesis of dentin-containing tooth	12/863	77/14896	0.00149595	0.0178889	0.0140122	TNC/LEF1/HTRA1/HAND2/GLI3/GLI2/PDGFRA/MSX1/SOSTDC1/LRP4/SMO/JAG2	12
GO:0032526	response to retinoic acid	14/863	98/14896	0.00149907	0.0178889	0.0140122	TNC/COL1A1/EPHA3/ABCA1/PTK7/PDGFRB/SERPINF1/WNT5A/IGFBP7/FZD10/TEAD2/PTCH1/RET/FGFR2	14
GO:0043010	camera-type eye development	30/863	290/14896	0.00149995	0.0178889	0.0140122	THY1/FOXF2/FBN1/NES/COL8A1/ZEB2/ZEB1/GLI3/PDGFRB/LAMC3/AQP5/OSR2/TUB/TBX2/TENM3/EPHB2/ACVRL1/SERPINF1/PDGFRA/COL4A1/TWIST1/WNT5A/RHOJ/DLL1/CYP1A1/GDF11/TMOD1/ATP8A2/RET/STRA6	30
GO:0010721	negative regulation of cell development	31/863	303/14896	0.00150696	0.0179284	0.0140432	COL3A1/SPOCK1/THY1/FBN1/DPYSL3/CRMP1/NR2F1/LRP1/S1PR3/POSTN/GLI3/APOE/CLDN18/EPHB2/NOTCH3/NFATC4/BMERB1/RFLNB/WNT5A/NPR2/DLL1/FBLN1/STMN2/RGS4/LRP4/PTPRS/GDF11/DAAM2/ISL1/SLIT2/DRAXIN	31
GO:0046717	acid secretion	8/863	39/14896	0.00151756	0.0180104	0.0141074	SV2A/SLC9A4/TFF2/APBA1/OXTR/NMU/TRPC4/NTSR1	8
GO:0046622	positive regulation of organ growth	9/863	48/14896	0.00153357	0.0181118	0.0141869	BASP1/GLI1/TBX2/ZFPM2/SMO/CACNA2D2/GATA6/EDN1/FGFR2	9
GO:0048146	positive regulation of fibroblast proliferation	9/863	48/14896	0.00153357	0.0181118	0.0141869	FN1/DDR2/PDGFRB/PDGFRA/WNT5A/MYC/AGT/SPHK1/ESR1	9
GO:0022604	regulation of cell morphogenesis	44/863	478/14896	0.00159006	0.0187307	0.0146717	THY1/PALM/PDPN/FN1/FMNL3/SPARC/LRP1/ZEB2/POSTN/APOE/PLXND1/CHN1/LZTS1/EPB41L3/ROBO1/EPHB2/FMNL1/NFATC4/PLEKHO1/FGA/PARVB/WNT5A/ARHGAP18/RHOJ/MAP6/FBLN1/TRPV2/PLXNC1/LRP4/ENPP2/PTPRS/MAP1B/LIMS2/ICAM1/PLXNA4/XK/SLIT2/DRAXIN/ABL1/FGG/S100B/RET/DLG4/ATP10A	44
GO:0042755	eating behavior	6/863	23/14896	0.00160102	0.0187307	0.0146717	CCK/UCHL1/OXTR/NMU/GDF15/ATP8A2	6
GO:0060571	morphogenesis of an epithelial fold	6/863	23/14896	0.00160102	0.0187307	0.0146717	GLI2/AR/WNT5A/SOSTDC1/SULF1/FGFR2	6
GO:0060606	tube closure	13/863	88/14896	0.00160141	0.0187307	0.0146717	SFRP2/PTK7/ZEB2/TGFB1/CTHRC1/FZD2/COBL/TWIST1/WNT5A/PRICKLE1/ABL1/TEAD2/PTCH1	13
GO:0010002	cardioblast differentiation	5/863	16/14896	0.00164774	0.0189931	0.0148772	TBX2/PRICKLE1/ISL1/GATA6/GATA4	5
GO:0030903	notochord development	5/863	16/14896	0.00164774	0.0189931	0.0148772	GLI2/GLI1/COBL/WNT5A/TEAD2	5
GO:0043567	regulation of insulin-like growth factor receptor signaling pathway	5/863	16/14896	0.00164774	0.0189931	0.0148772	IGFBP5/IGFBP4/AR/CILP/IGFBP1	5
GO:0060048	cardiac muscle contraction	16/863	121/14896	0.00164798	0.0189931	0.0148772	SGCD/VEGFB/KCNJ8/ANK2/SCN4B/CACNA2D1/SCN1B/ADORA1/EHD3/KCNA5/STC1/SCN2B/CHGA/MYL3/SLC8A1/GATA4	16
GO:0030513	positive regulation of BMP signaling pathway	7/863	31/14896	0.00165138	0.0189931	0.0148772	ENG/ZNF423/ACVRL1/MSX1/GPC3/SULF1/GATA4	7
GO:0060317	cardiac epithelial to mesenchymal transition	7/863	31/14896	0.00165138	0.0189931	0.0148772	ENG/SNAI1/TMEM100/SNAI2/TWIST1/MSX1/HEYL	7
GO:0086010	membrane depolarization during action potential	7/863	31/14896	0.00165138	0.0189931	0.0148772	ANK2/SCN4B/CACNA2D1/SCN1B/CACNA1H/SCN2B/SLC8A1	7
GO:1902414	protein localization to cell junction	14/863	99/14896	0.00165515	0.0189931	0.0148772	MAP1A/GPC6/JAM3/WNT5A/SNAP25/GRIN2A/TYROBP/KIF5C/NLGN2/ADAM22/STX3/GRIP2/DLG4/CACNG8	14
GO:0031960	response to corticosteroid	18/863	144/14896	0.00167218	0.0191433	0.0149948	ENG/COL1A1/SPARC/PAPPA/SERPINF1/ANXA3/BCHE/IGFBP7/ALDH3A1/SSTR2/FIBIN/ICAM1/ISL1/STC1/EDN1/SLIT2/S100B/CYBB	18
GO:0061045	negative regulation of wound healing	11/863	68/14896	0.00170746	0.0195012	0.0152752	SERPINB2/FAP/APOE/PDGFRA/FGA/PLAT/SERPING1/EDN1/FGG/PROS1/C1QTNF1	11
GO:0050730	regulation of peptidyl-tyrosine phosphorylation	25/863	229/14896	0.00172574	0.0196637	0.0154025	THY1/CD4/CNTN1/SFRP2/IL11/CRLF1/TGFB1/THBS4/PDGFRB/CCK/HCLS1/GPRC5B/GPRC5A/ANGPT1/LRP4/ADORA1/ENPP2/ICAM1/NOX4/AGT/ISL1/GHR/ABL1/TGFA/DLG4	25
GO:0019935	cyclic-nucleotide-mediated signaling	21/863	180/14896	0.00173863	0.0197642	0.0154811	ABCA1/IRAG1/S1PR3/ADRA2C/APOE/GNG2/ADGRE2/S1PR1/PTH1R/ADGRB2/NPR2/ADCY3/PTGIR/RASD2/S1PR5/ADCY2/GUCA2B/CHGA/ADGRG6/ADORA2B/ADGRF1	21
GO:0051481	negative regulation of cytosolic calcium ion concentration	4/863	10/14896	0.00177278	0.0200118	0.0156751	LRP1/KCNA5/KCNK3/SLC8A1	4
GO:0060513	prostatic bud formation	4/863	10/14896	0.00177278	0.0200118	0.0156751	GLI2/AR/WNT5A/SULF1	4
GO:0072203	cell proliferation involved in metanephros development	4/863	10/14896	0.00177278	0.0200118	0.0156751	PDGFRB/MYC/GPC3/PTCH1	4
GO:0007566	embryo implantation	9/863	49/14896	0.00178386	0.0200901	0.0157365	MMP2/TIMP1/IGFBP7/FBLN1/SYDE1/TRO/MMP9/STC2/STC1	9
GO:0048286	lung alveolus development	8/863	40/14896	0.00180225	0.0202035	0.0158253	TGFB3/IGFBP5/FOXF1/PGR/LTBP3/GATA6/STRA6/FGFR2	8
GO:0048806	genitalia development	8/863	40/14896	0.00180225	0.0202035	0.0158253	FOXF2/TBX3/PDGFRA/AR/WNT5A/ROR2/ESR1/STRA6	8
GO:0009612	response to mechanical stimulus	22/863	193/14896	0.00184495	0.0206345	0.0161629	COL3A1/ENG/TNC/COL1A1/ANKRD1/DCN/POSTN/MMP14/SCEL/GCLC/KCNA5/MAP1B/ASNS/AGT/TLR4/EDN1/SLC8A1/ATP8A2/PTCH1/GATA4/STRA6/ETV1	22
GO:0032611	interleukin-1 beta production	12/863	79/14896	0.0018753	0.0208777	0.0163534	ABCA1/S1PR3/SUCNR1/WNT5A/NLRP1/TYROBP/F2RL1/F2R/ACP5/ISL1/TLR4/SPHK1	12
GO:0110110	positive regulation of animal organ morphogenesis	12/863	79/14896	0.0018753	0.0208777	0.0163534	ENG/HAND2/BASP1/ROBO1/AR/TWIST1/WNT5A/MYC/SMO/AGT/EDN1/FGFR2	12
GO:0001558	regulation of cell growth	37/863	387/14896	0.00189802	0.0210823	0.0165136	SPOCK1/IGFBP5/LEF1/FN1/IGFBP4/SFRP2/LRP1/TGFB1/APOE/MMP14/LTBP4/FHL1/EPB41L3/S100A9/ACVRL1/FBLN5/MSX1/WNT5A/IGFBP7/TRPV2/RGS4/PLCE1/DACT3/BCL6/PTPRS/MAP1B/BST2/PLXNA4/AGT/EDN1/SLIT2/DRAXIN/ABL1/SPHK1/TMEM97/IGFBP1/SERTAD2	37
GO:0006959	humoral immune response	22/863	194/14896	0.00197047	0.0217917	0.0170693	SPON2/C1R/C1S/CRP/C3/C7/S100A9/C1QB/FGA/C1QC/MFAP4/COLEC11/C4BPB/SPNS2/C1QA/SLC11A1/A2M/SERPING1/CHGA/PROS1/AIRE/CFH	22
GO:0001523	retinoid metabolic process	13/863	90/14896	0.00197086	0.0217917	0.0170693	LRP1/GPC6/APOE/AKR1B10/CYP2S1/TTR/CYP1A1/AKR1B1/GPC3/SDR16C5/RBP1/ADH1C/STRA6	13
GO:0001990	regulation of systemic arterial blood pressure by hormone	7/863	32/14896	0.00200968	0.0221201	0.0173266	CPA3/SUCNR1/F2RL1/OXTR/F2R/AGT/EDN1	7
GO:0048566	embryonic digestive tract development	7/863	32/14896	0.00200968	0.0221201	0.0173266	FOXF2/FOXF1/GLI3/GLI2/PDGFRA/STRA6/FGFR2	7
GO:1903010	regulation of bone development	6/863	24/14896	0.00203137	0.0223083	0.0174739	FBN1/GLI3/CLDN18/RFLNB/TMEM119/TYROBP	6
GO:0035107	appendage morphogenesis	17/863	135/14896	0.00205061	0.0224182	0.01756	LEF1/HAND2/PRRX1/SFRP2/TBX3/GLI3/GLI2/OSR2/TBX2/TWIST1/MSX1/WNT5A/LRP4/ROR2/GPC3/PTCH1/FGFR2	17
GO:0035108	limb morphogenesis	17/863	135/14896	0.00205061	0.0224182	0.01756	LEF1/HAND2/PRRX1/SFRP2/TBX3/GLI3/GLI2/OSR2/TBX2/TWIST1/MSX1/WNT5A/LRP4/ROR2/GPC3/PTCH1/FGFR2	17
GO:0010769	regulation of cell morphogenesis involved in differentiation	30/863	296/14896	0.00205804	0.0224488	0.017584	THY1/PDPN/FN1/LRP1/ZEB2/POSTN/APOE/PLXND1/CHN1/LZTS1/ROBO1/EPHB2/NFATC4/FGA/WNT5A/MAP6/FBLN1/TRPV2/PLXNC1/LRP4/PTPRS/MAP1B/LIMS2/PLXNA4/XK/SLIT2/DRAXIN/ABL1/FGG/RET	30
GO:0003073	regulation of systemic arterial blood pressure	12/863	80/14896	0.00209264	0.0227241	0.0177996	POSTN/CPA3/AR/SUCNR1/ADORA1/F2RL1/OXTR/NMU/F2R/AGT/EDN1/NTSR1	12
GO:0014031	mesenchymal cell development	12/863	80/14896	0.00209264	0.0227241	0.0177996	FN1/HAND2/ZEB2/SNAI2/EDNRA/TWIST1/ANXA6/SMO/HEYL/ISL1/EDN1/RET	12
GO:0010862	positive regulation of pathway-restricted SMAD protein phosphorylation	8/863	41/14896	0.00212746	0.0229347	0.0179646	ENG/TGFB3/TGFB1/GDF6/ACVRL1/GDF11/GDF15/INHBB	8
GO:0021545	cranial nerve development	8/863	41/14896	0.00212746	0.0229347	0.0179646	MAFB/GLI3/EPHB2/HOXB2/EGR2/HOXB3/PLXNA4/ISL1	8
GO:0038084	vascular endothelial growth factor signaling pathway	8/863	41/14896	0.00212746	0.0229347	0.0179646	DCN/ADGRA2/PDGFRB/VEGFB/ROBO1/PDGFRA/DLL1/PGF	8
GO:0021953	central nervous system neuron differentiation	19/863	159/14896	0.00214038	0.0229347	0.0179646	SPOCK1/CDH11/SFRP2/ZEB2/GLI3/GLI2/ROBO1/EPHB2/DCLK1/WNT5A/SCN1B/SMO/PLXNA4/ISL1/SLIT2/DRAXIN/MDGA1/PTCH1/FGFR2	19
GO:0043409	negative regulation of MAPK cascade	19/863	159/14896	0.00214038	0.0229347	0.0179646	SFRP2/DACT1/EMILIN1/APOE/EPHB2/TIMP3/FBLN1/ATF3/RGS4/MYC/UCHL1/PSCA/F2RL1/DUSP8/AMBP/AGT/TLR4/ABL1/DUSP4	19
GO:0048639	positive regulation of developmental growth	19/863	159/14896	0.00214038	0.0229347	0.0179646	FN1/BASP1/LRP1/FOXS1/GLI1/TBX2/ZFPM2/DLL1/TRPV2/SMO/AGR2/MAP1B/GHR/SH3PXD2B/CACNA2D2/GATA6/EDN1/ATP8A2/FGFR2	19
GO:0009306	protein secretion	39/863	417/14896	0.00215979	0.0230917	0.0180876	PTPRN/LRRC32/TGFB3/SCG2/LTBP2/ANKRD1/LRP1/PPY/TGFB1/ADRA2C/RSAD2/APOE/SYT11/RCN3/COMP/NR0B2/CCN4/FGA/SUCNR1/P3H1/CACNA1A/SNAP25/KCNA5/F2RL1/NMU/NLGN2/F2R/AGT/SLC2A2/ISL1/CACNA2D2/LCP2/CHGA/TLR4/FGG/INHBB/ITPR1/SLC30A8/HDAC9	39
GO:0046879	hormone secretion	29/863	284/14896	0.00216699	0.0230945	0.0180898	PTPRN/IL11/LRP1/ADRA2C/TBX3/SCG5/CPE/LTBP4/NR0B2/SELENOM/FGA/CACNA1A/SNAP25/SLC16A2/ADORA1/KCNA5/NMU/NLGN2/AGT/SLC2A2/ISL1/CACNA2D2/CHGA/EDN1/FGG/INHBB/ITPR1/SLC30A8/C1QTNF1	29
GO:0050886	endocrine process	11/863	70/14896	0.00216957	0.0230945	0.0180898	TBX3/SELENOM/CPA3/SUCNR1/F2RL1/OXTR/F2R/AGT/EDN1/INHBB/C1QTNF1	11
GO:0045807	positive regulation of endocytosis	13/863	91/14896	0.00218038	0.0231587	0.0181401	LRP1/CLIP3/C3/SFRP4/APOE/RAB31/SGIP1/WNT5A/ANGPT1/DLL1/GPC3/F2RL1/DNM1	13
GO:0055007	cardiac muscle cell differentiation	14/863	102/14896	0.00220652	0.0233674	0.0183035	TGFB1/TBX3/PDGFRB/SGCD/PDGFRA/DLL1/RGS4/ALPK2/NOX4/AGT/GATA6/EDN1/SLC8A1/GATA4	14
GO:0010715	regulation of extracellular matrix disassembly	5/863	17/14896	0.00222401	0.0233674	0.0183035	PDPN/LRP1/TGFB1/FAP/DDR2	5
GO:0060973	cell migration involved in heart development	5/863	17/14896	0.00222401	0.0233674	0.0183035	ENG/HAND2/PDGFRB/SNAI2/TWIST1	5
GO:0061298	retina vasculature development in camera-type eye	5/863	17/14896	0.00222401	0.0233674	0.0183035	PDGFRB/ACVRL1/PDGFRA/COL4A1/RHOJ	5
GO:0018108	peptidyl-tyrosine phosphorylation	33/863	337/14896	0.00222409	0.0233674	0.0183035	THY1/CD4/EPHA3/CNTN1/SFRP2/IL11/CRLF1/TGFB1/DDR2/THBS4/PDGFRB/CCK/HCLS1/EPHB2/PDGFRA/GPRC5B/GPRC5A/ANGPT1/LRP4/ROR2/ADORA1/ENPP2/ICAM1/NOX4/AGT/ISL1/GHR/ABL1/SLA/RET/TGFA/FGFR2/DLG4	33
GO:0035592	establishment of protein localization to extracellular region	39/863	418/14896	0.0022536	0.0236263	0.0185064	PTPRN/LRRC32/TGFB3/SCG2/LTBP2/ANKRD1/LRP1/PPY/TGFB1/ADRA2C/RSAD2/APOE/SYT11/RCN3/COMP/NR0B2/CCN4/FGA/SUCNR1/P3H1/CACNA1A/SNAP25/KCNA5/F2RL1/NMU/NLGN2/F2R/AGT/SLC2A2/ISL1/CACNA2D2/LCP2/CHGA/TLR4/FGG/INHBB/ITPR1/SLC30A8/HDAC9	39
GO:0007162	negative regulation of cell adhesion	27/863	259/14896	0.00226027	0.0236451	0.0185211	SPOCK1/LRRC32/TNC/COL1A1/LRP1/TGFB1/POSTN/GLI3/MMP14/SNAI2/JAM3/PLXND1/LOXL3/JAM2/ACVRL1/GPNMB/ANGPT1/FBLN1/PLXNC1/APOD/BCL6/ADAM22/HAVCR2/PLXNA4/ABL1/FGG/C1QTNF1	27
GO:0072577	endothelial cell apoptotic process	9/863	51/14896	0.00238208	0.0248125	0.0194354	CD248/SCG2/ITGA4/FGA/ANGPT1/ICAM1/COL18A1/ABL1/FGG	9
GO:0097120	receptor localization to synapse	9/863	51/14896	0.00238208	0.0248125	0.0194354	GPC6/SNAP25/TYROBP/KIF5C/ADAM22/STX3/GRIP2/DLG4/CACNG8	9
GO:0010464	regulation of mesenchymal cell proliferation	7/863	33/14896	0.00242526	0.0249941	0.0195777	PRRX1/FOXF1/ZEB1/WNT5A/MYC/SMO/FGFR2	7
GO:0010574	regulation of vascular endothelial growth factor production	7/863	33/14896	0.00242526	0.0249941	0.0195777	C3/TGFB1/SULF2/ISL1/SULF1/ADORA2B/GATA4	7
GO:0032965	regulation of collagen biosynthetic process	7/863	33/14896	0.00242526	0.0249941	0.0195777	ENG/TGFB3/TGFB1/EMILIN1/PDGFRB/CYGB/F2R	7
GO:0043516	regulation of DNA damage response, signal transduction by p53 class mediator	7/863	33/14896	0.00242526	0.0249941	0.0195777	SNAI1/HIC1/ANKRD1/SNAI2/TWIST1/MSX1/ZNF385A	7
GO:0090322	regulation of superoxide metabolic process	7/863	33/14896	0.00242526	0.0249941	0.0195777	CRP/TGFB1/FBLN5/TYROBP/F2RL1/AGT/ACP5	7
GO:0007422	peripheral nervous system development	11/863	71/14896	0.002436	0.0250516	0.0196228	HAND2/LAMA2/ALDH3A2/ADGRB2/EGR2/ADAM22/PLXNA4/UGT8/ISL1/ADGRG6/ETV1	11
GO:0042698	ovulation cycle	10/863	61/14896	0.00246732	0.0252666	0.0197912	PTPRN/TGFB3/MMP19/PGR/SERPINF1/PDGFRA/HAS1/OXTR/SLIT2/ESR1	10
GO:1904888	cranial skeletal system development	10/863	61/14896	0.00246732	0.0252666	0.0197912	TGFB3/PRRX1/GLI3/MMP14/MMP16/PDGFRA/TWIST1/SH3PXD2B/FOXN3/FGFR2	10
GO:0060412	ventricular septum morphogenesis	8/863	42/14896	0.00249706	0.0255174	0.0199876	TBX3/ZFPM2/ROBO1/FZD2/WNT5A/HEYL/SLIT2/FGFR2	8
GO:0002053	positive regulation of mesenchymal cell proliferation	6/863	25/14896	0.00254365	0.0257763	0.0201904	PRRX1/FOXF1/WNT5A/MYC/SMO/FGFR2	6
GO:0003416	endochondral bone growth	6/863	25/14896	0.00254365	0.0257763	0.0201904	DDR2/COMP/BNC2/ANXA6/STC1/FGFR2	6
GO:0031069	hair follicle morphogenesis	6/863	25/14896	0.00254365	0.0257763	0.0201904	IGFBP5/SNAI1/GLI2/SOSTDC1/SMO/FGFR2	6
GO:0090050	positive regulation of cell migration involved in sprouting angiogenesis	6/863	25/14896	0.00254365	0.0257763	0.0201904	SRPX2/RHOJ/FGFBP1/ABL1/AKT3/HDAC9	6
GO:1903035	negative regulation of response to wounding	12/863	82/14896	0.0025892	0.0261381	0.0204738	SERPINB2/FAP/APOE/PDGFRA/FGA/PLAT/PTPRS/SERPING1/EDN1/FGG/PROS1/C1QTNF1	12
GO:0006865	amino acid transport	17/863	138/14896	0.0025959	0.0261381	0.0204738	PDPN/SV2A/CCK/SNAP25/SLC7A8/RGS4/SLC16A2/ADORA1/SLC11A1/APBA1/XK/TRPC4/AGT/SLC3A1/SLC6A6/NTSR1/SLC6A19	17
GO:0048593	camera-type eye morphogenesis	15/863	115/14896	0.00260052	0.0261381	0.0204738	THY1/FOXF2/COL8A1/ZEB1/GLI3/AQP5/TBX2/TENM3/EPHB2/TWIST1/WNT5A/DLL1/GDF11/ATP8A2/STRA6	15
GO:0002685	regulation of leukocyte migration	21/863	186/14896	0.00260088	0.0261381	0.0204738	THY1/THBS4/EMILIN1/ITGA4/MMP14/JAM3/JAM2/VEGFB/NBL1/WNT5A/SLAMF8/ADORA1/APOD/PGF/F2RL1/ICAM1/EDN1/SLIT2/CD99L2/FUT4/AIRE	21
GO:0021915	neural tube development	18/863	150/14896	0.00263993	0.0262313	0.0205468	SFRP2/DACT1/PTK7/ZEB2/TGFB1/GLI3/GLI2/SALL2/CTHRC1/FZD2/COBL/TWIST1/WNT5A/SMO/PRICKLE1/ABL1/TEAD2/PTCH1	18
GO:0060071	Wnt signaling pathway, planar cell polarity pathway	14/863	104/14896	0.00265233	0.0262313	0.0205468	SFRP2/DACT1/PTK7/GPC6/CTHRC1/FZD2/NKD1/WNT5A/ROR2/GPC3/PRICKLE2/PRICKLE1/ABL1/PLEKHA4	14
GO:0014020	primary neural tube formation	13/863	93/14896	0.00265444	0.0262313	0.0205468	SFRP2/PTK7/ZEB2/TGFB1/CTHRC1/FZD2/COBL/TWIST1/WNT5A/PRICKLE1/ABL1/TEAD2/PTCH1	13
GO:1901890	positive regulation of cell junction assembly	13/863	93/14896	0.00265444	0.0262313	0.0205468	SYNDIG1/THY1/SRPX2/THBS2/CLSTN2/SLITRK5/ADGRB2/EPHB2/COL16A1/OXTR/NLGN2/AGT/ABL1	13
GO:0017085	response to insecticide	4/863	11/14896	0.0026588	0.0262313	0.0205468	SCN1B/CYP1A1/MAP1B/SCN2B	4
GO:0030208	dermatan sulfate biosynthetic process	4/863	11/14896	0.0026588	0.0262313	0.0205468	BGN/DCN/VCAN/DSE	4
GO:0033690	positive regulation of osteoblast proliferation	4/863	11/14896	0.0026588	0.0262313	0.0205468	CTHRC1/FBLN5/TMEM119/ABL1	4
GO:0038063	collagen-activated tyrosine kinase receptor signaling pathway	4/863	11/14896	0.0026588	0.0262313	0.0205468	COL1A1/DDR2/COL4A1/COL4A2	4
GO:0098883	synapse pruning	4/863	11/14896	0.0026588	0.0262313	0.0205468	C3/C1QB/C1QC/C1QA	4
GO:0050920	regulation of chemotaxis	22/863	199/14896	0.00271247	0.0267066	0.0209191	SCG2/ADGRA2/IL16/TGFB1/THBS4/PDGFRB/JAM3/S1PR1/VEGFB/ROBO1/NBL1/PDGFRA/SUCNR1/WNT5A/SLAMF8/PGF/F2RL1/PLXNA4/EDN1/SLIT2/F3/STX3	22
GO:0002040	sprouting angiogenesis	16/863	127/14896	0.00272527	0.0267782	0.0209752	SRPX2/LEF1/ADGRA2/VEGFB/ROBO1/ACVRL1/LOXL2/ANGPT1/RHOJ/DLL1/FGFBP1/PGF/SLIT2/ABL1/AKT3/HDAC9	16
GO:0010469	regulation of signaling receptor activity	17/863	139/14896	0.00280253	0.0274818	0.0215263	DKK3/ADRA2C/CNRIP1/EPHB2/GPRC5A/GRIN2A/ADORA1/PSCA/GRIA3/NLGN2/LYPD1/NPTXR/NPTX2/CNIH3/TGFA/DLG4/CACNG8	17
GO:0006721	terpenoid metabolic process	14/863	105/14896	0.00290156	0.0283955	0.022242	LRP1/GPC6/APOE/AKR1B10/ALDH3A2/CYP2S1/TTR/CYP1A1/AKR1B1/GPC3/SDR16C5/RBP1/ADH1C/STRA6	14
GO:0030514	negative regulation of BMP signaling pathway	8/863	43/14896	0.00291505	0.0284702	0.0223005	FBN1/HTRA1/HTRA3/SFRP2/NBL1/WNT5A/SOSTDC1/ABL1	8
GO:0032930	positive regulation of superoxide anion generation	5/863	18/14896	0.00293415	0.0285418	0.0223566	CRP/TGFB1/TYROBP/F2RL1/AGT	5
GO:0035988	chondrocyte proliferation	5/863	18/14896	0.00293415	0.0285418	0.0223566	DDR2/MMP14/COMP/MMP16/STC1	5
GO:0009953	dorsal/ventral pattern formation	11/863	73/14896	0.00304822	0.0295921	0.0231793	GLI3/GLI2/GLI1/ACVRL1/NBL1/HOXB2/SOSTDC1/LRP4/SMO/EDN1/PTCH1	11
GO:0044273	sulfur compound catabolic process	9/863	53/14896	0.00312947	0.0302599	0.0237023	BGN/GGT5/PRELP/DCN/FMOD/OGN/VCAN/ARSB/LUM	9
GO:0055008	cardiac muscle tissue morphogenesis	9/863	53/14896	0.00312947	0.0302599	0.0237023	ENG/ANKRD1/TGFB1/S1PR1/ZFPM2/WNT5A/ISL1/MYL3/FGFR2	9
GO:0010453	regulation of cell fate commitment	6/863	26/14896	0.00314709	0.030347	0.0237706	SFRP2/LOXL3/AR/WNT5A/SOSTDC1/ESRP1	6
GO:0099601	regulation of neurotransmitter receptor activity	10/863	63/14896	0.00315099	0.030347	0.0237706	EPHB2/GRIN2A/PSCA/GRIA3/NLGN2/NPTXR/NPTX2/CNIH3/DLG4/CACNG8	10
GO:0090175	regulation of establishment of planar polarity	14/863	106/14896	0.00316967	0.0304665	0.0238642	SFRP2/DACT1/PTK7/GPC6/CTHRC1/FZD2/NKD1/WNT5A/ROR2/GPC3/PRICKLE2/PRICKLE1/ABL1/PLEKHA4	14
GO:0007611	learning or memory	25/863	240/14896	0.00325718	0.0312458	0.0244746	MAP1A/APOE/CCK/SYT11/ITGA8/EPHB2/SERPINF1/NFATC4/LRRN4/BCHE/SNAP25/GRIN2A/ADCY3/EGR2/OXTR/AGT/JPH4/NTSR1/ZNF385A/S100B/NPTX2/GATM/STRA6/ADGRF1/DLG4	25
GO:0051897	positive regulation of protein kinase B signaling	18/863	153/14896	0.00327695	0.0313734	0.0245745	ENG/IGFBP5/MEIS3/TGFB1/PDGFRB/HCLS1/PDGFRA/F10/ANGPT1/NOX4/RASD2/GDF15/F3/RET/ESR1/TGFA/FGFR2/C1QTNF1	18
GO:0052548	regulation of endopeptidase activity	34/863	359/14896	0.0033018	0.0315491	0.0247122	COL7A1/SPOCK1/LEF1/COL6A3/SERPINB2/PCSK1N/SFRP2/C3/SPINK4/ITIH5/CCK/SERPINH1/RARRES1/ROBO1/S100A9/TIMP1/LAMP3/SERPINF1/TIMP3/GRIN2A/LXN/NLRP1/MYC/BST2/A2M/F2R/AMBP/MMP9/AGT/SERPING1/TIMP2/BIRC3/F3/PROS1	34
GO:0007586	digestion	15/863	118/14896	0.00334301	0.0318801	0.0249715	VSIG1/CCK/AQP5/SLC9A4/CHIT1/TFF2/MUC6/GUCA2A/OXTR/NMU/TFF3/SLC2A2/GUCA2B/TLR4/CAPN9	15
GO:0090102	cochlea development	8/863	44/14896	0.00338558	0.0322227	0.0252399	PTK7/ZEB1/GLI2/CTHRC1/FZD2/WNT5A/KCNK3/SOBP	8
GO:0007435	salivary gland morphogenesis	7/863	35/14896	0.00345172	0.0327169	0.025627	TGM2/TGFB3/TGFB1/SNAI2/PLXND1/NTN4/FGFR2	7
GO:0002761	regulation of myeloid leukocyte differentiation	14/863	107/14896	0.00345772	0.0327169	0.025627	MAFB/FBN1/CD4/LEF1/TGFB1/CLDN18/HCLS1/C1QC/ROR2/TYROBP/MYC/LILRB4/TLR4/ZBTB46	14
GO:0010595	positive regulation of endothelial cell migration	14/863	107/14896	0.00345772	0.0327169	0.025627	SRPX2/ADGRA2/SPARC/TGFB1/ANXA3/WNT5A/ANGPT1/RHOJ/FGFBP1/AGT/EDN1/ABL1/AKT3/HDAC9	14
GO:0007585	respiratory gaseous exchange	9/863	54/14896	0.00356661	0.0336816	0.0263826	ELN/MAFB/TSHZ3/EDNRA/ADORA1/NLGN2/EDN1/JAG2/NTSR1	9
GO:0048863	stem cell differentiation	25/863	242/14896	0.00363294	0.0342413	0.026821	FN1/HAND2/ZEB2/SNAI2/TBX2/EDNRA/PDGFRA/TWIST1/MSX1/BCHE/SOX21/ANXA6/LTBP3/SMO/A2M/PRICKLE1/ISL1/GATA6/EDN1/ABL1/TEAD2/RET/GATA4/ESR1/FGFR2	25
GO:0021954	central nervous system neuron development	11/863	75/14896	0.00377838	0.0347986	0.0272575	CDH11/ZEB2/GLI2/ROBO1/EPHB2/DCLK1/WNT5A/SCN1B/PLXNA4/SLIT2/FGFR2	11
GO:0048708	astrocyte differentiation	11/863	75/14896	0.00377838	0.0347986	0.0272575	LRP1/LAMC3/S100A9/DLL1/ROR2/SMO/C1QA/PLP1/TLR4/ABL1/S100B	11
GO:0002115	store-operated calcium entry	5/863	19/14896	0.00379452	0.0347986	0.0272575	STC2/JPH4/CRACR2B/HOMER3/ORAI2	5
GO:0002693	positive regulation of cellular extravasation	5/863	19/14896	0.00379452	0.0347986	0.0272575	THY1/ITGA4/ICAM1/CD99L2/FUT4	5
GO:1905048	regulation of metallopeptidase activity	5/863	19/14896	0.00379452	0.0347986	0.0272575	LRP1/ANTXR1/TIMP1/TIMP3/TIMP2	5
GO:0001886	endothelial cell morphogenesis	4/863	12/14896	0.00380676	0.0347986	0.0272575	COL22A1/COL15A1/COL18A1/STC1	4
GO:0007351	tripartite regional subdivision	4/863	12/14896	0.00380676	0.0347986	0.0272575	BASP1/TBX3/WNT5A/PCSK6	4
GO:0008595	anterior/posterior axis specification, embryo	4/863	12/14896	0.00380676	0.0347986	0.0272575	BASP1/TBX3/WNT5A/PCSK6	4
GO:0030205	dermatan sulfate metabolic process	4/863	12/14896	0.00380676	0.0347986	0.0272575	BGN/DCN/VCAN/DSE	4
GO:0032488	Cdc42 protein signal transduction	4/863	12/14896	0.00380676	0.0347986	0.0272575	ABCA1/APOE/RHOJ/ABL1	4
GO:0042340	keratan sulfate catabolic process	4/863	12/14896	0.00380676	0.0347986	0.0272575	PRELP/FMOD/OGN/LUM	4
GO:0042659	regulation of cell fate specification	4/863	12/14896	0.00380676	0.0347986	0.0272575	SFRP2/AR/WNT5A/ESRP1	4
GO:0060736	prostate gland growth	4/863	12/14896	0.00380676	0.0347986	0.0272575	PSAPL1/AR/ESR1/FGFR2	4
GO:0072216	positive regulation of metanephros development	4/863	12/14896	0.00380676	0.0347986	0.0272575	BASP1/PDGFRB/MYC/RET	4
GO:1900272	negative regulation of long-term synaptic potentiation	4/863	12/14896	0.00380676	0.0347986	0.0272575	APOE/TYROBP/ADORA1/ABL1	4
GO:1903054	negative regulation of extracellular matrix organization	4/863	12/14896	0.00380676	0.0347986	0.0272575	TGFB1/FAP/EMILIN1/ANTXR1	4
GO:0033687	osteoblast proliferation	6/863	27/14896	0.00385116	0.0350722	0.0274719	OSR2/CTHRC1/FBLN5/TMEM119/ABL1/FGFR2	6
GO:2000352	negative regulation of endothelial cell apoptotic process	6/863	27/14896	0.00385116	0.0350722	0.0274719	SCG2/FGA/ANGPT1/ICAM1/ABL1/FGG	6
GO:0045785	positive regulation of cell adhesion	36/863	390/14896	0.00388328	0.0352986	0.0276491	TGM2/THY1/FBLN2/CD4/LEF1/PDPN/FN1/COL8A1/SFRP2/NID1/FOXF1/EMILIN1/GLI3/ITGA4/KIF26B/CCDC80/GLI2/EDIL3/ADAM19/EPB41L4B/FGA/COL16A1/WNT5A/ANGPT1/ECM2/BCL6/AGR2/LILRB4/LIMS2/HAVCR2/ICAM1/ABL1/FGG/FUT4/STX3/RET	36
GO:0002762	negative regulation of myeloid leukocyte differentiation	8/863	45/14896	0.00391291	0.0353786	0.0277118	MAFB/FBN1/CLDN18/C1QC/MYC/LILRB4/TLR4/ZBTB46	8
GO:0048701	embryonic cranial skeleton morphogenesis	8/863	45/14896	0.00391291	0.0353786	0.0277118	TGFB3/PRRX1/GLI3/MMP14/MMP16/PDGFRA/TWIST1/FGFR2	8
GO:0001736	establishment of planar polarity	15/863	120/14896	0.00392853	0.0353786	0.0277118	FOXF2/SFRP2/DACT1/PTK7/GPC6/CTHRC1/FZD2/NKD1/WNT5A/ROR2/GPC3/PRICKLE2/PRICKLE1/ABL1/PLEKHA4	15
GO:0007164	establishment of tissue polarity	15/863	120/14896	0.00392853	0.0353786	0.0277118	FOXF2/SFRP2/DACT1/PTK7/GPC6/CTHRC1/FZD2/NKD1/WNT5A/ROR2/GPC3/PRICKLE2/PRICKLE1/ABL1/PLEKHA4	15
GO:0045995	regulation of embryonic development	15/863	120/14896	0.00392853	0.0353786	0.0277118	COL5A2/SNAI1/COL5A1/LAMA2/SFRP2/LAMA4/PTK7/PHLDB1/TBX2/FZD2/AR/NKD1/WNT5A/DLL1/SULF1	15
GO:0060393	regulation of pathway-restricted SMAD protein phosphorylation	9/863	55/14896	0.00405026	0.0363521	0.0284744	ENG/TGFB3/TGFB1/EMILIN1/GDF6/ACVRL1/GDF11/GDF15/INHBB	9
GO:0030168	platelet activation	17/863	144/14896	0.00405161	0.0363521	0.0284744	COL3A1/COL1A2/COL1A1/PDPN/FN1/ADRA2C/APOE/GNG2/COMP/PDGFRA/FGA/F2R/LCP2/TLR4/FGG/ITPR1/C1QTNF1	17
GO:0014032	neural crest cell development	11/863	76/14896	0.00419248	0.0375467	0.02941	FN1/HAND2/ZEB2/SNAI2/EDNRA/TWIST1/ANXA6/SMO/ISL1/EDN1/RET	11
GO:0048661	positive regulation of smooth muscle cell proliferation	12/863	87/14896	0.00425854	0.0379981	0.0297637	TGM2/IGFBP5/MMP2/PDGFRB/S1PR1/NOTCH3/CCN4/AKR1B1/MMP9/AGT/EDN1/FGFR2	12
GO:0048704	embryonic skeletal system morphogenesis	12/863	87/14896	0.00425854	0.0379981	0.0297637	TGFB3/PRRX1/ZEB1/GLI3/MMP14/OSR2/MMP16/PDGFRA/TWIST1/HOXB2/HOXB3/FGFR2	12
GO:0010001	glial cell differentiation	22/863	207/14896	0.00438352	0.0389699	0.0305249	MXRA8/LEF1/RNF112/LAMA2/LRP1/TGFB1/GLI3/LAMC3/S100A9/DLL1/ROR2/SMO/EGR2/C1QA/ADAM22/DAAM2/TRPC4/PLP1/TLR4/ADGRG6/ABL1/S100B	22
GO:0051896	regulation of protein kinase B signaling	22/863	207/14896	0.00438352	0.0389699	0.0305249	ENG/IGFBP5/MEIS3/TGFB1/PDGFRB/RCN3/HCLS1/PDGFRA/F10/ANGPT1/CAVIN3/NOX4/RASD2/GDF15/F3/TRIB3/RET/GATA4/ESR1/TGFA/FGFR2/C1QTNF1	22
GO:0051924	regulation of calcium ion transport	23/863	220/14896	0.00444748	0.0392946	0.0307792	THY1/CD4/IL16/PDGFRB/ANK2/CACNA2D1/TRPV2/RGS4/PLPP4/EHD3/ICAM1/F2R/AGT/STC2/STC1/JPH1/MYLK/JPH4/ABL1/NTSR1/CRACR2B/SLC8A1/HOMER3	23
GO:0043627	response to estrogen	10/863	66/14896	0.00445047	0.0392946	0.0307792	PTPRN/TGFB3/GLI3/PDGFRB/MMP14/AR/ARSB/GATA6/ARID5A/ESR1	10
GO:0055013	cardiac muscle cell development	10/863	66/14896	0.00445047	0.0392946	0.0307792	TBX3/PDGFRB/SGCD/PDGFRA/RGS4/ALPK2/AGT/EDN1/SLC8A1/GATA4	10
GO:0009410	response to xenobiotic stimulus	14/863	110/14896	0.00445242	0.0392946	0.0307792	GSTA1/SLITRK5/FMO3/AADAC/GCLC/GSTA2/CYP2S1/AKR7A3/UGT1A10/CES3/CYP1A1/ALDH3A1/PTGS1/AOC3	14
GO:0007626	locomotory behavior	19/863	170/14896	0.00453602	0.0399598	0.0313002	CDH23/GNAO1/APOE/PREX2/ANKH/SNAP25/UCHL1/APBA1/ESPN/NLGN2/ADAM22/RASD2/SLC18A2/TMOD1/SOBP/NTSR1/ZNF385A/ASTN1/DLG4	19
GO:0045216	cell-cell junction organization	21/863	195/14896	0.0045513	0.0400218	0.0313488	CDH11/TGFB3/SNAI1/TGFB1/CLDN18/SNAI2/JAM3/EPB41L3/PARD6G/ANK2/CADM3/OCLN/LIMS2/F2RL1/NLGN2/F2R/UGT8/PARD6B/NUMBL/AGT/CLDN11	21
GO:0030512	negative regulation of transforming growth factor beta receptor signaling pathway	11/863	77/14896	0.0046419	0.0405842	0.0317893	TGFB3/FBN1/ADAMTSL2/HTRA1/HTRA3/TGFB1/EMILIN1/ASPN/LTBP1/TGFB1I1/VASN	11
GO:0030048	actin filament-based movement	16/863	134/14896	0.00466122	0.0405842	0.0317893	PDPN/WIPF1/SGCD/KCNJ8/ANK2/SCN4B/TPM2/CACNA2D1/SCN1B/ADORA1/KCNA5/STC1/SCN2B/TMOD1/MYL3/GATA4	16
GO:0045907	positive regulation of vasoconstriction	6/863	28/14896	0.00466543	0.0405842	0.0317893	ADRA2C/FGA/OXTR/ICAM1/F2R/FGG	6
GO:0048009	insulin-like growth factor receptor signaling pathway	6/863	28/14896	0.00466543	0.0405842	0.0317893	IGFBP5/IGFBP4/AR/CILP/GHR/IGFBP1	6
GO:0048596	embryonic camera-type eye morphogenesis	6/863	28/14896	0.00466543	0.0405842	0.0317893	FOXF2/ZEB1/TBX2/TWIST1/WNT5A/STRA6	6
GO:0048730	epidermis morphogenesis	6/863	28/14896	0.00466543	0.0405842	0.0317893	IGFBP5/SNAI1/GLI2/SOSTDC1/SMO/FGFR2	6
GO:0010573	vascular endothelial growth factor production	7/863	37/14896	0.00477932	0.0415005	0.0325071	C3/TGFB1/SULF2/ISL1/SULF1/ADORA2B/GATA4	7
GO:0030277	maintenance of gastrointestinal epithelium	5/863	20/14896	0.00482148	0.0416432	0.0326188	VSIG1/TFF2/MUC6/TFF3/TLR4	5
GO:0042474	middle ear morphogenesis	5/863	20/14896	0.00482148	0.0416432	0.0326188	PRRX1/OSR2/MSX1/EDN1/NKX3-2	5
GO:0045649	regulation of macrophage differentiation	5/863	20/14896	0.00482148	0.0416432	0.0326188	TGFB1/HCLS1/C1QC/ROR2/ZBTB46	5
GO:0032102	negative regulation of response to external stimulus	32/863	341/14896	0.00491215	0.0423509	0.0331732	HTRA1/SERPINB2/TNFAIP6/FOXF1/FAP/APOE/CCK/SNAI2/SYT11/ROBO1/SERPINF1/NBL1/PDGFRA/FGA/PLAT/WNT5A/LRFN5/SLAMF8/ADORA1/APOD/PTPRS/KANK2/A2M/HAVCR2/SERPING1/ACP5/ISL1/EDN1/SLIT2/FGG/PROS1/C1QTNF1	32
GO:0002576	platelet degranulation	15/863	123/14896	0.00496153	0.0426688	0.0334222	ISLR/TGFB3/FN1/SPARC/TGFB1/VEGFB/TIMP1/FGA/TIMP3/ALB/A2M/SERPING1/F13A1/FGG/PROS1	15
GO:0014909	smooth muscle cell migration	10/863	67/14896	0.0049666	0.0426688	0.0334222	IGFBP5/LRP1/POSTN/PDGFRB/CCN4/PLAT/NOX4/DOCK4/AGT/SLIT2	10
GO:0002697	regulation of immune effector process	33/863	355/14896	0.00499514	0.0427982	0.0335235	SPON2/TGFB3/C1R/HTRA1/C1S/FOXF1/C3/TGFB1/RSAD2/C7/LOXL3/ADGRE2/C1QB/GPRC5B/C1QC/WNT5A/C4BPB/SLAMF8/TYROBP/BCL6/C1QA/F2RL1/BST2/A2M/HAVCR2/ICAM1/SERPING1/TLR4/BIRC3/ADORA2B/PROS1/IFIT1/CFH	33
GO:0001935	endothelial cell proliferation	17/863	147/14896	0.00499929	0.0427982	0.0335235	SCG2/SPARC/THBS4/APOE/ITGA4/MMP14/VASH1/VEGFB/ACVRL1/LOXL2/WNT5A/FGFBP1/PGF/VASH2/SULF1/F3/AKT3	17
GO:0031532	actin cytoskeleton reorganization	13/863	100/14896	0.00501865	0.0428882	0.0335941	PTK7/EFS/PDLIM4/S1PR1/ANTXR1/HCLS1/PDGFRA/GMFG/PARVB/SYDE1/PARVG/IQGAP2/ABL1	13
GO:0032755	positive regulation of interleukin-6 production	11/863	78/14896	0.0051287	0.0435224	0.0340908	SPON2/IL16/MMP8/TWIST1/WNT5A/TYROBP/F2RL1/F2R/ISL1/TLR4/ADORA2B	11
GO:0035023	regulation of Rho protein signal transduction	11/863	78/14896	0.0051287	0.0435224	0.0340908	COL3A1/ABCA1/PDGFRB/APOE/ARHGEF25/ROBO1/BCL6/F2RL1/KANK2/F2R/ABL1	11
GO:0051952	regulation of amine transport	11/863	78/14896	0.0051287	0.0435224	0.0340908	SV2A/ADRA2C/CCK/SYT11/RGS4/ADORA1/OXTR/AGT/CHGA/NTSR1/SYT8	11
GO:0000768	syncytium formation by plasma membrane fusion	8/863	47/14896	0.00515562	0.0435224	0.0340908	JAM2/PLEKHO1/CD53/SH3PXD2A/CACNA1H/TYROBP/VASH2/GDF15	8
GO:0031103	axon regeneration	8/863	47/14896	0.00515562	0.0435224	0.0340908	TNC/LRP1/JAM3/NREP/APOD/PTPRS/MAP1B/ISL1	8
GO:0045599	negative regulation of fat cell differentiation	8/863	47/14896	0.00515562	0.0435224	0.0340908	TGFB1/MMP11/ZFPM2/CCN4/RUNX1T1/WNT5A/TGFB1I1/TRIB3	8
GO:0140253	cell-cell fusion	8/863	47/14896	0.00515562	0.0435224	0.0340908	JAM2/PLEKHO1/CD53/SH3PXD2A/CACNA1H/TYROBP/VASH2/GDF15	8
GO:0010812	negative regulation of cell-substrate adhesion	9/863	57/14896	0.00517014	0.0435692	0.0341274	SPOCK1/COL1A1/LRP1/POSTN/MMP14/ACVRL1/FBLN1/APOD/BCL6	9
GO:0007494	midgut development	4/863	13/14896	0.00524905	0.0438535	0.0343502	FOXF1/WNT5A/SMO/RET	4
GO:0030207	chondroitin sulfate catabolic process	4/863	13/14896	0.00524905	0.0438535	0.0343502	BGN/DCN/VCAN/ARSB	4
GO:0030852	regulation of granulocyte differentiation	4/863	13/14896	0.00524905	0.0438535	0.0343502	LEF1/HCLS1/C1QC/ZBTB46	4
GO:0050930	induction of positive chemotaxis	4/863	13/14896	0.00524905	0.0438535	0.0343502	SCG2/IL16/VEGFB/PGF	4
GO:0090179	planar cell polarity pathway involved in neural tube closure	4/863	13/14896	0.00524905	0.0438535	0.0343502	SFRP2/PTK7/FZD2/WNT5A	4
GO:0010634	positive regulation of epithelial cell migration	17/863	148/14896	0.00535275	0.044643	0.0349686	SRPX2/ADGRA2/SPARC/TGFB1/EPB41L4B/ANXA3/WNT5A/ANGPT1/RHOJ/FGFBP1/ENPP2/MMP9/AGT/EDN1/ABL1/AKT3/HDAC9	17
GO:0050708	regulation of protein secretion	30/863	316/14896	0.00537882	0.0447835	0.0350786	LRRC32/TGFB3/ANKRD1/LRP1/TGFB1/ADRA2C/RSAD2/APOE/SYT11/NR0B2/CCN4/FGA/P3H1/CACNA1A/SNAP25/KCNA5/F2RL1/NMU/NLGN2/F2R/SLC2A2/ISL1/CACNA2D2/CHGA/TLR4/FGG/INHBB/ITPR1/SLC30A8/HDAC9	30
GO:0001841	neural tube formation	13/863	101/14896	0.0054634	0.0454098	0.0355692	SFRP2/PTK7/ZEB2/TGFB1/CTHRC1/FZD2/COBL/TWIST1/WNT5A/PRICKLE1/ABL1/TEAD2/PTCH1	13
GO:0048483	autonomic nervous system development	7/863	38/14896	0.00557181	0.0461466	0.0361463	FN1/HAND2/EDNRA/HOXB2/EGR2/PLXNA4/RET	7
GO:0060421	positive regulation of heart growth	7/863	38/14896	0.00557181	0.0461466	0.0361463	BASP1/GLI1/TBX2/ZFPM2/GATA6/EDN1/FGFR2	7
GO:0018149	peptide cross-linking	6/863	29/14896	0.00559958	0.0461466	0.0361463	BGN/COL3A1/TGM2/FN1/DCN/F13A1	6
GO:0061036	positive regulation of cartilage development	6/863	29/14896	0.00559958	0.0461466	0.0361463	GLI3/GDF6/ACVRL1/LOXL2/WNT5A/BMP1	6
GO:0098801	regulation of renal system process	6/863	29/14896	0.00559958	0.0461466	0.0361463	ADORA1/F2RL1/F2R/AGT/STC1/EDN1	6
GO:0048736	appendage development	18/863	161/14896	0.00562279	0.0461811	0.0361733	LEF1/HAND2/PRRX1/SFRP2/TBX3/GLI3/GLI2/OSR2/COMP/TBX2/TWIST1/MSX1/WNT5A/LRP4/ROR2/GPC3/PTCH1/FGFR2	18
GO:0060173	limb development	18/863	161/14896	0.00562279	0.0461811	0.0361733	LEF1/HAND2/PRRX1/SFRP2/TBX3/GLI3/GLI2/OSR2/COMP/TBX2/TWIST1/MSX1/WNT5A/LRP4/ROR2/GPC3/PTCH1/FGFR2	18
GO:1903845	negative regulation of cellular response to transforming growth factor beta stimulus	11/863	79/14896	0.00565499	0.0463671	0.036319	TGFB3/FBN1/ADAMTSL2/HTRA1/HTRA3/TGFB1/EMILIN1/ASPN/LTBP1/TGFB1I1/VASN	11
GO:0072175	epithelial tube formation	15/863	125/14896	0.00576512	0.0471904	0.0369639	SFRP2/PTK7/ZEB2/TGFB1/CTHRC1/FZD2/COBL/TWIST1/WNT5A/PRICKLE1/ABL1/TEAD2/PTCH1/RET/FGFR2	15
GO:0006909	phagocytosis	25/863	251/14896	0.0058059	0.0473437	0.037084	SPON2/TGM2/ABCA1/CRP/LRP1/C3/RAB31/MFGE8/SYT11/RAB34/WIPF1/SRPX/TUB/GULP1/FCGR3A/ANXA3/C4BPB/PLPP4/TYROBP/ADORA1/SLC11A1/F2RL1/TLR4/ABL1/SPHK1	25
GO:0003143	embryonic heart tube morphogenesis	9/863	58/14896	0.00581311	0.0473437	0.037084	ENG/HAND2/TBX3/TBX2/WNT5A/DLL1/SMO/TEAD2/GATA4	9
GO:0060389	pathway-restricted SMAD protein phosphorylation	9/863	58/14896	0.00581311	0.0473437	0.037084	ENG/TGFB3/TGFB1/EMILIN1/GDF6/ACVRL1/GDF11/GDF15/INHBB	9
GO:0010959	regulation of metal ion transport	32/863	345/14896	0.00582825	0.0473875	0.0371183	THY1/CD4/FXYD6/CNTN1/IL16/PDGFRB/FHL1/ANK2/SCN4B/CACNA2D1/SCN1B/TRPV2/RGS4/PLPP4/ADORA1/EHD3/KCNA5/ICAM1/F2R/AGT/STC2/STC1/SCN2B/KCNIP1/JPH1/MYLK/JPH4/ABL1/NTSR1/CRACR2B/SLC8A1/HOMER3	32
GO:0043405	regulation of MAP kinase activity	30/863	318/14896	0.00587751	0.0477081	0.0373694	TGFB3/ITGA1/SFRP2/ZEB2/TGFB1/PDGFRB/APOE/ROBO1/EPHB2/WNT5A/RGS4/PLCE1/ROR2/ADORA1/UCHL1/MAP3K12/DUSP8/NOX4/F2R/AGT/FZD10/GHR/TLR4/EDN1/GDF15/ADORA2B/TRIB3/DUSP4/RET/TGFA	30
GO:0003094	glomerular filtration	5/863	21/14896	0.00603114	0.0487107	0.0381548	SULF2/ADORA1/F2RL1/F2R/SULF1	5
GO:0003283	atrial septum development	5/863	21/14896	0.00603114	0.0487107	0.0381548	ANK2/WNT5A/SMO/ISL1/GATA4	5
GO:0051953	negative regulation of amine transport	5/863	21/14896	0.00603114	0.0487107	0.0381548	ADRA2C/SYT11/RGS4/ADORA1/CHGA	5
GO:2000379	positive regulation of reactive oxygen species metabolic process	12/863	91/14896	0.00613791	0.0494908	0.0387658	CRP/TGFB1/PDGFRB/MMP8/TYROBP/F2RL1/ICAM1/NOX4/AGT/PID1/TLR4/EDN1	12
GO:0042742	defense response to bacterium	19/863	175/14896	0.00619571	0.0497956	0.0390046	SPON2/CD4/CRP/STAB1/SSC5D/SYT11/S100A9/FGA/ANXA3/NLRP1/SLAMF8/SLC11A1/F2RL1/GBP4/HAVCR2/ACP5/ADAMTS5/CHGA/TLR4	19
GO:0007224	smoothened signaling pathway	16/863	138/14896	0.00619624	0.0497956	0.0390046	PRRX1/FOXF1/GLI3/GLI2/RAB34/BOC/GLI1/SCUBE3/ROR2/SMO/GPC3/KIF7/GAS1/DCDC2/PTCH1/FGFR2	16
GO:0007631	feeding behavior	11/863	80/14896	0.0062229	0.0498448	0.0390431	HAND2/PPY/CCK/SGIP1/UCHL1/OXTR/NMU/AGT/GDF15/ATP8A2/STRA6	11
GO:0048864	stem cell development	11/863	80/14896	0.0062229	0.0498448	0.0390431	FN1/HAND2/ZEB2/SNAI2/EDNRA/TWIST1/ANXA6/SMO/ISL1/EDN1/RET	11
